# Supplementary material for: Barcoding Notch signaling in the developing brain
Source: Development. 2024 Dec 20;151(24):dev203102. doi: 10.1242/dev.203102 (PMC11701514; doi:10.1242/dev.203102)
Supplement: Table S1. List of edited and unedited SABER-seq barcodes recovered from three zebrafish brains. [file develop-151-203102-TableS1.xlsx]

## Sheet: Barcodes
readName	sample	cellBarcode	UMI	target1	target2	target3	target4
GAGTGTTTCTAGTGACAGCTACATGCAC	b1	GAGTGTTTCTAGTGAC	AGCTACATGCAC	100D+21	100D+21	100D+21&5I+121	48D+129
TCTCTGGTCAGGAGACCACTTACATCAC	b1	TCTCTGGTCAGGAGAC	CACTTACATCAC	102D+19	102D+19	102D+19&4I+121	16D+131
GCAACATCAGGGAGAGCTACTGGGAGAT	b1	GCAACATCAGGGAGAG	CTACTGGGAGAT	103D+21	103D+21	103D+21	27D+129
ACATCGATCGCCGAACTTTCGCTTCGAT	b1	ACATCGATCGCCGAAC	TTTCGCTTCGAT	106D+20	106D+20	106D+20	21D+133
TTGCCTGTCAGTCTTTGTGGGCCACTCC	b1	TTGCCTGTCAGTCTTT	GTGGGCCACTCC	110D+21	110D+21	110D+21	41D+136
CCACGTTAGTCATCGTTCGGCTGTCATT	b1	CCACGTTAGTCATCGT	TCGGCTGTCATT	114D+20	114D+20	114D+20	54D+140
CTACCCAAGAAATCCATGGCGCATCTGT	b1	CTACCCAAGAAATCCA	TGGCGCATCTGT	115D+62	115D+62	115D+62	115D+62
GTTAGTGGTCTAGGTTCCCCACCTGTCA	b1	GTTAGTGGTCTAGGTT	CCCCACCTGTCA	118D+21	118D+21	118D+21	32D+145
CACTGGGCATGTGCCGACTGGTCAGCAT	b1	CACTGGGCATGTGCCG	ACTGGTCAGCAT	118D+21	118D+21	118D+21	32D+145
GTGTTCCCACACCAGCTCACGTGTGAGT	b1	GTGTTCCCACACCAGC	TCACGTGTGAGT	118D+21	118D+21	118D+21	32D+145
TTTACGTTCTACAGGTCCCGTTTCAATT	b1	TTTACGTTCTACAGGT	CCCGTTTCAATT	11D+54	NONE	NONE	NONE
TGACCCTAGTACGAGCATATTAATCCTT	b1	TGACCCTAGTACGAGC	ATATTAATCCTT	122D+20	122D+20	122D+20	122D+20
TCACGCTCAGGACTTTCGGGTTACTCGC	b1	TCACGCTCAGGACTTT	CGGGTTACTCGC	124D+21	124D+21	124D+21	124D+21&4I+145
TTACCATTCTAAGGAAGCTTACGATCTC	b1	TTACCATTCTAAGGAA	GCTTACGATCTC	126D+19	126D+19	126D+19	126D+19
CGATGGCTCGGCACTGCGAATTCCTTCT	b1	CGATGGCTCGGCACTG	CGAATTCCTTCT	126D+19	126D+19	126D+19	126D+19
TAGACTGAGTAACAGTTCTATACACCAG	b1	TAGACTGAGTAACAGT	TCTATACACCAG	126D+19	126D+19	126D+19	126D+19
GGGTGTCGTGCACATTGAGATCACAGGA	b1	GGGTGTCGTGCACATT	GAGATCACAGGA	126D+19	126D+19	126D+19	126D+19
TGTTGGAAGAATGTTGAGATCTAGAGGT	b1	TGTTGGAAGAATGTTG	AGATCTAGAGGT	126D+20	126D+20	126D+20	126D+20
TATCCTAGTGTCGATTGAAGGTCCCCCA	b1	TATCCTAGTGTCGATT	GAAGGTCCCCCA	12D+60	42D+86	42D+86	42D+135
GTTCGCTTCGTCCATCGAGGTTCCCTGG	b1	GTTCGCTTCGTCCATC	GAGGTTCCCTGG	12D+63	67D+79	67D+79	67D+79&16I+146
CGATCGGGTTAGGAGCAAAAGATGGCGG	b1	CGATCGGGTTAGGAGC	AAAAGATGGCGG	130D+20	130D+20	130D+20	130D+20
CAGTTCCAGGGACTGTTCGCTCATCCGG	b1	CAGTTCCAGGGACTGT	TCGCTCATCCGG	130D+66	130D+66	130D+66	130D+66
AATTCCTAGGATCATAGCCTTCGCACGG	b1	AATTCCTAGGATCATA	GCCTTCGCACGG	135D+21	135D+21	135D+21	135D+21
TGCTTGCCAGTAGGACATCCGAAAGTTG	b1	TGCTTGCCAGTAGGAC	ATCCGAAAGTTG	141D+21	141D+21	141D+21	141D+21
TCGGATAAGTTCATGCTCATTTGGTATA	b1	TCGGATAAGTTCATGC	TCATTTGGTATA	141D+21	141D+21	141D+21	141D+21
CAGCCAGGTGGTCTCGAATGGCTCGCGT	b1	CAGCCAGGTGGTCTCG	AATGGCTCGCGT	147D+24	147D+24	147D+24	147D+24
CTGTGAAGTAGACAATACATCCTAGAGT	b1	CTGTGAAGTAGACAAT	ACATCCTAGAGT	14D+67	90D+83	90D+83	90D+83
TCCCACAGTCCTGTCTCCCCTTTTCTCA	b1	TCCCACAGTCCTGTCT	CCCCTTTTCTCA	153D+21	153D+21	153D+21	153D+21
TTGCATTGTTTCACAGCGTACGACGGCA	b1	TTGCATTGTTTCACAG	CGTACGACGGCA	153D+21	153D+21	153D+21	153D+21
GCCTGTTAGGACAGCTCACAGCAGGGGA	b1	GCCTGTTAGGACAGCT	CACAGCAGGGGA	162D+21	162D+21	162D+21	162D+21
TTGCTGCAGCCGGATAAATGCTTTTTAC	b1	TTGCTGCAGCCGGATA	AATGCTTTTTAC	162D+21	162D+21	162D+21	162D+21
TGCTTGCTCGTAGCTAAAAGGATTTGAT	b1	TGCTTGCTCGTAGCTA	AAAGGATTTGAT	162D+21	162D+21	162D+21	162D+21
ATCGGCGTCCAATCTTCGCATCTTAGCG	b1	ATCGGCGTCCAATCTT	CGCATCTTAGCG	162D+21	162D+21	162D+21	162D+21
TGTGATGAGAGTGTTAAATATGTACTGT	b1	TGTGATGAGAGTGTTA	AATATGTACTGT	164D+21	164D+21	164D+21	164D+21
TAGTGCAAGGAAAGGTGTTGTCATTTTT	b1	TAGTGCAAGGAAAGGT	GTTGTCATTTTT	216D+20	216D+20	216D+20	216D+20
CTTTCAAGTCCTCCTATCCACACGTATA	b1	CTTTCAAGTCCTCCTA	TCCACACGTATA	246D+21	246D+21	246D+21	246D+21
TGCAGGCAGGAAACGAGTACGCCATAGC	b1	TGCAGGCAGGAAACGA	GTACGCCATAGC	24D+61	7D+88	67D+101	67D+101
CTAAGTGTCCCTCTCCCGAAGCATATGA	b1	CTAAGTGTCCCTCTCC	CGAAGCATATGA	283D+21	283D+21	283D+21	283D+21
GGAGAACGTTCTCTATGCATCAGCGTAC	b1	GGAGAACGTTCTCTAT	GCATCAGCGTAC	28D+58	86D+91	86D+91	86D+91
CGAAGTTGTGGGACATCTTTGATACACA	b1	CGAAGTTGTGGGACAT	CTTTGATACACA	28D+58	86D+91	86D+91	86D+91
TCCCAGTCACCCTGTTTATTTAGCTACA	b1	TCCCAGTCACCCTGTT	TATTTAGCTACA	28D+59	71D+92	71D+92	71D+92
CTGCCTACAAAGTGTACGGGGTCTCGAC	b1	CTGCCTACAAAGTGTA	CGGGGTCTCGAC	28D+59	71D+92	71D+92	71D+92
CCTCCTCGTCGCACGTAACGGTTAACTA	b1	CCTCCTCGTCGCACGT	AACGGTTAACTA	28D+59	71D+92	71D+92	71D+92
TTCAGGAGTGTTAACCGTACTACCTGCA	b1	TTCAGGAGTGTTAACC	GTACTACCTGCA	28D+59	71D+92	71D+92	71D+92
CGGACACCACCCTGTTGCTGGCATAGAC	b1	CGGACACCACCCTGTT	GCTGGCATAGAC	28D+59	71D+92	71D+92	71D+92
CCGGACATCGATACGTCACCCTGTCAAC	b1	CCGGACATCGATACGT	CACCCTGTCAAC	28D+59	71D+92	71D+92	71D+92
GTATTTCAGTATGAACCGCCGACCCGAT	b1	GTATTTCAGTATGAAC	CGCCGACCCGAT	28D+59	71D+92	71D+92	71D+92
CTTCCTTTCGAGAGACGCTATTACGCCA	b1	CTTCCTTTCGAGAGAC	GCTATTACGCCA	28D+59	71D+92	71D+92	71D+92
AGTAACCAGAAGTATCACGAAGGTATCT	b1	AGTAACCAGAAGTATC	ACGAAGGTATCT	28D+59	71D+92	71D+92	71D+92
CAGGCCAAGAAGCTGCCGATGTGATGTG	b1	CAGGCCAAGAAGCTGC	CGATGTGATGTG	28D+59	71D+92	71D+92	71D+92
ACACGCGGTGGCTCTGGAGCATGGCACT	b1	ACACGCGGTGGCTCTG	GAGCATGGCACT	28D+59	71D+92	71D+92	71D+92
TCATGTTAGAGTATACACTTTGGGATCT	b1	TCATGTTAGAGTATAC	ACTTTGGGATCT	28D+59	71D+92	71D+92	71D+92
GGGAGATGTTGCCATATTGGTGCCTTTT	b1	GGGAGATGTTGCCATA	TTGGTGCCTTTT	28D+59	71D+92	71D+92	71D+92
GATTGGTTCGAACTCACAATGCACCTGT	b1	GATTGGTTCGAACTCA	CAATGCACCTGT	28D+59	71D+92	71D+92	71D+92
ACCATTTCAGACTGCCCATACCTAGCGC	b1	ACCATTTCAGACTGCC	CATACCTAGCGC	28D+59	71D+92	71D+92	71D+92
CATTCCGGTCGATTCAGCGTAGATCCGA	b1	CATTCCGGTCGATTCA	GCGTAGATCCGA	28D+59	71D+92	71D+92	71D+92
AACAAAGTCTTGCGCTTTTAGGGACGCC	b1	AACAAAGTCTTGCGCT	TTTAGGGACGCC	28D+59	71D+92	71D+92	71D+92
TCCGTGTTCGGTCGACGGCAGCCCCCAC	b1	TCCGTGTTCGGTCGAC	GGCAGCCCCCAC	28D+59	71D+92	71D+92	71D+92
CTGAGCGTCCAAAGGGTACGATGGGGAC	b1	CTGAGCGTCCAAAGGG	TACGATGGGGAC	28D+59	71D+92	71D+92	71D+92
GGAGAACGTTGTTTGGCTGTACGGTCAG	b1	GGAGAACGTTGTTTGG	CTGTACGGTCAG	28D+59	71D+92	71D+92	71D+92
CTGTATTGTCTTTCTAGTGCTAGGGTTT	b1	CTGTATTGTCTTTCTA	GTGCTAGGGTTT	28D+59	71D+92	71D+92	71D+92
GGGACTCAGCCGTCGTCCCGCAGTAGTT	b1	GGGACTCAGCCGTCGT	CCCGCAGTAGTT	28D+59	71D+92	71D+92	71D+92
GAAGTAACAGAGAATTGTCATTGACTAC	b1	GAAGTAACAGAGAATT	GTCATTGACTAC	28D+59	71D+92	71D+92	71D+92
CATTGTTGTGTTTCTTGGGCTATATATG	b1	CATTGTTGTGTTTCTT	GGGCTATATATG	28D+59	71D+92	71D+92	71D+92
TCAGGTACAGCGTTGCCTGCGATGGAAC	b1	TCAGGTACAGCGTTGC	CTGCGATGGAAC	28D+59	71D+92	71D+92	71D+92
TCTTGCGCAAGGTTGGGCTGCCAAACAT	b1	TCTTGCGCAAGGTTGG	GCTGCCAAACAT	28D+59	71D+92	71D+92	71D+92
CATGCAACACATCATGTGCTGTTCTGCT	b1	CATGCAACACATCATG	TGCTGTTCTGCT	28D+59	71D+92	71D+92	71D+92
CATTGTTGTGTTGACTTTACGGCTAGCT	b1	CATTGTTGTGTTGACT	TTACGGCTAGCT	28D+59	71D+92	71D+92	71D+92
CTCTCGAGTTGTATGCAAAGAGTACTCG	b1	CTCTCGAGTTGTATGC	AAAGAGTACTCG	28D+59	71D+92	71D+92	71D+92
CTCCCAACACGGCACTGGTTCACCTAAC	b1	CTCCCAACACGGCACT	GGTTCACCTAAC	28D+59	71D+92	71D+92	71D+92
CCTCTCCAGTGCTAGGTTGAACGCGGAA	b1	CCTCTCCAGTGCTAGG	TTGAACGCGGAA	28D+59	71D+92	71D+92	71D+92
TATTTCGAGGTAGTCGCGATCATCGGTT	b1	TATTTCGAGGTAGTCG	CGATCATCGGTT	28D+59	71D+92	71D+92	71D+92
ATGTCCCGTATCCCTCTTCTGAATCTGG	b1	ATGTCCCGTATCCCTC	TTCTGAATCTGG	28D+59	71D+92	71D+92	71D+92
CAAGAGGGTCCGAAAGTCGGTGAGCGGT	b1	CAAGAGGGTCCGAAAG	TCGGTGAGCGGT	28D+59	71D+92	71D+92	71D+92
GTTAGACAGCATGAATTCGCCCTCGACG	b1	GTTAGACAGCATGAAT	TCGCCCTCGACG	28D+59	71D+92	71D+92	71D+92
GGCACGTTCCGAAATCCGTCTGGCGTCC	b1	GGCACGTTCCGAAATC	CGTCTGGCGTCC	28D+59	71D+92	71D+92	71D+92
TATCGCCAGACTCTTGCGGGGGACTAAC	b1	TATCGCCAGACTCTTG	CGGGGGACTAAC	28D+59	71D+92	71D+92	71D+92
GCTTCACCACAGCGCTGGGGCAGGCCAC	b1	GCTTCACCACAGCGCT	GGGGCAGGCCAC	28D+59	71D+92	71D+92	71D+92
GTGCTTCTCGCGATCGATAGTCTTAACT	b1	GTGCTTCTCGCGATCG	ATAGTCTTAACT	28D+59	71D+92	71D+92	71D+92
TCGTCCAGTCCACACGACAGTCCCTTAA	b1	TCGTCCAGTCCACACG	ACAGTCCCTTAA	28D+59	71D+92	71D+92	71D+92
AAACGAAGTAGACAATCGAAGCAATAAC	b1	AAACGAAGTAGACAAT	CGAAGCAATAAC	28D+59	71D+92	71D+92	71D+92
CCACTTGTCCTGCCATTCGCGTGGAACT	b1	CCACTTGTCCTGCCAT	TCGCGTGGAACT	28D+59	71D+92	71D+92	71D+92
CATTCATGTAGATGTAATCTTCAACCGG	b1	CATTCATGTAGATGTA	ATCTTCAACCGG	28D+59	71D+92	71D+92	71D+92
CAACCAAAGCGCACAATCCCCTTCATGC	b1	CAACCAAAGCGCACAA	TCCCCTTCATGC	28D+59	71D+92	71D+92	71D+92
GGGTCACAGTTACGTCTCCATCGTCTCC	b1	GGGTCACAGTTACGTC	TCCATCGTCTCC	28D+59	71D+92	71D+92	71D+92
TTCTAACCACGATTCAATGCAGGGGGAC	b1	TTCTAACCACGATTCA	ATGCAGGGGGAC	28D+59	71D+92	71D+92	71D+92
TTGTTCAAGCTCGCACCGACAGCGGTTC	b1	TTGTTCAAGCTCGCAC	CGACAGCGGTTC	28D+59	71D+92	71D+92	71D+92
CCGCAAGTCGCCGAACAGGTCCGCCAGA	b1	CCGCAAGTCGCCGAAC	AGGTCCGCCAGA	28D+59	71D+92	71D+92	71D+92
GTTATGGAGCCTGGAACTGTGGCGGCAT	b1	GTTATGGAGCCTGGAA	CTGTGGCGGCAT	28D+59	71D+92	71D+92	71D+92
TCAGTCCTCTAGTTCTGTCCGCTCACTT	b1	TCAGTCCTCTAGTTCT	GTCCGCTCACTT	28D+59	71D+92	71D+92	71D+92
CATTCATCACTTTAGGAACGCCAAAGCA	b1	CATTCATCACTTTAGG	AACGCCAAAGCA	28D+59	71D+92	71D+92	71D+92
TAAGTCGCAGATACTCCACCAGCTGTGT	b1	TAAGTCGCAGATACTC	CACCAGCTGTGT	28D+59	71D+92	71D+92	71D+92
CACATGAAGTCACACTAACTTGGGTTTT	b1	CACATGAAGTCACACT	AACTTGGGTTTT	28D+59	71D+92	71D+92	71D+92
TCTGGCTAGTAGGCCATTCTATCTCTTG	b1	TCTGGCTAGTAGGCCA	TTCTATCTCTTG	28D+59	71D+92	71D+92	71D+92
TGCTCGTTCTCGACCTGCTCACGCCTCG	b1	TGCTCGTTCTCGACCT	GCTCACGCCTCG	28D+59	71D+92	71D+92	71D+92
AGACAGGGTGGCTCTGGACTGCGCAGCG	b1	AGACAGGGTGGCTCTG	GACTGCGCAGCG	28D+59	71D+92	71D+92	71D+92
CTACATTTCCCGAGACCACCTGAGTGCC	b1	CTACATTTCCCGAGAC	CACCTGAGTGCC	28D+59	71D+92	71D+92	71D+92
CGTCCATCAATCCTAGGAATGCGCGGAC	b1	CGTCCATCAATCCTAG	GAATGCGCGGAC	28D+59	71D+92	71D+92	71D+92
CTCCTTTCATCGGCCAGTTGTTTGGGCA	b1	CTCCTTTCATCGGCCA	GTTGTTTGGGCA	28D+59	71D+92	71D+92	71D+92
TGCAGTAAGATGTAGTGCGACTGCAACT	b1	TGCAGTAAGATGTAGT	GCGACTGCAACT	28D+59	71D+92	71D+92	71D+92
ATCGTGACACTGTGATTAACTCCCGGCG	b1	ATCGTGACACTGTGAT	TAACTCCCGGCG	28D+59	71D+92	71D+92	71D+92
TGTTGGAAGATGCAGCACACCACACCGG	b1	TGTTGGAAGATGCAGC	ACACCACACCGG	28D+59	71D+92	71D+92	71D+92
GTGCACGAGTTTCGACAACCGGACGCGC	b1	GTGCACGAGTTTCGAC	AACCGGACGCGC	28D+59	71D+92	71D+92	71D+92
TCGTGCTGTCGCACACAGGGGGGGGGTA	b1	TCGTGCTGTCGCACAC	AGGGGGGGGGTA	28D+59	71D+92	71D+92	71D+92
ATCGTGACACACCTTCCGCGGCGCTAGG	b1	ATCGTGACACACCTTC	CGCGGCGCTAGG	28D+59	71D+92	71D+92	71D+92
CAGGGCTTCATTCGTTGCCCCCACCAGG	b1	CAGGGCTTCATTCGTT	GCCCCCACCAGG	28D+59	71D+92	71D+92	71D+92
TTCACCGAGGCATCAGAGGGCTTCCACG	b1	TTCACCGAGGCATCAG	AGGGCTTCCACG	28D+59	71D+92	71D+92	71D+92
CTCCCAACATTAGGAACACTCTTAACTT	b1	CTCCCAACATTAGGAA	CACTCTTAACTT	28D+59	71D+92	71D+92	71D+92
TAACCAGAGCTTGTTGACTCAGGTGTGT	b1	TAACCAGAGCTTGTTG	ACTCAGGTGTGT	28D+59	71D+92	71D+92	71D+92
CTTCTAATCATTATCCATGGGTCCGGTC	b1	CTTCTAATCATTATCC	ATGGGTCCGGTC	28D+59	71D+92	71D+92	71D+92
GTCTAGAGTGTCTCCTTAAGCGCGTTTG	b1	GTCTAGAGTGTCTCCT	TAAGCGCGTTTG	37D+28	50D+70	50D+70	47D+126
TCCTCTTAGTGGTGGTGTTGTAAGTGCC	b1	TCCTCTTAGTGGTGGT	GTTGTAAGTGCC	37D+28	50D+70	50D+70	47D+126
CCGGTAGAGGCTATCTCCCTACTTAATG	b1	CCGGTAGAGGCTATCT	CCCTACTTAATG	37D+28	50D+70	50D+70	47D+126
TCACTATTCCGTAATGGGTCTGCAAGCC	b1	TCACTATTCCGTAATG	GGTCTGCAAGCC	37D+28	50D+70	50D+70	47D+126
AGAGAATCAAATGAGTTAATTGACGTAA	b1	AGAGAATCAAATGAGT	TAATTGACGTAA	37D+28	50D+70	50D+70	47D+126
TCGGGACAGAAGCGAATCTGTATCCTAG	b1	TCGGGACAGAAGCGAA	TCTGTATCCTAG	37D+28	50D+70	50D+70	47D+126
TAATTCCCAAAGTGTAACATCGTAATAT	b1	TAATTCCCAAAGTGTA	ACATCGTAATAT	37D+28	50D+70	50D+70	47D+126
CACTAAGTCGTTGCCTAACACGTCAAAC	b1	CACTAAGTCGTTGCCT	AACACGTCAAAC	37D+28	50D+70	50D+70	47D+126
TACTTCAAGTATGAACAACCCCTAACGA	b1	TACTTCAAGTATGAAC	AACCCCTAACGA	37D+28	50D+70	50D+70	47D+126
TCGTAGATCCATGAGTGCTGATAGAGCC	b1	TCGTAGATCCATGAGT	GCTGATAGAGCC	37D+28	50D+70	50D+70	47D+126
CTCAACCCAGAGTCTTCCTCTACTTGGT	b1	CTCAACCCAGAGTCTT	CCTCTACTTGGT	37D+28	50D+70	50D+70	47D+126
TCAGTGATCGCAGTCGACACGGCAGCTT	b1	TCAGTGATCGCAGTCG	ACACGGCAGCTT	40D+23	106D+71	106D+71	106D+71
GCTACAACATTGCAACGGCATACGGCCC	b1	GCTACAACATTGCAAC	GGCATACGGCCC	40D+23	106D+71	106D+71	106D+71
TCTCTGGAGGGTACACTCGTAGCTATTC	b1	TCTCTGGAGGGTACAC	TCGTAGCTATTC	40D+23	106D+71	106D+71	106D+71
CATGCGGGTAATGTGACCCATGTTGGCT	b1	CATGCGGGTAATGTGA	CCCATGTTGGCT	44D+19	101D+70	101D+70	101D+70
TGACGCGTCGACACTAGGGGAGTATCGT	b1	TGACGCGTCGACACTA	GGGGAGTATCGT	44D+19	101D+70	101D+70	101D+70
GCAGGCTCACAAGCAGTGGTATCAACGC	b1	GCAGGCTCACAAGCAG	TGGTATCAACGC	44D+21&7I+65	67D+73	67D+73	9D+145
AAGTTCGCATCGAACTTAAGCAGTGGTA	b1	AAGTTCGCATCGAACT	TAAGCAGTGGTA	44D+21&7I+65	67D+73	67D+73	9D+145
CTCAGAAAGTCGAGGTCAGTTTGCATGG	b1	CTCAGAAAGTCGAGGT	CAGTTTGCATGG	44D+22	101D+76	101D+76	101D+76
TCCTCCCAGGCGTCCTTCAGCTTCAGGG	b1	TCCTCCCAGGCGTCCT	TCAGCTTCAGGG	4D+66	22D+73	37D+97	24D+140
GTATTTCTCTCTGCCATGTGCTTCGGCT	b1	GTATTTCTCTCTGCCA	TGTGCTTCGGCT	51D+37	71D+92&4I+88	71D+92	71D+92
TACCTGCTCAGAACCTAGCCGGACACAT	b1	TACCTGCTCAGAACCT	AGCCGGACACAT	54D+65	54D+65	54D+65	1D+145
TACCGAATCGGTCATATTGCATAAGGTT	b1	TACCGAATCGGTCATA	TTGCATAAGGTT	54D+65	54D+65	54D+65	1D+145
CTCCAACGTTTCGCTCCGCACGCACACG	b1	CTCCAACGTTTCGCTC	CGCACGCACACG	54D+65	54D+65	54D+65	1D+145
GTGACGCTCTCAACCCTAGGTATTGACA	b1	GTGACGCTCTCAACCC	TAGGTATTGACA	54D+65	54D+65	54D+65	1D+145
CTTTCAATCGCACTCTACTCGACGGAGG	b1	CTTTCAATCGCACTCT	ACTCGACGGAGG	54D+65	54D+65	54D+65	1D+145
AGGGTGAAGGACAGCTCACACCCCGAGA	b1	AGGGTGAAGGACAGCT	CACACCCCGAGA	54D+65	54D+65	54D+65	1D+145
TGAGACTTCGGAGATGCCGGACACATTT	b1	TGAGACTTCGGAGATG	CCGGACACATTT	54D+65	54D+65	54D+65	1D+145
CTGGTCTTCTTCGTATAGCCAATAGCCA	b1	CTGGTCTTCTTCGTAT	AGCCAATAGCCA	54D+65	54D+65	54D+65	1D+145
TGGAGAGGTCGACTTACCCGTTGCGAGG	b1	TGGAGAGGTCGACTTA	CCCGTTGCGAGG	54D+65	54D+65	54D+65	1D+145
CATGCCTGTACTTCCCCGTTCTTAATTT	b1	CATGCCTGTACTTCCC	CGTTCTTAATTT	54D+65	54D+65	54D+65	1D+145
CGGGTCATCAGCCCAGCATACCTACCAC	b1	CGGGTCATCAGCCCAG	CATACCTACCAC	54D+65	54D+65	54D+65	1D+145
CGTTGGGAGATGATTGGGCGACAGTTCT	b1	CGTTGGGAGATGATTG	GGCGACAGTTCT	54D+65	54D+65	54D+65	1D+145
AACGTCAAGTGTACAAATTCAAGTTAGC	b1	AACGTCAAGTGTACAA	ATTCAAGTTAGC	54D+65	54D+65	54D+65	1D+145
GAGTTGTGTTGCATCAGAGCCAGCTTCC	b1	GAGTTGTGTTGCATCA	GAGCCAGCTTCC	54D+65	54D+65	54D+65	1D+145
TGGATGTAGGCTCTCGCTCACGCGGAAT	b1	TGGATGTAGGCTCTCG	CTCACGCGGAAT	54D+65	54D+65	54D+65	1D+145
CAAGGGATCGTTTACTGCTTGTTCTGGC	b1	CAAGGGATCGTTTACT	GCTTGTTCTGGC	54D+65	54D+65	54D+65	1D+145
AGTAGTCCAGTCGAGACCGAGTATGCAG	b1	AGTAGTCCAGTCGAGA	CCGAGTATGCAG	54D+65	54D+65	54D+65	1D+145
CAAGAGGAGATCACTCCGATCAGCGCGA	b1	CAAGAGGAGATCACTC	CGATCAGCGCGA	54D+65	54D+65	54D+65	1D+145
ACGATGTAGGTGTGACCGTATGTGCCGG	b1	ACGATGTAGGTGTGAC	CGTATGTGCCGG	55D+20	38D+82	38D+82&31I+120	32D+123
TTAGGGTTCCTACGAAGCTTCCAATTGC	b1	TTAGGGTTCCTACGAA	GCTTCCAATTGC	55D+20	38D+82	38D+82&31I+120	32D+123
TTTGGTTAGCTTCATGTACCACACCATA	b1	TTTGGTTAGCTTCATG	TACCACACCATA	55D+20	38D+82	38D+82&31I+120	32D+123
GAGCCTGAGTAAACACTGGGGCTGCGTT	b1	GAGCCTGAGTAAACAC	TGGGGCTGCGTT	55D+20	38D+82	38D+82&31I+120	32D+123
TAGACTGGTTACGCCGCATGTCCTACTG	b1	TAGACTGGTTACGCCG	CATGTCCTACTG	55D+20	38D+82	38D+82&31I+120	32D+123
AAGCGAGAGGATTCCTAGCCATAGGTTT	b1	AAGCGAGAGGATTCCT	AGCCATAGGTTT	55D+20	38D+82	38D+82&31I+120	32D+123
GGGAAGTCACTTCAGATGCAACGTCCAT	b1	GGGAAGTCACTTCAGA	TGCAACGTCCAT	55D+20	38D+82	38D+82&31I+120	32D+123
GGGAGATCACCCTTACATTACGTCGCTC	b1	GGGAGATCACCCTTAC	ATTACGTCGCTC	55D+20	38D+82	38D+82&31I+120	32D+123
TGCGGCAGTCAATCTGGCTCGGTGCGTT	b1	TGCGGCAGTCAATCTG	GCTCGGTGCGTT	55D+20	38D+82	38D+82&31I+120	32D+123
ATCGATGAGCTGAAGCTTTGGGCATACT	b1	ATCGATGAGCTGAAGC	TTTGGGCATACT	55D+20	38D+82	38D+82&31I+120	32D+123
TGCACGGTCCGGACGTGAGAAGACCATG	b1	TGCACGGTCCGGACGT	GAGAAGACCATG	55D+20	38D+82	38D+82&31I+120	32D+123
TCCTCCCGTAAGACCGCTATATAGCAAC	b1	TCCTCCCGTAAGACCG	CTATATAGCAAC	55D+20	38D+82	38D+82&31I+120	32D+123
TTGTGTTTCGGAGTAGGCGATGTCAGGG	b1	TTGTGTTTCGGAGTAG	GCGATGTCAGGG	55D+20	38D+82	38D+82&31I+120	32D+123
CTGAGGCCATAGATGAAGCTCCCGTTGA	b1	CTGAGGCCATAGATGA	AGCTCCCGTTGA	55D+20	38D+82	38D+82&31I+120	32D+123
CGGAACCTCGCTTGCTCCTTACAAATGT	b1	CGGAACCTCGCTTGCT	CCTTACAAATGT	55D+20	38D+82	38D+82&31I+120	32D+123
CACAGGCAGTAGTCCTGCATCTGTTTTT	b1	CACAGGCAGTAGTCCT	GCATCTGTTTTT	55D+20	38D+82	38D+82&31I+120	32D+123
GATCCCTGTTTGTTCTGGAGATGTTCTC	b1	GATCCCTGTTTGTTCT	GGAGATGTTCTC	55D+20	38D+82	38D+82&31I+120	32D+123
CTCAATTCACCTCTGTGCCGCCCCGTGG	b1	CTCAATTCACCTCTGT	GCCGCCCCGTGG	55D+20	38D+82	38D+82&31I+120	32D+123
GTTACAGTCAGCCCAGTCTTCTGGTCAG	b1	GTTACAGTCAGCCCAG	TCTTCTGGTCAG	55D+20	38D+82	38D+82&31I+120	32D+123
CGGAGAATCCCGGTAGCCGATGCTCGTA	b1	CGGAGAATCCCGGTAG	CCGATGCTCGTA	55D+20	38D+82	38D+82&31I+120	32D+123
CTCTCAGGTGGTAATACACGCCCCTGGT	b1	CTCTCAGGTGGTAATA	CACGCCCCTGGT	55D+20	38D+82	38D+82&31I+120	32D+123
TCTGGCTGTCTACACAGTGCTTTGAGTC	b1	TCTGGCTGTCTACACA	GTGCTTTGAGTC	55D+20	38D+82	38D+82&31I+120	32D+123
TCTTGCGAGACAGCGTCCCCTTCACAAG	b1	TCTTGCGAGACAGCGT	CCCCTTCACAAG	55D+20	38D+82	38D+82&31I+120	32D+123
ACGGTCGTCGGTATGTGGGGTTACGGCA	b1	ACGGTCGTCGGTATGT	GGGGTTACGGCA	55D+20	38D+82	38D+82&31I+120	32D+123
TTCCGTGCAGTCGGAAAGCGGTACCCGA	b1	TTCCGTGCAGTCGGAA	AGCGGTACCCGA	55D+20	38D+82	38D+82&31I+120	32D+123
GGAGAACCAACACTACTCTTCATGAGAT	b1	GGAGAACCAACACTAC	TCTTCATGAGAT	55D+20	38D+82	38D+82&31I+120	32D+123
GCGATCGCAAATCGGGTGATGTTGTTTA	b1	GCGATCGCAAATCGGG	TGATGTTGTTTA	55D+20	38D+82	38D+82&31I+120	32D+123
ACAGAAACATGGTGGAAAGCTTTAAGTT	b1	ACAGAAACATGGTGGA	AAGCTTTAAGTT	55D+20	38D+82	38D+82&31I+120	32D+123
TATTTCGCAGCTCGGTTCTTGTGGCCTG	b1	TATTTCGCAGCTCGGT	TCTTGTGGCCTG	55D+20	38D+82	38D+82&31I+120	32D+123
TATCTTGTCCGCGATGGTCTCCCGATCT	b1	TATCTTGTCCGCGATG	GTCTCCCGATCT	55D+20	38D+82	38D+82&31I+120	32D+123
CCTAAGATCGCAGTGCCGCGAGGCGTCA	b1	CCTAAGATCGCAGTGC	CGCGAGGCGTCA	55D+20	38D+82	38D+82&31I+120	32D+123
GTGTAACGTGAGTTGGGGGGGACGGGGG	b1	GTGTAACGTGAGTTGG	GGGGGACGGGGG	55D+20	38D+82	38D+82&31I+120	32D+123
TCCGATCTCCTGTTGCACGTCCCCCGCC	b1	TCCGATCTCCTGTTGC	ACGTCCCCCGCC	55D+20	38D+82	38D+82&31I+120	32D+123
TGGTACAAGGCTCACCAGGGCTGCGGGC	b1	TGGTACAAGGCTCACC	AGGGCTGCGGGC	57D+19	50D+80	50D+80	40D+137
CCACGTTAGCCAAGTGTACTTATATCCA	b1	CCACGTTAGCCAAGTG	TACTTATATCCA	57D+21	16D+83	71D+106	71D+106
CTTACCGCAAGAGATTCCTGCGGTACGT	b1	CTTACCGCAAGAGATT	CCTGCGGTACGT	57D+21	7D+91	23D+101	28D+134&5I134
TAGAGTCAGTCGTCTACCTGGATCCACC	b1	TAGAGTCAGTCGTCTA	CCTGGATCCACC	57D+21	7D+91	23D+101	28D+134&5I134
AGGTAGGTCCATCAGATAGTTGCTAAGG	b1	AGGTAGGTCCATCAGA	TAGTTGCTAAGG	57D+21	7D+91	23D+101	28D+134&5I134
TTCACGCGTCCCTAAATATTTTCAGTTA	b1	TTCACGCGTCCCTAAA	TATTTTCAGTTA	57D+21	7D+91	23D+101	28D+134&5I134
ATCCTATCAAGGGTCATGCAACATGGAG	b1	ATCCTATCAAGGGTCA	TGCAACATGGAG	57D+21	7D+91	23D+101	28D+134&5I134
CCTCCTCCAACTACGTGGACAGCTATGA	b1	CCTCCTCCAACTACGT	GGACAGCTATGA	57D+21	7D+91	23D+101	28D+134&5I134
GCAACCGAGCATCCCGGTCTACTTTAGT	b1	GCAACCGAGCATCCCG	GTCTACTTTAGT	57D+21	7D+91	23D+101	28D+134&5I134
ATCAGGTAGGCTTAGGTGTGCGGCTGCT	b1	ATCAGGTAGGCTTAGG	TGTGCGGCTGCT	57D+21	7D+91	23D+101	28D+134&5I134
GCTGGGTTCTAGTACGCAAAGGCCGATT	b1	GCTGGGTTCTAGTACG	CAAAGGCCGATT	57D+21	7D+91	23D+101	28D+134&5I134
GATTCGATCAACCTCCCGTCACAATGAT	b1	GATTCGATCAACCTCC	CGTCACAATGAT	57D+21	7D+91	23D+101	28D+134&5I134
TTCAATCTCTGGCCGAAGTAGCACCTCT	b1	TTCAATCTCTGGCCGA	AGTAGCACCTCT	57D+21	7D+91	23D+101	28D+134&5I134
ATCACGAAGGTGGGTTAATGGCATCCTA	b1	ATCACGAAGGTGGGTT	AATGGCATCCTA	57D+21	7D+91	23D+101	28D+134&5I134
AACAAAGAGCATTTCGGCAGTACTTCCA	b1	AACAAAGAGCATTTCG	GCAGTACTTCCA	58D+21	82D+82	82D+82	82D+82
TATTTCGAGTTGCGAGGGCCGAGATCTC	b1	TATTTCGAGTTGCGAG	GGCCGAGATCTC	58D+21	82D+82	82D+82	82D+82
AGCTTCCCAATTCTCTAGTTCACCGCAA	b1	AGCTTCCCAATTCTCT	AGTTCACCGCAA	58D+21	82D+82	82D+82	82D+82
GTACAGTCAGACGATGCCGTTTGGAGGA	b1	GTACAGTCAGACGATG	CCGTTTGGAGGA	59D+21	8D+83	51D+95	51D+95
GCAACATGTACCTTCCGCTGTCAATGCA	b1	GCAACATGTACCTTCC	GCTGTCAATGCA	59D+21	8D+83	51D+95	51D+95
GAGAGGTTCACCTTATTTGATACTCTTG	b1	GAGAGGTTCACCTTAT	TTGATACTCTTG	59D+21	8D+83	51D+95	51D+95
CGCCAGAGTATCGTTGGAAGCCTGACCG	b1	CGCCAGAGTATCGTTG	GAAGCCTGACCG	59D+21	8D+83	51D+95	51D+95
TATCAGGAGTCGGCAACGAATTCAAGCG	b1	TATCAGGAGTCGGCAA	CGAATTCAAGCG	62D+18	93D+84	93D+84	93D+84
GAGTCTACAGTCTTCCCTCGTACGACAG	b1	GAGTCTACAGTCTTCC	CTCGTACGACAG	62D+21	2D+88	83D+94	83D+94
CGTTGGGCAGTCTCTCACTTGCGGGCGC	b1	CGTTGGGCAGTCTCTC	ACTTGCGGGCGC	63D+56	63D+56	63D+56	1D+145
GGATGTTGTACGTAGGGATCAGCTCGGA	b1	GGATGTTGTACGTAGG	GATCAGCTCGGA	63D+57	63D+57	63D+57	1D+145
GGGTTTACAAATCAGAGGGTAGCGAAGC	b1	GGGTTTACAAATCAGA	GGGTAGCGAAGC	63D+57	63D+57	63D+57	1D+145
GATGAGGGTGACCGTCGATTGCCGTATT	b1	GATGAGGGTGACCGTC	GATTGCCGTATT	63D+57	63D+57	63D+57	1D+145
GATTTCTCACACTTAGTAACGACTGGGA	b1	GATTTCTCACACTTAG	TAACGACTGGGA	63D+57	63D+57	63D+57	1D+145
TACGTCCTCTATCACTTCGTTCCGAGTC	b1	TACGTCCTCTATCACT	TCGTTCCGAGTC	63D+57	63D+57	63D+57	1D+145
GGATCTATCCCGAACGTATATCGTGGCC	b1	GGATCTATCCCGAACG	TATATCGTGGCC	63D+57	63D+57	63D+57	1D+145
TGGGAAGGTATCACGTCGCTTTTTTCGT	b1	TGGGAAGGTATCACGT	CGCTTTTTTCGT	63D+57	63D+57	63D+57	1D+145
AAGACAAGTGATAGATCCCACTGGGCTG	b1	AAGACAAGTGATAGAT	CCCACTGGGCTG	63D+57	63D+57	63D+57	1D+145
CCTTTGGGTATAGCTCAGCTGCTCCGCT	b1	CCTTTGGGTATAGCTC	AGCTGCTCCGCT	63D+57	63D+57	63D+57	1D+145
GAGACCCGTACGTGTTAGAAATTGAGTT	b1	GAGACCCGTACGTGTT	AGAAATTGAGTT	63D+57	63D+57	63D+57	1D+145
CGTTCTGCACGCCAGTAGGGGGCTGGTG	b1	CGTTCTGCACGCCAGT	AGGGGGCTGGTG	63D+57	63D+57	63D+57	1D+145
ACTGTCCAGATGGGCTCTGGATGCAGGC	b1	ACTGTCCAGATGGGCT	CTGGATGCAGGC	63D+57	63D+57	63D+57	1D+145
GTGGAGAGTTGAGAGCCTCCCCCCGTGG	b1	GTGGAGAGTTGAGAGC	CTCCCCCCGTGG	63D+57	63D+57	63D+57	1D+145
GGGAGATTCTTAGCTTATGGCATATTAT	b1	GGGAGATTCTTAGCTT	ATGGCATATTAT	63D+57	63D+57	63D+57	1D+145
CCTCAGTCACTCGATACCCCATGTCCCA	b1	CCTCAGTCACTCGATA	CCCCATGTCCCA	63D+57	63D+57	63D+57	1D+145
CAGAGCCAGAGCCCAAGAGCACCAAGTT	b1	CAGAGCCAGAGCCCAA	GAGCACCAAGTT	63D+57	63D+57	63D+57	1D+145
CCCAACTTCGTGTTCCTCATTTTGGAGT	b1	CCCAACTTCGTGTTCC	TCATTTTGGAGT	63D+57	63D+57	63D+57	1D+145
GATGCTAGTCGTCTCTACGTTGTTACTG	b1	GATGCTAGTCGTCTCT	ACGTTGTTACTG	63D+57	63D+57	63D+57	1D+145
TCTCAGCCATGTGGTTCAAGGCTAGTTC	b1	TCTCAGCCATGTGGTT	CAAGGCTAGTTC	63D+57	63D+57	63D+57	1D+145
GAGACTTGTACCGGCTGCATTAGTTTGG	b1	GAGACTTGTACCGGCT	GCATTAGTTTGG	63D+57	63D+57	63D+57	1D+145
CACATGAAGTGTACCTCCTGGCCGGACT	b1	CACATGAAGTGTACCT	CCTGGCCGGACT	63D+57	63D+57	63D+57	1D+145
CCCATTGTCTAGTGACGTCATACCAGGC	b1	CCCATTGTCTAGTGAC	GTCATACCAGGC	63D+57	63D+57	63D+57	1D+145
AGGGTTTTCGTTCCTGGCTTGTATGTGG	b1	AGGGTTTTCGTTCCTG	GCTTGTATGTGG	63D+57	63D+57	63D+57	1D+145
ACACTGATCTGCCTGTATGAAACCAAGC	b1	ACACTGATCTGCCTGT	ATGAAACCAAGC	63D+57	63D+57	63D+57	1D+145
CATGCCTGTGCGTTTAAGGCTCCCGGGC	b1	CATGCCTGTGCGTTTA	AGGCTCCCGGGC	63D+57	63D+57	63D+57	1D+145
GAGAGGTTCGGTTAGTAGTGGGGAGCCG	b1	GAGAGGTTCGGTTAGT	AGTGGGGAGCCG	63D+57	63D+57	63D+57	1D+145
TGCAGATAGCATCAAACCAGGTCCTCTC	b1	TGCAGATAGCATCAAA	CCAGGTCCTCTC	63D+57	63D+57	63D+57	1D+145
GTGTAACAGTACAGCGAAGTCATATAAC	b1	GTGTAACAGTACAGCG	AAGTCATATAAC	63D+57	63D+57	63D+57	1D+145
AATTCCTAGAAACACTGGCGAAGCGTCC	b1	AATTCCTAGAAACACT	GGCGAAGCGTCC	63D+57	63D+57	63D+57	1D+145
TTCATTGCAAGGCGTACAAGTAAGGGGG	b1	TTCATTGCAAGGCGTA	CAAGTAAGGGGG	63D+57	63D+57	63D+57	1D+145
AACCACACAGTATTCGCGCAGAAAGCTC	b1	AACCACACAGTATTCG	CGCAGAAAGCTC	63D+57	63D+57	63D+57	1D+145
AAGGTAAGTTACGATCGAATTGGATTTT	b1	AAGGTAAGTTACGATC	GAATTGGATTTT	63D+57	63D+57	63D+57	1D+145
CCGGTGAAGCAAATCACCCAGCTATGGA	b1	CCGGTGAAGCAAATCA	CCCAGCTATGGA	63D+57	63D+57	63D+57	1D+145
CGCCATTTCCGTCAAATCGTGCTGAATT	b1	CGCCATTTCCGTCAAA	TCGTGCTGAATT	63D+57	63D+57	63D+57	1D+145
GTCTCACGTCTCGGACGTCATCCCGGAG	b1	GTCTCACGTCTCGGAC	GTCATCCCGGAG	63D+57	63D+57	63D+57	1D+145
GACCGTGGTGAGATATTGGTACCCAATA	b1	GACCGTGGTGAGATAT	TGGTACCCAATA	63D+57	63D+57	63D+57	1D+145
GGTGGCTAGGTGCCAAAAGCGGCAGGTA	b1	GGTGGCTAGGTGCCAA	AAGCGGCAGGTA	63D+57	63D+57	63D+57	1D+145
TACGGGCAGGTAGACCGTACGATCGCGG	b1	TACGGGCAGGTAGACC	GTACGATCGCGG	63D+57	63D+57	63D+57	1D+145
CTCTCGACACGCACCAATGCACGGGTGC	b1	CTCTCGACACGCACCA	ATGCACGGGTGC	63D+57	63D+57	63D+57	1D+145
TTCTCTCTCCACACCTCACGGCTAATTG	b1	TTCTCTCTCCACACCT	CACGGCTAATTG	63D+57	63D+57	63D+57	1D+145
GATAGCTAGTACTCGTGGTCCCAGTCTG	b1	GATAGCTAGTACTCGT	GGTCCCAGTCTG	63D+57	63D+57	63D+57	1D+145
CTTCCTTTCAGAGTGGTTTGATGGCACT	b1	CTTCCTTTCAGAGTGG	TTTGATGGCACT	63D+57	63D+57	63D+57	1D+145
ATCGCCTTCAGCAATCGCACCTTAGCCC	b1	ATCGCCTTCAGCAATC	GCACCTTAGCCC	63D+57	63D+57	63D+57	1D+145
TCATGAGGTTGACTACGCGCATTAACCT	b1	TCATGAGGTTGACTAC	GCGCATTAACCT	63D+57	63D+57	63D+57	1D+145
ATATCCTTCAACCTTTACCCGCCCTCCG	b1	ATATCCTTCAACCTTT	ACCCGCCCTCCG	63D+57	63D+57	63D+57	1D+145
ATCTCTAAGCCACTCGGACCGTGAGTTT	b1	ATCTCTAAGCCACTCG	GACCGTGAGTTT	63D+57	63D+57	63D+57	1D+145
TCGTCCATCATCTGTTGCCTTGACGTCT	b1	TCGTCCATCATCTGTT	GCCTTGACGTCT	63D+57	63D+57	63D+57	1D+145
GATGAGGTCGTACACAGGGGTGCGGTAT	b1	GATGAGGTCGTACACA	GGGGTGCGGTAT	63D+57	63D+57	63D+57	1D+145
GCCAACGTCCGGCTTTAACGCGGTTCGG	b1	GCCAACGTCCGGCTTT	AACGCGGTTCGG	63D+57	63D+57	63D+57	1D+145
AACAAGAGTCTCACAACATCGGATGGAA	b1	AACAAGAGTCTCACAA	CATCGGATGGAA	63D+57	63D+57	63D+57	1D+145
TGTTACTAGAGTGAAGAAACAGTAATCG	b1	TGTTACTAGAGTGAAG	AAACAGTAATCG	63D+57	63D+57	63D+57	1D+145
CGATGCGGTTAGTTCGTCACATACCAAG	b1	CGATGCGGTTAGTTCG	TCACATACCAAG	63D+57	63D+57	63D+57	1D+145
ATTACCTAGTGGACTGTACGATACTATG	b1	ATTACCTAGTGGACTG	TACGATACTATG	63D+57	63D+57	63D+57	1D+145
CTGTGAAGTTGAATCCCGTACTTTCCGG	b1	CTGTGAAGTTGAATCC	CGTACTTTCCGG	63D+57	63D+57	63D+57	1D+145
TTTCGATTCGGTCTGGACTTTACGTTAG	b1	TTTCGATTCGGTCTGG	ACTTTACGTTAG	63D+57	63D+57	63D+57	1D+145
CCCTAACCAACCCTCTTTCTCTATGGGC	b1	CCCTAACCAACCCTCT	TTCTCTATGGGC	63D+57	63D+57	63D+57	1D+145
CATCGTCTCGCTAGCGAGAATTGCCCAT	b1	CATCGTCTCGCTAGCG	AGAATTGCCCAT	63D+57	63D+57	63D+57	1D+145
TAACCAGAGTAAACACGCCTCCCTGATG	b1	TAACCAGAGTAAACAC	GCCTCCCTGATG	63D+57	63D+57	63D+57	1D+145
TCGCTCAAGTGGTCAGGCGTGCAAGTAC	b1	TCGCTCAAGTGGTCAG	GCGTGCAAGTAC	63D+57	63D+57	63D+57	1D+145
GATTCGAAGGACACTGCACTAGTATTGA	b1	GATTCGAAGGACACTG	CACTAGTATTGA	63D+57	63D+57	63D+57	1D+145
GCTGAATCAAGTGTCTTTTAACATAGTC	b1	GCTGAATCAAGTGTCT	TTTAACATAGTC	63D+57	63D+57	63D+57	1D+145
ACTTCCGAGGCGACATGCGGCCTCATCT	b1	ACTTCCGAGGCGACAT	GCGGCCTCATCT	63D+57	63D+57	63D+57	1D+145
CAATTTCGTAACATCCTCCGGCACCGTC	b1	CAATTTCGTAACATCC	TCCGGCACCGTC	63D+57	63D+57	63D+57	1D+145
AAGTACCCACATTCGAAGGACGGGATCT	b1	AAGTACCCACATTCGA	AGGACGGGATCT	63D+57	63D+57	63D+57	1D+145
TCTGGCTCAACAAGATACGGAATTAAGG	b1	TCTGGCTCAACAAGAT	ACGGAATTAAGG	63D+57	63D+57	63D+57	1D+145
GTTCTATGTAGCTTACGTGGTCCTTGCC	b1	GTTCTATGTAGCTTAC	GTGGTCCTTGCC	63D+57	63D+57	63D+57	1D+145
TCGATTTCAAGTTGGGGTGCAGCAGGCT	b1	TCGATTTCAAGTTGGG	GTGCAGCAGGCT	63D+57	63D+57	63D+57	1D+145
TTACGTTAGAGCATATGGACCACGCCTG	b1	TTACGTTAGAGCATAT	GGACCACGCCTG	63D+57	63D+57	63D+57	1D+145
AAAGGGCGTCTGTGCGTACATGTGCAAG	b1	AAAGGGCGTCTGTGCG	TACATGTGCAAG	63D+57	63D+57	63D+57	1D+145
TCTGTCGAGTGCAGCAAAGGTTCAAGAG	b1	TCTGTCGAGTGCAGCA	AAGGTTCAAGAG	63D+57	63D+57	63D+57	1D+145
TTCATGTTCCCGGTAGCAGTGCAAGTAG	b1	TTCATGTTCCCGGTAG	CAGTGCAAGTAG	63D+57	63D+57	63D+57	1D+145
TCTATACCATCCTCACCTTCGTGAATTT	b1	TCTATACCATCCTCAC	CTTCGTGAATTT	63D+57	63D+57	63D+57	1D+145
TCACGCTCACCCTAAAGTGTATGTAAGT	b1	TCACGCTCACCCTAAA	GTGTATGTAAGT	63D+57	63D+57	63D+57	1D+145
ATGGTTGGTTAGAAGTCGACCCGGAGTA	b1	ATGGTTGGTTAGAAGT	CGACCCGGAGTA	63D+57	63D+57	63D+57	1D+145
GAAACCTAGCATCGAGTCCGCGATTCGG	b1	GAAACCTAGCATCGAG	TCCGCGATTCGG	63D+57	63D+57	63D+57	1D+145
AGTAACCGTGTTATCGGGCAAATACGGC	b1	AGTAACCGTGTTATCG	GGCAAATACGGC	63D+57	63D+57	63D+57	1D+145
TGTTGAGGTGGTCAAGTATATTATAAGG	b1	TGTTGAGGTGGTCAAG	TATATTATAAGG	63D+57	63D+57	63D+57	1D+145
CTTCAATAGACATACACATTCACCAGTT	b1	CTTCAATAGACATACA	CATTCACCAGTT	63D+57	63D+57	63D+57	1D+145
GCATGATCATTGGATCCCATTAACGCGC	b1	GCATGATCATTGGATC	CCATTAACGCGC	63D+57	63D+57	63D+57	1D+145
TTGTGTTTCAACGTGTATAATCTGGTGG	b1	TTGTGTTTCAACGTGT	ATAATCTGGTGG	63D+57	63D+57	63D+57	1D+145
GCCTGTTGTCAAATCCTGGGGGTTACCC	b1	GCCTGTTGTCAAATCC	TGGGGGTTACCC	63D+57	63D+57	63D+57	1D+145
CCTATCGAGGTGCCTCCCCGGCTGCCCG	b1	CCTATCGAGGTGCCTC	CCCGGCTGCCCG	63D+57	63D+57	63D+57	1D+145
TTACCGCGTCTACGATGTGGCTTCATGG	b1	TTACCGCGTCTACGAT	GTGGCTTCATGG	63D+57	63D+57	63D+57	1D+145
AGCCACGTCACCTGGGTCCTCGAAGGTA	b1	AGCCACGTCACCTGGG	TCCTCGAAGGTA	63D+57	63D+57	63D+57	1D+145
CATCAAGAGGTAAAGGACCGCTAAGCCT	b1	CATCAAGAGGTAAAGG	ACCGCTAAGCCT	63D+57	63D+57	63D+57	1D+145
TTGTTCAAGCTGGTGAGCATTGTCAAAG	b1	TTGTTCAAGCTGGTGA	GCATTGTCAAAG	63D+57	63D+57	63D+57	1D+145
TCATGGATCCGAACGCGATATGCGCTGG	b1	TCATGGATCCGAACGC	GATATGCGCTGG	63D+57	63D+57	63D+57	1D+145
CGTCCATAGAGGGCGACTACTTCTGGCT	b1	CGTCCATAGAGGGCGA	CTACTTCTGGCT	63D+57	63D+57	63D+57	1D+145
GCCATTCCAATGCAGGAGCGTCGGTGTA	b1	GCCATTCCAATGCAGG	AGCGTCGGTGTA	63D+57	63D+57	63D+57	1D+145
CTCTGGTAGGTATAGTGACCCAGGTGCA	b1	CTCTGGTAGGTATAGT	GACCCAGGTGCA	63D+57	63D+57	63D+57	1D+145
CTCCTCCCAAGAGAGACCCAGAGTGAAT	b1	CTCCTCCCAAGAGAGA	CCCAGAGTGAAT	63D+57	63D+57	63D+57	1D+145
TTCCTCTAGCGTTCCGACCCTTCCGTAG	b1	TTCCTCTAGCGTTCCG	ACCCTTCCGTAG	63D+57	63D+57	63D+57	1D+145
CATCGGGTCGGTGTTAGTGAAGTGATTG	b1	CATCGGGTCGGTGTTA	GTGAAGTGATTG	63D+57	63D+57	63D+57	1D+145
CGGACACGTAAGGCTGTACCTTGGGCTG	b1	CGGACACGTAAGGCTG	TACCTTGGGCTG	63D+57	63D+57	63D+57	1D+145
ACACGCGCAATAGTCCATTTTTCGGCAA	b1	ACACGCGCAATAGTCC	ATTTTTCGGCAA	63D+57	63D+57	63D+57	1D+145
TCTTAGTCATTGCTGAGCCCTGAGGCTT	b1	TCTTAGTCATTGCTGA	GCCCTGAGGCTT	63D+57	63D+57	63D+57	1D+145
TTCCTTCAGAGTGTGCGTCGGGGACCGC	b1	TTCCTTCAGAGTGTGC	GTCGGGGACCGC	63D+57	63D+57	63D+57	1D+145
TCGCACTGTCATAGTCGAGTGGTGAGTA	b1	TCGCACTGTCATAGTC	GAGTGGTGAGTA	63D+57	63D+57	63D+57	1D+145
AATCGACAGTGAGTTACGCAGACGCCCT	b1	AATCGACAGTGAGTTA	CGCAGACGCCCT	63D+57	63D+57	63D+57	1D+145
AAGGAATCAGACATCTATCGTTACGGCC	b1	AAGGAATCAGACATCT	ATCGTTACGGCC	63D+57	63D+57	63D+57	1D+145
ATGGATCCACACACTACCTGCAGCATCT	b1	ATGGATCCACACACTA	CCTGCAGCATCT	63D+57	63D+57	63D+57	1D+145
CGTGTCTAGGGTCAACCAGGGAACATGC	b1	CGTGTCTAGGGTCAAC	CAGGGAACATGC	63D+57	63D+57	63D+57	1D+145
TCATGAGGTGTTTGCAGTGAGTAACACG	b1	TCATGAGGTGTTTGCA	GTGAGTAACACG	63D+57	63D+57	63D+57	1D+145
CCGGTGATCCTATTTGATCAAGAGGGTG	b1	CCGGTGATCCTATTTG	ATCAAGAGGGTG	63D+57	63D+57	63D+57	1D+145
CGTTCTGGTGGTCTCGATGGGCCCCTAG	b1	CGTTCTGGTGGTCTCG	ATGGGCCCCTAG	63D+57	63D+57	63D+57	1D+145
ACTATGGGTACCATACACCCGTTAGACT	b1	ACTATGGGTACCATAC	ACCCGTTAGACT	63D+57	63D+57	63D+57	1D+145
AGTCACAAGTGATAACGCATAATGGAGC	b1	AGTCACAAGTGATAAC	GCATAATGGAGC	63D+57	63D+57	63D+57	1D+145
GAGCCTGCAAGTGTCTATTATGAGCGAG	b1	GAGCCTGCAAGTGTCT	ATTATGAGCGAG	63D+57	63D+57	63D+57	1D+145
AGCCACGCACACGCCAGGTTCCGTGGAG	b1	AGCCACGCACACGCCA	GGTTCCGTGGAG	63D+57	63D+57	63D+57	1D+145
CAGATTGAGTTGTAGAATTCTGTATGCC	b1	CAGATTGAGTTGTAGA	ATTCTGTATGCC	63D+57	63D+57	63D+57	1D+145
TCCGATCAGGTTGTTCTCAATCATGACT	b1	TCCGATCAGGTTGTTC	TCAATCATGACT	63D+57	63D+57	63D+57	1D+145
CTCAATTAGGAAGTAGCTCCCTTGGCCC	b1	CTCAATTAGGAAGTAG	CTCCCTTGGCCC	63D+57	63D+57	63D+57	1D+145
GTAGCTAGTAGTCTTGATCCGTGGGGCC	b1	GTAGCTAGTAGTCTTG	ATCCGTGGGGCC	63D+57	63D+57	63D+57	1D+145
CGTCCATAGTCCTGCGCTCCCTGGTTGC	b1	CGTCCATAGTCCTGCG	CTCCCTGGTTGC	63D+57	63D+57	63D+57	1D+145
GCCAGTGAGTTCTACGTTGAGCCGAAGG	b1	GCCAGTGAGTTCTACG	TTGAGCCGAAGG	63D+57	63D+57	63D+57	1D+145
GTGCAGCTCCGCATAACCAGTTCGGACG	b1	GTGCAGCTCCGCATAA	CCAGTTCGGACG	63D+57	63D+57	63D+57	1D+145
CCGGGTAGTAACTGCTTCCACTGCGGTC	b1	CCGGGTAGTAACTGCT	TCCACTGCGGTC	63D+57	63D+57	63D+57	1D+145
GTCAAGTCATTAAAGGTCTATCGAGCTG	b1	GTCAAGTCATTAAAGG	TCTATCGAGCTG	63D+57	63D+57	63D+57	1D+145
TTCCGTGTCAGCCCAGACCATTGCGGGA	b1	TTCCGTGTCAGCCCAG	ACCATTGCGGGA	63D+57	63D+57	63D+57	1D+145
CATCGTCTCTCCACTGTCTCTCCTGGTC	b1	CATCGTCTCTCCACTG	TCTCTCCTGGTC	63D+57	63D+57	63D+57	1D+145
TGCGGCATCACTCCGTATGCTATCAGCC	b1	TGCGGCATCACTCCGT	ATGCTATCAGCC	63D+57	63D+57	63D+57	1D+145
CGGTCAGGTACCGTCGGGGGAGGCTAGC	b1	CGGTCAGGTACCGTCG	GGGGAGGCTAGC	63D+57	63D+57	63D+57	1D+145
TGTAGACCACTTGAACTCCGCGCTCCTT	b1	TGTAGACCACTTGAAC	TCCGCGCTCCTT	63D+57	63D+57	63D+57	1D+145
TTCACGCGTCTGTGTATTTCGGGTTGGT	b1	TTCACGCGTCTGTGTA	TTTCGGGTTGGT	63D+57	63D+57	63D+57	1D+145
TCATTACTCAAACTGCCAGCTGTAAAGG	b1	TCATTACTCAAACTGC	CAGCTGTAAAGG	63D+57	63D+57	63D+57	1D+145
TCACTATGTGCTGCACTTGTAGAAGCCT	b1	TCACTATGTGCTGCAC	TTGTAGAAGCCT	63D+57	63D+57	63D+57	1D+145
CAGATCACACCAGCTGTTGTGCTCGTAG	b1	CAGATCACACCAGCTG	TTGTGCTCGTAG	63D+57	63D+57	63D+57	1D+145
CGAAGGACAGTCGTTAGCGATCGGTCGG	b1	CGAAGGACAGTCGTTA	GCGATCGGTCGG	63D+57	63D+57	63D+57	1D+145
ACTTTGTGTAGTTCCAAATACTGTATCA	b1	ACTTTGTGTAGTTCCA	AATACTGTATCA	63D+57	63D+57	63D+57	1D+145
CGGGTGTAGGTTGTTCTGCAGCTATCGA	b1	CGGGTGTAGGTTGTTC	TGCAGCTATCGA	63D+57	63D+57	63D+57	1D+145
GAATCGTGTGCCCAGTGATGGGAGTAGC	b1	GAATCGTGTGCCCAGT	GATGGGAGTAGC	63D+57	63D+57	63D+57	1D+145
TGATGGTTCGTGGTATCCACTGGCCCCT	b1	TGATGGTTCGTGGTAT	CCACTGGCCCCT	63D+57	63D+57	63D+57	1D+145
GTGCTGGGTTGATCGTCCACTTGGTACC	b1	GTGCTGGGTTGATCGT	CCACTTGGTACC	63D+57	63D+57	63D+57	1D+145
CAGCACGAGGATGTTATCAGCAAGCAGC	b1	CAGCACGAGGATGTTA	TCAGCAAGCAGC	63D+57	63D+57	63D+57	1D+145
CAAGAGGTCGGTTAGTGGTAGGGCGGCA	b1	CAAGAGGTCGGTTAGT	GGTAGGGCGGCA	63D+57	63D+57	63D+57	1D+145
ACCATTTGTCTTCATTTTTCCGACCGAT	b1	ACCATTTGTCTTCATT	TTTCCGACCGAT	63D+57	63D+57	63D+57	1D+145
TCCGATCCATGTTCGAGTATTATGTCTA	b1	TCCGATCCATGTTCGA	GTATTATGTCTA	63D+57	63D+57	63D+57	1D+145
TACGTCCGTGGGTATGTTGCGCGAGGAC	b1	TACGTCCGTGGGTATG	TTGCGCGAGGAC	63D+57	63D+57	63D+57	1D+145
TCCCATGTCCACGTCTCAACACGGGGCT	b1	TCCCATGTCCACGTCT	CAACACGGGGCT	63D+57	63D+57	63D+57	1D+145
CTAGGTACAACGAGGTCGCGGCTTGCTT	b1	CTAGGTACAACGAGGT	CGCGGCTTGCTT	63D+57	63D+57	63D+57	1D+145
ATATCCTCATGAAGGCATGCGCTCTTGC	b1	ATATCCTCATGAAGGC	ATGCGCTCTTGC	63D+57	63D+57	63D+57	1D+145
CGAATTGTCGGAGTAGGGTCTACTGGAA	b1	CGAATTGTCGGAGTAG	GGTCTACTGGAA	63D+57	63D+57	63D+57	1D+145
CGAGTTACAAGTATAGCCCCCTTGGTTG	b1	CGAGTTACAAGTATAG	CCCCCTTGGTTG	63D+57	63D+57	63D+57	1D+145
AGGAGGTAGCACGTCCCCGGCATAGGCC	b1	AGGAGGTAGCACGTCC	CCGGCATAGGCC	63D+57	63D+57	63D+57	1D+145
GTAGATCCAAATCGTCAGAACGGGACCA	b1	GTAGATCCAAATCGTC	AGAACGGGACCA	63D+57	63D+57	63D+57	1D+145
CTGCGAGGTCTGTTAGGCTCCCGCGCCC	b1	CTGCGAGGTCTGTTAG	GCTCCCGCGCCC	63D+57	63D+57	63D+57	1D+145
ACCCAAAGTATGTCACTATCGATCAAGC	b1	ACCCAAAGTATGTCAC	TATCGATCAAGC	63D+57	63D+57	63D+57	1D+145
GACTTCCTCCCTTGTGTTTCCTTTGAGG	b1	GACTTCCTCCCTTGTG	TTTCCTTTGAGG	63D+57	63D+57	63D+57	1D+145
GTTTGGAGTCAATGGGGTATGTAAGCGC	b1	GTTTGGAGTCAATGGG	GTATGTAAGCGC	63D+57	63D+57	63D+57	1D+145
CCTGTTGAGATTAGCACGCTTTGGCAAG	b1	CCTGTTGAGATTAGCA	CGCTTTGGCAAG	63D+57	63D+57	63D+57	1D+145
AGTAGTCGTGTAAATGTCGATGCCAGAG	b1	AGTAGTCGTGTAAATG	TCGATGCCAGAG	63D+57	63D+57	63D+57	1D+145
TGTGGCGGTCGGCTACCTGAATCAGGCT	b1	TGTGGCGGTCGGCTAC	CTGAATCAGGCT	63D+57	63D+57	63D+57	1D+145
CCTAAGACATGAAAGTTTATTTGTGATT	b1	CCTAAGACATGAAAGT	TTATTTGTGATT	63D+57	63D+57	63D+57	1D+145
GAGGCCTCATGGCACCTGCCGCGGGTGG	b1	GAGGCCTCATGGCACC	TGCCGCGGGTGG	63D+57	63D+57	63D+57	1D+145
TGAATCGTCATTACGGTGCCCTTAGGCC	b1	TGAATCGTCATTACGG	TGCCCTTAGGCC	63D+57	63D+57	63D+57	1D+145
ATTCAGGTCTCGGCTTAGAAATACTCCC	b1	ATTCAGGTCTCGGCTT	AGAAATACTCCC	63D+57	63D+57	63D+57	1D+145
CTACCCACATATCGGTATCTGCGACCCT	b1	CTACCCACATATCGGT	ATCTGCGACCCT	63D+57	63D+57	63D+57	1D+145
TCGGTCTGTATCCTTTCTCCGGCCCGTA	b1	TCGGTCTGTATCCTTT	CTCCGGCCCGTA	63D+57	63D+57	63D+57	1D+145
CTACTATAGAGTTGTAGTGCCCGGTTTT	b1	CTACTATAGAGTTGTA	GTGCCCGGTTTT	63D+57	63D+57	63D+57	1D+145
GTTAGACAGCGCCCATACGAACGAGTGC	b1	GTTAGACAGCGCCCAT	ACGAACGAGTGC	63D+57	63D+57	63D+57	1D+145
CATCAAGAGGTTCAGGCCCGCTAAGCCT	b1	CATCAAGAGGTTCAGG	CCCGCTAAGCCT	63D+57	63D+57	63D+57	1D+145
TACGGGCCAGGTACGACGGGCCTCAATC	b1	TACGGGCCAGGTACGA	CGGGCCTCAATC	63D+57	63D+57	63D+57	1D+145
CGACAGCAGCTAATCCCAAAGTTTATGC	b1	CGACAGCAGCTAATCC	CAAAGTTTATGC	63D+57	63D+57	63D+57	1D+145
TAACCAGTCAAGTGGGGTCATTTCGCGC	b1	TAACCAGTCAAGTGGG	GTCATTTCGCGC	63D+57	63D+57	63D+57	1D+145
CTTCCGAAGAATCTAGGGCCCTTATACT	b1	CTTCCGAAGAATCTAG	GGCCCTTATACT	63D+57	63D+57	63D+57	1D+145
TATTCCAGTGCCTTTCTCCGCTCTCCAC	b1	TATTCCAGTGCCTTTC	TCCGCTCTCCAC	63D+57	63D+57	63D+57	1D+145
TTAGGCAGTTGTCCCTCCTACTTGCAGC	b1	TTAGGCAGTTGTCCCT	CCTACTTGCAGC	63D+57	63D+57	63D+57	1D+145
GGGTGTCAGATTAGCAACTGGTATGACG	b1	GGGTGTCAGATTAGCA	ACTGGTATGACG	63D+57	63D+57	63D+57	1D+145
AGAAGTAGTCGTACTAGATGGGCCTTAC	b1	AGAAGTAGTCGTACTA	GATGGGCCTTAC	63D+57	63D+57	63D+57	1D+145
TTGTTTGGTTCCGCAGTTTGATTCGAGC	b1	TTGTTTGGTTCCGCAG	TTTGATTCGAGC	63D+57	63D+57	63D+57	1D+145
TGGGCTGTCGGATACTTCGATGGCATGA	b1	TGGGCTGTCGGATACT	TCGATGGCATGA	63D+57	63D+57	63D+57	1D+145
AGATCGTCAGTAGAGCAATGATGAGCGA	b1	AGATCGTCAGTAGAGC	AATGATGAGCGA	63D+57	63D+57	63D+57	1D+145
CGAGTTAGTCCGCAGTTTCCGTGTGTGG	b1	CGAGTTAGTCCGCAGT	TTCCGTGTGTGG	63D+57	63D+57	63D+57	1D+145
CCACACTGTATCGTGTGCTCGAAGTCGT	b1	CCACACTGTATCGTGT	GCTCGAAGTCGT	63D+57	63D+57	63D+57	1D+145
CACGAATCACCGTACGCCCAAACAACGT	b1	CACGAATCACCGTACG	CCCAAACAACGT	63D+57	63D+57	63D+57	1D+145
CCAAGCGCAAGGTACGGGCGCGGGGGGT	b1	CCAAGCGCAAGGTACG	GGCGCGGGGGGT	63D+57	63D+57	63D+57	1D+145
GCCCAGAAGCTAGTTCTGTGATTTTGGT	b1	GCCCAGAAGCTAGTTC	TGTGATTTTGGT	63D+57	63D+57	63D+57	1D+145
GGAATGGTCAGTCAGTGGACCTCTCTGC	b1	GGAATGGTCAGTCAGT	GGACCTCTCTGC	63D+57	63D+57	63D+57	1D+145
AACAAAGAGCTCCACGGCAGCACGGGGA	b1	AACAAAGAGCTCCACG	GCAGCACGGGGA	63D+57	63D+57	63D+57	1D+145
GGCTTTCTCGTAGGAGCGAGGATCGGCC	b1	GGCTTTCTCGTAGGAG	CGAGGATCGGCC	63D+57	63D+57	63D+57	1D+145
TGACAGTGTCACTTCCTGCCTCTGCACG	b1	TGACAGTGTCACTTCC	TGCCTCTGCACG	63D+57	63D+57	63D+57	1D+145
TGACAGTTCTCCCTAGGCCTCATTCTCC	b1	TGACAGTTCTCCCTAG	GCCTCATTCTCC	63D+57	63D+57	63D+57	1D+145
GTGAGGAAGTCCCGACGCTGCACCGGGC	b1	GTGAGGAAGTCCCGAC	GCTGCACCGGGC	63D+57	63D+57	63D+57	1D+145
TCGTGGGTCAGTAGGGCGGGTTACGGTG	b1	TCGTGGGTCAGTAGGG	CGGGTTACGGTG	63D+57	63D+57	63D+57	1D+145
CCCTTAGAGCACAAATCCGGTAGCCTTT	b1	CCCTTAGAGCACAAAT	CCGGTAGCCTTT	63D+57	63D+57	63D+57	1D+145
ATGGATCAGAAGGCTCCTCCTTGCGCGA	b1	ATGGATCAGAAGGCTC	CTCCTTGCGCGA	63D+57	63D+57	63D+57	1D+145
TCGGGTGCACACAGCCGATGTGTTAGCG	b1	TCGGGTGCACACAGCC	GATGTGTTAGCG	63D+57	63D+57	63D+57	1D+145
GGGTCTGTCATTCGTTATTTCTTGGCAG	b1	GGGTCTGTCATTCGTT	ATTTCTTGGCAG	63D+57	63D+57	63D+57	1D+145
AGACTCAAGTTGGCTTACCCCTGGGACC	b1	AGACTCAAGTTGGCTT	ACCCCTGGGACC	63D+57	63D+57	63D+57	1D+145
CACAGGCTCCGTGTCTTGCGGATTAGCC	b1	CACAGGCTCCGTGTCT	TGCGGATTAGCC	63D+57	63D+57	63D+57	1D+145
CCGTAGGGTTGTTGTGTACCTATGAATG	b1	CCGTAGGGTTGTTGTG	TACCTATGAATG	63D+57	63D+57	63D+57	1D+145
GTACAACTCAGATTGCTCACTTGCCAGG	b1	GTACAACTCAGATTGC	TCACTTGCCAGG	63D+57	63D+57	63D+57	1D+145
TGAATCGCATTGCCTCCACGATTTAGAG	b1	TGAATCGCATTGCCTC	CACGATTTAGAG	63D+57	63D+57	63D+57	1D+145
GAGAAATTCTAGATCGCGTACGCATTTG	b1	GAGAAATTCTAGATCG	CGTACGCATTTG	63D+57	63D+57	63D+57	1D+145
CTCTCAGGTAGATCCTTTACACTGTACT	b1	CTCTCAGGTAGATCCT	TTACACTGTACT	63D+57	63D+57	63D+57	1D+145
CAGCACGCAATTGCACACTAGGGGCTAC	b1	CAGCACGCAATTGCAC	ACTAGGGGCTAC	63D+57	63D+57	63D+57	1D+145
CCTGCATAGGCATCTTACGAGGGGTGGT	b1	CCTGCATAGGCATCTT	ACGAGGGGTGGT	63D+57	63D+57	63D+57	1D+145
ATTCGTTAGAAACACTTGTGAATGGCCT	b1	ATTCGTTAGAAACACT	TGTGAATGGCCT	63D+57	63D+57	63D+57	1D+145
CGGACACAGGTGGGTTGCAAGACCATCG	b1	CGGACACAGGTGGGTT	GCAAGACCATCG	63D+57	63D+57	63D+57	1D+145
CCTCAGTTCTATTGTCGCCGCCCATCGG	b1	CCTCAGTTCTATTGTC	GCCGCCCATCGG	63D+57	63D+57	63D+57	1D+145
ACGTCCTGTACTCCGGATCGTAGTAAGT	b1	ACGTCCTGTACTCCGG	ATCGTAGTAAGT	63D+57	63D+57	63D+57	1D+145
ATTTCTGCAAGTGACGAGGGGGCTCCAC	b1	ATTTCTGCAAGTGACG	AGGGGGCTCCAC	63D+57	63D+57	63D+57	1D+145
CTCAGGGCAAGATTGATTCTCCTGCATT	b1	CTCAGGGCAAGATTGA	TTCTCCTGCATT	63D+57	63D+57	63D+57	1D+145
TAACCAGAGGACTGGTGCAAACTGGTGT	b1	TAACCAGAGGACTGGT	GCAAACTGGTGT	63D+57	63D+57	63D+57	1D+145
GATCCCTCAAGCCCACCTGCAGTCGCCC	b1	GATCCCTCAAGCCCAC	CTGCAGTCGCCC	63D+57	63D+57	63D+57	1D+145
TCGGTCTGTGCCTGACAGGTCAACGTGT	b1	TCGGTCTGTGCCTGAC	AGGTCAACGTGT	63D+57	63D+57	63D+57	1D+145
CTATCCGAGGCATTTCTGGCGGCTCCGG	b1	CTATCCGAGGCATTTC	TGGCGGCTCCGG	63D+57	63D+57	63D+57	1D+145
TGCTCGTCAAACCATCGGCAATTGCGCT	b1	TGCTCGTCAAACCATC	GGCAATTGCGCT	63D+57	63D+57	63D+57	1D+145
TGAGGTTTCCTTCTAACGAGGACGTCGA	b1	TGAGGTTTCCTTCTAA	CGAGGACGTCGA	63D+57	63D+57	63D+57	1D+145
ACGGTCGTCGACGATTGCCCTGGCAGAA	b1	ACGGTCGTCGACGATT	GCCCTGGCAGAA	63D+57	63D+57	63D+57	1D+145
TCTTCCTAGCGACTGATCCCACAAGTGT	b1	TCTTCCTAGCGACTGA	TCCCACAAGTGT	63D+57	63D+57	63D+57	1D+145
TCCACGTAGCCGATAGTTTGAGACTGGG	b1	TCCACGTAGCCGATAG	TTTGAGACTGGG	63D+57	63D+57	63D+57	1D+145
CAATACGTCTGAGGTTCCGGAAACATGT	b1	CAATACGTCTGAGGTT	CCGGAAACATGT	63D+57	63D+57	63D+57	1D+145
GTGAGGAAGCTTTGTGAACCGCGCATCC	b1	GTGAGGAAGCTTTGTG	AACCGCGCATCC	63D+57	63D+57	63D+57	1D+145
GCTACCTAGCTTGTGTGATTCCCAAGCC	b1	GCTACCTAGCTTGTGT	GATTCCCAAGCC	63D+57	63D+57	63D+57	1D+145
GTTACGACAACGGGTATGAGTGATTGCG	b1	GTTACGACAACGGGTA	TGAGTGATTGCG	63D+57	63D+57	63D+57	1D+145
TACTTGTGTTGTACGTGGTGTCCGGCCG	b1	TACTTGTGTTGTACGT	GGTGTCCGGCCG	63D+57	63D+57	63D+57	1D+145
GTCCCATGTATGTCCAGCTATTCACGCT	b1	GTCCCATGTATGTCCA	GCTATTCACGCT	63D+57	63D+57	63D+57	1D+145
GAGACTTGTGTAGTGGGCGGACCCGCGT	b1	GAGACTTGTGTAGTGG	GCGGACCCGCGT	63D+57	63D+57	63D+57	1D+145
GGTGTCGGTCAAGGCACATTCATTTCCG	b1	GGTGTCGGTCAAGGCA	CATTCATTTCCG	63D+57	63D+57	63D+57	1D+145
GTAACACGTCAAGCGATATTATGAACCG	b1	GTAACACGTCAAGCGA	TATTATGAACCG	63D+57	63D+57	63D+57	1D+145
TTGAACGCAACGTAAAACACTGACCCAC	b1	TTGAACGCAACGTAAA	ACACTGACCCAC	63D+57	63D+57	63D+57	1D+145
TGCTCCAGTTCAAGGGAGTGTAAGCATC	b1	TGCTCCAGTTCAAGGG	AGTGTAAGCATC	63D+57	63D+57	63D+57	1D+145
CGAGGCTAGGTCTACTTCGTATAATAGG	b1	CGAGGCTAGGTCTACT	TCGTATAATAGG	63D+57	63D+57	63D+57	1D+145
ACTATCTTCGACACCGTAGAAGCTCCCG	b1	ACTATCTTCGACACCG	TAGAAGCTCCCG	63D+57	63D+57	63D+57	1D+145
AAGACTCAGTTGGCTTTCCTTCTGCGGG	b1	AAGACTCAGTTGGCTT	TCCTTCTGCGGG	63D+57	63D+57	63D+57	1D+145
TCGGGACGTGATAGATATGCCCACCCCT	b1	TCGGGACGTGATAGAT	ATGCCCACCCCT	63D+57	63D+57	63D+57	1D+145
CAGTGCGAGGTCCCTGCCCATCATTACG	b1	CAGTGCGAGGTCCCTG	CCCATCATTACG	63D+57	63D+57	63D+57	1D+145
CGCAGGTGTCGATTACACGGAGCCTTAG	b1	CGCAGGTGTCGATTAC	ACGGAGCCTTAG	63D+57	63D+57	63D+57	1D+145
TGTCAGAAGTTGCTGTGCCGTTAGTTCG	b1	TGTCAGAAGTTGCTGT	GCCGTTAGTTCG	63D+57	63D+57	63D+57	1D+145
TTAGGGTGTCGGCACTCCGCCAGGCTGC	b1	TTAGGGTGTCGGCACT	CCGCCAGGCTGC	63D+57	63D+57	63D+57	1D+145
GGTTGTATCATTTCGTTCAATGCACAGG	b1	GGTTGTATCATTTCGT	TCAATGCACAGG	63D+57	63D+57	63D+57	1D+145
AGAGCAGGTTAGAGTAGGCAACGGCGGT	b1	AGAGCAGGTTAGAGTA	GGCAACGGCGGT	63D+57	63D+57	63D+57	1D+145
GGTAGAGCAAGTGTCTGGCATGCGGAGC	b1	GGTAGAGCAAGTGTCT	GGCATGCGGAGC	63D+57	63D+57	63D+57	1D+145
TCACTCGCACGAGGATTGCATTTTCATC	b1	TCACTCGCACGAGGAT	TGCATTTTCATC	63D+57	63D+57	63D+57	1D+145
CTAGGTATCACGAACTAGGCCTACCCCG	b1	CTAGGTATCACGAACT	AGGCCTACCCCG	63D+57	63D+57	63D+57	1D+145
ACTACGACACTCAAGTTCCTGTGTACGG	b1	ACTACGACACTCAAGT	TCCTGTGTACGG	63D+57	63D+57	63D+57	1D+145
TCGCACTGTTTAGTCGACCCGGTTGGTA	b1	TCGCACTGTTTAGTCG	ACCCGGTTGGTA	63D+57	63D+57	63D+57	1D+145
CCGATGGCATGATGCTGTTAGGGTCGAC	b1	CCGATGGCATGATGCT	GTTAGGGTCGAC	63D+57	63D+57	63D+57	1D+145
ACTGATGCATCTAACGCGTTACCCGGCC	b1	ACTGATGCATCTAACG	CGTTACCCGGCC	63D+57	63D+57	63D+57	1D+145
CTACCTGAGCTCGCACCACCCTTCGTCA	b1	CTACCTGAGCTCGCAC	CACCCTTCGTCA	63D+57	63D+57	63D+57	1D+145
ATTCACTGTAGTAAGTTTGTCAGCAGGT	b1	ATTCACTGTAGTAAGT	TTGTCAGCAGGT	63D+57	63D+57	63D+57	1D+145
TGTAACGCAGGTGTGAGTCTAGTTTTGT	b1	TGTAACGCAGGTGTGA	GTCTAGTTTTGT	63D+57	63D+57	63D+57	1D+145
GTTAGTGTCTTGATTCGACTGCAGCGCC	b1	GTTAGTGTCTTGATTC	GACTGCAGCGCC	63D+57	63D+57	63D+57	1D+145
TAGAGTCCACAGCCACCCTGAGTCAGTC	b1	TAGAGTCCACAGCCAC	CCTGAGTCAGTC	63D+57	63D+57	63D+57	1D+145
AATGGCTAGCGGTATGAATACGGTCTGC	b1	AATGGCTAGCGGTATG	AATACGGTCTGC	63D+57	63D+57	63D+57	1D+145
AGTACTGTCAAATAGGCGTTTAAACACT	b1	AGTACTGTCAAATAGG	CGTTTAAACACT	63D+57	63D+57	63D+57	1D+145
ACAGAAATCTAGAACCCGGCTCCTGTCA	b1	ACAGAAATCTAGAACC	CGGCTCCTGTCA	63D+57	63D+57	63D+57	1D+145
TCGGGACAGTAATACGAATTCATCGGGC	b1	TCGGGACAGTAATACG	AATTCATCGGGC	63D+57	63D+57	63D+57	1D+145
GTAGCTATCATGGATCAAAACGTCCTAT	b1	GTAGCTATCATGGATC	AAAACGTCCTAT	63D+57	63D+57	63D+57	1D+145
AAACCCAGTCAAACGGGACAGGTGTTGG	b1	AAACCCAGTCAAACGG	GACAGGTGTTGG	63D+57	63D+57	63D+57	1D+145
TCTGTCGCATGACACTGCGCCGCCGAGC	b1	TCTGTCGCATGACACT	GCGCCGCCGAGC	63D+57	63D+57	63D+57	1D+145
AGCGATTGTGGAAGTCGACGATATAGGG	b1	AGCGATTGTGGAAGTC	GACGATATAGGG	63D+57	63D+57	63D+57	1D+145
TGGGAAGCAACGATCTTCCGTACGCAAG	b1	TGGGAAGCAACGATCT	TCCGTACGCAAG	63D+57	63D+57	63D+57	1D+145
CCGCAAGCACATGGTTGACGGTGGCCCG	b1	CCGCAAGCACATGGTT	GACGGTGGCCCG	63D+57	63D+57	63D+57	1D+145
GTCCTCATCACGGGAATAGAACATTAGT	b1	GTCCTCATCACGGGAA	TAGAACATTAGT	63D+57	63D+57	63D+57	1D+145
CACTGTCGTCCTCCTACCTGGGCCTATC	b1	CACTGTCGTCCTCCTA	CCTGGGCCTATC	63D+57	63D+57	63D+57	1D+145
TTACAGGAGACCATAACATTCCGCGGGC	b1	TTACAGGAGACCATAA	CATTCCGCGGGC	63D+57	63D+57	63D+57	1D+145
CTTCAATAGTTGGAATGGAGCCTTCCCG	b1	CTTCAATAGTTGGAAT	GGAGCCTTCCCG	63D+57	63D+57	63D+57	1D+145
CCTCTCCGTAGTTAGAGAGGCGCTGGTG	b1	CCTCTCCGTAGTTAGA	GAGGCGCTGGTG	63D+57	63D+57	63D+57	1D+145
TTCAATCCATCTCAAGCTCCTTTCACTT	b1	TTCAATCCATCTCAAG	CTCCTTTCACTT	63D+57	63D+57	63D+57	1D+145
TCATTACAGAAACTCACACTGTCCATTT	b1	TCATTACAGAAACTCA	CACTGTCCATTT	63D+57	63D+57	63D+57	1D+145
AAGCCATGTCCGAAAGTGTCAGTGCGTT	b1	AAGCCATGTCCGAAAG	TGTCAGTGCGTT	63D+57	63D+57	63D+57	1D+145
GAAATGATCGGCTGTGAGTTCTCGTAAT	b1	GAAATGATCGGCTGTG	AGTTCTCGTAAT	63D+57	63D+57	63D+57	1D+145
CTGGTCTTCGCTGTCTGGAAGTCAGACC	b1	CTGGTCTTCGCTGTCT	GGAAGTCAGACC	63D+57	63D+57	63D+57	1D+145
TGCACGGTCATTTCGTTATAAAGCACTT	b1	TGCACGGTCATTTCGT	TATAAAGCACTT	63D+57	63D+57	63D+57	1D+145
TCCGGGACAACACTACGCGCTGCGAAGA	b1	TCCGGGACAACACTAC	GCGCTGCGAAGA	63D+57	63D+57	63D+57	1D+145
TACATTCGTTGGACCCAGCAATGTCTCG	b1	TACATTCGTTGGACCC	AGCAATGTCTCG	63D+57	63D+57	63D+57	1D+145
TGACAGTAGCAGCCTCCTCAGTACAAGC	b1	TGACAGTAGCAGCCTC	CTCAGTACAAGC	63D+57	63D+57	63D+57	1D+145
CTGCTCAGTGGATCAGAATAGGGCGTGG	b1	CTGCTCAGTGGATCAG	AATAGGGCGTGG	63D+57	63D+57	63D+57	1D+145
GGTGAAGGTACAAGCGCTGATTTTTCGT	b1	GGTGAAGGTACAAGCG	CTGATTTTTCGT	63D+57	63D+57	63D+57	1D+145
TAGACTGCATCTGTTTTCGAACCCCCAG	b1	TAGACTGCATCTGTTT	TCGAACCCCCAG	63D+57	63D+57	63D+57	1D+145
ACCCTTGAGCCTGTCGCTATTGATCGCA	b1	ACCCTTGAGCCTGTCG	CTATTGATCGCA	63D+57	63D+57	63D+57	1D+145
ATTCCATTCTTCCCAGGGCAGACCTTGG	b1	ATTCCATTCTTCCCAG	GGCAGACCTTGG	63D+57	63D+57	63D+57	1D+145
AAGGTAAGTTCAGCTATCTTCGCCGTGC	b1	AAGGTAAGTTCAGCTA	TCTTCGCCGTGC	63D+57	63D+57	63D+57	1D+145
CTCCTCCCACTCCGGATCGCAGGCCCGC	b1	CTCCTCCCACTCCGGA	TCGCAGGCCCGC	63D+57	63D+57	63D+57	1D+145
CTTCGGTAGAGAGCAAAAGTAGTGTTGC	b1	CTTCGGTAGAGAGCAA	AAGTAGTGTTGC	63D+57	63D+57	63D+57	1D+145
CGAAGTTGTAGTGCGAGTGACTCAGGGC	b1	CGAAGTTGTAGTGCGA	GTGACTCAGGGC	63D+57	63D+57	63D+57	1D+145
CCTCTAGCATCAGCATGCATTAACATGG	b1	CCTCTAGCATCAGCAT	GCATTAACATGG	63D+57	63D+57	63D+57	1D+145
TCGCACTGTAACATCCATTCATAAGTTA	b1	TCGCACTGTAACATCC	ATTCATAAGTTA	63D+57	63D+57	63D+57	1D+145
TGCTGAACATACCACACGTCCCCCCGGG	b1	TGCTGAACATACCACA	CGTCCCCCCGGG	63D+57	63D+57	63D+57	1D+145
AAGATAGTCGGTAAGGGCAGGCCAACTC	b1	AAGATAGTCGGTAAGG	GCAGGCCAACTC	63D+57	63D+57	63D+57	1D+145
AGTCACAAGCTACAAAGGTGTTCGTTCT	b1	AGTCACAAGCTACAAA	GGTGTTCGTTCT	63D+57	63D+57	63D+57	1D+145
ACTTTGTCACTGGACCGGGCAAGCATTG	b1	ACTTTGTCACTGGACC	GGGCAAGCATTG	63D+57	63D+57	63D+57	1D+145
GGGTCACGTATCAAGAAACGGCATTTTT	b1	GGGTCACGTATCAAGA	AACGGCATTTTT	63D+57	63D+57	63D+57	1D+145
GGTAACTGTGTATTGCCCCTGTTGCTTT	b1	GGTAACTGTGTATTGC	CCCTGTTGCTTT	63D+57	63D+57	63D+57	1D+145
GGCTGTGTCCACACCTTGGCACGTTTTT	b1	GGCTGTGTCCACACCT	TGGCACGTTTTT	63D+57	63D+57	63D+57	1D+145
CACTGGGCAACAGATATTATGCACGCTA	b1	CACTGGGCAACAGATA	TTATGCACGCTA	63D+57	63D+57	63D+57	1D+145
ACTATGGCACTCTGCTACAATGTTCTAC	b1	ACTATGGCACTCTGCT	ACAATGTTCTAC	63D+57	63D+57	63D+57	1D+145
CATACTTGTTTCACTTGACAGGACCATA	b1	CATACTTGTTTCACTT	GACAGGACCATA	63D+57	63D+57	63D+57	1D+145
GGCTTGGGTTCGGTTAGGTTGAAGTGAC	b1	GGCTTGGGTTCGGTTA	GGTTGAAGTGAC	63D+57	63D+57	63D+57	1D+145
GTGGTTAAGATTTGCCCCTGATTCCTGG	b1	GTGGTTAAGATTTGCC	CCTGATTCCTGG	63D+57	63D+57	63D+57	1D+145
ATGGAGGGTTTACTTCAAGTAGGTCCTA	b1	ATGGAGGGTTTACTTC	AAGTAGGTCCTA	63D+57	63D+57	63D+57	1D+145
TCAGCAATCAAGCTTGTCAGTGTCTTGC	b1	TCAGCAATCAAGCTTG	TCAGTGTCTTGC	63D+57	63D+57	63D+57	1D+145
GAGCCTGGTGGCGCTTCCGCAGAGGGTC	b1	GAGCCTGGTGGCGCTT	CCGCAGAGGGTC	63D+57	63D+57	63D+57	1D+145
GAACACTCAATAGTCCGCGATCGGTAGT	b1	GAACACTCAATAGTCC	GCGATCGGTAGT	63D+57	63D+57	63D+57	1D+145
GCCCAGAGTATCCTTTGCCTTTGTCTGT	b1	GCCCAGAGTATCCTTT	GCCTTTGTCTGT	63D+57	63D+57	63D+57	1D+145
GGACGTCGTCTTGTCCCATCGACCGACG	b1	GGACGTCGTCTTGTCC	CATCGACCGACG	63D+57	63D+57	63D+57	1D+145
CTGTGAAGTTAGCGGACCCACCCCGGCT	b1	CTGTGAAGTTAGCGGA	CCCACCCCGGCT	63D+57	63D+57	63D+57	1D+145
CAATTTCAGGAGCTGTTCGAACCAGTGG	b1	CAATTTCAGGAGCTGT	TCGAACCAGTGG	63D+57	63D+57	63D+57	1D+145
GTTGTCCAGAGCAAGAGGGTAGGTCAAG	b1	GTTGTCCAGAGCAAGA	GGGTAGGTCAAG	63D+57	63D+57	63D+57	1D+145
CCTATCGGTCGCATGCCGGAAGCCGTGC	b1	CCTATCGGTCGCATGC	CGGAAGCCGTGC	63D+57	63D+57	63D+57	1D+145
TCTCACGTCCCAAGTAAAGCCCACAAGC	b1	TCTCACGTCCCAAGTA	AAGCCCACAAGC	63D+57	63D+57	63D+57	1D+145
CTACCTGGTTCTCGCTCTCTACAAGTAC	b1	CTACCTGGTTCTCGCT	CTCTACAAGTAC	63D+57	63D+57	63D+57	1D+145
CATCGCTTCATGCCCTACAACGTACAAA	b1	CATCGCTTCATGCCCT	ACAACGTACAAA	63D+57	63D+57	63D+57	1D+145
ACTTATCGTTGCTGATGCCTGATTATAC	b1	ACTTATCGTTGCTGAT	GCCTGATTATAC	63D+57	63D+57	63D+57	1D+145
CGACAGCAGAAGCGCTTCGCCGAGACCC	b1	CGACAGCAGAAGCGCT	TCGCCGAGACCC	63D+57	63D+57	63D+57	1D+145
CTAACCCAGGTTGTTCACTTCATTTTGC	b1	CTAACCCAGGTTGTTC	ACTTCATTTTGC	63D+57	63D+57	63D+57	1D+145
GTCTGTCTCAAGTTGCGATGTTCCCGGA	b1	GTCTGTCTCAAGTTGC	GATGTTCCCGGA	63D+57	63D+57	63D+57	1D+145
TGCTTGCCAAGCTACTACCCACGTACGG	b1	TGCTTGCCAAGCTACT	ACCCACGTACGG	63D+57	63D+57	63D+57	1D+145
AGACCATAGCTGCGAATCCTCCTTCAAC	b1	AGACCATAGCTGCGAA	TCCTCCTTCAAC	63D+57	63D+57	63D+57	1D+145
CACGTGGCAAACAGGCGCCCGTCCGGCT	b1	CACGTGGCAAACAGGC	GCCCGTCCGGCT	63D+57	63D+57	63D+57	1D+145
TTGCTGCTCATGCCGGTACCTATAATGT	b1	TTGCTGCTCATGCCGG	TACCTATAATGT	63D+57	63D+57	63D+57	1D+145
CAGATCATCTGCTTATCGCGCGACACTT	b1	CAGATCATCTGCTTAT	CGCGCGACACTT	63D+57	63D+57	63D+57	1D+145
GCAGGCTAGATCGCTTGCCCTCTGCAGC	b1	GCAGGCTAGATCGCTT	GCCCTCTGCAGC	63D+57	63D+57	63D+57	1D+145
CACCGTTAGGTATCTCATAACGCTGGCC	b1	CACCGTTAGGTATCTC	ATAACGCTGGCC	63D+57	63D+57	63D+57	1D+145
CCACTTGAGCCTGAAGGCACGAATGAGC	b1	CCACTTGAGCCTGAAG	GCACGAATGAGC	63D+57	63D+57	63D+57	1D+145
ATAGGCTAGGTAAGGAAACAGTGTGGTC	b1	ATAGGCTAGGTAAGGA	AACAGTGTGGTC	63D+57	63D+57	63D+57	1D+145
CCTTCAGCAGGTTCATTGGATTCCGCTC	b1	CCTTCAGCAGGTTCAT	TGGATTCCGCTC	63D+57	63D+57	63D+57	1D+145
CATTGAGTCTCGCAGGTTGTAGGCTTGA	b1	CATTGAGTCTCGCAGG	TTGTAGGCTTGA	63D+57	63D+57	63D+57	1D+145
ATTCTTGTCCTTCTGGTCCCCCGCTGCG	b1	ATTCTTGTCCTTCTGG	TCCCCCGCTGCG	63D+57	63D+57	63D+57	1D+145
ATGAGGGCATCATTTCGCCCTGGCCTTG	b1	ATGAGGGCATCATTTC	GCCCTGGCCTTG	63D+57	63D+57	63D+57	1D+145
AGTCAACAGTAGTCTCGCGGTCCTACAT	b1	AGTCAACAGTAGTCTC	GCGGTCCTACAT	63D+57	63D+57	63D+57	1D+145
TCGTGGGAGCAAGCCAATCTGAATACAT	b1	TCGTGGGAGCAAGCCA	ATCTGAATACAT	63D+57	63D+57	63D+57	1D+145
GGAGATGGTCAACATCTGGGGCCTCCGT	b1	GGAGATGGTCAACATC	TGGGGCCTCCGT	63D+57	63D+57	63D+57	1D+145
TTCTCTCGTACCTAGTTCTGCACTTTCA	b1	TTCTCTCGTACCTAGT	TCTGCACTTTCA	63D+57	63D+57	63D+57	1D+145
CTATCTAAGCCGCACTCGGTTCAAGGGG	b1	CTATCTAAGCCGCACT	CGGTTCAAGGGG	63D+57	63D+57	63D+57	1D+145
ACGGTCGCAATGTGGGGTGCTCAGTTAT	b1	ACGGTCGCAATGTGGG	GTGCTCAGTTAT	63D+57	63D+57	63D+57	1D+145
GCTGAATAGGGATGTCTCTCTATGCCAG	b1	GCTGAATAGGGATGTC	TCTCTATGCCAG	63D+57	63D+57	63D+57	1D+145
CTACATTAGCATGCAGGCTTAGTTACTT	b1	CTACATTAGCATGCAG	GCTTAGTTACTT	63D+57	63D+57	63D+57	1D+145
AAGCGAGCATCTCGTCGGCCCTACGCTG	b1	AAGCGAGCATCTCGTC	GGCCCTACGCTG	63D+57	63D+57	63D+57	1D+145
TGTAAGCGTTGGACTTCTACATTATCTG	b1	TGTAAGCGTTGGACTT	CTACATTATCTG	63D+57	63D+57	63D+57	1D+145
GAGTCTAAGGTATAGTATATTGTTGAGA	b1	GAGTCTAAGGTATAGT	ATATTGTTGAGA	63D+57	63D+57	63D+57	1D+145
ACTTTGTAGTCTACCAACGCCATATCGG	b1	ACTTTGTAGTCTACCA	ACGCCATATCGG	63D+57	63D+57	63D+57	1D+145
AGACAGGGTATTCTCTTCAGGCAAACCC	b1	AGACAGGGTATTCTCT	TCAGGCAAACCC	63D+57	63D+57	63D+57	1D+145
GGATGTTGTGCTAGCCTCTGAATCAGAA	b1	GGATGTTGTGCTAGCC	TCTGAATCAGAA	63D+57	63D+57	63D+57	1D+145
CTACATTGTGGATCGAATCACCATCTTG	b1	CTACATTGTGGATCGA	ATCACCATCTTG	63D+57	63D+57	63D+57	1D+145
TCGGGCATCAGCAGAGAAGCGCCGCGAG	b1	TCGGGCATCAGCAGAG	AAGCGCCGCGAG	63D+57	63D+57	63D+57	1D+145
TGACGCGCATGGCGCTGGTATGGGACGT	b1	TGACGCGCATGGCGCT	GGTATGGGACGT	63D+57	63D+57	63D+57	1D+145
AACCATGAGGTAGGCTAAGATGAGCAAA	b1	AACCATGAGGTAGGCT	AAGATGAGCAAA	63D+57	63D+57	63D+57	1D+145
GCACATAAGTGCCTCGATGCTCCTCGGT	b1	GCACATAAGTGCCTCG	ATGCTCCTCGGT	63D+57	63D+57	63D+57	1D+145
CATACTTAGGAACGCTGCCCGGCCTTTG	b1	CATACTTAGGAACGCT	GCCCGGCCTTTG	63D+57	63D+57	63D+57	1D+145
CCACGAGTCCTGTTGCTCTGTTTGAGGC	b1	CCACGAGTCCTGTTGC	TCTGTTTGAGGC	63D+57	63D+57	63D+57	1D+145
GCCTGTTCACAGAGACATTACACCTTCT	b1	GCCTGTTCACAGAGAC	ATTACACCTTCT	63D+57	63D+57	63D+57	1D+145
AGTGATCTCGTTGTGACGGGCGAGGTGT	b1	AGTGATCTCGTTGTGA	CGGGCGAGGTGT	63D+57	63D+57	63D+57	1D+145
CTTCTAACAATAGTAGATGAACCGGTTC	b1	CTTCTAACAATAGTAG	ATGAACCGGTTC	63D+57	63D+57	63D+57	1D+145
CTCTCGATCCCTCTTTCCTTGACGCACT	b1	CTCTCGATCCCTCTTT	CCTTGACGCACT	63D+57	63D+57	63D+57	1D+145
ATCAGGTAGCAATAGTAACGAGTGATGA	b1	ATCAGGTAGCAATAGT	AACGAGTGATGA	63D+57	63D+57	63D+57	1D+145
CAATACGCACGTAGTTAGGATTCGGGGT	b1	CAATACGCACGTAGTT	AGGATTCGGGGT	63D+57	63D+57	63D+57	1D+145
TAGCACAAGTATCTGCTAGGCCCCAAGG	b1	TAGCACAAGTATCTGC	TAGGCCCCAAGG	63D+57	63D+57	63D+57	1D+145
AGGATAATCCGTATGATCCGCGCGCGCT	b1	AGGATAATCCGTATGA	TCCGCGCGCGCT	63D+57	63D+57	63D+57	1D+145
CGTTGGGGTAGTCTGTTCATACTCTAAC	b1	CGTTGGGGTAGTCTGT	TCATACTCTAAC	63D+57	63D+57	63D+57	1D+145
CATACAGAGTATAGGTTTGATCTCCAAA	b1	CATACAGAGTATAGGT	TTGATCTCCAAA	63D+57	63D+57	63D+57	1D+145
GGGTTTAGTATCGTACCGTGTGCTTAGG	b1	GGGTTTAGTATCGTAC	CGTGTGCTTAGG	63D+57	63D+57	63D+57	1D+145
CATGCCTGTGAGATATGCGCAGACAAGT	b1	CATGCCTGTGAGATAT	GCGCAGACAAGT	63D+57	63D+57	63D+57	1D+145
ATACCGACATAGACTCCTAACCGGTTGC	b1	ATACCGACATAGACTC	CTAACCGGTTGC	63D+57	63D+57	63D+57	1D+145
TAATTCCCAGAGTAATCCTAATTCGAAC	b1	TAATTCCCAGAGTAAT	CCTAATTCGAAC	63D+57	63D+57	63D+57	1D+145
TGGGAAGCAAGGAGTCTCTTACGGGGTC	b1	TGGGAAGCAAGGAGTC	TCTTACGGGGTC	63D+57	63D+57	63D+57	1D+145
CTCGAGGTCGCTCTACCGATGGTGGGCC	b1	CTCGAGGTCGCTCTAC	CGATGGTGGGCC	63D+57	63D+57	63D+57	1D+145
GAGGGTATCAGTGTCATCCCCCGGGCTG	b1	GAGGGTATCAGTGTCA	TCCCCCGGGCTG	63D+57	63D+57	63D+57	1D+145
CTGCCATAGTGGTTGGGTAGCCCTATGT	b1	CTGCCATAGTGGTTGG	GTAGCCCTATGT	63D+57	63D+57	63D+57	1D+145
TTCAGGAAGATGGGCTGCCTCCGCGTTG	b1	TTCAGGAAGATGGGCT	GCCTCCGCGTTG	63D+57	63D+57	63D+57	1D+145
TGATGCATCTTAGCCCCCCTCCTGAGTG	b1	TGATGCATCTTAGCCC	CCCTCCTGAGTG	63D+57	63D+57	63D+57	1D+145
GAAATGACAACTGGTTGATTGCATTAGG	b1	GAAATGACAACTGGTT	GATTGCATTAGG	63D+57	63D+57	63D+57	1D+145
TCAGGTATCCGTCAAACCGGGATTGCTG	b1	TCAGGTATCCGTCAAA	CCGGGATTGCTG	63D+57	63D+57	63D+57	1D+145
CTGAGCGAGAATCGTAGGTCATCGTTAG	b1	CTGAGCGAGAATCGTA	GGTCATCGTTAG	63D+57	63D+57	63D+57	1D+145
AAGAACACATGCCGCATGTTTTCTGGGT	b1	AAGAACACATGCCGCA	TGTTTTCTGGGT	63D+57	63D+57	63D+57	1D+145
AAAGGATGTTCCTAGAATAATTTATTAA	b1	AAAGGATGTTCCTAGA	ATAATTTATTAA	63D+57	63D+57	63D+57	1D+145
GTTACAGCAATAGTAGGTCTGAGGGTAG	b1	GTTACAGCAATAGTAG	GTCTGAGGGTAG	63D+57	63D+57	63D+57	1D+145
TACATTCAGCCTAGGATTCGCACGTCTC	b1	TACATTCAGCCTAGGA	TTCGCACGTCTC	63D+57	63D+57	63D+57	1D+145
CTGCGAGTCCGTCCTACGTAAGTCATAG	b1	CTGCGAGTCCGTCCTA	CGTAAGTCATAG	63D+57	63D+57	63D+57	1D+145
CGTTGGGTCCCTAGGGGATCATTATTTG	b1	CGTTGGGTCCCTAGGG	GATCATTATTTG	63D+57	63D+57	63D+57	1D+145
CAGATCACATGACTGTTTCCGCGTACGC	b1	CAGATCACATGACTGT	TTCCGCGTACGC	63D+57	63D+57	63D+57	1D+145
CTATAGGAGTGCTACTTGCGGAACCGTG	b1	CTATAGGAGTGCTACT	TGCGGAACCGTG	63D+57	63D+57	63D+57	1D+145
GATCATGGTAGTACGGACGCTCGCAGGG	b1	GATCATGGTAGTACGG	ACGCTCGCAGGG	63D+57	63D+57	63D+57	1D+145
TTAGGCAAGATTGATGCTGCGATGGACC	b1	TTAGGCAAGATTGATG	CTGCGATGGACC	63D+57	63D+57	63D+57	1D+145
GAAGGACAGACGGATCACCCGGGCTGCC	b1	GAAGGACAGACGGATC	ACCCGGGCTGCC	63D+57	63D+57	63D+57	1D+145
GGAGATGCATTGACTGTACACGCGATTC	b1	GGAGATGCATTGACTG	TACACGCGATTC	63D+57	63D+57	63D+57	1D+145
TCGACCTGTTCGATTGGCATATGGCACG	b1	TCGACCTGTTCGATTG	GCATATGGCACG	63D+57	63D+57	63D+57	1D+145
CATTGTTAGCCGAACAGTTCCCTCCCCC	b1	CATTGTTAGCCGAACA	GTTCCCTCCCCC	63D+57	63D+57	63D+57	1D+145
CATGCAATCAGCGGAAAGAAACCCGCTT	b1	CATGCAATCAGCGGAA	AGAAACCCGCTT	63D+57	63D+57	63D+57	1D+145
TTTCGATTCGTGGACCAGTCATTATCTG	b1	TTTCGATTCGTGGACC	AGTCATTATCTG	63D+57	63D+57	63D+57	1D+145
TGATTTCTCCGATTAGTTCGTTGCGCGG	b1	TGATTTCTCCGATTAG	TTCGTTGCGCGG	63D+57	63D+57	63D+57	1D+145
CTCTCAGTCTTGGATGGGGGCACGCTTG	b1	CTCTCAGTCTTGGATG	GGGGCACGCTTG	63D+57	63D+57	63D+57	1D+145
TCTGCCATCCAACCGGGCACGAAGCGCA	b1	TCTGCCATCCAACCGG	GCACGAAGCGCA	63D+57	63D+57	63D+57	1D+145
TATCGCCCATGACAAACTAGTGAGGGCG	b1	TATCGCCCATGACAAA	CTAGTGAGGGCG	66D+21	79D+91	79D+91	79D+91
TTTACCAAGCCTCTTCCTTCCACCTGGA	b1	TTTACCAAGCCTCTTC	CTTCCACCTGGA	66D+21	79D+91	79D+91	79D+91
TGCGGCAGTTCTTCATCATTGTGGTAGT	b1	TGCGGCAGTTCTTCAT	CATTGTGGTAGT	66D+21	79D+91	79D+91	79D+91
ACATTTCAGAAGAACGCTTGACTTATGT	b1	ACATTTCAGAAGAACG	CTTGACTTATGT	66D+21	85D+92	85D+92	85D+92
AGACCCGCATGCGTGCATTTCGGAGTGG	b1	AGACCCGCATGCGTGC	ATTTCGGAGTGG	66D+21	85D+92	85D+92	85D+92
CATGGTACACCGAATTCGCCATCTGTGT	b1	CATGGTACACCGAATT	CGCCATCTGTGT	6D+58	NONE	NONE	4D+141&5I+148+GACTC
GGAGGTAAGCAGCCTCGCGACCATGGGA	b1	GGAGGTAAGCAGCCTC	GCGACCATGGGA	6D+58	NONE	NONE	4D+141&5I+148+GACTC
GCGTGCACAACATCGTGGTATTTTGGTT	b1	GCGTGCACAACATCGT	GGTATTTTGGTT	6D+58	NONE	NONE	4D+141&5I+148+GACTC
TCAGGTATCTACCTTAGCTACCTACGGG	b1	TCAGGTATCTACCTTA	GCTACCTACGGG	6D+58	NONE	NONE	4D+141&5I+148+GACTC
GATGATCCAACCGGAACATGGCCCTAAC	b1	GATGATCCAACCGGAA	CATGGCCCTAAC	6D+58	NONE	NONE	4D+141&5I+148+GACTC
TCCACGTGTACACGCCTTTTAGTGGCAA	b1	TCCACGTGTACACGCC	TTTTAGTGGCAA	6D+58	NONE	NONE	4D+141&5I+148+GACTC
CGAATTGAGCTACTGTGCATTTAGGAGT	b1	CGAATTGAGCTACTGT	GCATTTAGGAGT	6D+58	NONE	NONE	4D+141&5I+148+GACTC
GCTCAAATCCGTTGGGGACCGTCCTCTG	b1	GCTCAAATCCGTTGGG	GACCGTCCTCTG	6D+58	NONE	NONE	4D+141&5I+148+GACTC
AAGGTAACAGACACAGTTCTTAAATGGC	b1	AAGGTAACAGACACAG	TTCTTAAATGGC	6D+58	NONE	NONE	4D+141&5I+148+GACTC
TGTCAGATCATTTGCTAACAGAATTGGT	b1	TGTCAGATCATTTGCT	AACAGAATTGGT	6D+58	NONE	NONE	4D+141&5I+148+GACTC
CAGATTGCACCATATGCTTATTGTTCCA	b1	CAGATTGCACCATATG	CTTATTGTTCCA	6D+58	NONE	NONE	4D+141&5I+148+GACTC
AGAACCTAGGGCCAATAACGCATATCAG	b1	AGAACCTAGGGCCAAT	AACGCATATCAG	6D+58	NONE	NONE	4D+141&5I+148+GACTC
CGTCCATCAGAGTGACCCTTTCTAATCC	b1	CGTCCATCAGAGTGAC	CCTTTCTAATCC	6D+58	NONE	NONE	4D+141&5I+148+GACTC
TCAGCAAGTAACACCTTTCGATAGGCAT	b1	TCAGCAAGTAACACCT	TTCGATAGGCAT	6D+58	NONE	NONE	4D+141&5I+148+GACTC
TGAGCGCTCGTTCTGCCGCAAGTGTTCA	b1	TGAGCGCTCGTTCTGC	CGCAAGTGTTCA	6D+58	NONE	NONE	4D+141&5I+148+GACTC
AAAGTGAGTTGTCCCTTCAGTCCGTCGC	b1	AAAGTGAGTTGTCCCT	TCAGTCCGTCGC	6D+58	NONE	NONE	4D+141&5I+148+GACTC
TGACAGTCAACCGCTGCTGTTCGGTCTC	b1	TGACAGTCAACCGCTG	CTGTTCGGTCTC	6D+58	NONE	NONE	4D+141&5I+148+GACTC
TCGCTTGAGGATAATCTGGACCCGAACT	b1	TCGCTTGAGGATAATC	TGGACCCGAACT	6D+58	NONE	NONE	4D+141&5I+148+GACTC
CTGTGAAGTCTTTCTAACGCTAGCTGGG	b1	CTGTGAAGTCTTTCTA	ACGCTAGCTGGG	6D+58	NONE	NONE	4D+141&5I+148+GACTC
CACACAAAGCATCCCGCCCCAGATATTG	b1	CACACAAAGCATCCCG	CCCCAGATATTG	6D+58	NONE	NONE	4D+141&5I+148+GACTC
CTCCACAAGGTACTGGTTACACAACAGA	b1	CTCCACAAGGTACTGG	TTACACAACAGA	6D+58	NONE	NONE	4D+141&5I+148+GACTC
GTTACGAAGATGGTATATGTCTATTGGC	b1	GTTACGAAGATGGTAT	ATGTCTATTGGC	6D+58	NONE	NONE	4D+141&5I+148+GACTC
GCCTGTTGTTCAAACCGGCGCGTGCCCC	b1	GCCTGTTGTTCAAACC	GGCGCGTGCCCC	6D+58	NONE	NONE	4D+141&5I+148+GACTC
GTCGTAAAGTACCGGAATTAGGTCCTGG	b1	GTCGTAAAGTACCGGA	ATTAGGTCCTGG	6D+58	NONE	NONE	4D+141&5I+148+GACTC
GAGATGGCAAGAGTATAACGGCTCTGAG	b1	GAGATGGCAAGAGTAT	AACGGCTCTGAG	6D+58	NONE	NONE	4D+141&5I+148+GACTC
TGGTACACAAGACCTTCTACCTTTTCTA	b1	TGGTACACAAGACCTT	CTACCTTTTCTA	6D+58	NONE	NONE	4D+141&5I+148+GACTC
GATTGGTGTGCGGATAAATTTCTTTACG	b1	GATTGGTGTGCGGATA	AATTTCTTTACG	6D+58	NONE	NONE	4D+141&5I+148+GACTC
CTGTGAAAGTCTTGGTGCTGCAGAGGCC	b1	CTGTGAAAGTCTTGGT	GCTGCAGAGGCC	6D+58	NONE	NONE	4D+141&5I+148+GACTC
ATTCTTGGTGTATCCAACCCGTGCTTAG	b1	ATTCTTGGTGTATCCA	ACCCGTGCTTAG	6D+58	NONE	NONE	4D+141&5I+148+GACTC
AGGCCACTCGAATGCTGAGGGGCTAGGA	b1	AGGCCACTCGAATGCT	GAGGGGCTAGGA	6D+58	NONE	NONE	4D+141&5I+148+GACTC
CTTACCGTCGAGATGGAAGCTTACTTGG	b1	CTTACCGTCGAGATGG	AAGCTTACTTGG	6D+58	NONE	NONE	4D+141&5I+148+GACTC
CTGGTCTTCCATTCATCTTCTCCTGTGG	b1	CTGGTCTTCCATTCAT	CTTCTCCTGTGG	6D+58	NONE	NONE	4D+141&5I+148+GACTC
CTACATTAGGAGAATGAAACACTTAGGC	b1	CTACATTAGGAGAATG	AAACACTTAGGC	6D+58	NONE	NONE	4D+141&5I+148+GACTC
ATTCGTTCAGTCTCTCGTGAATCCGCTG	b1	ATTCGTTCAGTCTCTC	GTGAATCCGCTG	6D+58	NONE	NONE	4D+141&5I+148+GACTC
GATCATGTCACCTTGCTTCCGGGCTCCC	b1	GATCATGTCACCTTGC	TTCCGGGCTCCC	6D+58	NONE	NONE	4D+141&5I+148+GACTC
ATGAGTCGTCACTGATTGGCCTCCGCGG	b1	ATGAGTCGTCACTGAT	TGGCCTCCGCGG	6D+58	NONE	NONE	4D+141&5I+148+GACTC
CGTTAGACATGCACTATTCGATAGCTCC	b1	CGTTAGACATGCACTA	TTCGATAGCTCC	6D+58	NONE	NONE	4D+141&5I+148+GACTC
GCCTGTTCAGAGGCTATGTGGTTTTATG	b1	GCCTGTTCAGAGGCTA	TGTGGTTTTATG	6D+58	NONE	NONE	4D+141&5I+148+GACTC
TGCATCCCAAGGCAACGGCTGAAGGGCC	b1	TGCATCCCAAGGCAAC	GGCTGAAGGGCC	6D+58	NONE	NONE	4D+141&5I+148+GACTC
TTGAACGCATGGCTATGCTGCTGGCCCG	b1	TTGAACGCATGGCTAT	GCTGCTGGCCCG	6D+58	NONE	NONE	4D+141&5I+148+GACTC
TACGTCCTCATGCGGCTCTGATTCAACT	b1	TACGTCCTCATGCGGC	TCTGATTCAACT	6D+58	NONE	NONE	4D+141&5I+148+GACTC
TTCTTGAAGCGAAACCTGCTATTGTTTT	b1	TTCTTGAAGCGAAACC	TGCTATTGTTTT	6D+58	NONE	NONE	4D+141&5I+148+GACTC
GCGGAAAGTTTACGACTGGAGCAAGCTG	b1	GCGGAAAGTTTACGAC	TGGAGCAAGCTG	6D+58	NONE	NONE	4D+141&5I+148+GACTC
CCTTCAGTCATAGGCTAGGAATAAATCT	b1	CCTTCAGTCATAGGCT	AGGAATAAATCT	6D+58	NONE	NONE	4D+141&5I+148+GACTC
TAAGCGTTCCCATAGATTAACGTCCTCA	b1	TAAGCGTTCCCATAGA	TTAACGTCCTCA	6D+58	NONE	NONE	4D+141&5I+148+GACTC
TTGCGTCAGTAAGAGGTGAGTGAGGGCT	b1	TTGCGTCAGTAAGAGG	TGAGTGAGGGCT	6D+58	NONE	NONE	4D+141&5I+148+GACTC
ACGCACGCACCACTGGATTCTTATGGCG	b1	ACGCACGCACCACTGG	ATTCTTATGGCG	6D+58	NONE	NONE	4D+141&5I+148+GACTC
ATTCTTGGTTGTGTACAAGACCTTGAGT	b1	ATTCTTGGTTGTGTAC	AAGACCTTGAGT	6D+58	NONE	NONE	4D+141&5I+148+GACTC
TGTGCGGAGTGATCGGAGGCCCACATGG	b1	TGTGCGGAGTGATCGG	AGGCCCACATGG	6D+58	NONE	NONE	4D+141&5I+148+GACTC
CCCTAACCAGCAGTTTGGCAATGTCACG	b1	CCCTAACCAGCAGTTT	GGCAATGTCACG	6D+58	NONE	NONE	4D+141&5I+148+GACTC
TCCCACAGTTTCGATGCCGGTAGTTCTT	b1	TCCCACAGTTTCGATG	CCGGTAGTTCTT	6D+58	NONE	NONE	4D+141&5I+148+GACTC
CATGCCTAGAACAGGAGTGCTATCTTCT	b1	CATGCCTAGAACAGGA	GTGCTATCTTCT	6D+58	NONE	NONE	4D+141&5I+148+GACTC
TTAGGCAGTTCGAAGGGCAAGCGTCCTG	b1	TTAGGCAGTTCGAAGG	GCAAGCGTCCTG	6D+58	NONE	NONE	4D+141&5I+148+GACTC
GTAGATCGTTAGTCGTCTAAGAAAGCCC	b1	GTAGATCGTTAGTCGT	CTAAGAAAGCCC	6D+58	NONE	NONE	4D+141&5I+148+GACTC
ATCGTAGCATCCGCGATGTTGCCCCCTG	b1	ATCGTAGCATCCGCGA	TGTTGCCCCCTG	6D+58	NONE	NONE	4D+141&5I+148+GACTC
CTTACCGAGGTGGTTGCTAATCAGTTTT	b1	CTTACCGAGGTGGTTG	CTAATCAGTTTT	6D+58	NONE	NONE	4D+141&5I+148+GACTC
GTGTAACTCGTGAGAGTTGGGCCTGTGC	b1	GTGTAACTCGTGAGAG	TTGGGCCTGTGC	6D+58	NONE	NONE	4D+141&5I+148+GACTC
TCACGGGTCTTTCCGGCGCTGCGGGGCT	b1	TCACGGGTCTTTCCGG	CGCTGCGGGGCT	6D+58	NONE	NONE	4D+141&5I+148+GACTC
CTACCCAAGATAGCTATACCCAATGATC	b1	CTACCCAAGATAGCTA	TACCCAATGATC	6D+58	NONE	NONE	4D+141&5I+148+GACTC
ACCAAACCATGGAGACAGGGGCTTGAGC	b1	ACCAAACCATGGAGAC	AGGGGCTTGAGC	6D+58	NONE	NONE	4D+141&5I+148+GACTC
TTTAGTCTCCGTCCTACTCAGGCTGACA	b1	TTTAGTCTCCGTCCTA	CTCAGGCTGACA	6D+58	NONE	NONE	4D+141&5I+148+GACTC
ACTATGGAGTGACACGATCATACTACAG	b1	ACTATGGAGTGACACG	ATCATACTACAG	6D+58	NONE	NONE	4D+141&5I+148+GACTC
CATCGGGCAATTTCGGACGCTCGCTTTC	b1	CATCGGGCAATTTCGG	ACGCTCGCTTTC	6D+58	NONE	NONE	4D+141&5I+148+GACTC
TCATGAGCAGCAAGACCCAGCTTCGGCT	b1	TCATGAGCAGCAAGAC	CCAGCTTCGGCT	6D+58	NONE	NONE	4D+141&5I+148+GACTC
TATTCCACATCTTAGGCTTGGACCTGCT	b1	TATTCCACATCTTAGG	CTTGGACCTGCT	6D+58	NONE	NONE	4D+141&5I+148+GACTC
CCTTGTGAGGGATGTCTCAATGAATGGG	b1	CCTTGTGAGGGATGTC	TCAATGAATGGG	6D+58	NONE	NONE	4D+141&5I+148+GACTC
GTAGTACCATCGATACACTCGTCTACAC	b1	GTAGTACCATCGATAC	ACTCGTCTACAC	6D+58	NONE	NONE	4D+141&5I+148+GACTC
CGAAGTTTCAGCTTCCGGGCGGAGGGTC	b1	CGAAGTTTCAGCTTCC	GGGCGGAGGGTC	6D+58	NONE	NONE	4D+141&5I+148+GACTC
GCAGCCACACTGTGTAATTTTGGTTTTT	b1	GCAGCCACACTGTGTA	ATTTTGGTTTTT	6D+58	NONE	NONE	4D+141&5I+148+GACTC
CATACAGAGGCTATCTACGCGGGCTCCG	b1	CATACAGAGGCTATCT	ACGCGGGCTCCG	6D+58	NONE	NONE	4D+141&5I+148+GACTC
TCAGCCTCACCTCGTTTTCGCCCATGAG	b1	TCAGCCTCACCTCGTT	TTCGCCCATGAG	6D+58	NONE	NONE	4D+141&5I+148+GACTC
GCCGTGAGTCCGGTCACGGGTTAAGAGC	b1	GCCGTGAGTCCGGTCA	CGGGTTAAGAGC	70D+21	70D+21	81D+96	81D+96
TACCCACCACAATCTGTATGTATAGTCC	b1	TACCCACCACAATCTG	TATGTATAGTCC	71D+21	71D+21	94D+95	94D+95
ACGTCCTTCGGTTAGTCGTCCTAGAAGG	b1	ACGTCCTTCGGTTAGT	CGTCCTAGAAGG	71D+21	71D+21	94D+95	94D+95
TGAGCATAGCGTCAAGCACGAGAAATCA	b1	TGAGCATAGCGTCAAG	CACGAGAAATCA	71D+21	71D+21	94D+95	94D+95
CTGAGGCGTCATTCCCTTGGAGGTCGGG	b1	CTGAGGCGTCATTCCC	TTGGAGGTCGGG	71D+21	71D+21	94D+95	94D+95
CGAGGAACACATGTTGGGTTGGTTAGAC	b1	CGAGGAACACATGTTG	GGTTGGTTAGAC	71D+21	71D+21	94D+95	94D+95
TCGGGCAAGCCACTCGAAGCCACTGAAG	b1	TCGGGCAAGCCACTCG	AAGCCACTGAAG	71D+21	71D+21	94D+95	94D+95
AGGAAATAGGTCCGAATTCCATTTCGAG	b1	AGGAAATAGGTCCGAA	TTCCATTTCGAG	71D+21	71D+21	94D+95	94D+95
AATCGACGTAGCTGTTGCATCTCAGGGC	b1	AATCGACGTAGCTGTT	GCATCTCAGGGC	71D+21	71D+21	94D+95	94D+95
ATCGTAGCAGAGATGCTCCGTGGCACTT	b1	ATCGTAGCAGAGATGC	TCCGTGGCACTT	71D+21	71D+21	94D+95	94D+95
GGCTTTCCAAGTTTGCGTACTGCTCTAA	b1	GGCTTTCCAAGTTTGC	GTACTGCTCTAA	71D+21	71D+21	94D+95	94D+95
GTCAAGTGTTCGGCCAACCTACTATTCT	b1	GTCAAGTGTTCGGCCA	ACCTACTATTCT	71D+21	71D+21	94D+95	94D+95
CCTCAACCATCTCCCAATAGGTTAGAAA	b1	CCTCAACCATCTCCCA	ATAGGTTAGAAA	71D+21	71D+21	94D+95	94D+95
TTATTGCAGCCATTGTACCATTCTCAGA	b1	TTATTGCAGCCATTGT	ACCATTCTCAGA	71D+21	71D+21	94D+95	94D+95
GCCAGTGGTGTGTTTGACCTGCCTTAAA	b1	GCCAGTGGTGTGTTTG	ACCTGCCTTAAA	71D+21	71D+21	94D+95	94D+95
TCTACATTCCAACCGGACGTCGGGAAGA	b1	TCTACATTCCAACCGG	ACGTCGGGAAGA	71D+21	71D+21	94D+95	94D+95
ATTTCACTCAGAGTGGTGAGCGAAAGGA	b1	ATTTCACTCAGAGTGG	TGAGCGAAAGGA	71D+21	71D+21	94D+95	94D+95
TTGTGTTCACCCATAACAGTTCGTATCT	b1	TTGTGTTCACCCATAA	CAGTTCGTATCT	71D+21	71D+21	94D+95	94D+95
ACCAACAAGGATACCGCACAGCCATTTG	b1	ACCAACAAGGATACCG	CACAGCCATTTG	71D+21	71D+21	94D+95	94D+95
GAAGGGTAGTCTCCTCCGATTCGCGATT	b1	GAAGGGTAGTCTCCTC	CGATTCGCGATT	72D+20	72D+20	12D+95	57D+116
AACCACAAGTGGACTGTCATCACCTCCT	b1	AACCACAAGTGGACTG	TCATCACCTCCT	72D+20	72D+20	52D+95	52D+95
CATTTCATCTAGGAAAGCCAAGGGCGCA	b1	CATTTCATCTAGGAAA	GCCAAGGGCGCA	72D+20	72D+20	52D+95	52D+95
GTTAGACAGGCCTGCTTAGACTTCGGGA	b1	GTTAGACAGGCCTGCT	TAGACTTCGGGA	72D+20	72D+20	52D+95	52D+95
TGGATGTGTAAGCGGTTTATAGCCCACA	b1	TGGATGTGTAAGCGGT	TTATAGCCCACA	72D+20	72D+20	52D+95	52D+95
ACGGGTCAGAGTGTGCAGTTAAAACCCA	b1	ACGGGTCAGAGTGTGC	AGTTAAAACCCA	74D+21	74D+21	45D+98	45D+98
CCCTTAGCACTGCTTCAGTAAAATCTTG	b1	CCCTTAGCACTGCTTC	AGTAAAATCTTG	75D+20	75D+20	52D+102	52D+102
TGCACGGTCTCATTGTCTCAGGCCTGTA	b1	TGCACGGTCTCATTGT	CTCAGGCCTGTA	81D+65	81D+65	81D+65	81D+65
AGGATAACAGCGCGTTGCCTGTGAGGTT	b1	AGGATAACAGCGCGTT	GCCTGTGAGGTT	81D+65	81D+65	81D+65	81D+65
GGGTATTGTTTACGACATCGAGCATTTT	b1	GGGTATTGTTTACGAC	ATCGAGCATTTT	81D+65	81D+65	81D+65	81D+65
TCGTAGAAGAGTCTTCAGTACCCATAGG	b1	TCGTAGAAGAGTCTTC	AGTACCCATAGG	81D+65	81D+65	81D+65	81D+65
CAGCGTGGTCCGCAGTGTACCCTCCACG	b1	CAGCGTGGTCCGCAGT	GTACCCTCCACG	81D+65	81D+65	81D+65	81D+65
TACGCTCCATAGAAACACGGCATCTAAC	b1	TACGCTCCATAGAAAC	ACGGCATCTAAC	81D+65	81D+65	81D+65	81D+65
GACGTTAGTGTGTTTGAAGAGGGCCTGG	b1	GACGTTAGTGTGTTTG	AAGAGGGCCTGG	81D+65	81D+65	81D+65	81D+65
TACGTCCAGTCAATCCACCCAGCAGTCC	b1	TACGTCCAGTCAATCC	ACCCAGCAGTCC	81D+65	81D+65	81D+65	81D+65
CGAAGTTGTTTCGTAGCGGTCACACGTC	b1	CGAAGTTGTTTCGTAG	CGGTCACACGTC	81D+65	81D+65	81D+65	81D+65
CTAACCCTCGTAGCTATCACATGTAGGC	b1	CTAACCCTCGTAGCTA	TCACATGTAGGC	81D+65	81D+65	81D+65	81D+65
ACTTTGTCAAGTGGACTCACGGTATCCC	b1	ACTTTGTCAAGTGGAC	TCACGGTATCCC	81D+65	81D+65	81D+65	81D+65
AGGTCATCACCTCTGTAAGCTTTTGGTT	b1	AGGTCATCACCTCTGT	AAGCTTTTGGTT	81D+65	81D+65	81D+65	81D+65
TGTGATGCAACAAGATATCACCCGGGTT	b1	TGTGATGCAACAAGAT	ATCACCCGGGTT	81D+65	81D+65	81D+65	81D+65
CATCCCACATGGCTGCGCGTTCGGCTCC	b1	CATCCCACATGGCTGC	GCGTTCGGCTCC	81D+65	81D+65	81D+65	81D+65
ATTCCTATCGAAGGACTCCAGTGTAACT	b1	ATTCCTATCGAAGGAC	TCCAGTGTAACT	81D+65	81D+65	81D+65	81D+65
ACGGAAGCACCGCTGAGGTTTGCGTGTC	b1	ACGGAAGCACCGCTGA	GGTTTGCGTGTC	81D+65	81D+65	81D+65	81D+65
TTTGATCCAATTTCGGTGGTGCCTGCTT	b1	TTTGATCCAATTTCGG	TGGTGCCTGCTT	81D+65	81D+65	81D+65	81D+65
TATCGCCCAAATCAAGTGGCTCCTCATG	b1	TATCGCCCAAATCAAG	TGGCTCCTCATG	81D+65	81D+65	81D+65	81D+65
CTGAATGGTGTTGATCAGCTGTGACGAA	b1	CTGAATGGTGTTGATC	AGCTGTGACGAA	81D+65	81D+65	81D+65	81D+65
ACCCAAATCGACGCTGAGCAAGAACAGG	b1	ACCCAAATCGACGCTG	AGCAAGAACAGG	81D+65	81D+65	81D+65	81D+65
CATTGCCCAGCTGCCATTCTTTGGGTTC	b1	CATTGCCCAGCTGCCA	TTCTTTGGGTTC	81D+65	81D+65	81D+65	81D+65
AGGAAATTCCTCTAATCTTAACGGAGCC	b1	AGGAAATTCCTCTAAT	CTTAACGGAGCC	81D+65	81D+65	81D+65	81D+65
AACGGGATCTGGTTGACTGTGTTTGCAT	b1	AACGGGATCTGGTTGA	CTGTGTTTGCAT	81D+65	81D+65	81D+65	81D+65
CGAGGAATCGACACTAGCTGGCCGCGAA	b1	CGAGGAATCGACACTA	GCTGGCCGCGAA	81D+65	81D+65	81D+65	81D+65
AGGAGGTAGCCGTTGCCTGCCTAGCCCG	b1	AGGAGGTAGCCGTTGC	CTGCCTAGCCCG	81D+65	81D+65	81D+65	81D+65
TGTGAGTGTGGTACAGGGCAATGTCATC	b1	TGTGAGTGTGGTACAG	GGCAATGTCATC	81D+65	81D+65	81D+65	81D+65
GTCTTTACATACAGGGTAGGAAAGTCCA	b1	GTCTTTACATACAGGG	TAGGAAAGTCCA	81D+65	81D+65	81D+65	81D+65
GTTCATTGTTCGTTCCATAGGTCACGTC	b1	GTTCATTGTTCGTTCC	ATAGGTCACGTC	81D+65	81D+65	81D+65	81D+65
CTTCTCTCATCTGCGGGGTTATGGGTGA	b1	CTTCTCTCATCTGCGG	GGTTATGGGTGA	81D+65	81D+65	81D+65	81D+65
CGAGTGCTCACTGGGCAGATCTTGTTTG	b1	CGAGTGCTCACTGGGC	AGATCTTGTTTG	81D+65	81D+65	81D+65	81D+65
TGCATGAAGACCATTCGTCACTATCATT	b1	TGCATGAAGACCATTC	GTCACTATCATT	81D+65	81D+65	81D+65	81D+65
CTATAGGCACTTCAAGGCAGTTGTCGGG	b1	CTATAGGCACTTCAAG	GCAGTTGTCGGG	81D+65	81D+65	81D+65	81D+65
CAGATTGGTTCCCACTGGGCCTGAAACA	b1	CAGATTGGTTCCCACT	GGGCCTGAAACA	81D+65	81D+65	81D+65	81D+65
ACATGCAGTGTCTCCTACTGCTCAATTT	b1	ACATGCAGTGTCTCCT	ACTGCTCAATTT	81D+65	81D+65	81D+65	81D+65
AGAACAAAGTCACTACAGACATTGCGCT	b1	AGAACAAAGTCACTAC	AGACATTGCGCT	81D+65	81D+65	81D+65	81D+65
CTAGGTAAGGATACGCAGAGTGACAGCC	b1	CTAGGTAAGGATACGC	AGAGTGACAGCC	81D+65	81D+65	81D+65	81D+65
GTCATGAGTCTTTCATTCTGTTGAACTG	b1	GTCATGAGTCTTTCAT	TCTGTTGAACTG	81D+65	81D+65	81D+65	81D+65
CAACAGTGTCTCAGATTCCGGTCTGCAA	b1	CAACAGTGTCTCAGAT	TCCGGTCTGCAA	81D+65	81D+65	81D+65	81D+65
ACACGCGCATACACCAATTCTACACCTG	b1	ACACGCGCATACACCA	ATTCTACACCTG	81D+65	81D+65	81D+65	81D+65
CAGCCAGAGTACGAGCGAGGCGTGACTT	b1	CAGCCAGAGTACGAGC	GAGGCGTGACTT	81D+65	81D+65	81D+65	81D+65
GCTCAAACAAACAGGCCGACCCGCCTAA	b1	GCTCAAACAAACAGGC	CGACCCGCCTAA	81D+65	81D+65	81D+65	81D+65
CTCTCAGAGAGAGAACGCACATTTGCTT	b1	CTCTCAGAGAGAGAAC	GCACATTTGCTT	81D+65	81D+65	81D+65	81D+65
CACTAAGGTCATGGCCCTCGCTGGGTTA	b1	CACTAAGGTCATGGCC	CTCGCTGGGTTA	81D+65	81D+65	81D+65	81D+65
ACCAAACTCGACCAATATGGCTGAATTT	b1	ACCAAACTCGACCAAT	ATGGCTGAATTT	81D+65	81D+65	81D+65	81D+65
TCGGATATCCTTGACCACACCAGACGCC	b1	TCGGATATCCTTGACC	ACACCAGACGCC	81D+65	81D+65	81D+65	81D+65
TTGTTTGGTGATATAGTGTGTGGTTCCA	b1	TTGTTTGGTGATATAG	TGTGTGGTTCCA	81D+65	81D+65	81D+65	81D+65
AATGACCTCAAGTGGGGACTCAACTATG	b1	AATGACCTCAAGTGGG	GACTCAACTATG	81D+65	81D+65	81D+65	81D+65
GAAGCGAGTCGCATCGCCCTCCGTTATT	b1	GAAGCGAGTCGCATCG	CCCTCCGTTATT	81D+65	81D+65	81D+65	81D+65
AAGACTCTCTGAGGTTACTATCTCACCA	b1	AAGACTCTCTGAGGTT	ACTATCTCACCA	83D+21	83D+21	20D+112	22D+135&4I+135
AGTAGTCCAATCTAGCACACTTCCTAAT	b1	AGTAGTCCAATCTAGC	ACACTTCCTAAT	83D+21	83D+21	20D+112	22D+135&4I+135
ACCTGAAGTTGGACTTGAGATCGGGTAA	b1	ACCTGAAGTTGGACTT	GAGATCGGGTAA	83D+21	83D+21	20D+112	22D+135&4I+135
ACGCACGGTAGTTAGATCACATAGGAGA	b1	ACGCACGGTAGTTAGA	TCACATAGGAGA	83D+21	83D+21	20D+112	22D+135&4I+135
ACTTAGGGTGAGTAATGTTGTCACAAGC	b1	ACTTAGGGTGAGTAAT	GTTGTCACAAGC	83D+21	83D+21	20D+112	22D+135&4I+135
AGGGCTCAGCTAGCCCCAGCAACCTTGA	b1	AGGGCTCAGCTAGCCC	CAGCAACCTTGA	83D+21	83D+21	20D+112	22D+135&4I+135
CAGATTGCATGCTGCGGCTTCGTAACCC	b1	CAGATTGCATGCTGCG	GCTTCGTAACCC	83D+21	83D+21	20D+112	22D+135&4I+135
CCCGAAGCAGCGTTGCTCGGCATGGGCC	b1	CCCGAAGCAGCGTTGC	TCGGCATGGGCC	83D+21	83D+21	20D+112	22D+135&4I+135
TCCGAAAAGGCTCCCAGCAATGCTCAAG	b1	TCCGAAAAGGCTCCCA	GCAATGCTCAAG	83D+21	83D+21	20D+112	22D+135&4I+135
GCCATGGTCTGAACGTGACGGGCCCACC	b1	GCCATGGTCTGAACGT	GACGGGCCCACC	83D+21	83D+21	20D+112	22D+135&4I+135
CTGCTCAAGCCAAGTGATGGACAAAGAT	b1	CTGCTCAAGCCAAGTG	ATGGACAAAGAT	83D+21	83D+21	20D+112	22D+135&4I+135
AAGTGAACACTTGTCCTGACGCTAAAGT	b1	AAGTGAACACTTGTCC	TGACGCTAAAGT	83D+21	83D+21	20D+112	22D+135&4I+135
CCCGGAAGTCGTAATCGTGTATGGTCTA	b1	CCCGGAAGTCGTAATC	GTGTATGGTCTA	83D+21	83D+21	20D+112	22D+135&4I+135
CGACAGCCAGAGGCTAGGCAGGAGTCCG	b1	CGACAGCCAGAGGCTA	GGCAGGAGTCCG	83D+21	83D+21	20D+112	22D+135&4I+135
TTGCATTGTCCGCAGTTATACACTTGGT	b1	TTGCATTGTCCGCAGT	TATACACTTGGT	83D+21	83D+21	20D+112	22D+135&4I+135
CGTTCTGAGAGAGCGGCGGGACCGTTTT	b1	CGTTCTGAGAGAGCGG	CGGGACCGTTTT	83D+21	83D+21	20D+112	22D+135&4I+135
TCCCACACAGCAGAACTTCGGCGCTACC	b1	TCCCACACAGCAGAAC	TTCGGCGCTACC	85D+21	85D+21	28D+112	15D+144
AATCGTGAGAACCGCATACCAGTTTTAT	b1	AATCGTGAGAACCGCA	TACCAGTTTTAT	85D+62	85D+62	85D+62	85D+62
CTAACCCCAAGGGTCACACTTGCCTTGC	b1	CTAACCCCAAGGGTCA	CACTTGCCTTGC	85D+62	85D+62	85D+62	85D+62
CCTCTCCTCACTACTTGCGCACCGATTG	b1	CCTCTCCTCACTACTT	GCGCACCGATTG	85D+62	85D+62	85D+62	85D+62
GTTAGTGGTATTTCCTGCTGTTCTGTAC	b1	GTTAGTGGTATTTCCT	GCTGTTCTGTAC	85D+62	85D+62	85D+62	85D+62
CATCAAGGTCGCTGCAATTAAACGGTCA	b1	CATCAAGGTCGCTGCA	ATTAAACGGTCA	85D+62	85D+62	85D+62	85D+62
CGGGCATGTAATCAGAGTCAGCTGCGGC	b1	CGGGCATGTAATCAGA	GTCAGCTGCGGC	85D+62	85D+62	85D+62	85D+62
TACGCTCGTGTTGATCATGTATGTCTTG	b1	TACGCTCGTGTTGATC	ATGTATGTCTTG	85D+62	85D+62	85D+62	85D+62
ATTCACTTCGATGCTATGACGATTGGCT	b1	ATTCACTTCGATGCTA	TGACGATTGGCT	85D+62	85D+62	85D+62	85D+62
GAAGTAAAGGTTCTACATGTGGATATGC	b1	GAAGTAAAGGTTCTAC	ATGTGGATATGC	85D+62	85D+62	85D+62	85D+62
GAGTTACCAAGACTGGTGCATTGGCGTT	b1	GAGTTACCAAGACTGG	TGCATTGGCGTT	85D+62	85D+62	85D+62	85D+62
CCGAACGGTGCCTATACATGGTTGGATG	b1	CCGAACGGTGCCTATA	CATGGTTGGATG	85D+62	85D+62	85D+62	85D+62
ATAGAGAGTGGGTTGACCGTGCTTGCTA	b1	ATAGAGAGTGGGTTGA	CCGTGCTTGCTA	85D+62	85D+62	85D+62	85D+62
TCCGGGATCAAGCCTAAGCCCCCTCGCC	b1	TCCGGGATCAAGCCTA	AGCCCCCTCGCC	85D+62	85D+62	85D+62	85D+62
CATGAGTCAGCCCAGTGTTCGGCAGATG	b1	CATGAGTCAGCCCAGT	GTTCGGCAGATG	85D+62	85D+62	85D+62	85D+62
GGGTTTAAGCTCACTAACCGCGTTACGT	b1	GGGTTTAAGCTCACTA	ACCGCGTTACGT	85D+62	85D+62	85D+62	85D+62
GATCACAGTAATCAGACGAGGCTCCTAT	b1	GATCACAGTAATCAGA	CGAGGCTCCTAT	85D+62	85D+62	85D+62	85D+62
CGTGCTTGTGACCGAATAGTGCAAGCGC	b1	CGTGCTTGTGACCGAA	TAGTGCAAGCGC	85D+62	85D+62	85D+62	85D+62
ATACCTTTCCCGTGAGACAAGGCATGAT	b1	ATACCTTTCCCGTGAG	ACAAGGCATGAT	85D+62	85D+62	85D+62	85D+62
GGGTCTGTCAGGTAAATGCTCCGGTCCT	b1	GGGTCTGTCAGGTAAA	TGCTCCGGTCCT	85D+62	85D+62	85D+62	85D+62
CATGCCTAGCATTTGCGCAAACAACCAA	b1	CATGCCTAGCATTTGC	GCAAACAACCAA	85D+62	85D+62	85D+62	85D+62
TATTTCGGTCTACTGATTGTCGGTCTCA	b1	TATTTCGGTCTACTGA	TTGTCGGTCTCA	85D+62	85D+62	85D+62	85D+62
CTTCCGATCCGCAAATCAAGCCACATCA	b1	CTTCCGATCCGCAAAT	CAAGCCACATCA	85D+62	85D+62	85D+62	85D+62
CCTAAGATCGTTGTAGCGGCACCTCCGT	b1	CCTAAGATCGTTGTAG	CGGCACCTCCGT	85D+62	85D+62	85D+62	85D+62
TCTATACCAATGGGTGCTTGGGGGGTTC	b1	TCTATACCAATGGGTG	CTTGGGGGGTTC	85D+62	85D+62	85D+62	85D+62
AACAGGGGTGGTCTATTTGTAGCTGGTT	b1	AACAGGGGTGGTCTAT	TTGTAGCTGGTT	85D+62	85D+62	85D+62	85D+62
ACCAAACCACTAACCACGCGGGTGGACT	b1	ACCAAACCACTAACCA	CGCGGGTGGACT	85D+62	85D+62	85D+62	85D+62
TAAGCACAGTCGCCACCAGCTAGCGTTT	b1	TAAGCACAGTCGCCAC	CAGCTAGCGTTT	85D+62	85D+62	85D+62	85D+62
AACACACGTTCCGCAGATTTGCATTATG	b1	AACACACGTTCCGCAG	ATTTGCATTATG	85D+62	85D+62	85D+62	85D+62
GATGGAGAGGTGCATGAGCCTTAGTGGG	b1	GATGGAGAGGTGCATG	AGCCTTAGTGGG	85D+62	85D+62	85D+62	85D+62
CTGGTCTTCGATCCAAACTCGGGTGAAT	b1	CTGGTCTTCGATCCAA	ACTCGGGTGAAT	85D+62	85D+62	85D+62	85D+62
TTTGGTTTCGAGCCTGGCTATGCTCTTG	b1	TTTGGTTTCGAGCCTG	GCTATGCTCTTG	85D+62	85D+62	85D+62	85D+62
AGCGTATAGAACCGCATAACGAGTCAGT	b1	AGCGTATAGAACCGCA	TAACGAGTCAGT	85D+62	85D+62	85D+62	85D+62
TGCAGATCAAGGTTGGCTGCGCACGAGG	b1	TGCAGATCAAGGTTGG	CTGCGCACGAGG	85D+62	85D+62	85D+62	85D+62
AGTTCCCTCGGAGATGCAGCACCGCCGC	b1	AGTTCCCTCGGAGATG	CAGCACCGCCGC	85D+62	85D+62	85D+62	85D+62
CCTGCATCACTCCTGTAGTTTCAGACAT	b1	CCTGCATCACTCCTGT	AGTTTCAGACAT	85D+62	85D+62	85D+62	85D+62
CATGAGTAGAGCTGCATACTATCGCTTT	b1	CATGAGTAGAGCTGCA	TACTATCGCTTT	85D+62	85D+62	85D+62	85D+62
CCACGAGTCCGATCGGGTCTGCTACTCG	b1	CCACGAGTCCGATCGG	GTCTGCTACTCG	85D+62	85D+62	85D+62	85D+62
GGCAGTCTCTTTGCTACGGCGGGCTGGC	b1	GGCAGTCTCTTTGCTA	CGGCGGGCTGGC	85D+62	85D+62	85D+62	85D+62
TATCGCCCAATTCTCTTTGCTTACGGCG	b1	TATCGCCCAATTCTCT	TTGCTTACGGCG	85D+62	85D+62	85D+62	85D+62
AGCTTCCAGGATATACCACGACAATGTC	b1	AGCTTCCAGGATATAC	CACGACAATGTC	85D+62	85D+62	85D+62	85D+62
TAACTTCCAATGTCTGATGGGGCCACAG	b1	TAACTTCCAATGTCTG	ATGGGGCCACAG	85D+62	85D+62	85D+62	85D+62
AATCGACCAACAACAAACTTTGAGGTCC	b1	AATCGACCAACAACAA	ACTTTGAGGTCC	85D+62	85D+62	85D+62	85D+62
TAATCTCCAGACGGATCACGAACCCCGA	b1	TAATCTCCAGACGGAT	CACGAACCCCGA	85D+62	85D+62	85D+62	85D+62
TCTCAGCGTCTGATACAACCTCACCCAT	b1	TCTCAGCGTCTGATAC	AACCTCACCCAT	85D+62	85D+62	85D+62	85D+62
CTCAACCAGCCTTCTCCACCCGTTCTGA	b1	CTCAACCAGCCTTCTC	CACCCGTTCTGA	85D+62	85D+62	85D+62	85D+62
TGGGATTTCCTACGAAAGCTTCATTACC	b1	TGGGATTTCCTACGAA	AGCTTCATTACC	85D+62	85D+62	85D+62	85D+62
GCTGAATTCCATCTATTGACTCACTCCG	b1	GCTGAATTCCATCTAT	TGACTCACTCCG	85D+62	85D+62	85D+62	85D+62
AAAGGTAGTCGTACTACACTTTCTGGGT	b1	AAAGGTAGTCGTACTA	CACTTTCTGGGT	85D+62	85D+62	85D+62	85D+62
TCGTGCTCACCAGGTCCTCTTTACTGTC	b1	TCGTGCTCACCAGGTC	CTCTTTACTGTC	85D+62	85D+62	85D+62	85D+62
GTTGTGAAGCTAGAATGCCAGAATAGGG	b1	GTTGTGAAGCTAGAAT	GCCAGAATAGGG	85D+62	85D+62	85D+62	85D+62
TACAACGGTTTCACAGAAGGATTGCCCC	b1	TACAACGGTTTCACAG	AAGGATTGCCCC	85D+62	85D+62	85D+62	85D+62
AAGACTCAGACATGCGAAATTCCGACGT	b1	AAGACTCAGACATGCG	AAATTCCGACGT	85D+62	85D+62	85D+62	85D+62
TCACGCTAGCGGGTTAGCTATCGGCTAC	b1	TCACGCTAGCGGGTTA	GCTATCGGCTAC	85D+62	85D+62	85D+62	85D+62
CTTAGGACAGTTTCAGCATACTCCCAGT	b1	CTTAGGACAGTTTCAG	CATACTCCCAGT	85D+62	85D+62	85D+62	85D+62
TGGAACTCATTCATCTCCACGAAGTATT	b1	TGGAACTCATTCATCT	CCACGAAGTATT	85D+62	85D+62	85D+62	85D+62
GTCTAGAGTTTCGATGACTCTCTCAGTA	b1	GTCTAGAGTTTCGATG	ACTCTCTCAGTA	85D+62	85D+62	85D+62	85D+62
AGCGCCACAGAAGCTGTGAGCCGCCTTA	b1	AGCGCCACAGAAGCTG	TGAGCCGCCTTA	85D+62	85D+62	85D+62	85D+62
AGGGCTCAGGTCCAGAGCCCGACGTTTA	b1	AGGGCTCAGGTCCAGA	GCCCGACGTTTA	85D+62	85D+62	85D+62	85D+62
GGGATCCAGTAGCTCTCGGATTAACTGG	b1	GGGATCCAGTAGCTCT	CGGATTAACTGG	85D+62	85D+62	85D+62	85D+62
TTGTTCACATTGAAAGGTCGGTTTGGAA	b1	TTGTTCACATTGAAAG	GTCGGTTTGGAA	85D+62	85D+62	85D+62	85D+62
GTTTACTGTGTACAGGTTACAACCATAG	b1	GTTTACTGTGTACAGG	TTACAACCATAG	85D+62	85D+62	85D+62	85D+62
ATCGCCTGTGAGACCACGCAGTACAGAT	b1	ATCGCCTGTGAGACCA	CGCAGTACAGAT	85D+62	85D+62	85D+62	85D+62
CTCAATTTCATTGTGGGTGTGGGGCACG	b1	CTCAATTTCATTGTGG	GTGTGGGGCACG	85D+62	85D+62	85D+62	85D+62
CGCAGGTAGGTTGAGCCATCTAGCTAGG	b1	CGCAGGTAGGTTGAGC	CATCTAGCTAGG	85D+62	85D+62	85D+62	85D+62
TTTACGTAGCGGGTATCCGGTATGCCGG	b1	TTTACGTAGCGGGTAT	CCGGTATGCCGG	85D+62	85D+62	85D+62	85D+62
CCCTCTCCACACAGCCATCCACTCGCCT	b1	CCCTCTCCACACAGCC	ATCCACTCGCCT	85D+62	85D+62	85D+62	85D+62
GACAGCCGTCCACTCTAAAAATCCCCGG	b1	GACAGCCGTCCACTCT	AAAAATCCCCGG	85D+62	85D+62	85D+62	85D+62
ATCGGCGCACGCTATAGTTTAACAGCCA	b1	ATCGGCGCACGCTATA	GTTTAACAGCCA	85D+62	85D+62	85D+62	85D+62
GAACGTTCAGTGCGCTATCCGGCCCTGG	b1	GAACGTTCAGTGCGCT	ATCCGGCCCTGG	85D+62	85D+62	85D+62	85D+62
CTCCATGCAGGCGTTCAATCCCTTACAA	b1	CTCCATGCAGGCGTTC	AATCCCTTACAA	85D+66	85D+66	85D+66	85D+66
AGCCACGAGAGGGTCTAAAGTCATGGTC	b1	AGCCACGAGAGGGTCT	AAAGTCATGGTC	97D+21	97D+21	97D+21	44D+123
CTGGCAGGTTCTGAGTCCGCAGGTTGCT	b1	CTGGCAGGTTCTGAGT	CCGCAGGTTGCT	97D+21	97D+21	97D+21	44D+123
TGAACGTGTACGACAGGTGTACTAAAAG	b1	TGAACGTGTACGACAG	GTGTACTAAAAG	98D+23	98D+23	98D+23	52D+125
CCACACTAGCTGACCCCATGTAGTTTCA	b1	CCACACTAGCTGACCC	CATGTAGTTTCA	98D+23	98D+23	98D+23	58D+126
AGCTACAGTCGTGGTCATGTCCAGCCCA	b1	AGCTACAGTCGTGGTC	ATGTCCAGCCCA	NONE	18D+75	82D+85	82D+85
CAACGATTCATGAGTCACAGTTGTCTGG	b1	CAACGATTCATGAGTC	ACAGTTGTCTGG	NONE	28D+69	77D+100	77D+100
CTATCTAGTTCTCCTGCTGAATCTAGGC	b1	CTATCTAGTTCTCCTG	CTGAATCTAGGC	NONE	5I+88+GGAAA&2I+90+GA&3D+94	77D+100	77D+100
GATAGCTAGTTTGTCGTGCATGGTGGGG	b1	GATAGCTAGTTTGTCG	TGCATGGTGGGG	NONE	5I+88+GGAAA&2I+90+GA&3D+94	77D+100	77D+100
TCACGGGTCAGTCTTTATACAAATGATG	b1	TCACGGGTCAGTCTTT	ATACAAATGATG	NONE	5I+88+GGAAA&2I+90+GA&3D+94	77D+100	77D+100
AGCGTATAGGGAGGGTGGGTCACCTAGG	b1	AGCGTATAGGGAGGGT	GGGTCACCTAGG	NONE	5I+88+GGAAA&2I+90+GA&3D+94	77D+100	77D+100
CCTCAACCAAGTATCCGCGCCCGGTGGT	b1	CCTCAACCAAGTATCC	GCGCCCGGTGGT	NONE	5I+88+GGAAA&2I+90+GA&3D+94	77D+100	77D+100
TGCAGTATCCGTCACTATATCACCTGGT	b1	TGCAGTATCCGTCACT	ATATCACCTGGT	NONE	5I+88+GGAAA&2I+90+GA&3D+94	77D+100	77D+100
AAAGTCCGTTCAGCTATCCCACCGTCGA	b1	AAAGTCCGTTCAGCTA	TCCCACCGTCGA	NONE	5I+88+GGAAA&2I+90+GA&3D+94	77D+100	77D+100
CCGAACGTCCTAGAGTATACTTAGCGCC	b1	CCGAACGTCCTAGAGT	ATACTTAGCGCC	NONE	5I+88+GGAAA&2I+90+GA&3D+94	77D+100	77D+100
GAGATGGAGGGACTGTAAATAGTCATAC	b1	GAGATGGAGGGACTGT	AAATAGTCATAC	NONE	5I+88+GGAAA&2I+90+GA&3D+94	77D+100	77D+100
TACCTCGGTATGACAACCTTTTCGGCTA	b1	TACCTCGGTATGACAA	CCTTTTCGGCTA	NONE	5I+88+GGAAA&2I+90+GA&3D+94	77D+100	77D+100
TCTGCCAAGAAGTATCGATGACATAGGG	b1	TCTGCCAAGAAGTATC	GATGACATAGGG	NONE	5I+88+GGAAA&2I+90+GA&3D+94	77D+100	77D+100
CCGGTGACAGGATCTTAGGTGTGGTCAC	b1	CCGGTGACAGGATCTT	AGGTGTGGTCAC	NONE	5I+88+GGAAA&2I+90+GA&3D+94	77D+100	77D+100
CGATGCGGTCTGTTAGCGCGACCCGTCG	b1	CGATGCGGTCTGTTAG	CGCGACCCGTCG	NONE	5I+88+GGAAA&2I+90+GA&3D+94	77D+100	77D+100
AGGGCTCCATGTGACTAAGTCCGAGTTT	b1	AGGGCTCCATGTGACT	AAGTCCGAGTTT	NONE	5I+88+GGAAA&2I+90+GA&3D+94	77D+100	77D+100
TGGAACTTCAACACGTCCTCGCTCTCCC	b1	TGGAACTTCAACACGT	CCTCGCTCTCCC	NONE	5I+88+GGAAA&2I+90+GA&3D+94	77D+100	77D+100
TTGAACGCATCCTCACATGGATTGCCGA	b1	TTGAACGCATCCTCAC	ATGGATTGCCGA	NONE	5I+88+GGAAA&2I+90+GA&3D+94	77D+100	77D+100
GTTGTAGTCGGTCATACGTCAAAGTGGT	b1	GTTGTAGTCGGTCATA	CGTCAAAGTGGT	NONE	5I+88+GGAAA&2I+90+GA&3D+94	77D+100	77D+100
TTCTTGAAGGGATCTGTCCGGCTGGCAG	b1	TTCTTGAAGGGATCTG	TCCGGCTGGCAG	NONE	5I+88+GGAAA&2I+90+GA&3D+94	77D+100	77D+100
GCTGCAGTCTCTTCAAGCCATGGGTAGT	b1	GCTGCAGTCTCTTCAA	GCCATGGGTAGT	NONE	5I+88+GGAAA&2I+90+GA&3D+94	77D+100	77D+100
ACCACAACAAGTGGCATGTGCGGTAATC	b1	ACCACAACAAGTGGCA	TGTGCGGTAATC	NONE	5I+88+GGAAA&2I+90+GA&3D+94	77D+100	77D+100
TGCCGAGAGATGGCGTTATGGATAGGGT	b1	TGCCGAGAGATGGCGT	TATGGATAGGGT	NONE	5I+88+GGAAA&2I+90+GA&3D+94	77D+100	77D+100
CTTCTCTGTGCACAAGGCGCGTGCCACA	b1	CTTCTCTGTGCACAAG	GCGCGTGCCACA	NONE	5I+88+GGAAA&2I+90+GA&3D+94	77D+100	77D+100
ACCACAATCTGTCCCACGCTCCTCCAGT	b1	ACCACAATCTGTCCCA	CGCTCCTCCAGT	NONE	5I+88+GGAAA&2I+90+GA&3D+94	77D+100	77D+100
AGTGCCGCAGACATCTCCCCAACGCGCG	b1	AGTGCCGCAGACATCT	CCCCAACGCGCG	NONE	5I+88+GGAAA&2I+90+GA&3D+94	77D+100	77D+100
TCTCTGGCAAGGTACGCCTGTGTGGGTT	b1	TCTCTGGCAAGGTACG	CCTGTGTGGGTT	NONE	5I+88+GGAAA&2I+90+GA&3D+94	77D+100	77D+100
ATTTACCAGCGAGTCAGGTATCCACTGG	b1	ATTTACCAGCGAGTCA	GGTATCCACTGG	NONE	5I+88+GGAAA&2I+90+GA&3D+94	77D+100	77D+100
TGTTGGAAGTCACTGTCCAGGACCTACG	b1	TGTTGGAAGTCACTGT	CCAGGACCTACG	NONE	5I+88+GGAAA&2I+90+GA&3D+94	77D+100	77D+100
ACTTATCTCACATCAGCCCGCCTCTTCC	b1	ACTTATCTCACATCAG	CCCGCCTCTTCC	NONE	5I+88+GGAAA&2I+90+GA&3D+94	77D+100	77D+100
CGATGCGCACCAGACCGCATCCGCAGGG	b1	CGATGCGCACCAGACC	GCATCCGCAGGG	NONE	5I+88+GGAAA&2I+90+GA&3D+94	77D+100	77D+100
GGGAAGTTCGTCAGATGCTTCACCCGAG	b1	GGGAAGTTCGTCAGAT	GCTTCACCCGAG	NONE	5I+88+GGAAA&2I+90+GA&3D+94	77D+100	77D+100
AGCATCAGTTCTCCCAAGTAAGGTTCTC	b1	AGCATCAGTTCTCCCA	AGTAAGGTTCTC	NONE	5I+88+GGAAA&2I+90+GA&3D+94	77D+100	77D+100
GAAGCCCAGCGCTGAAGAGTGTACCCGG	b1	GAAGCCCAGCGCTGAA	GAGTGTACCCGG	NONE	5I+88+GGAAA&2I+90+GA&3D+94	77D+100	77D+100
TCCTCCCAGCGTTCCGAGTACACATATG	b1	TCCTCCCAGCGTTCCG	AGTACACATATG	NONE	5I+88+GGAAA&2I+90+GA&3D+94	77D+100	77D+100
ACTGTGAAGACATCAATTGCAGGCCCGG	b1	ACTGTGAAGACATCAA	TTGCAGGCCCGG	NONE	5I+88+GGAAA&2I+90+GA&3D+94	77D+100	77D+100
CCTGTTGTCTCATTTGAAAGTCAATCGC	b1	CCTGTTGTCTCATTTG	AAAGTCAATCGC	NONE	NONE	NONE	46D+131
TCTTGCGAGGGACCATAAACTCAATCCA	b1	TCTTGCGAGGGACCAT	AAACTCAATCCA	NONE	NONE	NONE	46D+131
CCTGCATCATCCCACTCAAGCCCTAACT	b1	CCTGCATCATCCCACT	CAAGCCCTAACT	NONE	NONE	NONE	46D+131
CATTTCATCGTTCAGATGACCAGTAGCA	b1	CATTTCATCGTTCAGA	TGACCAGTAGCA	NONE	NONE	NONE	46D+131
CATTCCGAGATAGCATCTCGACGTGGGT	b1	CATTCCGAGATAGCAT	CTCGACGTGGGT	NONE	NONE	NONE	46D+131
TGTCCTGTCCTTTAGTACCTTCTAGAAG	b1	TGTCCTGTCCTTTAGT	ACCTTCTAGAAG	NONE	NONE	NONE	46D+131
TGAGTCAAGGTAAGTTCCCCAGCGAGAC	b1	TGAGTCAAGGTAAGTT	CCCCAGCGAGAC	NONE	NONE	NONE	46D+131
CTTCCGACAAGTCCCGGGACAACTCAAG	b1	CTTCCGACAAGTCCCG	GGACAACTCAAG	NONE	NONE	NONE	46D+131
CCGTAGGGTGCTAGCCGCGACTGGGGCC	b1	CCGTAGGGTGCTAGCC	GCGACTGGGGCC	NONE	NONE	NONE	46D+131
GGAGATGCACGTACTATGCGGCACCTGG	b1	GGAGATGCACGTACTA	TGCGGCACCTGG	NONE	NONE	NONE	46D+131
CTCAATTAGCATGCAGCCCGCCGCCAAG	b1	CTCAATTAGCATGCAG	CCCGCCGCCAAG	NONE	NONE	NONE	46D+131
CGCCAGATCTCAACCCGCCTGTCGCGCG	b1	CGCCAGATCTCAACCC	GCCTGTCGCGCG	NONE	NONE	NONE	46D+131
CGGACACGTATCACCACCCGGCCTGAGA	b1	CGGACACGTATCACCA	CCCGGCCTGAGA	NONE	NONE	NONE	46D+131
GTGCGTGCAACGGTAGGTGGGGGACTGG	b1	GTGCGTGCAACGGTAG	GTGGGGGACTGG	NONE	NONE	NONE	46D+131
CCTCCTCAGGTGGGTTGCCCCCTCGGTG	b1	CCTCCTCAGGTGGGTT	GCCCCCTCGGTG	NONE	NONE	NONE	46D+131
GTCACGGGTGTATTCGTGAACTGTTTTC	b1	GTCACGGGTGTATTCG	TGAACTGTTTTC	NONE	NONE	NONE	46D+131
CCTCCAACAGGAAGTCTGATCTCGGACT	b1	CCTCCAACAGGAAGTC	TGATCTCGGACT	NONE	NONE	NONE	46D+131
TTTCATGTCATACAGCACGCGGGCGGGT	b1	TTTCATGTCATACAGC	ACGCGGGCGGGT	NONE	NONE	NONE	46D+131
CATTTCACACTTGACATAGAATCAAGGA	b1	CATTTCACACTTGACA	TAGAATCAAGGA	NONE	NONE	NONE	46D+131
TATGTTCAGGCGTTGATCGGTGCGATTC	b1	TATGTTCAGGCGTTGA	TCGGTGCGATTC	NONE	NONE	NONE	46D+131
TGTGCGGGTACGTTCAGCTAAACCGGGC	b1	TGTGCGGGTACGTTCA	GCTAAACCGGGC	NONE	NONE	NONE	46D+131
GTTGTGAAGCTTGTGTTGCTACTTTGGC	b1	GTTGTGAAGCTTGTGT	TGCTACTTTGGC	NONE	NONE	NONE	46D+131
AACGAAACAATGGCCCCACCCTAAAAGC	b1	AACGAAACAATGGCCC	CACCCTAAAAGC	NONE	NONE	NONE	46D+131
GGGACAACAACAAAGTTATCTAGTCCAG	b1	GGGACAACAACAAAGT	TATCTAGTCCAG	NONE	NONE	NONE	46D+131
GGATGTTTCAGCAGAGTCATAGCAGCGA	b1	GGATGTTTCAGCAGAG	TCATAGCAGCGA	NONE	NONE	NONE	46D+131
TAGTGCAAGGGAGTTCTGGAATGTGTGC	b1	TAGTGCAAGGGAGTTC	TGGAATGTGTGC	NONE	NONE	NONE	46D+131
CTGAGGCAGCGTTAGGGGGACATGAACC	b1	CTGAGGCAGCGTTAGG	GGGACATGAACC	NONE	NONE	NONE	46D+131
GGAATCTGTCCTGGTGTAATAGGCTTAT	b1	GGAATCTGTCCTGGTG	TAATAGGCTTAT	NONE	NONE	NONE	46D+131
TACGGGCGTTGTCTAGCCTAGAGTCAGT	b1	TACGGGCGTTGTCTAG	CCTAGAGTCAGT	NONE	NONE	NONE	46D+131
CTTACCGCAGGGACTATTTTGCTTTAAG	b1	CTTACCGCAGGGACTA	TTTTGCTTTAAG	NONE	NONE	NONE	46D+131
CTGTCGTAGACAGCGTATTACAATACCG	b1	CTGTCGTAGACAGCGT	ATTACAATACCG	NONE	NONE	NONE	46D+131
GGTCACGGTTGAGTCTGGTGGTTGTATT	b1	GGTCACGGTTGAGTCT	GGTGGTTGTATT	NONE	NONE	NONE	46D+131
TTAGGGTGTCATCAGTAAAGATAAGCTT	b1	TTAGGGTGTCATCAGT	AAAGATAAGCTT	NONE	NONE	NONE	46D+131
CTTAGGATCCGTCAAAGTCCGCGGAGCT	b1	CTTAGGATCCGTCAAA	GTCCGCGGAGCT	NONE	NONE	NONE	46D+131
TTGCATTCATTCCTCGCTTGGATCACGA	b1	TTGCATTCATTCCTCG	CTTGGATCACGA	NONE	NONE	NONE	46D+131
CATTGTTTCTTTACACCCCATCCGACCT	b1	CATTGTTTCTTTACAC	CCCATCCGACCT	NONE	NONE	NONE	46D+131
GTTACCCGTTCCAAACCCCGATTTAAAC	b1	GTTACCCGTTCCAAAC	CCCGATTTAAAC	NONE	NONE	NONE	46D+131
TCCACCAAGTCACAGGGGCATTTGATTT	b1	TCCACCAAGTCACAGG	GGCATTTGATTT	NONE	NONE	NONE	46D+131
TATCCTAGTGGTTTGTGGTGGTTTGGCG	b1	TATCCTAGTGGTTTGT	GGTGGTTTGGCG	NONE	NONE	NONE	46D+131
CGTTCTGAGATCGCCCCTGCCTAACTGA	b1	CGTTCTGAGATCGCCC	CTGCCTAACTGA	NONE	NONE	NONE	46D+131
TATTCCAGTGGGATTGCACATGTATGAG	b1	TATTCCAGTGGGATTG	CACATGTATGAG	NONE	NONE	NONE	46D+131
TCGTGGGTCTTCGACCTAAACAGGGCGG	b1	TCGTGGGTCTTCGACC	TAAACAGGGCGG	NONE	NONE	NONE	46D+131
ACCTGAAAGCGTTAGGTCTGCGGATCAC	b1	ACCTGAAAGCGTTAGG	TCTGCGGATCAC	NONE	NONE	NONE	46D+131
TGCAGTAGTGATTGGGTTATCGGTTTGG	b1	TGCAGTAGTGATTGGG	TTATCGGTTTGG	NONE	NONE	NONE	46D+131
CATAAGCGTTGCATACCGTCCAGCGGCG	b1	CATAAGCGTTGCATAC	CGTCCAGCGGCG	NONE	NONE	NONE	46D+131
GCCGATGAGACGCATGGATTTCCCTTAA	b1	GCCGATGAGACGCATG	GATTTCCCTTAA	NONE	NONE	NONE	46D+131
TTGTGTTCACTTGAGTAACAGACTGCAC	b1	TTGTGTTCACTTGAGT	AACAGACTGCAC	NONE	NONE	NONE	46D+131
ATCGATGGTACCTAACTCCCTTGAGCTT	b1	ATCGATGGTACCTAAC	TCCCTTGAGCTT	NONE	NONE	NONE	46D+131
TGAGCGCTCCCTGGTTAAACAAGGACCA	b1	TGAGCGCTCCCTGGTT	AAACAAGGACCA	NONE	NONE	NONE	46D+131
TAGCACAAGCACCTGCTAGTTCATCACT	b1	TAGCACAAGCACCTGC	TAGTTCATCACT	NONE	NONE	NONE	46D+131
GTGGCGTTCGCTGTCTCATACCCTCGGG	b1	GTGGCGTTCGCTGTCT	CATACCCTCGGG	NONE	NONE	NONE	46D+131
GGCGTCAGTTATGTGCCGAGAGCCCGGT	b1	GGCGTCAGTTATGTGC	CGAGAGCCCGGT	NONE	NONE	NONE	46D+131
TGATTTCAGCATCTTGCTATCTGGTTCG	b1	TGATTTCAGCATCTTG	CTATCTGGTTCG	NONE	NONE	NONE	46D+131
ATTGTTCTCGATGGAGCACGGGCGCGTC	b1	ATTGTTCTCGATGGAG	CACGGGCGCGTC	NONE	NONE	NONE	46D+131
TTGACCCCACCTGATATTCTACTAGGCA	b1	TTGACCCCACCTGATA	TTCTACTAGGCA	NONE	NONE	NONE	46D+131
AGCGATTGTGTAAATGGTGGGTTTTATT	b1	AGCGATTGTGTAAATG	GTGGGTTTTATT	NONE	NONE	NONE	46D+131
ATGAGGGAGCATCTTGCAGCCTCCTTCT	b1	ATGAGGGAGCATCTTG	CAGCCTCCTTCT	NONE	NONE	NONE	46D+131
TCATTCAAGCGTTGTTGCGTTCTTGCTA	b1	TCATTCAAGCGTTGTT	GCGTTCTTGCTA	NONE	NONE	NONE	46D+131
GGGTAGAGTCTTGCTCACACCGTCCCGC	b1	GGGTAGAGTCTTGCTC	ACACCGTCCCGC	NONE	NONE	NONE	46D+131
TAGGTTGAGTGATGGCAGCAGGGAGCGG	b1	TAGGTTGAGTGATGGC	AGCAGGGAGCGG	NONE	NONE	NONE	46D+131
TGTTGGAGTCAAATCCCTCATTATGCGG	b1	TGTTGGAGTCAAATCC	CTCATTATGCGG	NONE	NONE	NONE	46D+131
TGTCAGACAGGCGAATGGTCCGGTCATA	b1	TGTCAGACAGGCGAAT	GGTCCGGTCATA	NONE	NONE	NONE	46D+131
ATTGGGTGTGGCCACTCTCACTTGACCT	b1	ATTGGGTGTGGCCACT	CTCACTTGACCT	NONE	NONE	NONE	46D+131
ACATCGACATGGGTCCCTTCACTCAGGA	b1	ACATCGACATGGGTCC	CTTCACTCAGGA	NONE	NONE	NONE	46D+131
CATGGATGTTCCTAAGGGGCTGACGGTG	b1	CATGGATGTTCCTAAG	GGGCTGACGGTG	NONE	NONE	NONE	46D+131
GGCTTGGTCACTTCTACGCACTTTTCGG	b1	GGCTTGGTCACTTCTA	CGCACTTTTCGG	NONE	NONE	NONE	46D+131
CCGTTCATCGACCACGGGATCAGCCCTG	b1	CCGTTCATCGACCACG	GGATCAGCCCTG	NONE	NONE	NONE	46D+131
CCGGTGAGTTCTAAGCTCACATGGCGGT	b1	CCGGTGAGTTCTAAGC	TCACATGGCGGT	NONE	NONE	NONE	46D+131
GTTACGATCCACGTCTAGATGTGATGGT	b1	GTTACGATCCACGTCT	AGATGTGATGGT	NONE	NONE	NONE	46D+131
GTAGATCAGACTGTTCCATTTCGGAGTC	b1	GTAGATCAGACTGTTC	CATTTCGGAGTC	NONE	NONE	NONE	46D+131
GGGACCTCACTACCGGCACCTTAGACCG	b1	GGGACCTCACTACCGG	CACCTTAGACCG	NONE	NONE	NONE	46D+131
AGTAGCTAGCTGACTTGCTATCTGGTCG	b1	AGTAGCTAGCTGACTT	GCTATCTGGTCG	NONE	NONE	NONE	46D+131
GCGGAAAGTATGGAGCGTGTCATGGGGA	b1	GCGGAAAGTATGGAGC	GTGTCATGGGGA	NONE	NONE	NONE	46D+131
ATGGATCTCAGTCTTTGTGGGCTCGGCT	b1	ATGGATCTCAGTCTTT	GTGGGCTCGGCT	NONE	NONE	NONE	46D+131
TCTTGCGTCAGTCCGGAGCCAAGTACTT	b1	TCTTGCGTCAGTCCGG	AGCCAAGTACTT	NONE	NONE	NONE	46D+131
CTTCCTTTCGTGACTAACACCACTATAC	b1	CTTCCTTTCGTGACTA	ACACCACTATAC	NONE	NONE	NONE	46D+131
CTCCCTCAGCGGCTCTCGAATAGGGGCT	b1	CTCCCTCAGCGGCTCT	CGAATAGGGGCT	NONE	NONE	NONE	46D+131
TTATTGCGTATCGGTTAAGGTGCCTGAC	b1	TTATTGCGTATCGGTT	AAGGTGCCTGAC	NONE	NONE	NONE	46D+131
GTAGATCAGCCTCAGCCAAGATTTCAAG	b1	GTAGATCAGCCTCAGC	CAAGATTTCAAG	NONE	NONE	NONE	46D+131
GTCATTTCAAGACTGGTGCTTTGGTCAG	b1	GTCATTTCAAGACTGG	TGCTTTGGTCAG	NONE	NONE	NONE	46D+131
TAAGCACTCTTTCCAAGCGCCAGCCAGC	b1	TAAGCACTCTTTCCAA	GCGCCAGCCAGC	NONE	NONE	NONE	46D+131
CAGGGCTAGAGTCAGCATGCGCGCATCA	b1	CAGGGCTAGAGTCAGC	ATGCGCGCATCA	NONE	NONE	NONE	46D+131
GGTCACGGTATGCGTTCGTGAAAGCGCC	b1	GGTCACGGTATGCGTT	CGTGAAAGCGCC	NONE	NONE	NONE	46D+131
TCATGTTGTTTAGACCGCGAAGCCGGGT	b1	TCATGTTGTTTAGACC	GCGAAGCCGGGT	NONE	NONE	NONE	46D+131
CTACGGGAGGGATGTCAGGCCGGATCCG	b1	CTACGGGAGGGATGTC	AGGCCGGATCCG	NONE	NONE	NONE	46D+131
GCCTGTTAGCCTCATACGTTGTACTTAC	b1	GCCTGTTAGCCTCATA	CGTTGTACTTAC	NONE	NONE	NONE	46D+131
CATGCAAGTGTCATCACATCCCCGTAAA	b1	CATGCAAGTGTCATCA	CATCCCCGTAAA	NONE	NONE	NONE	46D+131
TTCTAGTGTTCCACAATAACCGCACACT	b1	TTCTAGTGTTCCACAA	TAACCGCACACT	NONE	NONE	NONE	46D+131
TGCATGATCCGTCAAAAGTGTGCTGAGG	b1	TGCATGATCCGTCAAA	AGTGTGCTGAGG	NONE	NONE	NONE	46D+131
CCACGTTTCGGCTATATTCAATCATGTG	b1	CCACGTTTCGGCTATA	TTCAATCATGTG	NONE	NONE	NONE	46D+131
GTAGCTAGTAGAGTTAGCACTATGCTAG	b1	GTAGCTAGTAGAGTTA	GCACTATGCTAG	NONE	NONE	NONE	46D+131
TCGGATAAGGTATCTCGGGGTTTGCGCG	b1	TCGGATAAGGTATCTC	GGGGTTTGCGCG	NONE	NONE	NONE	46D+131
TGGGATTGTGGGTCAAGCCTATGTTGCA	b1	TGGGATTGTGGGTCAA	GCCTATGTTGCA	NONE	NONE	NONE	NONE
TTACCATAGGGAGGTGCAGGAGATGCTT	b1	TTACCATAGGGAGGTG	CAGGAGATGCTT	NONE	NONE	NONE	NONE
ACCGTTCTCAATCCAGTGAGCATGTTGT	b1	ACCGTTCTCAATCCAG	TGAGCATGTTGT	NONE	NONE	NONE	NONE
CCGATGGGTGTTCCTCGTACATTTTTGG	b1	CCGATGGGTGTTCCTC	GTACATTTTTGG	NONE	NONE	NONE	NONE
CTGTATTAGCCTCCAGGGGCACAGGCTC	b1	CTGTATTAGCCTCCAG	GGGCACAGGCTC	NONE	NONE	NONE	NONE
ACACAGTTCCGTTGAACCCCACACAGTG	b1	ACACAGTTCCGTTGAA	CCCCACACAGTG	NONE	NONE	NONE	NONE
ATAGGCTGTTTCCCACTACCGTCCGGAC	b1	ATAGGCTGTTTCCCAC	TACCGTCCGGAC	NONE	NONE	NONE	NONE
GGGAGATTCCCGAGTGTGGCGGATTTCA	b1	GGGAGATTCCCGAGTG	TGGCGGATTTCA	NONE	NONE	NONE	NONE
TCAGTGAAGGTAGCCAGCATATCATGTT	b1	TCAGTGAAGGTAGCCA	GCATATCATGTT	NONE	NONE	NONE	NONE
TGTTACTCAGCACAAGGTAGTTAAGGCG	b1	TGTTACTCAGCACAAG	GTAGTTAAGGCG	NONE	NONE	NONE	NONE
TTCCTAATCCCACAGGCCGTCTTAGACA	b1	TTCCTAATCCCACAGG	CCGTCTTAGACA	NONE	NONE	NONE	NONE
AGGACGACAACCACGCTTGACTGCTACA	b1	AGGACGACAACCACGC	TTGACTGCTACA	NONE	NONE	NONE	NONE
AGGATAAAGTAAGACTTATCACGCAGGC	b1	AGGATAAAGTAAGACT	TATCACGCAGGC	NONE	NONE	NONE	NONE
ATCACTTTCGAATGCTCATCGGCCCCCC	b1	ATCACTTTCGAATGCT	CATCGGCCCCCC	NONE	NONE	NONE	NONE
GACCTTCTCCGCGGATTACAACAGCGGG	b1	GACCTTCTCCGCGGAT	TACAACAGCGGG	NONE	NONE	NONE	NONE
ACACAGTAGCAAACATGGAAGTAACGGG	b1	ACACAGTAGCAAACAT	GGAAGTAACGGG	NONE	NONE	NONE	NONE
CCCTTAGTCCCACAGGGGGGTGCTAGCG	b1	CCCTTAGTCCCACAGG	GGGGTGCTAGCG	NONE	NONE	NONE	NONE
TCCATGCGTCTTTATCCGGGTCAGTTAT	b1	TCCATGCGTCTTTATC	CGGGTCAGTTAT	NONE	NONE	NONE	NONE
GATCACACAGCGCTTGGCAATAGTCGGT	b1	GATCACACAGCGCTTG	GCAATAGTCGGT	NONE	NONE	NONE	NONE
TCATGCCTCTCCAAGAGAGCCACAGGCG	b1	TCATGCCTCTCCAAGA	GAGCCACAGGCG	NONE	NONE	NONE	NONE
CATACAGCATACAGGGTTCACGATACAG	b1	CATACAGCATACAGGG	TTCACGATACAG	NONE	NONE	NONE	NONE
AACCATGAGCGCCCATTTCCAGCTCGGC	b1	AACCATGAGCGCCCAT	TTCCAGCTCGGC	NONE	NONE	NONE	NONE
TACATTCGTTTCCCACCCTACGACCCAG	b1	TACATTCGTTTCCCAC	CCTACGACCCAG	NONE	NONE	NONE	NONE
GTTACGAGTGGTATGGTCGTGTGTGGTC	b1	GTTACGAGTGGTATGG	TCGTGTGTGGTC	NONE	NONE	NONE	NONE
TATTGGGGTGTCTAACTGAACGCTGCGG	b1	TATTGGGGTGTCTAAC	TGAACGCTGCGG	NONE	NONE	NONE	NONE
CGCCAGATCGGTCACGAACGCGCCTAGT	b1	CGCCAGATCGGTCACG	AACGCGCCTAGT	NONE	NONE	NONE	NONE
CCTTTGGCAGGCACTCTTTAAGGCTCGA	b1	CCTTTGGCAGGCACTC	TTTAAGGCTCGA	NONE	NONE	NONE	NONE
TGCATGACAGCGGATACTTACAGCGCTT	b1	TGCATGACAGCGGATA	CTTACAGCGCTT	NONE	NONE	NONE	NONE
TTTAGTCTCTAGTCAGTGGTTGTTGGGG	b1	TTTAGTCTCTAGTCAG	TGGTTGTTGGGG	NONE	NONE	NONE	NONE
GATTGGTAGTCACACTCGACCAGATCCG	b1	GATTGGTAGTCACACT	CGACCAGATCCG	NONE	NONE	NONE	NONE
AGCGATTAGCGCGTTCTTCTTTTCACAT	b1	AGCGATTAGCGCGTTC	TTCTTTTCACAT	NONE	NONE	NONE	NONE
TAACCAGAGGCTAGCAGGTGATACGAAT	b1	TAACCAGAGGCTAGCA	GGTGATACGAAT	NONE	NONE	NONE	NONE
ATCCGTCCAAAGGATTCACAATGGGGTA	b1	ATCCGTCCAAAGGATT	CACAATGGGGTA	NONE	NONE	NONE	NONE
TGATTTCGTAGAATGTGCATGACTGCAG	b1	TGATTTCGTAGAATGT	GCATGACTGCAG	NONE	NONE	NONE	NONE
TGGATCACAAAGAGTTAACTATTGTGTG	b1	TGGATCACAAAGAGTT	AACTATTGTGTG	NONE	NONE	NONE	NONE
TCAAGCATCTCGAGTATTTCTGTGGGTT	b1	TCAAGCATCTCGAGTA	TTTCTGTGGGTT	NONE	NONE	NONE	NONE
AGAAATGTCACTGTCCCAGCAAGTTCGT	b1	AGAAATGTCACTGTCC	CAGCAAGTTCGT	NONE	NONE	NONE	NONE
AGTAACCAGCTGGCCTCGGGAATCGTTA	b1	AGTAACCAGCTGGCCT	CGGGAATCGTTA	NONE	NONE	NONE	NONE
TATTCCATCGACCATATTTAGGAGGCTG	b1	TATTCCATCGACCATA	TTTAGGAGGCTG	NONE	NONE	NONE	NONE
CATACTTTCCCATACCCGGTGCGTATCG	b1	CATACTTTCCCATACC	CGGTGCGTATCG	NONE	NONE	NONE	NONE
GTGGGAAAGTAATCCCCCTACGGGCTGT	b1	GTGGGAAAGTAATCCC	CCTACGGGCTGT	NONE	NONE	NONE	NONE
TCAATTCTCTGGCTGGGTGCGGAGTCCC	b1	TCAATTCTCTGGCTGG	GTGCGGAGTCCC	NONE	NONE	NONE	NONE
CTGTACCTCTGGAGAGCCATAGCGGACG	b1	CTGTACCTCTGGAGAG	CCATAGCGGACG	NONE	NONE	NONE	NONE
GTAGAGGAGAACCGCATTCTGGCCCCTC	b1	GTAGAGGAGAACCGCA	TTCTGGCCCCTC	NONE	NONE	NONE	NONE
CTTCGGTTCCTATTTGAGTCTAATCGCC	b1	CTTCGGTTCCTATTTG	AGTCTAATCGCC	NONE	NONE	NONE	NONE
ATACTTCGTATGGGACCCCACGGATAGA	b1	ATACTTCGTATGGGAC	CCCACGGATAGA	NONE	NONE	NONE	NONE
GCGGAAAAGTTACGGGCTGCGTTGGTCC	b1	GCGGAAAAGTTACGGG	CTGCGTTGGTCC	NONE	NONE	NONE	NONE
GCACTAAAGACGGATCGTGACTTTGGGT	b1	GCACTAAAGACGGATC	GTGACTTTGGGT	NONE	NONE	NONE	NONE
CAGCCAGGTCCGGTCACGTAAACAGGCT	b1	CAGCCAGGTCCGGTCA	CGTAAACAGGCT	NONE	NONE	NONE	NONE
AGTTAGCTCCGATTAGTGCTGTACTCGA	b1	AGTTAGCTCCGATTAG	TGCTGTACTCGA	NONE	NONE	NONE	NONE
TCATCCGCAGCTGTCGTAGGCAACTGCG	b1	TCATCCGCAGCTGTCG	TAGGCAACTGCG	NONE	NONE	NONE	NONE
CGGACACTCACACCGGTGCATCTCGCGA	b1	CGGACACTCACACCGG	TGCATCTCGCGA	NONE	NONE	NONE	NONE
ATTCAGGTCTGCCTGTTGACGCGGGCTA	b1	ATTCAGGTCTGCCTGT	TGACGCGGGCTA	NONE	NONE	NONE	NONE
CCGTAGGTCTCTTAACGGCGCAAGGGTT	b1	CCGTAGGTCTCTTAAC	GGCGCAAGGGTT	NONE	NONE	NONE	NONE
AACGAAATCTCAAAGCTCAACCTGCGGG	b1	AACGAAATCTCAAAGC	TCAACCTGCGGG	NONE	NONE	NONE	NONE
TGGCGTGAGGAGATAGCGGTAACAACCA	b1	TGGCGTGAGGAGATAG	CGGTAACAACCA	NONE	NONE	NONE	NONE
TAACCAGGTGGGAGAGCCTCTTAGCGTA	b1	TAACCAGGTGGGAGAG	CCTCTTAGCGTA	NONE	NONE	NONE	NONE
GTGTGATAGTCATCCAGTGTACCTATTG	b1	GTGTGATAGTCATCCA	GTGTACCTATTG	NONE	NONE	NONE	NONE
GTGGGAAAGAGGTTTATAACGCGGTGCT	b1	GTGGGAAAGAGGTTTA	TAACGCGGTGCT	NONE	NONE	NONE	NONE
TACGGTACACTCCTGTCTGTAGTGCCGC	b1	TACGGTACACTCCTGT	CTGTAGTGCCGC	NONE	NONE	NONE	NONE
TCAAGCAAGACGTCCCATTGGAGCGGTA	b1	TCAAGCAAGACGTCCC	ATTGGAGCGGTA	NONE	NONE	NONE	NONE
GAGAGGTAGACGACTGAATTGTTTCGCG	b1	GAGAGGTAGACGACTG	AATTGTTTCGCG	NONE	NONE	NONE	NONE
ACCTACCGTACGCGTCTGCCTGTAGGGG	b1	ACCTACCGTACGCGTC	TGCCTGTAGGGG	NONE	NONE	NONE	NONE
ATCGGCGGTACCTATGGTGCGGAACCGC	b1	ATCGGCGGTACCTATG	GTGCGGAACCGC	NONE	NONE	NONE	NONE
AGCCACGTCTATTCGTAGCCCTTAGCAC	b1	AGCCACGTCTATTCGT	AGCCCTTAGCAC	NONE	NONE	NONE	NONE
CTCCACACAAAGCTAATTTCGAAATCGG	b1	CTCCACACAAAGCTAA	TTTCGAAATCGG	NONE	NONE	NONE	NONE
TACGGTATCACCGGTGCTATGGCGTGGG	b1	TACGGTATCACCGGTG	CTATGGCGTGGG	NONE	NONE	NONE	NONE
ATTCCTAGTATGGAATCATGAGGGCAGT	b1	ATTCCTAGTATGGAAT	CATGAGGGCAGT	NONE	NONE	NONE	NONE
ATTGTTCTCCTCCACAATGCGGGAATGG	b1	ATTGTTCTCCTCCACA	ATGCGGGAATGG	NONE	NONE	NONE	NONE
TGTTGGATCAGCTAGTATGTTCCACGGT	b1	TGTTGGATCAGCTAGT	ATGTTCCACGGT	NONE	NONE	NONE	NONE
GTCACTCTCCATTGCCATTATGGTTATC	b1	GTCACTCTCCATTGCC	ATTATGGTTATC	NONE	NONE	NONE	NONE
CTTCTCTTCAGCTCTCCACCCTTGTGTG	b1	CTTCTCTTCAGCTCTC	CACCCTTGTGTG	NONE	NONE	NONE	NONE
TTCGCTGTCAAGTCGTACGACCTACGTA	b1	TTCGCTGTCAAGTCGT	ACGACCTACGTA	NONE	NONE	NONE	NONE
ACCATTTGTCAAGTTCATTGGAGCCCGG	b1	ACCATTTGTCAAGTTC	ATTGGAGCCCGG	NONE	NONE	NONE	NONE
CACTGGGAGGTAGTATCCGTAAAGCAAC	b1	CACTGGGAGGTAGTAT	CCGTAAAGCAAC	NONE	NONE	NONE	NONE
GGTCACGAGGTTCTACTCGCTAAGGTGC	b1	GGTCACGAGGTTCTAC	TCGCTAAGGTGC	NONE	NONE	NONE	NONE
AACGTCACAGCTTTGAATTTTCTGGTAG	b1	AACGTCACAGCTTTGA	ATTTTCTGGTAG	NONE	NONE	NONE	NONE
GTGGAGATCACCTCACGCCTATCCCATC	b1	GTGGAGATCACCTCAC	GCCTATCCCATC	NONE	NONE	NONE	NONE
TTCGGTCTCTCTCGCAGGTTTGCTGGTG	b1	TTCGGTCTCTCTCGCA	GGTTTGCTGGTG	NONE	NONE	NONE	NONE
GAAGAATCACTTGAGTTCTCCGCATACC	b1	GAAGAATCACTTGAGT	TCTCCGCATACC	NONE	NONE	NONE	NONE
GACGCTGCAACTTGGTTTTATGGGAGAC	b1	GACGCTGCAACTTGGT	TTTATGGGAGAC	NONE	NONE	NONE	NONE
TCCGTGTCACTTGACACGCGCGAGTGCC	b1	TCCGTGTCACTTGACA	CGCGCGAGTGCC	NONE	NONE	NONE	NONE
TACAACGAGCTCGTGCTACATATGGCTG	b1	TACAACGAGCTCGTGC	TACATATGGCTG	NONE	NONE	NONE	NONE
ACGATGTGTTCAGGTTTTTCGCACTACA	b1	ACGATGTGTTCAGGTT	TTTCGCACTACA	NONE	NONE	NONE	NONE
CTATCTACAGGTCAGAATGCTGTGCAGG	b1	CTATCTACAGGTCAGA	ATGCTGTGCAGG	NONE	NONE	NONE	NONE
GTGTAACTCTCTAAGGGTGGCGGGCCGC	b1	GTGTAACTCTCTAAGG	GTGGCGGGCCGC	NONE	NONE	NONE	NONE
ACTCCCATCCTTCAGCATTTGGACGAGG	b1	ACTCCCATCCTTCAGC	ATTTGGACGAGG	NONE	NONE	NONE	NONE
AAGTACCAGCACTGGATTCCTGCAACGG	b1	AAGTACCAGCACTGGA	TTCCTGCAACGG	NONE	NONE	NONE	NONE
CACCGTTGTTTGTTGGAGAACCTTACCC	b1	CACCGTTGTTTGTTGG	AGAACCTTACCC	NONE	NONE	NONE	NONE
ACGTAACGTCAGCTTATATTGGGCAGTT	b1	ACGTAACGTCAGCTTA	TATTGGGCAGTT	NONE	NONE	NONE	NONE
GTAGATCCAAGGACACCGTAGTGCTATA	b1	GTAGATCCAAGGACAC	CGTAGTGCTATA	NONE	NONE	NONE	NONE
ACCAAACTCGCACTCTTCTGCCTTTTCG	b1	ACCAAACTCGCACTCT	TCTGCCTTTTCG	NONE	NONE	NONE	NONE
CAGTGCGTCGCCTATCCGACTTGATCTT	b1	CAGTGCGTCGCCTATC	CGACTTGATCTT	NONE	NONE	NONE	NONE
CACAACAAGCAGGTCAGTTGGGGAGCCC	b1	CACAACAAGCAGGTCA	GTTGGGGAGCCC	NONE	NONE	NONE	NONE
AGCGATTTCAAGGTGGTCGGGTTCATGG	b1	AGCGATTTCAAGGTGG	TCGGGTTCATGG	NONE	NONE	NONE	NONE
TTGCCTGAGAATTGCACAGTTGCGCCAT	b1	TTGCCTGAGAATTGCA	CAGTTGCGCCAT	NONE	NONE	NONE	NONE
AGTAGTCTCCGGCTTTGGCAGTGATTGT	b1	AGTAGTCTCCGGCTTT	GGCAGTGATTGT	NONE	NONE	NONE	NONE
TCGGGTGAGAGCAGAATGGAAGTTCACC	b1	TCGGGTGAGAGCAGAA	TGGAAGTTCACC	NONE	NONE	NONE	NONE
AAGACAATCGAGATGGTGCAGATTGCTC	b1	AAGACAATCGAGATGG	TGCAGATTGCTC	NONE	NONE	NONE	NONE
TGTGATGCACAAGGTGGAAACTGCTAGT	b1	TGTGATGCACAAGGTG	GAAACTGCTAGT	NONE	NONE	NONE	NONE
TCCTTTCTCCCATACCGGTGGTCTTGCA	b1	TCCTTTCTCCCATACC	GGTGGTCTTGCA	NONE	NONE	NONE	NONE
GAGGCAAAGCCAGTAGCGCCTGTAGTAG	b1	GAGGCAAAGCCAGTAG	CGCCTGTAGTAG	NONE	NONE	NONE	NONE
AGAGCCCCATCTAACGGCCCGAAAATGC	b1	AGAGCCCCATCTAACG	GCCCGAAAATGC	NONE	NONE	NONE	NONE
CTCAACCGTGGTCCGTAGTCCGCTTAGT	b1	CTCAACCGTGGTCCGT	AGTCCGCTTAGT	NONE	NONE	NONE	NONE
TCCTCGAGTTAAGGATTCCCCATTAGGT	b1	TCCTCGAGTTAAGGAT	TCCCCATTAGGT	NONE	NONE	NONE	NONE
TACGTCCTCCATCGTCAGCATTCGCATG	b1	TACGTCCTCCATCGTC	AGCATTCGCATG	NONE	NONE	NONE	NONE
GCTTCACGTCGTACATGGCTTGGAGGTC	b1	GCTTCACGTCGTACAT	GGCTTGGAGGTC	NONE	NONE	NONE	NONE
TGCTGAACAGAACATATTCCAACAGAGC	b1	TGCTGAACAGAACATA	TTCCAACAGAGC	NONE	NONE	NONE	NONE
ATACCTTAGCAAATCAACGTAATGTTCT	b1	ATACCTTAGCAAATCA	ACGTAATGTTCT	NONE	NONE	NONE	NONE
ACTTATCCATCAGTGTGGGGTTGCGCAA	b1	ACTTATCCATCAGTGT	GGGGTTGCGCAA	NONE	NONE	NONE	NONE
TTCTTGAAGCCGGATACAAATAGAGCTC	b1	TTCTTGAAGCCGGATA	CAAATAGAGCTC	NONE	NONE	NONE	NONE
CTACATTAGGAGATAGTGGAGGGGCAGG	b1	CTACATTAGGAGATAG	TGGAGGGGCAGG	NONE	NONE	NONE	NONE
ACACTGATCCGCAAATGAAGGATATCCG	b1	ACACTGATCCGCAAAT	GAAGGATATCCG	NONE	NONE	NONE	NONE
ACTACGACAACTGCTACTAGACAGGCCA	b1	ACTACGACAACTGCTA	CTAGACAGGCCA	NONE	NONE	NONE	NONE
AGGTAGGGTGTAGGACCGGTCGGGGTGT	b1	AGGTAGGGTGTAGGAC	CGGTCGGGGTGT	NONE	NONE	NONE	NONE
TTAGGGTCAGGGAATCGAGACTAGGATT	b1	TTAGGGTCAGGGAATC	GAGACTAGGATT	NONE	NONE	NONE	NONE
ATCAGGTCATTCGGGCACCAATTAACGT	b1	ATCAGGTCATTCGGGC	ACCAATTAACGT	NONE	NONE	NONE	NONE
TGAGCATAGGTATCTCTGTTAGTAGCAG	b1	TGAGCATAGGTATCTC	TGTTAGTAGCAG	NONE	NONE	NONE	NONE
GTATTTCGTGGCTTGCCGAGGCCGACGT	b1	GTATTTCGTGGCTTGC	CGAGGCCGACGT	NONE	NONE	NONE	NONE
GCTGCAGCAATACGAACGTCGGGAGGCG	b1	GCTGCAGCAATACGAA	CGTCGGGAGGCG	NONE	NONE	NONE	NONE
TGTCAGATCCACATAGCCGTCGTACCTA	b1	TGTCAGATCCACATAG	CCGTCGTACCTA	NONE	NONE	NONE	NONE
ACAGAAAGTTGGGACAATCACTCCTTCT	b1	ACAGAAAGTTGGGACA	ATCACTCCTTCT	NONE	NONE	NONE	NONE
GTCCTCATCGACGATTCTATTACGCCTC	b1	GTCCTCATCGACGATT	CTATTACGCCTC	NONE	NONE	NONE	NONE
AGAAATGTCGAACGGAAACTCAGGCTGC	b1	AGAAATGTCGAACGGA	AACTCAGGCTGC	NONE	NONE	NONE	NONE
TGCAGATTCTCCGAGGCCCACCCGTACG	b1	TGCAGATTCTCCGAGG	CCCACCCGTACG	NONE	NONE	NONE	NONE
AGGTGTTCAGTTAGGGTTTGTACGTCGC	b1	AGGTGTTCAGTTAGGG	TTTGTACGTCGC	NONE	NONE	NONE	NONE
AGCGCCAAGGTAGCCAAGATGTTCGCTT	b1	AGCGCCAAGGTAGCCA	AGATGTTCGCTT	NONE	NONE	NONE	NONE
TCTATCATCTCGTCACCGGTCGACTAAG	b1	TCTATCATCTCGTCAC	CGGTCGACTAAG	NONE	NONE	NONE	NONE
GATTCGATCGCGTAGCTTACACGGGGCT	b1	GATTCGATCGCGTAGC	TTACACGGGGCT	NONE	NONE	NONE	NONE
ATCACTTCAACGACAGAACCTTCTTTCT	b1	ATCACTTCAACGACAG	AACCTTCTTTCT	NONE	NONE	NONE	NONE
ATGGTTGGTTGTCATGACCCTACCAACC	b1	ATGGTTGGTTGTCATG	ACCCTACCAACC	NONE	NONE	NONE	NONE
AAATGGAAGCTCCACGCACAAAAGCTAA	b1	AAATGGAAGCTCCACG	CACAAAAGCTAA	NONE	NONE	NONE	NONE
GGGTCTGCATCATCCCGTATTGTGTGGC	b1	GGGTCTGCATCATCCC	GTATTGTGTGGC	NONE	NONE	NONE	NONE
AGATGAAGTGCCGTACGCGTTCTGATGT	b1	AGATGAAGTGCCGTAC	GCGTTCTGATGT	NONE	NONE	NONE	NONE
CCTAACCGTTACGCCGCTCACGCTGTGG	b1	CCTAACCGTTACGCCG	CTCACGCTGTGG	NONE	NONE	NONE	NONE
TGACTCCAGGGCCCTTTGCTCTCTCGCT	b1	TGACTCCAGGGCCCTT	TGCTCTCTCGCT	NONE	NONE	NONE	NONE
AGGAGGTCAGTCGCTGAAACGCGGCAGC	b1	AGGAGGTCAGTCGCTG	AAACGCGGCAGC	NONE	NONE	NONE	NONE
GTTGTAGAGGCAATGCTCCGGGCGTACT	b1	GTTGTAGAGGCAATGC	TCCGGGCGTACT	NONE	NONE	NONE	NONE
CATGAGTCACTGGATTAGCTTCAGTTGC	b1	CATGAGTCACTGGATT	AGCTTCAGTTGC	NONE	NONE	NONE	NONE
ATTCCTACAGCTGTCGTCTTTGTGCTTC	b1	ATTCCTACAGCTGTCG	TCTTTGTGCTTC	NONE	NONE	NONE	NONE
TTGGATGAGGCCTGCTTGGAACCGTTTT	b1	TTGGATGAGGCCTGCT	TGGAACCGTTTT	NONE	NONE	NONE	NONE
GCACATAGTGCAAGACTCCTAGATGATT	b1	GCACATAGTGCAAGAC	TCCTAGATGATT	NONE	NONE	NONE	NONE
AGGCATTTCCAAGCATCCTTACGTAAGC	b1	AGGCATTTCCAAGCAT	CCTTACGTAAGC	NONE	NONE	NONE	NONE
GAGACCCCAAACAGGCTGTGGTGGCGTC	b1	GAGACCCCAAACAGGC	TGTGGTGGCGTC	NONE	NONE	NONE	NONE
ACCGTTCTCTTCCGTGGCTTGTGGCATT	b1	ACCGTTCTCTTCCGTG	GCTTGTGGCATT	NONE	NONE	NONE	NONE
CACGTTCCACGACCTGCACCAGGATGCC	b1	CACGTTCCACGACCTG	CACCAGGATGCC	NONE	NONE	NONE	NONE
TCTCACGCATGCGGTCTGGATTGGTCAG	b1	TCTCACGCATGCGGTC	TGGATTGGTCAG	NONE	NONE	NONE	NONE
TGGTACACACTAACGTGACGGTACTCAG	b1	TGGTACACACTAACGT	GACGGTACTCAG	NONE	NONE	NONE	NONE
CTCCAACTCGCGTGACGCGATCTGGCGC	b1	CTCCAACTCGCGTGAC	GCGATCTGGCGC	NONE	NONE	NONE	NONE
CAGATACTCTCCGAGGTCGGGCTTCCGT	b1	CAGATACTCTCCGAGG	TCGGGCTTCCGT	NONE	NONE	NONE	NONE
CTCCACAAGGCTTAGGAGGTACGACCGT	b1	CTCCACAAGGCTTAGG	AGGTACGACCGT	NONE	NONE	NONE	NONE
ATGGATCGTCTCACAAGTGGGTGTATGG	b1	ATGGATCGTCTCACAA	GTGGGTGTATGG	NONE	NONE	NONE	NONE
CTAGGTAAGACTCAAACTCATCAATGTA	b1	CTAGGTAAGACTCAAA	CTCATCAATGTA	NONE	NONE	NONE	NONE
TCACACCAGGAACTATAAAATCAGGCCA	b1	TCACACCAGGAACTAT	AAAATCAGGCCA	NONE	NONE	NONE	NONE
TTACAGGGTAACCAGGGCTAGGCATGTT	b1	TTACAGGGTAACCAGG	GCTAGGCATGTT	NONE	NONE	NONE	NONE
CATGGTAAGCTTGTTGCTGTCTGGCAGT	b1	CATGGTAAGCTTGTTG	CTGTCTGGCAGT	NONE	NONE	NONE	NONE
AACCAACGTCTGCATAACATACCATTAA	b1	AACCAACGTCTGCATA	ACATACCATTAA	NONE	NONE	NONE	NONE
CCTTTGGAGTAAACACGGGATTCAACCT	b1	CCTTTGGAGTAAACAC	GGGATTCAACCT	NONE	NONE	NONE	NONE
CAGTTCCAGCAAATCAGGACGTAACGTT	b1	CAGTTCCAGCAAATCA	GGACGTAACGTT	NONE	NONE	NONE	NONE
TGACTCCCAAGAGGCTTAGAGTTCTTGC	b1	TGACTCCCAAGAGGCT	TAGAGTTCTTGC	NONE	NONE	NONE	NONE
ATGATCGAGTTTAGGAATCCAGCCAGAG	b1	ATGATCGAGTTTAGGA	ATCCAGCCAGAG	NONE	NONE	NONE	NONE
CGTTAGAGTTGGTAGGGGTGGGGGATGC	b1	CGTTAGAGTTGGTAGG	GGTGGGGGATGC	NONE	NONE	NONE	NONE
ACTTATCAGAATTGCAGGCACATATCCT	b1	ACTTATCAGAATTGCA	GGCACATATCCT	NONE	NONE	NONE	NONE
GACCGTGCAAGTATCCCTGACTGTGCTG	b1	GACCGTGCAAGTATCC	CTGACTGTGCTG	NONE	NONE	NONE	NONE
TCAAGCACAACTGTGTCCGGCATAGGTA	b1	TCAAGCACAACTGTGT	CCGGCATAGGTA	NONE	NONE	NONE	NONE
GAGGGATCATTGAAAGTTTCTATACATA	b1	GAGGGATCATTGAAAG	TTTCTATACATA	NONE	NONE	NONE	NONE
TTGTGTTAGTTTGGCTCTTCAGGGGTGC	b1	TTGTGTTAGTTTGGCT	CTTCAGGGGTGC	NONE	NONE	NONE	NONE
TATGTTCGTCGTTCAAAGCATCACCAGG	b1	TATGTTCGTCGTTCAA	AGCATCACCAGG	NONE	NONE	NONE	NONE
TGCTCGTCATTGACACGAGGGTTCCGTT	b1	TGCTCGTCATTGACAC	GAGGGTTCCGTT	NONE	NONE	NONE	NONE
TTCCTAAAGGCTTTCATCGCATGGACAC	b1	TTCCTAAAGGCTTTCA	TCGCATGGACAC	NONE	NONE	NONE	NONE
TCTGCCAGTTAGGACGCATGGCTCAGGT	b1	TCTGCCAGTTAGGACG	CATGGCTCAGGT	NONE	NONE	NONE	NONE
AGCGTATGTTTGTTCTGTGTTGGGGGGT	b1	AGCGTATGTTTGTTCT	GTGTTGGGGGGT	NONE	NONE	NONE	NONE
GATTCTTAGCGGGTATGCTGCAGCAGCG	b1	GATTCTTAGCGGGTAT	GCTGCAGCAGCG	NONE	NONE	NONE	NONE
TAGGGTTAGCTACGTTGGATCATAGCCG	b1	TAGGGTTAGCTACGTT	GGATCATAGCCG	NONE	NONE	NONE	NONE
CGGACACCAACCCTCTTAGCGCGCAAGC	b1	CGGACACCAACCCTCT	TAGCGCGCAAGC	NONE	NONE	NONE	NONE
GTGTTAGAGGTAAACTATCCTTGGCTGC	b1	GTGTTAGAGGTAAACT	ATCCTTGGCTGC	NONE	NONE	NONE	NONE
ACTTAGGCAGCAGTAGTACGGTCTCCAA	b1	ACTTAGGCAGCAGTAG	TACGGTCTCCAA	NONE	NONE	NONE	NONE
CGGCAGTGTCAGTCCGCCGTGGCCAAGT	b1	CGGCAGTGTCAGTCCG	CCGTGGCCAAGT	NONE	NONE	NONE	NONE
TGGTAGTCAACATACCAACGACATTTAC	b1	TGGTAGTCAACATACC	AACGACATTTAC	NONE	NONE	NONE	NONE
GAAATGAGTCCTGGGTACTGATTGGTGC	b1	GAAATGAGTCCTGGGT	ACTGATTGGTGC	NONE	NONE	NONE	NONE
CTGTATTGTCTGGTTAACCACGGGCTGC	b1	CTGTATTGTCTGGTTA	ACCACGGGCTGC	NONE	NONE	NONE	NONE
GTGTCCTAGTGTCATCCGGGCGTAATTT	b1	GTGTCCTAGTGTCATC	CGGGCGTAATTT	NONE	NONE	NONE	NONE
CAACAGTGTCCGGACTCGTCCCACAGCG	b1	CAACAGTGTCCGGACT	CGTCCCACAGCG	NONE	NONE	NONE	NONE
CTATCTAGTTTAAGGAGATAGCAATAGG	b1	CTATCTAGTTTAAGGA	GATAGCAATAGG	NONE	NONE	NONE	NONE
CTCTCAGGTTAACCTGTTCTGTATTAGT	b1	CTCTCAGGTTAACCTG	TTCTGTATTAGT	NONE	NONE	NONE	NONE
ATTGGGTCACATGAAAGCCAGCCCAGAT	b1	ATTGGGTCACATGAAA	GCCAGCCCAGAT	NONE	NONE	NONE	NONE
TTGGTTTAGATGAACTGATAGGCCGCTC	b1	TTGGTTTAGATGAACT	GATAGGCCGCTC	NONE	NONE	NONE	NONE
GGACGTCCAGGCATTTTCTGTATCGATT	b1	GGACGTCCAGGCATTT	TCTGTATCGATT	NONE	NONE	NONE	NONE
AGATAGAAGCTCGCACCCGCATCTACCC	b1	AGATAGAAGCTCGCAC	CCGCATCTACCC	NONE	NONE	NONE	NONE
AATTCCTGTGGTGATGGGGTAAAGAGCG	b1	AATTCCTGTGGTGATG	GGGTAAAGAGCG	NONE	NONE	NONE	NONE
TATATCCAGGACGGAGGCAGGCACACCT	b1	TATATCCAGGACGGAG	GCAGGCACACCT	NONE	NONE	NONE	NONE
TACTTGTGTTTGGGAGGTGGAAAATTGG	b1	TACTTGTGTTTGGGAG	GTGGAAAATTGG	NONE	NONE	NONE	NONE
CTAAGTGGTCATGGCCTCCGGTTGAATG	b1	CTAAGTGGTCATGGCC	TCCGGTTGAATG	NONE	NONE	NONE	NONE
TTCATTGGTCACCGACTCTTCCGCGTGT	b1	TTCATTGGTCACCGAC	TCTTCCGCGTGT	NONE	NONE	NONE	NONE
CGCGTGAGTCGAATTCCGGCAGCCTTAT	b1	CGCGTGAGTCGAATTC	CGGCAGCCTTAT	NONE	NONE	NONE	NONE
AGCCAGCCAGTCGCACGATAATGGGTAC	b1	AGCCAGCCAGTCGCAC	GATAATGGGTAC	NONE	NONE	NONE	NONE
CTCATGCGTCACTGATCCCCCTGGACCT	b1	CTCATGCGTCACTGAT	CCCCCTGGACCT	NONE	NONE	NONE	NONE
CATAGACGTCACAGTTAGGTTGCGAGGC	b1	CATAGACGTCACAGTT	AGGTTGCGAGGC	NONE	NONE	NONE	NONE
AGCGCCAGTATTCCTTATAAAGCTGCTA	b1	AGCGCCAGTATTCCTT	ATAAAGCTGCTA	NONE	NONE	NONE	NONE
TGTGCGGAGACGCCCTGCACCGGTCAGG	b1	TGTGCGGAGACGCCCT	GCACCGGTCAGG	NONE	NONE	NONE	NONE
CATCGCTGTTTGCCGGTGTCATGTATCT	b1	CATCGCTGTTTGCCGG	TGTCATGTATCT	NONE	NONE	NONE	NONE
TGTGAGTTCGCGTGACTAGAGTATGCGA	b1	TGTGAGTTCGCGTGAC	TAGAGTATGCGA	NONE	NONE	NONE	NONE
CATTGAGGTTTCTATCTGCCTCCGGTCA	b1	CATTGAGGTTTCTATC	TGCCTCCGGTCA	NONE	NONE	NONE	NONE
GATGTTGTCTAACGCAGTAAGGGACCTG	b1	GATGTTGTCTAACGCA	GTAAGGGACCTG	NONE	NONE	NONE	NONE
ATGAAAGTCGCTTGCTTAAGTTGTGTCA	b1	ATGAAAGTCGCTTGCT	TAAGTTGTGTCA	NONE	NONE	NONE	NONE
GTGTTAGGTGATCATCCCCTGGGCCTGA	b1	GTGTTAGGTGATCATC	CCCTGGGCCTGA	NONE	NONE	NONE	NONE
CACTAAGCACACCTGGGATATGGGCTCT	b1	CACTAAGCACACCTGG	GATATGGGCTCT	NONE	NONE	NONE	NONE
TGCATGACAAGCGGATTCATGAGCAGGT	b1	TGCATGACAAGCGGAT	TCATGAGCAGGT	NONE	NONE	NONE	NONE
ATTCATCGTCGCTCGAGATCTGATTATC	b1	ATTCATCGTCGCTCGA	GATCTGATTATC	NONE	NONE	NONE	NONE
CGAGGAAAGCACGTCCCAAACTTTGAAC	b1	CGAGGAAAGCACGTCC	CAAACTTTGAAC	NONE	NONE	NONE	NONE
TTTACTGCAAGGCAACGACCCTGGGCCT	b1	TTTACTGCAAGGCAAC	GACCCTGGGCCT	NONE	NONE	NONE	NONE
CAGCCAGGTGATGGCAAGTATTAAGCGG	b1	CAGCCAGGTGATGGCA	AGTATTAAGCGG	NONE	NONE	NONE	NONE
CTCCTTTGTCGGAACACGGATAGCTATT	b1	CTCCTTTGTCGGAACA	CGGATAGCTATT	NONE	NONE	NONE	NONE
ACTATTCAGGCACTAGGTAAGCAGTCTG	b1	ACTATTCAGGCACTAG	GTAAGCAGTCTG	NONE	NONE	NONE	NONE
GGAGGTAAGCCATTGTGCAGGTGGGGTT	b1	GGAGGTAAGCCATTGT	GCAGGTGGGGTT	NONE	NONE	NONE	NONE
GTTATGGTCGGCTGTGTCATGTGGCTCG	b1	GTTATGGTCGGCTGTG	TCATGTGGCTCG	NONE	NONE	NONE	NONE
TCCATCGCAATGTGGGGGAAAATGTCCG	b1	TCCATCGCAATGTGGG	GGAAAATGTCCG	NONE	NONE	NONE	NONE
TTGGGATGTAAGATTGCCTGGGTATTAT	b1	TTGGGATGTAAGATTG	CCTGGGTATTAT	NONE	NONE	NONE	NONE
TCATGTTCACTACCCTTCGTTGTGTTGG	b1	TCATGTTCACTACCCT	TCGTTGTGTTGG	NONE	NONE	NONE	NONE
TCATATCTCTATACTCAGAGTAAGGCGG	b1	TCATATCTCTATACTC	AGAGTAAGGCGG	NONE	NONE	NONE	NONE
CGAAGTTGTCAGGTGATGGCGCCCCCCG	b1	CGAAGTTGTCAGGTGA	TGGCGCCCCCCG	NONE	NONE	NONE	NONE
CGTAATGGTCTCTCACACGATCACGACG	b1	CGTAATGGTCTCTCAC	ACGATCACGACG	NONE	NONE	NONE	NONE
ATGCGATGTCGTACATCTCAAAGCGGAT	b1	ATGCGATGTCGTACAT	CTCAAAGCGGAT	NONE	NONE	NONE	NONE
CTCAGAATCTGATGGTGAGCCCACGCCC	b1	CTCAGAATCTGATGGT	GAGCCCACGCCC	NONE	NONE	NONE	NONE
TGTGCGGCATGCCGGTTAGCAAGTTGGT	b1	TGTGCGGCATGCCGGT	TAGCAAGTTGGT	NONE	NONE	NONE	NONE
ACATGCAAGGCATTTCCGCAGCAATCCA	b1	ACATGCAAGGCATTTC	CGCAGCAATCCA	NONE	NONE	NONE	NONE
CTAAGTGAGCTCCACGACTGCCCAAAGC	b1	CTAAGTGAGCTCCACG	ACTGCCCAAAGC	NONE	NONE	NONE	NONE
AGGCCACGTATGTGTCCGAACGGGGGTA	b1	AGGCCACGTATGTGTC	CGAACGGGGGTA	NONE	NONE	NONE	NONE
CTGTATTGTAATGCGGAACCCCGAGAGC	b1	CTGTATTGTAATGCGG	AACCCCGAGAGC	NONE	NONE	NONE	NONE
TTCTAGTAGGGACCATGCCAGCAACCAG	b1	TTCTAGTAGGGACCAT	GCCAGCAACCAG	NONE	NONE	NONE	NONE
CATCGGGGTGGCAGATCGCGGCTGTCTT	b1	CATCGGGGTGGCAGAT	CGCGGCTGTCTT	NONE	NONE	NONE	NONE
GATTCGACACGAAGACCGTTACAGGAAA	b1	GATTCGACACGAAGAC	CGTTACAGGAAA	47D+59	47D+59	66D+111	66D+111
AGTGTTGGTCTTGTCCGATCATCATTAG	b1	AGTGTTGGTCTTGTCC	GATCATCATTAG	47D+59	47D+59	66D+111	66D+111
CTCATTACACTGTTCCATCAATAGCCGA	b1	CTCATTACACTGTTCC	ATCAATAGCCGA	47D+59	47D+59	66D+111	66D+111
TGTCCACGTGGATCAGTTTCAATCAGGT	b1	TGTCCACGTGGATCAG	TTTCAATCAGGT	47D+59	47D+59	66D+111	66D+111
CAACAACGTAAGCAATTTGACGCATAGG	b1	CAACAACGTAAGCAAT	TTGACGCATAGG	47D+59	47D+59	66D+111	66D+111
CATACCCCATAAGCAAAGTTCTGGAGTG	b1	CATACCCCATAAGCAA	AGTTCTGGAGTG	47D+59	47D+59	66D+111	66D+111
GCCATGGTCAAAGAACTATGGACCTTGC	b1	GCCATGGTCAAAGAAC	TATGGACCTTGC	47D+59	47D+59	66D+111	66D+111
CAGCAATAGGATGGCTATCGGCATGTAT	b1	CAGCAATAGGATGGCT	ATCGGCATGTAT	47D+59	47D+59	66D+111	66D+111
TAAGCACAGGTAGATTGCCGGTACAAAT	b1	TAAGCACAGGTAGATT	GCCGGTACAAAT	47D+59	47D+59	66D+111	66D+111
CATTTCACATAGAATGAGGACTCTCTGA	b1	CATTTCACATAGAATG	AGGACTCTCTGA	47D+59	47D+59	66D+111	66D+111
CCTCTAGCACTTGACATGGTGCCCGACT	b1	CCTCTAGCACTTGACA	TGGTGCCCGACT	47D+59	47D+59	66D+111	66D+111
GATGAGGTCCTTATGTCCACCACAAAGG	b1	GATGAGGTCCTTATGT	CCACCACAAAGG	47D+59	47D+59	66D+111	66D+111
GGAAGTGGTGGTAATAAGTTCTACTGTG	b1	GGAAGTGGTGGTAATA	AGTTCTACTGTG	47D+59	47D+59	66D+111	66D+111
CGATGCGGTAAGGCCAGTCTAGATACGT	b1	CGATGCGGTAAGGCCA	GTCTAGATACGT	47D+59	47D+59	66D+111	66D+111
CGATGCGCAGTCAACTAGTGAGAGAAAT	b1	CGATGCGCAGTCAACT	AGTGAGAGAAAT	47D+59	47D+59	66D+111	66D+111
AGGCTGCCAAATCGGGTTTTCATCTAGG	b1	AGGCTGCCAAATCGGG	TTTTCATCTAGG	47D+59	47D+59	66D+111	66D+111
TTTCACAGTGGGCTCTGGTTTTGCAGCT	b1	TTTCACAGTGGGCTCT	GGTTTTGCAGCT	47D+59	47D+59	66D+111	66D+111
AGCGCTGCAACGACAGCCCCGTGCAGTA	b1	AGCGCTGCAACGACAG	CCCCGTGCAGTA	47D+59	47D+59	66D+111	66D+111
GACTCAAGTGGTCCGTTTAATGCCCTCG	b1	GACTCAAGTGGTCCGT	TTAATGCCCTCG	47D+59	47D+59	66D+111	66D+111
GTAGATCAGGCATCTTAGGAGGGAGGTT	b1	GTAGATCAGGCATCTT	AGGAGGGAGGTT	47D+59	47D+59	66D+111	66D+111
CGTGTCTAGTAGGTTAGAATCTTGATGT	b1	CGTGTCTAGTAGGTTA	GAATCTTGATGT	47D+59	47D+59	66D+111	66D+111
AAGCGAGTCTCCGATCGACGCCAGCCTC	b1	AAGCGAGTCTCCGATC	GACGCCAGCCTC	47D+59	47D+59	66D+111	66D+111
ACCACAACAGTCCCGAACATGGGCTTGG	b1	ACCACAACAGTCCCGA	ACATGGGCTTGG	47D+59	47D+59	66D+111	66D+111
CGATCGGCACGCAGTCTGGCGGGCGACA	b1	CGATCGGCACGCAGTC	TGGCGGGCGACA	47D+59	47D+59	66D+111	66D+111
TTCCGTGTCCTCTAATTACGTTGGCGCA	b1	TTCCGTGTCCTCTAAT	TACGTTGGCGCA	47D+59	47D+59	66D+111	66D+111
TTCCACGGTAGCACGAATTCCACTGCTT	b1	TTCCACGGTAGCACGA	ATTCCACTGCTT	47D+59	47D+59	66D+111	66D+111
ATCATTCGTCCTACGGCTCAAATCCCTT	b1	ATCATTCGTCCTACGG	CTCAAATCCCTT	47D+59	47D+59	66D+111	66D+111
CCGGACATCCCTCAACAGACTAGGGACT	b1	CCGGACATCCCTCAAC	AGACTAGGGACT	47D+59	47D+59	66D+111	66D+111
CTACGGGTCTGGACTACACTTTCGGTTG	b1	CTACGGGTCTGGACTA	CACTTTCGGTTG	47D+59	47D+59	66D+111	66D+111
CCACTTGGTATCTTCTTCTGTAGGCCGC	b1	CCACTTGGTATCTTCT	TCTGTAGGCCGC	47D+59	47D+59	66D+111	66D+111
AAGACAACACAACATCTGCAGCCAACCG	b1	AAGACAACACAACATC	TGCAGCCAACCG	47D+59	47D+59	66D+111	66D+111
TGGATGTAGAATCCCTCTCTGACTATAG	b1	TGGATGTAGAATCCCT	CTCTGACTATAG	47D+59	47D+59	66D+111	66D+111
TTACGCCCAGCTGTTACAACTATGACGA	b1	TTACGCCCAGCTGTTA	CAACTATGACGA	47D+59	47D+59	66D+111	66D+111
AGGCTGCCACTGGATTGCATTTGGCATG	b1	AGGCTGCCACTGGATT	GCATTTGGCATG	47D+59	47D+59	66D+111	66D+111
TATACCTTCAGTCCGGCCAGTCTATGTT	b1	TATACCTTCAGTCCGG	CCAGTCTATGTT	47D+59	47D+59	66D+111	66D+111
AAAGGTATCACCGACGTTAATTTGTCCT	b1	AAAGGTATCACCGACG	TTAATTTGTCCT	47D+59	47D+59	66D+111	66D+111
TCATGGAGTTCCCACTTCGAAATTTCGG	b1	TCATGGAGTTCCCACT	TCGAAATTTCGG	47D+59	47D+59	66D+111	66D+111
CCCTCTCCATGGAAGCCTAGAATATTTG	b1	CCCTCTCCATGGAAGC	CTAGAATATTTG	47D+59	47D+59	66D+111	66D+111
AAGCGTTGTTCGTAACTGAAATTCAACG	b1	AAGCGTTGTTCGTAAC	TGAAATTCAACG	47D+59	47D+59	66D+111	66D+111
ACATCCCTCCCTCGTAACATCTCATAAG	b1	ACATCCCTCCCTCGTA	ACATCTCATAAG	47D+59	47D+59	66D+111	66D+111
TCTTTGAGTCTCTCTGGAATGTGACCCA	b1	TCTTTGAGTCTCTCTG	GAATGTGACCCA	47D+59	47D+59	66D+111	66D+111
CGAGGAAGTATGGTTCCATATTATGACG	b1	CGAGGAAGTATGGTTC	CATATTATGACG	47D+59	47D+59	66D+111	66D+111
ATACCTTGTCCGAAGAATCCTCGATGCG	b2	ATACCTTGTCCGAAGA	ATCCTCGATGCG	102D+20	102D+20	102D+20	30D+147
GAAGGGTGTCCGACGTTCCGCGCCTCTC	b2	GAAGGGTGTCCGACGT	TCCGCGCCTCTC	102D+20	102D+20	102D+20	36D+141
ACATCCCCACCCTTACATCGTTACCATG	b2	ACATCCCCACCCTTAC	ATCGTTACCATG	103D+21	103D+21	103D+21	27D+129
ATTACTCCAAGAGATTAGACCCTCAGCT	b2	ATTACTCCAAGAGATT	AGACCCTCAGCT	104D+57	104D+57	104D+57	104D+57
CCTCAACCAGCTGAGAACTTTAGGGAGG	b2	CCTCAACCAGCTGAGA	ACTTTAGGGAGG	105D+57	105D+57	105D+57	105D+57
ACACAGTCAGCGTAGATAGCTGATCAGC	b2	ACACAGTCAGCGTAGA	TAGCTGATCAGC	115D+59	115D+59	115D+59	115D+59
AAGCGTTGTAGGGTACTTATTAGCTGAG	b2	AAGCGTTGTAGGGTAC	TTATTAGCTGAG	115D+59	115D+59	115D+59	115D+59
GGCGTCACATCTCAAGTGTAGGATGTAG	b2	GGCGTCACATCTCAAG	TGTAGGATGTAG	119D+21	119D+21	119D+21	14D+144
CGAAGTTAGGCCCAAACAGCTGTTCTTG	b2	CGAAGTTAGGCCCAAA	CAGCTGTTCTTG	120D+57	120D+57	120D+57	120D+57
TACAACGCAGCTAACTGCTATGGCGCTC	b2	TACAACGCAGCTAACT	GCTATGGCGCTC	120D+57	120D+57	120D+57	120D+57
TGTAGACTCTCACTCGTGATGACTAGCC	b2	TGTAGACTCTCACTCG	TGATGACTAGCC	122D+20	122D+20	122D+20	28D+147
CCACACTGTGTGTCGCCGGCTGCGACAT	b2	CCACACTGTGTGTCGC	CGGCTGCGACAT	123D+30	123D+30	123D+30	123D+30
GTCTGTCGTCAAATCCCAATGAGGCGGC	b2	GTCTGTCGTCAAATCC	CAATGAGGCGGC	123D+30	123D+30	123D+30	123D+30
CTGCCTACAACCGACCTAGGGAGATGGG	b2	CTGCCTACAACCGACC	TAGGGAGATGGG	123D+30	123D+30	123D+30	123D+30
GACCCAGTCCACGTGGCAAACGGCAATG	b2	GACCCAGTCCACGTGG	CAAACGGCAATG	123D+30	123D+30	123D+30	123D+30
TCAGTCCTCTGTGCAAACATAGCCACCG	b2	TCAGTCCTCTGTGCAA	ACATAGCCACCG	123D+30	123D+30	123D+30	123D+30
TTCCTTCCAGCAGATGCCAATAGTCAGT	b2	TTCCTTCCAGCAGATG	CCAATAGTCAGT	123D+30	123D+30	123D+30	123D+30
ATCCGTCTCAGGAAGCTCCCGACCGGAT	b2	ATCCGTCTCAGGAAGC	TCCCGACCGGAT	123D+30	123D+30	123D+30	123D+30
AGGACGATCGAGTTGTATTGATCGGCAG	b2	AGGACGATCGAGTTGT	ATTGATCGGCAG	123D+30	123D+30	123D+30	123D+30
CCACCATGTGCCTTCTGTCCTACACGGT	b2	CCACCATGTGCCTTCT	GTCCTACACGGT	123D+30	123D+30	123D+30	123D+30
AAGTACCAGATGGCGTGGTATGTAAGCC	b2	AAGTACCAGATGGCGT	GGTATGTAAGCC	123D+30	123D+30	123D+30	123D+30
CTGTGAACAGAAGCTGGACTGGCGCGTT	b2	CTGTGAACAGAAGCTG	GACTGGCGCGTT	123D+30	123D+30	123D+30	123D+30
AATGGAATCTATCGCCAATATGAGAACC	b2	AATGGAATCTATCGCC	AATATGAGAACC	123D+30	123D+30	123D+30	123D+30
CACTGTCCAAATGGATACCTTGCGGTTA	b2	CACTGTCCAAATGGAT	ACCTTGCGGTTA	123D+30	123D+30	123D+30	123D+30
ATTATCCAGTCGCCCAATCCACTGTGCT	b2	ATTATCCAGTCGCCCA	ATCCACTGTGCT	123D+30	123D+30	123D+30	123D+30
CATGCAAGTTTGCAGTACGCTGTGAGGT	b2	CATGCAAGTTTGCAGT	ACGCTGTGAGGT	123D+30	123D+30	123D+30	123D+30
TGTGAGTGTATAGGATTGCCATCGATTG	b2	TGTGAGTGTATAGGAT	TGCCATCGATTG	123D+30	123D+30	123D+30	123D+30
CTGTACCCAGTGAGCATTAAATTGAGCC	b2	CTGTACCCAGTGAGCA	TTAAATTGAGCC	123D+30	123D+30	123D+30	123D+30
GGCACGTGTCTTGAGTGAGGTGGACTAG	b2	GGCACGTGTCTTGAGT	GAGGTGGACTAG	123D+30	123D+30	123D+30	123D+30
TGACCCTTCATCACCCTACGCAGCGCAT	b2	TGACCCTTCATCACCC	TACGCAGCGCAT	123D+30	123D+30	123D+30	123D+30
TCATGGAAGTACGTCTTCCTCATGGTAG	b2	TCATGGAAGTACGTCT	TCCTCATGGTAG	123D+30	123D+30	123D+30	123D+30
ATCAGGTTCAGTGTGTGGAGAGTACCGG	b2	ATCAGGTTCAGTGTGT	GGAGAGTACCGG	123D+30	123D+30	123D+30	123D+30
TCCTTCTGTCGGTGAATGGATCGGGGTC	b2	TCCTTCTGTCGGTGAA	TGGATCGGGGTC	123D+30	123D+30	123D+30	123D+30
TCTTTGATCTGGCCAGGAGCGACGCAAT	b2	TCTTTGATCTGGCCAG	GAGCGACGCAAT	123D+30	123D+30	123D+30	123D+30
TCATTTGCAACGACTTGCCAGTGCGCGG	b2	TCATTTGCAACGACTT	GCCAGTGCGCGG	123D+30	123D+30	123D+30	123D+30
GTGCAGCTCTCATGGAGCTCCCGGTGCT	b2	GTGCAGCTCTCATGGA	GCTCCCGGTGCT	123D+30	123D+30	123D+30	123D+30
CAATACGGTGACCTGCCACCAAAGTGCG	b2	CAATACGGTGACCTGC	CACCAAAGTGCG	123D+30	123D+30	123D+30	123D+30
CCTCATGTCGCTGACGCTTTTTACAGGC	b2	CCTCATGTCGCTGACG	CTTTTTACAGGC	123D+30	123D+30	123D+30	123D+30
AACAAAGCAGGCTTGCCATTCCGTCATT	b2	AACAAAGCAGGCTTGC	CATTCCGTCATT	123D+30	123D+30	123D+30	123D+30
CTGTAGATCTAGACCACAATGATTGCCC	b2	CTGTAGATCTAGACCA	CAATGATTGCCC	123D+30	123D+30	123D+30	123D+30
AGTCACATCATGTCAGGTGCGACCGCCT	b2	AGTCACATCATGTCAG	GTGCGACCGCCT	123D+30	123D+30	123D+30	123D+30
TTTGGTTTCATGGAGGGGAAAGGTTAAC	b2	TTTGGTTTCATGGAGG	GGAAAGGTTAAC	123D+30	123D+30	123D+30	123D+30
TTTCGATTCTTGCAAGCCTCTTTTACTG	b2	TTTCGATTCTTGCAAG	CCTCTTTTACTG	123D+30	123D+30	123D+30	123D+30
GTATTTCGTGAAAGTTCAGCGGGTGGGT	b2	GTATTTCGTGAAAGTT	CAGCGGGTGGGT	123D+30	123D+30	123D+30	123D+30
TCAGTTTAGTAGGATTCAAAAACGGACA	b2	TCAGTTTAGTAGGATT	CAAAAACGGACA	123D+30	123D+30	123D+30	123D+30
CGAATTGAGATTACCCGCACTCATCTCC	b2	CGAATTGAGATTACCC	GCACTCATCTCC	123D+30	123D+30	123D+30	123D+30
CACTAAGAGCCGGATACCCGACCACAAC	b2	CACTAAGAGCCGGATA	CCCGACCACAAC	123D+30	123D+30	123D+30	123D+30
CAACGATCATGACTGTCCGGTCGGCGCT	b2	CAACGATCATGACTGT	CCGGTCGGCGCT	123D+30	123D+30	123D+30	123D+30
CCTGCATGTGGATGACCCCCACGCTAGG	b2	CCTGCATGTGGATGAC	CCCCACGCTAGG	123D+30	123D+30	123D+30	123D+30
TCTGGCTGTCGACTGCAGGGTTGTGTCC	b2	TCTGGCTGTCGACTGC	AGGGTTGTGTCC	123D+30	123D+30	123D+30	123D+30
CGTCCATTCGCTTGCTTAACAGTGGGGG	b2	CGTCCATTCGCTTGCT	TAACAGTGGGGG	123D+30	123D+30	123D+30	123D+30
GATGACTAGCATCCCGTCTCGTTTTGGT	b2	GATGACTAGCATCCCG	TCTCGTTTTGGT	123D+30	123D+30	123D+30	123D+30
GATCAGTGTTAGAGATGATCCTATTACT	b2	GATCAGTGTTAGAGAT	GATCCTATTACT	123D+30	123D+30	123D+30	123D+30
TTAATCCTCTGTTCATTATCTCTGGTTT	b2	TTAATCCTCTGTTCAT	TATCTCTGGTTT	123D+30	123D+30	123D+30	123D+30
AGGTGTTCAATGAGCGCCATGGGTGTGC	b2	AGGTGTTCAATGAGCG	CCATGGGTGTGC	123D+30	123D+30	123D+30	123D+30
TCTTAGTGTACTTGTGCCCCCCGTAATT	b2	TCTTAGTGTACTTGTG	CCCCCCGTAATT	123D+30	123D+30	123D+30	123D+30
CCGGGTAAGGATATGTATACAGCCACGC	b2	CCGGGTAAGGATATGT	ATACAGCCACGC	123D+30	123D+30	123D+30	123D+30
TCAATTCTCCTCACTGGCAATCGACGTC	b2	TCAATTCTCCTCACTG	GCAATCGACGTC	123D+30	123D+30	123D+30	123D+30
GAGGGTACACGACGTCATCGAGTTGAGT	b2	GAGGGTACACGACGTC	ATCGAGTTGAGT	123D+30	123D+30	123D+30	123D+30
GTCATTTTCCGACAGCAATTTCACCGGT	b2	GTCATTTTCCGACAGC	AATTTCACCGGT	123D+30	123D+30	123D+30	123D+30
CGTGTCTGTAATGCGGACCCCGTAACCT	b2	CGTGTCTGTAATGCGG	ACCCCGTAACCT	123D+30	123D+30	123D+30	123D+30
CCGGACAGTACGAGCAGGGGTACTGTGT	b2	CCGGACAGTACGAGCA	GGGGTACTGTGT	123D+30	123D+30	123D+30	123D+30
TCAAGCATCTTCTCAAACAATCAACTAT	b2	TCAAGCATCTTCTCAA	ACAATCAACTAT	123D+30	123D+30	123D+30	123D+30
GTAGTACAGTAAGAGGCAAGGTTCAGTT	b2	GTAGTACAGTAAGAGG	CAAGGTTCAGTT	123D+30	123D+30	123D+30	123D+30
TCATGCCAGTACTGTCACTTTGTTCTCC	b2	TCATGCCAGTACTGTC	ACTTTGTTCTCC	123D+30	123D+30	123D+30	123D+30
GAGTCATTCGAGGCAATTTCGCAGGGGT	b2	GAGTCATTCGAGGCAA	TTTCGCAGGGGT	123D+30	123D+30	123D+30	123D+30
AGTCATGTCTCCAATTATCTCTAGCCGG	b2	AGTCATGTCTCCAATT	ATCTCTAGCCGG	123D+30	123D+30	123D+30	123D+30
GTCACTCAGGTACAATGTTGGTTTGTGG	b2	GTCACTCAGGTACAAT	GTTGGTTTGTGG	123D+30	123D+30	123D+30	123D+30
GTCTAGAAGCTACGTTACGCACCGGTGT	b2	GTCTAGAAGCTACGTT	ACGCACCGGTGT	123D+30	123D+30	123D+30	123D+30
ATATCCTTCTTAGCTTAGCGCTTAGCGT	b2	ATATCCTTCTTAGCTT	AGCGCTTAGCGT	123D+30	123D+30	123D+30	123D+30
TGCCGAGTCATCGCCTACGGTCCTAGCT	b2	TGCCGAGTCATCGCCT	ACGGTCCTAGCT	123D+30	123D+30	123D+30	123D+30
CTGCTCACAGAGTCAGACCGCTCGCGTA	b2	CTGCTCACAGAGTCAG	ACCGCTCGCGTA	123D+30	123D+30	123D+30	123D+30
CGAGGCTTCACTGGTAGCAAGTCTCAGC	b2	CGAGGCTTCACTGGTA	GCAAGTCTCAGC	123D+30	123D+30	123D+30	123D+30
CATTTCATCCTAGCGGGTACGCCTGGCG	b2	CATTTCATCCTAGCGG	GTACGCCTGGCG	123D+30	123D+30	123D+30	123D+30
AGAAGTACACTCGATATTAAGGACAAAG	b2	AGAAGTACACTCGATA	TTAAGGACAAAG	123D+30	123D+30	123D+30	123D+30
AATGGCTGTCCGTACGTGGCCTCAGCTG	b2	AATGGCTGTCCGTACG	TGGCCTCAGCTG	123D+30	123D+30	123D+30	123D+30
GTCTCACTCTACTCATGCTCTAATCGCA	b2	GTCTCACTCTACTCAT	GCTCTAATCGCA	123D+30	123D+30	123D+30	123D+30
TGGGATTGTCGAAGCAGTAGAGAAGGTC	b2	TGGGATTGTCGAAGCA	GTAGAGAAGGTC	123D+30	123D+30	123D+30	123D+30
GGGTATTGTCTTCAAGATTGCGAGAGGC	b2	GGGTATTGTCTTCAAG	ATTGCGAGAGGC	123D+30	123D+30	123D+30	123D+30
GATTGGTAGATCACCTGTCTTTCCGTTT	b2	GATTGGTAGATCACCT	GTCTTTCCGTTT	123D+30	123D+30	123D+30	123D+30
AACACACTCGCGTGCACGGTTTGAGGTA	b2	AACACACTCGCGTGCA	CGGTTTGAGGTA	123D+30	123D+30	123D+30	123D+30
CTCAACCAGTAGTGCGTCATACAAGTCG	b2	CTCAACCAGTAGTGCG	TCATACAAGTCG	123D+30	123D+30	123D+30	123D+30
TAAGCCAGTAGGTGCAGTCCGCCGGGGG	b2	TAAGCCAGTAGGTGCA	GTCCGCCGGGGG	123D+30	123D+30	123D+30	123D+30
GCAGTTAGTCACGTGCTCTGGGCATTGC	b2	GCAGTTAGTCACGTGC	TCTGGGCATTGC	123D+30	123D+30	123D+30	123D+30
AACGGGACAGCTGTCGGGGGGCAGTCTG	b2	AACGGGACAGCTGTCG	GGGGGCAGTCTG	123D+30	123D+30	123D+30	123D+30
GTCATGAAGGAGGTTCCTGCTTCTCGCT	b2	GTCATGAAGGAGGTTC	CTGCTTCTCGCT	123D+30	123D+30	123D+30	123D+30
AGACTCACAAAGCTAACCACTCGTGGCC	b2	AGACTCACAAAGCTAA	CCACTCGTGGCC	123D+30	123D+30	123D+30	123D+30
TAGCACAGTGATAGATGCCCGGTAGGCT	b2	TAGCACAGTGATAGAT	GCCCGGTAGGCT	123D+30	123D+30	123D+30	123D+30
ACGTAACAGATGGCGTTTGATAGGTCCG	b2	ACGTAACAGATGGCGT	TTGATAGGTCCG	123D+30	123D+30	123D+30	123D+30
ATCGTCCAGGGTAATTCGATTCGCGCTA	b2	ATCGTCCAGGGTAATT	CGATTCGCGCTA	123D+30	123D+30	123D+30	123D+30
CATGCAATCCGAGGCTGGGCCCGCGTCT	b2	CATGCAATCCGAGGCT	GGGCCCGCGTCT	123D+30	123D+30	123D+30	123D+30
TGCTCGTAGCCGGAATCGTAGCCTTAGG	b2	TGCTCGTAGCCGGAAT	CGTAGCCTTAGG	123D+30	123D+30	123D+30	123D+30
TCGCACTGTTAGCTACCGTACCAGGTTT	b2	TCGCACTGTTAGCTAC	CGTACCAGGTTT	123D+30	123D+30	123D+30	123D+30
GCCCGAATCTCACTCGGGCGAGCTTGGT	b2	GCCCGAATCTCACTCG	GGCGAGCTTGGT	123D+30	123D+30	123D+30	123D+30
GGGTATTTCCGGCAACATATCATATGTA	b2	GGGTATTTCCGGCAAC	ATATCATATGTA	123D+30	123D+30	123D+30	123D+30
GCACGGTAGGCTATCTATTGAAGGCCGG	b2	GCACGGTAGGCTATCT	ATTGAAGGCCGG	123D+30	123D+30	123D+30	123D+30
CTTTCGGTCCATTGGAACGGCGGTTTTT	b2	CTTTCGGTCCATTGGA	ACGGCGGTTTTT	123D+30	123D+30	123D+30	123D+30
TAACGACCACTCAAGTTATCCCGAAGCG	b2	TAACGACCACTCAAGT	TATCCCGAAGCG	123D+30	123D+30	123D+30	123D+30
TGTAGACAGTCACACTACTTTGGTCCAG	b2	TGTAGACAGTCACACT	ACTTTGGTCCAG	123D+30	123D+30	123D+30	123D+30
TCGGATAAGAAATGGGACGCCTTGTATA	b2	TCGGATAAGAAATGGG	ACGCCTTGTATA	123D+30	123D+30	123D+30	123D+30
TAGATCGTCGAGATGGCCCGGGGCTGGT	b2	TAGATCGTCGAGATGG	CCCGGGGCTGGT	123D+30	123D+30	123D+30	123D+30
ATGCGATGTGCCTGACCCCCGGAGCTTC	b2	ATGCGATGTGCCTGAC	CCCCGGAGCTTC	123D+30	123D+30	123D+30	123D+30
AAGCGAGAGATCACCTGCGCGTCGGCCT	b2	AAGCGAGAGATCACCT	GCGCGTCGGCCT	123D+30	123D+30	123D+30	123D+30
GCACATAAGGATACCGGTACAACTGTGT	b2	GCACATAAGGATACCG	GTACAACTGTGT	123D+30	123D+30	123D+30	123D+30
CCTCATGGTGCTATTGAGAGCGTCGGTC	b2	CCTCATGGTGCTATTG	AGAGCGTCGGTC	123D+30	123D+30	123D+30	123D+30
CGTGTCTAGTACGTCTCTGTCACCGACA	b2	CGTGTCTAGTACGTCT	CTGTCACCGACA	123D+30	123D+30	123D+30	123D+30
GAGTCTAGTACTTGTGAACCGGTGCACT	b2	GAGTCTAGTACTTGTG	AACCGGTGCACT	123D+30	123D+30	123D+30	123D+30
ACGTAACCATGTTCAGGTGTTCAGGCTA	b2	ACGTAACCATGTTCAG	GTGTTCAGGCTA	123D+30	123D+30	123D+30	123D+30
ATTTCTGGTCCAACGCCTCCAACTTCGA	b2	ATTTCTGGTCCAACGC	CTCCAACTTCGA	123D+30	123D+30	123D+30	123D+30
TTGTGTTGTCGCTCGAAAGCTGCTCTGT	b2	TTGTGTTGTCGCTCGA	AAGCTGCTCTGT	123D+30	123D+30	123D+30	123D+30
AAAGAACCAAACGAGCTGGTCCCTGGGG	b2	AAAGAACCAAACGAGC	TGGTCCCTGGGG	123D+30	123D+30	123D+30	123D+30
TCCTCGACAAGTTGGGATAAGGTGCGTT	b2	TCCTCGACAAGTTGGG	ATAAGGTGCGTT	123D+30	123D+30	123D+30	123D+30
CATTCTAGTCGATTCATCGTAGCTGAGA	b2	CATTCTAGTCGATTCA	TCGTAGCTGAGA	123D+30	123D+30	123D+30	123D+30
TATTGCTGTAACATGAACCGCGACGCGT	b2	TATTGCTGTAACATGA	ACCGCGACGCGT	123D+30	123D+30	123D+30	123D+30
ACACAGTAGTCTACCATCTCTAGGCTTG	b2	ACACAGTAGTCTACCA	TCTCTAGGCTTG	123D+30	123D+30	123D+30	123D+30
CCATAAGAGGCCGCTTCCCTCACGCTGC	b2	CCATAAGAGGCCGCTT	CCCTCACGCTGC	123D+30	123D+30	123D+30	123D+30
CGGAATTCAGAATCGGTGGCGCTGGTGG	b2	CGGAATTCAGAATCGG	TGGCGCTGGTGG	123D+30	123D+30	123D+30	123D+30
AGGTCTAAGTGGTCAGATGCTACGGCAT	b2	AGGTCTAAGTGGTCAG	ATGCTACGGCAT	123D+30	123D+30	123D+30	123D+30
AAGCGTTGTAATCAAGCACTTACGTCGG	b2	AAGCGTTGTAATCAAG	CACTTACGTCGG	123D+30	123D+30	123D+30	123D+30
CCAATTTGTACCGCGTCCGCGAGAGCGG	b2	CCAATTTGTACCGCGT	CCGCGAGAGCGG	123D+30	123D+30	123D+30	123D+30
CATGGTATCACCTCGTACAGTCATTGGA	b2	CATGGTATCACCTCGT	ACAGTCATTGGA	123D+30	123D+30	123D+30	123D+30
GATCATGCAATAACCCGCTATACCAGTA	b2	GATCATGCAATAACCC	GCTATACCAGTA	123D+30	123D+30	123D+30	123D+30
TCATTACGTTCTCTCGTGGGCTCATCTG	b2	TCATTACGTTCTCTCG	TGGGCTCATCTG	123D+30	123D+30	123D+30	123D+30
AGATGAAGTTGTGCATGCTTTTCCGTGG	b2	AGATGAAGTTGTGCAT	GCTTTTCCGTGG	123D+30	123D+30	123D+30	123D+30
GATGGAGTCAGTCATGAGGCTTGCACCG	b2	GATGGAGTCAGTCATG	AGGCTTGCACCG	123D+30	123D+30	123D+30	123D+30
TGGGAAGGTTATAGCCATTCTTGTCTCG	b2	TGGGAAGGTTATAGCC	ATTCTTGTCTCG	123D+30	123D+30	123D+30	123D+30
ATTGGGTTCCCGAGTGACTGACTGTTTT	b2	ATTGGGTTCCCGAGTG	ACTGACTGTTTT	123D+30	123D+30	123D+30	123D+30
AAAGGGCTCAGAACCTCCTCGACCATCG	b2	AAAGGGCTCAGAACCT	CCTCGACCATCG	123D+30	123D+30	123D+30	123D+30
CGTGCTTCATAAGCAAGCGCTCTAAGCA	b2	CGTGCTTCATAAGCAA	GCGCTCTAAGCA	123D+30	123D+30	123D+30	123D+30
TCTCAGCTCCGTGGGTGGCGAACGGGGC	b2	TCTCAGCTCCGTGGGT	GGCGAACGGGGC	123D+30	123D+30	123D+30	123D+30
CGAAGGAGTAGTCTGTGGCTTTTTGTTC	b2	CGAAGGAGTAGTCTGT	GGCTTTTTGTTC	123D+30	123D+30	123D+30	123D+30
TTGTTTGTCTAGACACCTCTCGGCATTG	b2	TTGTTTGTCTAGACAC	CTCTCGGCATTG	123D+30	123D+30	123D+30	123D+30
ACGCACGGTTGGCCTGTTATCTTTGCCG	b2	ACGCACGGTTGGCCTG	TTATCTTTGCCG	123D+30	123D+30	123D+30	123D+30
CATTGTTTCATTTGCTACCGGGCGGCTC	b2	CATTGTTTCATTTGCT	ACCGGGCGGCTC	123D+30	123D+30	123D+30	123D+30
AGAAGCGTCGTTCTATTCTGATGCGACA	b2	AGAAGCGTCGTTCTAT	TCTGATGCGACA	123D+30	123D+30	123D+30	123D+30
ATACTTCAGGAAGTAGGGGGGATTCGCA	b2	ATACTTCAGGAAGTAG	GGGGGATTCGCA	123D+30	123D+30	123D+30	123D+30
TCACGGGAGCATGCAGTGGAAATGGTAT	b2	TCACGGGAGCATGCAG	TGGAAATGGTAT	123D+30	123D+30	123D+30	123D+30
CCGTGAGAGCCACCGTTACATATTGCTA	b2	CCGTGAGAGCCACCGT	TACATATTGCTA	128D+33	128D+33	128D+33	128D+33
ATGTCCCGTATGAAACTGCGATCAATGC	b2	ATGTCCCGTATGAAAC	TGCGATCAATGC	138D+21	138D+21	138D+21	138D+21
AGATGAAAGCTAGCCCCCTAGGTCCGTG	b2	AGATGAAAGCTAGCCC	CCTAGGTCCGTG	138D+21	138D+21	138D+21	138D+21
TGGCGTGCATCTTAGGCTTAGGGTTTAA	b2	TGGCGTGCATCTTAGG	CTTAGGGTTTAA	13D+62	NONE	12I+103	49D+128
TCCTCGACATAGCACTACCCGCGCCCTC	b2	TCCTCGACATAGCACT	ACCCGCGCCCTC	13D+62	NONE	15D+119	280D+141
TTCCACGGTTGGGATGAGGATAATGTGG	b2	TTCCACGGTTGGGATG	AGGATAATGTGG	13D+62	NONE	15D+119	280D+141
ACCATTTGTGGTACAGCTTGCCATTTGG	b2	ACCATTTGTGGTACAG	CTTGCCATTTGG	13D+62	NONE	15D+119	280D+141
CTCATGCTCATTCGTTATTCCTATCGTA	b2	CTCATGCTCATTCGTT	ATTCCTATCGTA	13D+62	NONE	15D+119	280D+141
TCATCATGTTCGTAACGGCAGAGAGCGG	b2	TCATCATGTTCGTAAC	GGCAGAGAGCGG	13D+62	NONE	15D+119	280D+141
AGTGCCGCACTGTTCCTAGCCTCGTATG	b2	AGTGCCGCACTGTTCC	TAGCCTCGTATG	13D+62	NONE	15D+119	280D+141
TACAACGGTACCGGCTACTGTGGCGCTT	b2	TACAACGGTACCGGCT	ACTGTGGCGCTT	13D+62	NONE	15D+119	280D+141
ATCACTTAGGAGTATTTGGGTTGTTCCG	b2	ATCACTTAGGAGTATT	TGGGTTGTTCCG	13D+62	NONE	15D+119	280D+141
CAGCGTGTCCGCTGTTGTACTGGAAGAA	b2	CAGCGTGTCCGCTGTT	GTACTGGAAGAA	13D+62	NONE	15D+119	280D+141
ATTCCCGCAGAAGCGTGGCGGAAGGTAG	b2	ATTCCCGCAGAAGCGT	GGCGGAAGGTAG	13D+62	NONE	15D+119	280D+141
ACGTTCCGTCTGTGGCCACCCCGGAAGC	b2	ACGTTCCGTCTGTGGC	CACCCCGGAAGC	13D+62	NONE	15D+119	280D+141
GGAGATGGTGGTAATACTCCAGGCTGAG	b2	GGAGATGGTGGTAATA	CTCCAGGCTGAG	13D+62	NONE	15D+119	280D+141
ATCTTCATCGGTGTATAGTTCCCGTGCA	b2	ATCTTCATCGGTGTAT	AGTTCCCGTGCA	13D+62	NONE	15D+119	280D+141
AGGGAGTAGCTAGTTCACAGACTACCTG	b2	AGGGAGTAGCTAGTTC	ACAGACTACCTG	13D+62	NONE	15D+119	280D+141
CTAAGTGGTTAGGGACTATCTCAAGCCG	b2	CTAAGTGGTTAGGGAC	TATCTCAAGCCG	13D+62	NONE	15D+119	280D+141
CATGCAAGTCTTACTTCCTCCGTGTCGA	b2	CATGCAAGTCTTACTT	CCTCCGTGTCGA	13D+62	NONE	15D+119	280D+141
GGGCCATTCACCCTCAACTATACATTTA	b2	GGGCCATTCACCCTCA	ACTATACATTTA	13D+62	NONE	15D+119	280D+141
CTGGCAGAGCTAATGACTAATCCCAGTG	b2	CTGGCAGAGCTAATGA	CTAATCCCAGTG	13D+62	NONE	15D+119	280D+141
TTCCTCTAGAACAAGGTTTATAGAGGTT	b2	TTCCTCTAGAACAAGG	TTTATAGAGGTT	13D+62	NONE	15D+119	280D+141
ACTTCCGAGGTGGTTGCAACAAGTTCTC	b2	ACTTCCGAGGTGGTTG	CAACAAGTTCTC	13D+62	NONE	15D+119	280D+141
AATCACGGTCGAGTGAGTGGGTACGGCA	b2	AATCACGGTCGAGTGA	GTGGGTACGGCA	13D+62	NONE	15D+119	280D+141
CGGTCAGAGGATATGTCCCGGCGTGCGA	b2	CGGTCAGAGGATATGT	CCCGGCGTGCGA	13D+62	NONE	15D+119	280D+141
TTTAGTCGTTTGGCTATCTCTGTTTAAT	b2	TTTAGTCGTTTGGCTA	TCTCTGTTTAAT	13D+62	NONE	15D+119	280D+141
CACCAAAAGACTAAGTCACCGCACGTTG	b2	CACCAAAAGACTAAGT	CACCGCACGTTG	13D+62	NONE	15D+119	280D+141
CTCAGGGTCGTTATCTATGCAAACGCGT	b2	CTCAGGGTCGTTATCT	ATGCAAACGCGT	13D+62	NONE	15D+119	280D+141
CCACGTTAGACGCATGAGTGAGCTATGT	b2	CCACGTTAGACGCATG	AGTGAGCTATGT	13D+62	NONE	15D+119	280D+141
CATAAGCTCCACTTTATCTATGGCATTG	b2	CATAAGCTCCACTTTA	TCTATGGCATTG	13D+62	NONE	15D+119	280D+141
GGTGGCTGTCATTGCATTGTTCGCAGCA	b2	GGTGGCTGTCATTGCA	TTGTTCGCAGCA	13D+62	NONE	15D+119	280D+141
AGGTAGGTCTACCTTAGTCCATTATGCT	b2	AGGTAGGTCTACCTTA	GTCCATTATGCT	13D+62	NONE	15D+119	280D+141
CATGAGTAGAAGGATGTAAACTTAAAAG	b2	CATGAGTAGAAGGATG	TAAACTTAAAAG	13D+62	NONE	15D+119	280D+141
CTCAAGACAACTACGTCCCGGATAGACC	b2	CTCAAGACAACTACGT	CCCGGATAGACC	13D+62	NONE	15D+119	280D+141
TGATCTTCATAGCTGTATCACACGAATG	b2	TGATCTTCATAGCTGT	ATCACACGAATG	13D+62	NONE	15D+119	280D+141
GTGTGGCTCCGGTTCTCACCAATCCAGT	b2	GTGTGGCTCCGGTTCT	CACCAATCCAGT	13D+62	NONE	15D+119	280D+141
ACTGATGCACAAGTGGGTCCGACGATGG	b2	ACTGATGCACAAGTGG	GTCCGACGATGG	13D+62	NONE	15D+119	280D+141
TGGGCTGTCGACCATAGGATCTCCACTA	b2	TGGGCTGTCGACCATA	GGATCTCCACTA	13D+62	NONE	15D+119	280D+141
ATTCACTTCTTACGTTCCTTGCGCGATT	b2	ATTCACTTCTTACGTT	CCTTGCGCGATT	13D+62	NONE	15D+119	280D+141
TCCCACAAGTTCATGCGTCCGCCGTCCT	b2	TCCCACAAGTTCATGC	GTCCGCCGTCCT	13D+65	97D+80	97D+80	97D+80
TACGGGCGTACATTGCGAAACAGCGTCC	b2	TACGGGCGTACATTGC	GAAACAGCGTCC	143D+25	143D+25	143D+25	143D+25
CTAGGTAGTCGCGGTTTGGGCTAAAATG	b2	CTAGGTAGTCGCGGTT	TGGGCTAAAATG	145D+20	145D+20	145D+20	145D+20
CGTCCATAGGCGAACTTGTGGGCTGAGG	b2	CGTCCATAGGCGAACT	TGTGGGCTGAGG	145D+20	145D+20	145D+20	145D+20
ATTCTTGAGAGTTGATTGCGCTAACGCC	b2	ATTCTTGAGAGTTGAT	TGCGCTAACGCC	146D+19	146D+19	146D+19	146D+19
GTCATTTAGGTCTGGAACAAGCATCCGG	b2	GTCATTTAGGTCTGGA	ACAAGCATCCGG	148D+21	148D+21	148D+21	148D+21
ATTCCATTCCATGCAACACAGATTTCAC	b2	ATTCCATTCCATGCAA	CACAGATTTCAC	14D+64	55D+81	55D+81	38D+139
AACCTTTTCGTCTAAGGCGTGCTGGGTA	b2	AACCTTTTCGTCTAAG	GCGTGCTGGGTA	150D+21	150D+21	150D+21	150D+21
GTGGAAGGTCCAAAGGACCTGCCCAACC	b2	GTGGAAGGTCCAAAGG	ACCTGCCCAACC	150D+21	150D+21	150D+21	150D+21
ATTCTTGAGAAATTGCCCTAATCGCCCC	b2	ATTCTTGAGAAATTGC	CCTAATCGCCCC	150D+21	150D+21	150D+21	150D+21
GCGAGAAGTCCACAGCAATGACCAACCA	b2	GCGAGAAGTCCACAGC	AATGACCAACCA	150D+21	150D+21	150D+21	150D+21
TGAACGTGTTGCGTATTACCTTGACGAA	b2	TGAACGTGTTGCGTAT	TACCTTGACGAA	150D+21	150D+21	150D+21	150D+21
TCATGCCCAGATACTCTGTCCACATGAC	b2	TCATGCCCAGATACTC	TGTCCACATGAC	150D+21	150D+21	150D+21	150D+21
TGCGGCATCACCCTTGTTCCGTCACTTT	b2	TGCGGCATCACCCTTG	TTCCGTCACTTT	150D+21	150D+21	150D+21	150D+21
ACGTTCCGTAGTCGTTTGCCGGATTTGC	b2	ACGTTCCGTAGTCGTT	TGCCGGATTTGC	150D+21	150D+21	150D+21	150D+21
TCATCATTCTTGTTACAAAAGAAGAGAG	b2	TCATCATTCTTGTTAC	AAAAGAAGAGAG	150D+21	150D+21	150D+21	150D+21
TTCATGTCACGCGGTTTTATTTTGTTTG	b2	TTCATGTCACGCGGTT	TTATTTTGTTTG	150D+21	150D+21	150D+21	150D+21
TAATCTCAGCACCGAAAACCGGACTGTC	b2	TAATCTCAGCACCGAA	AACCGGACTGTC	150D+21	150D+21	150D+21	150D+21
CCTCCTCTCCCGAGACGACCCCGGCCCA	b2	CCTCCTCTCCCGAGAC	GACCCCGGCCCA	150D+21	150D+21	150D+21	150D+21
GTCCTCATCGCTCTCACCCGTATGTACC	b2	GTCCTCATCGCTCTCA	CCCGTATGTACC	153D+21	153D+21	153D+21	153D+21
ATGGGTTCAAATACAGAAGTCGCCCCTG	b2	ATGGGTTCAAATACAG	AAGTCGCCCCTG	153D+21	153D+21	153D+21	153D+21
CCTCATGGTTTGTTCTTATTTGTGTGGA	b2	CCTCATGGTTTGTTCT	TATTTGTGTGGA	153D+21	153D+21	153D+21	153D+21
TTACGTTCAACCCTCTATGCTTCCCGTA	b2	TTACGTTCAACCCTCT	ATGCTTCCCGTA	153D+21	153D+21	153D+21	153D+21
GTAATCGAGCCGTTGCAAAAGTTGCCCC	b2	GTAATCGAGCCGTTGC	AAAAGTTGCCCC	153D+21	153D+21	153D+21	153D+21
ATCGGATGTCCCACGATAAGATTGTTCA	b2	ATCGGATGTCCCACGA	TAAGATTGTTCA	153D+21	153D+21	153D+21	153D+21
GAATCACAGACGGAAAGACTAAAGCCGC	b2	GAATCACAGACGGAAA	GACTAAAGCCGC	153D+21	153D+21	153D+21	153D+21
ATCGTGAGTAACTTCGGACATCCAGCTC	b2	ATCGTGAGTAACTTCG	GACATCCAGCTC	157D+32	157D+32	157D+32	157D+32
CGCATAACAGGCACTCTAAGGCCTTGCG	b2	CGCATAACAGGCACTC	TAAGGCCTTGCG	157D+32	157D+32	157D+32	157D+32
TTTCCTCGTAGTCTGTCTTGCTTGAAGG	b2	TTTCCTCGTAGTCTGT	CTTGCTTGAAGG	16D+66	89D+88&2I+82	89D+88	89D+88
AGTTCCCGTACGTACTACAAACATTAGC	b2	AGTTCCCGTACGTACT	ACAAACATTAGC	16D+66	89D+88&2I+82	89D+88	89D+88
AGATGCTCAGGACGATTCTGACTTTGGT	b2	AGATGCTCAGGACGAT	TCTGACTTTGGT	16D+66	89D+88&2I+82	89D+88	89D+88
TACATTCTCGAACCATTGGATAGGTCAC	b2	TACATTCTCGAACCAT	TGGATAGGTCAC	16D+66	89D+88&2I+82	89D+88	89D+88
ATTCACTAGGCAGGTTGATTACCTATTA	b2	ATTCACTAGGCAGGTT	GATTACCTATTA	16D+66	89D+88&2I+82	89D+88	89D+88
TTCACGCGTACGGATGGTCCTGCTGCAT	b2	TTCACGCGTACGGATG	GTCCTGCTGCAT	16D+66	89D+88&2I+82	89D+88	89D+88
AAGACAACAGGCGAATAGTGCCCTTTCT	b2	AAGACAACAGGCGAAT	AGTGCCCTTTCT	16D+66	89D+88&2I+82	89D+88	89D+88
GTAGAAATCTCCCAACAGAGATGCCCTG	b2	GTAGAAATCTCCCAAC	AGAGATGCCCTG	16D+66	89D+88&2I+82	89D+88	89D+88
GCACGGTTCACCTCGTTCCGGCTGGAGG	b2	GCACGGTTCACCTCGT	TCCGGCTGGAGG	16D+66	89D+88&2I+82	89D+88	89D+88
TGACGCGGTTGAATCCGTACTGCCCAGC	b2	TGACGCGGTTGAATCC	GTACTGCCCAGC	16D+66	89D+88&2I+82	89D+88	89D+88
ATGACCAAGCTCGCACCGTCAGAACTGT	b2	ATGACCAAGCTCGCAC	CGTCAGAACTGT	16D+66	89D+88&2I+82	89D+88	89D+88
GGATCTACAGTAGAGCCATCTGTCTTTT	b2	GGATCTACAGTAGAGC	CATCTGTCTTTT	16D+66	89D+88&2I+82	89D+88	89D+88
CATACCCTCAAATAGGAATACGGGCAAC	b2	CATACCCTCAAATAGG	AATACGGGCAAC	16D+66	89D+88&2I+82	89D+88	89D+88
ATTCCCGTCGAATCCACCCCTAGAAGGT	b2	ATTCCCGTCGAATCCA	CCCCTAGAAGGT	16D+66	89D+88&2I+82	89D+88	89D+88
CATGCTCGTTGGGTAGGGTTATTCGGTT	b2	CATGCTCGTTGGGTAG	GGTTATTCGGTT	16D+66	89D+88&2I+82	89D+88	89D+88
GGTGAAGAGAAGCCTGGAGGTGGGCATT	b2	GGTGAAGAGAAGCCTG	GAGGTGGGCATT	16D+66	89D+88&2I+82	89D+88	89D+88
ATCTTCAAGCCGGATAACCGCCGCACCC	b2	ATCTTCAAGCCGGATA	ACCGCCGCACCC	16D+66	89D+88&2I+82	89D+88	89D+88
GATTTCTTCGTCCTCACGGTTTTACCTT	b2	GATTTCTTCGTCCTCA	CGGTTTTACCTT	16D+66	89D+88&2I+82	89D+88	89D+88
CAGCAGCAGCATGTTCCTTCCGATGGGG	b2	CAGCAGCAGCATGTTC	CTTCCGATGGGG	16D+66	89D+88&2I+82	89D+88	89D+88
GTGGAGATCCTGTACCGGTGAGGGCCGC	b2	GTGGAGATCCTGTACC	GGTGAGGGCCGC	16D+66	89D+88&2I+82	89D+88	89D+88
GGGTTTACAGTAGAGCGCCTGTTCCGGT	b2	GGGTTTACAGTAGAGC	GCCTGTTCCGGT	16D+66	89D+88&2I+82	89D+88	89D+88
TGGTACAGTATGGTAAGTAAGTGTGGGA	b2	TGGTACAGTATGGTAA	GTAAGTGTGGGA	16D+66	89D+88&2I+82	89D+88	89D+88
TTGGTTTGTGACCGTCCGACATCCTGGG	b2	TTGGTTTGTGACCGTC	CGACATCCTGGG	16D+66	89D+88&2I+82	89D+88	89D+88
TTGTTTGTCGGAGTGACATCACAGGGGC	b2	TTGTTTGTCGGAGTGA	CATCACAGGGGC	16D+66	89D+88&2I+82	89D+88	89D+88
TCGGGACCAAGGTTGGATCCCCGCAGGC	b2	TCGGGACCAAGGTTGG	ATCCCCGCAGGC	16D+66	89D+88&2I+82	89D+88	89D+88
ATGGGAGGTAAGTAGTAGAACTGAGCTG	b2	ATGGGAGGTAAGTAGT	AGAACTGAGCTG	16D+66	89D+88&2I+82	89D+88	89D+88
AGGGAGTGTGACACGATGGATCGCAAGA	b2	AGGGAGTGTGACACGA	TGGATCGCAAGA	16D+66	89D+88&2I+82	89D+88	89D+88
CATTGTTGTCAACGCCGGTTTTGCTAGG	b2	CATTGTTGTCAACGCC	GGTTTTGCTAGG	16D+66	89D+88&2I+82	89D+88	89D+88
CAATGACCATATGCGTGAACAGTAGTAG	b2	CAATGACCATATGCGT	GAACAGTAGTAG	16D+66	89D+88&2I+82	89D+88	89D+88
TTTGTTGCATCGGATTCCGGGCAGATTA	b2	TTTGTTGCATCGGATT	CCGGGCAGATTA	16D+66	89D+88&2I+82	89D+88	89D+88
ATTGTTCTCGCTACGGCAAAGGCGCCCA	b2	ATTGTTCTCGCTACGG	CAAAGGCGCCCA	16D+66	89D+88&2I+82	89D+88	89D+88
CTATAGGCACACCTAACCCTAGCAATGG	b2	CTATAGGCACACCTAA	CCCTAGCAATGG	16D+66	89D+88&2I+82	89D+88	89D+88
AGTCATGCACTTTAGGGTCATGTTTGCA	b2	AGTCATGCACTTTAGG	GTCATGTTTGCA	16D+66	89D+88&2I+82	89D+88	89D+88
GAGCTGCTCAGAACCTGCAATTTGGGTA	b2	GAGCTGCTCAGAACCT	GCAATTTGGGTA	16D+66	89D+88&2I+82	89D+88	89D+88
ACTATCTTCAGGCGAAACTCAGTACTCG	b2	ACTATCTTCAGGCGAA	ACTCAGTACTCG	16D+66	89D+88&2I+82	89D+88	89D+88
TGGCGTGCACGCTGTGAGTAGTTTAACA	b2	TGGCGTGCACGCTGTG	AGTAGTTTAACA	16D+66	89D+88&2I+82	89D+88	89D+88
TAAGCCAGTTCGGCCAGGATCTGTATTA	b2	TAAGCCAGTTCGGCCA	GGATCTGTATTA	16D+66	89D+88&2I+82	89D+88	89D+88
ACTGCAAGTGCAGTGATTGTGAGTAAGG	b2	ACTGCAAGTGCAGTGA	TTGTGAGTAAGG	16D+66	89D+88&2I+82	89D+88	89D+88
TAGACCACACTGATTGACTTTGCGTTCT	b2	TAGACCACACTGATTG	ACTTTGCGTTCT	16D+66	89D+88&2I+82	89D+88	89D+88
AAGATAGCACCAGACCTGCTAATTTGGG	b2	AAGATAGCACCAGACC	TGCTAATTTGGG	16D+66	89D+88&2I+82	89D+88	89D+88
TGTTCCGGTGTCCGTGCCTCCTGTGGCG	b2	TGTTCCGGTGTCCGTG	CCTCCTGTGGCG	16D+66	89D+88&2I+82	89D+88	89D+88
CAGGCCACATTCACAGGCGGAAGGGCCA	b2	CAGGCCACATTCACAG	GCGGAAGGGCCA	16D+66	89D+88&2I+82	89D+88	89D+88
GTAGATCAGCACTGGACCTTGTTAGTTA	b2	GTAGATCAGCACTGGA	CCTTGTTAGTTA	16D+66	89D+88&2I+82	89D+88	89D+88
CTACGGGAGTACCCTACCCCGGGCAGCG	b2	CTACGGGAGTACCCTA	CCCCGGGCAGCG	16D+66	89D+88&2I+82	89D+88	89D+88
GGTCTGGGTAGGCTGATGCTCCTTCGGG	b2	GGTCTGGGTAGGCTGA	TGCTCCTTCGGG	16D+66	89D+88&2I+82	89D+88	89D+88
TTTGTTGTCGCTGACGGCCGCCAGTAGA	b2	TTTGTTGTCGCTGACG	GCCGCCAGTAGA	16D+66	89D+88&2I+82	89D+88	89D+88
CTGCCTATCTTTCGATGGCGTGCTAGCT	b2	CTGCCTATCTTTCGAT	GGCGTGCTAGCT	16D+66	89D+88&2I+82	89D+88	89D+88
AAGTCGTCATTCTTCATATCTTGCCGTT	b2	AAGTCGTCATTCTTCA	TATCTTGCCGTT	16D+66	89D+88&2I+82	89D+88	89D+88
ACATCGAAGCCTCGTGGTCAAGACTGAA	b2	ACATCGAAGCCTCGTG	GTCAAGACTGAA	16D+66	89D+88&2I+82	89D+88	89D+88
AGTGCCGGTATCGCTAAGCAATGGGGCC	b2	AGTGCCGGTATCGCTA	AGCAATGGGGCC	16D+66	89D+88&2I+82	89D+88	89D+88
AGCGCCACAGCTTTGAGATGTACTTGGT	b2	AGCGCCACAGCTTTGA	GATGTACTTGGT	16D+66	89D+88&2I+82	89D+88	89D+88
CTTCAATCACCGTGACATCCCCCCGGCT	b2	CTTCAATCACCGTGAC	ATCCCCCCGGCT	16D+66	89D+88&2I+82	89D+88	89D+88
TTCCACGTCTTCACATAGACCAATGCCC	b2	TTCCACGTCTTCACAT	AGACCAATGCCC	16D+66	89D+88&2I+82	89D+88	89D+88
GCATCTCCACCAGTTACTATCGAGAAGA	b2	GCATCTCCACCAGTTA	CTATCGAGAAGA	16D+66	89D+88&2I+82	89D+88	89D+88
ACGTACAAGGTAGCCATGTGTAGGGATT	b2	ACGTACAAGGTAGCCA	TGTGTAGGGATT	16D+66	89D+88&2I+82	89D+88	89D+88
TCACGGGGTCATGCATTACGCGAAGTCT	b2	TCACGGGGTCATGCAT	TACGCGAAGTCT	16D+66	89D+88&2I+82	89D+88	89D+88
ACTTAGGAGGGTGGGAAGTTGGTTGGCC	b2	ACTTAGGAGGGTGGGA	AGTTGGTTGGCC	16D+66	89D+88&2I+82	89D+88	89D+88
CCTCCTCCACCAGCTGGTTACAATAAAC	b2	CCTCCTCCACCAGCTG	GTTACAATAAAC	187D+21	187D+21	187D+21	187D+21
TTGTTGTTCTACGCGGGCAGCTTCCGGA	b2	TTGTTGTTCTACGCGG	GCAGCTTCCGGA	187D+49	187D+49	187D+49	187D+49
GCCGTGAAGGTCTTTGCGCCATTTGCCG	b2	GCCGTGAAGGTCTTTG	CGCCATTTGCCG	194D+19	194D+19	194D+19	194D+19
TGCAGTACACAACCGCTCGTGCACGGCA	b2	TGCAGTACACAACCGC	TCGTGCACGGCA	1I+66+A&14D+68	1D+88&12D+91	8D+110&8I+118	39D+128
GTAACACGTCGTACTAGCAGCCTTCTGT	b2	GTAACACGTCGTACTA	GCAGCCTTCTGT	1I+66+A&14D+68	1D+88&12D+91	8D+110&8I+118	39D+128
ATGAGGGAGGGAGAATGTCCTTCTGGTG	b2	ATGAGGGAGGGAGAAT	GTCCTTCTGGTG	1I+66+A&14D+68	1D+88&12D+91	8D+110&8I+118	39D+128
AGTCAACAGGTACCTTGACACCGTCAGC	b2	AGTCAACAGGTACCTT	GACACCGTCAGC	1I+66+A&14D+68	1D+88&12D+91	8D+110&8I+118	39D+128
TCCATGCGTATCCCTCAACGTGGGGCGT	b2	TCCATGCGTATCCCTC	AACGTGGGGCGT	1I+66+A&14D+68	1D+88&12D+91	8D+110&8I+118	39D+128
CCTCCAAGTTCTTAGGTCAATTATGGGA	b2	CCTCCAAGTTCTTAGG	TCAATTATGGGA	1I+66+A&14D+68	1D+88&12D+91	8D+110&8I+118	39D+128
ACGTAGTGTTTGTTCTGGGCGGGTTATG	b2	ACGTAGTGTTTGTTCT	GGGCGGGTTATG	1I+66+A&14D+68	1D+88&12D+91	8D+110&8I+118	39D+128
TGTCCACTCTTCCACGTTTTGTCCCCCT	b2	TGTCCACTCTTCCACG	TTTTGTCCCCCT	1I+66+A&14D+68	1D+88&12D+91	8D+110&8I+118	39D+128
CAACGGCGTTAATCGCTCCCGTGCTGTG	b2	CAACGGCGTTAATCGC	TCCCGTGCTGTG	1I+66+A&14D+68	1D+88&12D+91	8D+110&8I+118	39D+128
GAAGTAAGTGACGTCCGGATGTGGGAGT	b2	GAAGTAAGTGACGTCC	GGATGTGGGAGT	1I+66+A&14D+68	1D+88&12D+91	8D+110&8I+118	39D+128
TCTACCGCATGTTACGCGACTCGATTTC	b2	TCTACCGCATGTTACG	CGACTCGATTTC	1I+66+A&14D+68	1D+88&12D+91	8D+110&8I+118	39D+128
CTCAAGAGTGCCGGTTAAGCAATCGCGT	b2	CTCAAGAGTGCCGGTT	AAGCAATCGCGT	1I+66+A&14D+68	1D+88&12D+91	8D+110&8I+118	39D+128
AAGTTCGGTCCGAAGACACGCTTCCTGG	b2	AAGTTCGGTCCGAAGA	CACGCTTCCTGG	1I+66+A&14D+68	1D+88&12D+91	8D+110&8I+118	39D+128
CACAGGCCAAGAGATTTGAGGTGTTGCA	b2	CACAGGCCAAGAGATT	TGAGGTGTTGCA	1I+66+A&14D+68	1D+88&12D+91	8D+110&8I+118	39D+128
GAGCTGCGTGCAGTGACCTCGGGCCCGT	b2	GAGCTGCGTGCAGTGA	CCTCGGGCCCGT	1I+66+A&14D+68	1D+88&12D+91	8D+110&8I+118	39D+128
TTGAGTGGTTGTGTTGCGGGCGAGTTAT	b2	TTGAGTGGTTGTGTTG	CGGGCGAGTTAT	1I+66+A&14D+68	1D+88&12D+91	8D+110&8I+118	39D+128
TCCTAATTCTTACTGTAAAGGCAACTAG	b2	TCCTAATTCTTACTGT	AAAGGCAACTAG	1I+66+A&14D+68	1D+88&12D+91	8D+110&8I+118	39D+128
TCGTAGACAACTGGTTCGGTGCGCCCGG	b2	TCGTAGACAACTGGTT	CGGTGCGCCCGG	1I+66+A&14D+68	1D+88&12D+91	8D+110&8I+118	39D+128
CTACTATCATTGACTGGGGACTGGGGCT	b2	CTACTATCATTGACTG	GGGACTGGGGCT	1I+66+A&14D+68	1D+88&12D+91	8D+110&8I+118	39D+128
TGGGCGTTCGCACTCTCTGCGTTACATG	b2	TGGGCGTTCGCACTCT	CTGCGTTACATG	1I+66+A&14D+68	1D+88&12D+91	8D+110&8I+118	39D+128
CTTCCGAGTATCTTCTTCCGAGACTAGT	b2	CTTCCGAGTATCTTCT	TCCGAGACTAGT	1I+66+A&14D+68	1D+88&12D+91	8D+110&8I+118	39D+128
CGAATTGTCGTAGGGAGCGTCTGGCTAC	b2	CGAATTGTCGTAGGGA	GCGTCTGGCTAC	1I+66+A&14D+68	1D+88&12D+91	8D+110&8I+118	39D+128
GTTACGAAGAGAACCCCGATTCTAGATC	b2	GTTACGAAGAGAACCC	CGATTCTAGATC	1I+66+A&14D+68	1D+88&12D+91	8D+110&8I+118	39D+128
AGGTGTTAGCTCATACGACCCTGAGCAG	b2	AGGTGTTAGCTCATAC	GACCCTGAGCAG	222D+19	222D+19	222D+19	222D+19
AGACAGGCAAATCAGACGCGTAAAGATG	b2	AGACAGGCAAATCAGA	CGCGTAAAGATG	243D+21	243D+21	243D+21	243D+21
CCTCTAGAGTTGGGACGTTGGCCTTTCT	b2	CCTCTAGAGTTGGGAC	GTTGGCCTTTCT	246D+21	246D+21	246D+21	246D+21
AGGTTGTTCATCCCGTCTACACTCTGCA	b2	AGGTTGTTCATCCCGT	CTACACTCTGCA	260D+20	260D+20	260D+20	260D+20
GGGAGATAGGCTTAAACCCGCCCTGCCG	b2	GGGAGATAGGCTTAAA	CCCGCCCTGCCG	26D+56	32D+89	32D+89	43D+134
GCTGGGTGTCGGAACACCCTGGGGGAGC	b2	GCTGGGTGTCGGAACA	CCCTGGGGGAGC	26D+56	39D+90	39D+90	43D+134
ACTGATGTCGAAGGACTGATTTTGGTGA	b2	ACTGATGTCGAAGGAC	TGATTTTGGTGA	274D+143	274D+143	274D+143	274D+143
GCGGAAAAGCGTCAAGATCCGTGGGGCT	b2	GCGGAAAAGCGTCAAG	ATCCGTGGGGCT	274D+143	274D+143	274D+143	274D+143
ATCATTCGTGTTGAGGTGCTGGGGTTTA	b2	ATCATTCGTGTTGAGG	TGCTGGGGTTTA	274D+143	274D+143	274D+143	274D+143
ACTATGGGTCCCGGTACAGCGAGAGGAC	b2	ACTATGGGTCCCGGTA	CAGCGAGAGGAC	274D+143	274D+143	274D+143	274D+143
TGTGTGAGTAGACAGCTGCGGGGCCTGG	b2	TGTGTGAGTAGACAGC	TGCGGGGCCTGG	274D+143	274D+143	274D+143	274D+143
TTTGATCCATACTGTGTTACCTTAAGGG	b2	TTTGATCCATACTGTG	TTACCTTAAGGG	29D+36	50D+70	50D+70	47D+126
CCCAACTGTAGCCCTGACTAAGGAGGGG	b2	CCCAACTGTAGCCCTG	ACTAAGGAGGGG	29D+36	50D+70	50D+70	47D+126
CACCAAAAGTTCACTGTGCAGAGTAGCG	b2	CACCAAAAGTTCACTG	TGCAGAGTAGCG	29D+36	50D+70	50D+70	47D+126
CATGAGTAGTATGTAGGTCGTACCAGTT	b2	CATGAGTAGTATGTAG	GTCGTACCAGTT	29D+36	50D+70	50D+70	47D+126
AAGACTCTCTGAGAGGCCCGTCAGGGGC	b2	AAGACTCTCTGAGAGG	CCCGTCAGGGGC	29D+36	50D+70	50D+70	47D+126
CAAAGAATCCATGCAAGAATATGTGGGC	b2	CAAAGAATCCATGCAA	GAATATGTGGGC	29D+36	50D+70	50D+70	47D+126
AATGCCAGTGTCGCTGCGAGTTGGGTGA	b2	AATGCCAGTGTCGCTG	CGAGTTGGGTGA	29D+36	50D+70	50D+70	47D+126
GCTGCAGAGGACAGCTTTTGCCCGCCAA	b2	GCTGCAGAGGACAGCT	TTTGCCCGCCAA	29D+36	50D+70	50D+70	47D+126
GCTGCAGGTCAAATCCACGCCGGTCCAA	b2	GCTGCAGGTCAAATCC	ACGCCGGTCCAA	29D+36	50D+70	50D+70	47D+126
GTCGTAACAATCCAGTTCTCCCAGGCCT	b2	GTCGTAACAATCCAGT	TCTCCCAGGCCT	29D+36	50D+70	50D+70	47D+126
TATATCCCATTGACCATCAAACATCAAA	b2	TATATCCCATTGACCA	TCAAACATCAAA	29D+36	50D+70	50D+70	47D+126
AGCGTATTCGTGGGTCCCTAAAGACGCT	b2	AGCGTATTCGTGGGTC	CCTAAAGACGCT	29D+36	50D+70	50D+70	47D+126
GTAATGCGTGTGCCTGTTTATCATTTTG	b2	GTAATGCGTGTGCCTG	TTTATCATTTTG	29D+36	50D+70	50D+70	47D+126
CTGAATGAGTGGTTAAGACTAGTCCCAG	b2	CTGAATGAGTGGTTAA	GACTAGTCCCAG	29D+36	50D+70	50D+70	47D+126
CTCGAGGCATGTAACCATTTAACGCAGG	b2	CTCGAGGCATGTAACC	ATTTAACGCAGG	29D+36	50D+70	50D+70	47D+126
GTATTGGTCAGTGATCGGGCACTTACGT	b2	GTATTGGTCAGTGATC	GGGCACTTACGT	29D+56	7D+91	50D+101	50D+101
CAAAGAATCGCCTATCCATAGCCCGGTC	b2	CAAAGAATCGCCTATC	CATAGCCCGGTC	341D+65	341D+65	341D+65	341D+65
ACTATTCGTCGGTAAGGCCCGGACACCG	b2	ACTATTCGTCGGTAAG	GCCCGGACACCG	341D+65	341D+65	341D+65	341D+65
TCAGTTTCAATTGAAGCCGCGCCCGACT	b2	TCAGTTTCAATTGAAG	CCGCGCCCGACT	341D+65	341D+65	341D+65	341D+65
TTTGACTAGTGATAACTTCCCGGCCAAT	b2	TTTGACTAGTGATAAC	TTCCCGGCCAAT	341D+65	341D+65	341D+65	341D+65
CCTCATGGTCATCCCTCTTTGTACTGTT	b2	CCTCATGGTCATCCCT	CTTTGTACTGTT	341D+65	341D+65	341D+65	341D+65
GACTTCCTCTTCGTATTTTCTGAGCAGG	b2	GACTTCCTCTTCGTAT	TTTCTGAGCAGG	363D+65	363D+65	363D+65	363D+65
GTATTGGCAGTCTCTCAGCTCGAGGCGG	b2	GTATTGGCAGTCTCTC	AGCTCGAGGCGG	363D+65	363D+65	363D+65	363D+65
TACGGTATCTGCCTCAAATTGACTCAAC	b2	TACGGTATCTGCCTCA	AATTGACTCAAC	363D+65	363D+65	363D+65	363D+65
GTTCCGTAGTTGGCTTTTGGTCTACGGG	b2	GTTCCGTAGTTGGCTT	TTGGTCTACGGG	363D+65	363D+65	363D+65	363D+65
GATGGAGGTGCTCGTGTTGCCGTCAAGT	b2	GATGGAGGTGCTCGTG	TTGCCGTCAAGT	363D+65	363D+65	363D+65	363D+65
GCGAGAACAGTCGGTCAGCTGGGCTCTT	b2	GCGAGAACAGTCGGTC	AGCTGGGCTCTT	363D+65	363D+65	363D+65	363D+65
CAAAGAAAGGGCGAAGGGAGTCGAGGGG	b2	CAAAGAAAGGGCGAAG	GGAGTCGAGGGG	363D+65	363D+65	363D+65	363D+65
TGTCAGACAGAGATGCTGGGGTGAAGGG	b2	TGTCAGACAGAGATGC	TGGGGTGAAGGG	363D+65	363D+65	363D+65	363D+65
TACTGCCGTGCTCCGAATTCAGATAGCC	b2	TACTGCCGTGCTCCGA	ATTCAGATAGCC	363D+65	363D+65	363D+65	363D+65
ATCCCTGCATTGCTGACGTTACGGGGAG	b2	ATCCCTGCATTGCTGA	CGTTACGGGGAG	363D+65	363D+65	363D+65	363D+65
AAAGAACCAATACGCTGACCCGACTCCG	b2	AAAGAACCAATACGCT	GACCCGACTCCG	363D+65	363D+65	363D+65	363D+65
CATGCTCTCAGCTTCCGTACGTTTGGTG	b2	CATGCTCTCAGCTTCC	GTACGTTTGGTG	363D+65	363D+65	363D+65	363D+65
TGGAGAGGTCCAAAGGCCTGATAGAGTG	b2	TGGAGAGGTCCAAAGG	CCTGATAGAGTG	363D+65	363D+65	363D+65	363D+65
CGATGCGTCGGTAAGGGTATACGGTTTG	b2	CGATGCGTCGGTAAGG	GTATACGGTTTG	363D+65	363D+65	363D+65	363D+65
ATTCTACCAGCCATTAGATCTCTAAGTG	b2	ATTCTACCAGCCATTA	GATCTCTAAGTG	363D+65	363D+65	363D+65	363D+65
CAGATACAGGATACGCCCCGGCAAATAG	b2	CAGATACAGGATACGC	CCCGGCAAATAG	363D+65	363D+65	363D+65	363D+65
CCTCTCCAGAAACCCGACCTATTACATT	b2	CCTCTCCAGAAACCCG	ACCTATTACATT	363D+65	363D+65	363D+65	363D+65
GTAGAAACAACGACAGTGCTGCGATCCA	b2	GTAGAAACAACGACAG	TGCTGCGATCCA	363D+65	363D+65	363D+65	363D+65
GTTATGGCACTTGGGCCACGGTGTGGGG	b2	GTTATGGCACTTGGGC	CACGGTGTGGGG	363D+65	363D+65	363D+65	363D+65
CTGTATTCAGTCGCTGGGGGGGCCGCGC	b2	CTGTATTCAGTCGCTG	GGGGGGCCGCGC	38D+30	13D+74&12D+92	65D+112	65D+112
TTTACTGCACTTACAGACGCAATGTGAA	b2	TTTACTGCACTTACAG	ACGCAATGTGAA	40D+23	83D_80	83D_80	83D_80
TGTAAGCTCTAGAACCATGCGTGGCACC	b2	TGTAAGCTCTAGAACC	ATGCGTGGCACC	42D+31	13D+78	80D+97	80D+97
GAAGGGTTCCTGGGACACGTACAATGCT	b2	GAAGGGTTCCTGGGAC	ACGTACAATGCT	46D+20	70D+70	70D+70	31D+146
CGGGACTTCAAGAGTAGCTGCATCAAGT	b2	CGGGACTTCAAGAGTA	GCTGCATCAAGT	47D+22	80D+73	80D+73	80D+73
AATGGCTCATCTCCCACAGGATGTCTGC	b2	AATGGCTCATCTCCCA	CAGGATGTCTGC	47D+22	80D+73	80D+73	80D+73
CACGTGGTCCGTTTCGTAAGCGGCGAGC	b2	CACGTGGTCCGTTTCG	TAAGCGGCGAGC	47D+22	80D+73	80D+73	80D+73
TCAGTGAGTTGGCCGTTCTATATGCTGC	b2	TCAGTGAGTTGGCCGT	TCTATATGCTGC	47D+22	80D+73	80D+73	80D+73
TCGAAGTGTTAGGACGAACTTGCTCCAG	b2	TCGAAGTGTTAGGACG	AACTTGCTCCAG	47D+22	80D+73	80D+73	80D+73
CTACATTAGCATGTTCCTCCTAGACTTT	b2	CTACATTAGCATGTTC	CTCCTAGACTTT	47D+22	80D+73	80D+73	80D+73
GCATTAGCACTTCCTGTTAGCCAATTAA	b2	GCATTAGCACTTCCTG	TTAGCCAATTAA	47D+22	80D+73	80D+73	80D+73
TCCCACACACGTCGTGTGTGCCACTCGT	b2	TCCCACACACGTCGTG	TGTGCCACTCGT	47D+22	80D+73	80D+73	80D+73
GCGTGCACAAATAAGCTATTCCGAAGAC	b2	GCGTGCACAAATAAGC	TATTCCGAAGAC	47D+22	80D+73	80D+73	80D+73
CTGTGAACAAGGCTTTGCCCTCGACAGG	b2	CTGTGAACAAGGCTTT	GCCCTCGACAGG	47D+29	9D+85	16D+97	60D+117
CCCTAACTCCCTGTTGACGCTCAAAGGG	b2	CCCTAACTCCCTGTTG	ACGCTCAAAGGG	47D+22	80D+73	80D+73	80D+73
ACTTCGCAGGTCGTGAACTTCTGCTCCG	b2	ACTTCGCAGGTCGTGA	ACTTCTGCTCCG	47D+22	80D+73	80D+73	80D+73
GCGGAAAAGGGTTAGCGGTTCGGAGGCC	b2	GCGGAAAAGGGTTAGC	GGTTCGGAGGCC	47D+22	80D+73	80D+73	80D+73
CATGCAACAGCACAGACGACAGTATCCG	b2	CATGCAACAGCACAGA	CGACAGTATCCG	47D+22	80D+73	80D+73	80D+73
TCCTCGAGTGTAGTGGAGGTAGGTTCGT	b2	TCCTCGAGTGTAGTGG	AGGTAGGTTCGT	47D+22	80D+73	80D+73	80D+73
ATGCGATCAGATCATCCTCACGCGACCG	b2	ATGCGATCAGATCATC	CTCACGCGACCG	47D+22	80D+73	80D+73	80D+73
ACGTTCCTCACCTGGGGTGTACGCCGTT	b2	ACGTTCCTCACCTGGG	GTGTACGCCGTT	47D+22	80D+73	80D+73	80D+73
AGAGCAGCAGTTTGGTCTGCTCACGGGT	b2	AGAGCAGCAGTTTGGT	CTGCTCACGGGT	47D+22	80D+73	80D+73	80D+73
ACGATGTTCGAGAAGCCGTTTAATGCAC	b2	ACGATGTTCGAGAAGC	CGTTTAATGCAC	47D+22	80D+73	80D+73	80D+73
TAGATCGGTCCCTAAAGAGCGGGGCTTA	b2	TAGATCGGTCCCTAAA	GAGCGGGGCTTA	47D+22	80D+73	80D+73	80D+73
CCCTCAAGTAAGCGGTCGGGGTTCCTGC	b2	CCCTCAAGTAAGCGGT	CGGGGTTCCTGC	47D+22	80D+73	80D+73	80D+73
GAGCTGCAGTGCCTCGCCCACAATCGCG	b2	GAGCTGCAGTGCCTCG	CCCACAATCGCG	47D+22	80D+73	80D+73	80D+73
TAATCTCTCTCGGCTTGCTCCACGTCTG	b2	TAATCTCTCTCGGCTT	GCTCCACGTCTG	47D+22	80D+73	80D+73	80D+73
GCGTGCAGTGCAGGATGCCTTCATAACC	b2	GCGTGCAGTGCAGGAT	GCCTTCATAACC	47D+22	80D+73	80D+73	80D+73
CAACGATTCCCTTGTGTGTACAGGCATC	b2	CAACGATTCCCTTGTG	TGTACAGGCATC	47D+22	80D+73	80D+73	80D+73
GCGATCGCATGAGAATTTTGTAGCATAT	b2	GCGATCGCATGAGAAT	TTTGTAGCATAT	47D+22	80D+73	80D+73	80D+73
GGAGGATCACCCGTAGCCTGGCTGGCCG	b2	GGAGGATCACCCGTAG	CCTGGCTGGCCG	47D+22	80D+73	80D+73	80D+73
GCAACATGTTCATCGACAAATGACTGGG	b2	GCAACATGTTCATCGA	CAAATGACTGGG	47D+22	80D+73	80D+73	80D+73
TTGCTGCCAATCTGCAATCGGAATAGTT	b2	TTGCTGCCAATCTGCA	ATCGGAATAGTT	47D+22	80D+73	80D+73	80D+73
GACCCAGGTCGAACAGTAGACAAAGGAG	b2	GACCCAGGTCGAACAG	TAGACAAAGGAG	47D+22	80D+73	80D+73	80D+73
GCCAGTGTCATGGGAGGCAACGTGTCGT	b2	GCCAGTGTCATGGGAG	GCAACGTGTCGT	47D+22	80D+73	80D+73	80D+73
CAACGGCAGGCTATCTGCGATCTGGGCT	b2	CAACGGCAGGCTATCT	GCGATCTGGGCT	47D+22	80D+73	80D+73	80D+73
GTGGGAAGTCCTACAATTATGTGTGTAA	b2	GTGGGAAGTCCTACAA	TTATGTGTGTAA	47D+22	80D+73	80D+73	80D+73
ATCCACCTCCCATTCGATCGCATGGAAG	b2	ATCCACCTCCCATTCG	ATCGCATGGAAG	47D+59	47D+59	66D+111	66D+111
GGAGATGAGCAGAAAGAGCGTAGTTGAA	b2	GGAGATGAGCAGAAAG	AGCGTAGTTGAA	47D+59	47D+59	66D+111	66D+111
TGGATCATCTGGACTATTTGCCGCTGGA	b2	TGGATCATCTGGACTA	TTTGCCGCTGGA	47D+59	47D+59	66D+111	66D+111
AGTCACAGTTAGAAACATACGGCCAGCA	b2	AGTCACAGTTAGAAAC	ATACGGCCAGCA	47D+59	47D+59	66D+111	66D+111
TTCTAGTAGCATTTCGAGGGTCAAGTTC	b2	TTCTAGTAGCATTTCG	AGGGTCAAGTTC	47D+59	47D+59	66D+111	66D+111
ACTGTCCCAACAAAGTAAACTTGGTCTA	b2	ACTGTCCCAACAAAGT	AAACTTGGTCTA	47D+59	47D+59	66D+111	66D+111
TTGTGTTAGCACTCGCACCAAGCCGCCC	b2	TTGTGTTAGCACTCGC	ACCAAGCCGCCC	47D+59	47D+59	66D+111	66D+111
ACTATGGTCTTCCCAGCAATCTAAGGAC	b2	ACTATGGTCTTCCCAG	CAATCTAAGGAC	47D+59	47D+59	66D+111	66D+111
ATCGGATGTTCGGCGTGTGGTAGGCTAA	b2	ATCGGATGTTCGGCGT	GTGGTAGGCTAA	47D+59	47D+59	66D+111	66D+111
TAAGCACGTCCATAGTGGGCTTACCCGA	b2	TAAGCACGTCCATAGT	GGGCTTACCCGA	47D+59	47D+59	66D+111	66D+111
TACGTCCGTCGATTACACCGAAAGCCTT	b2	TACGTCCGTCGATTAC	ACCGAAAGCCTT	47D+59	47D+59	66D+111	66D+111
CTGCTCAGTCAGTTTGGTTGCTTTGTCC	b2	CTGCTCAGTCAGTTTG	GTTGCTTTGTCC	47D+59	47D+59	66D+111	66D+111
GAACACTGTTTCGACAGGCCAGCTGTTC	b2	GAACACTGTTTCGACA	GGCCAGCTGTTC	47D+59	47D+59	66D+111	66D+111
TCATCATAGTTTGTCGGACCCAATGGGG	b2	TCATCATAGTTTGTCG	GACCCAATGGGG	47D+59	47D+59	66D+111	66D+111
TATCTGTCAACTCATGCAAGGAGCGCCC	b2	TATCTGTCAACTCATG	CAAGGAGCGCCC	47D+59	47D+59	66D+111	66D+111
CCTACGTTCTCAACCCCGAATAGTGGCA	b2	CCTACGTTCTCAACCC	CGAATAGTGGCA	47D+59	47D+59	66D+111	66D+111
GTGCACGCATAGAATGCCTACCGCCACA	b2	GTGCACGCATAGAATG	CCTACCGCCACA	47D+59	47D+59	66D+111	66D+111
TCTCTGGGTCGTACTAACAAATGTACCA	b2	TCTCTGGGTCGTACTA	ACAAATGTACCA	47D+59	47D+59	66D+111	66D+111
TTGTGGATCTCATGGACGCTCGGCACAG	b2	TTGTGGATCTCATGGA	CGCTCGGCACAG	47D+59	47D+59	66D+111	66D+111
TGCTCCACAAGTGGTGTTCGACTATGCA	b2	TGCTCCACAAGTGGTG	TTCGACTATGCA	47D+59	47D+59	66D+111	66D+111
TGGAACTAGTGTACCTTCCGCGTGTCTG	b2	TGGAACTAGTGTACCT	TCCGCGTGTCTG	47D+59	47D+59	66D+111	66D+111
GGCTGTGGTGCGGTAATAATTTTGTGGT	b2	GGCTGTGGTGCGGTAA	TAATTTTGTGGT	47D+59	47D+59	66D+111	66D+111
AGGAGGTTCGAACCATTCGAGCTATCTT	b2	AGGAGGTTCGAACCAT	TCGAGCTATCTT	47D+59	47D+59	66D+111	66D+111
TCTATACAGCACACCCTCAGTCCTTGGT	b2	TCTATACAGCACACCC	TCAGTCCTTGGT	47D+59	47D+59	66D+111	66D+111
CAAGCTACATTGAAGACTGCCTAAGCGA	b2	CAAGCTACATTGAAGA	CTGCCTAAGCGA	47D+59	47D+59	66D+111	66D+111
CATGAGTCATTGACTGCACCTTAATGCT	b2	CATGAGTCATTGACTG	CACCTTAATGCT	47D+59	47D+59	66D+111	66D+111
AGGTCATTCTCCATATGACTGTGGTATT	b2	AGGTCATTCTCCATAT	GACTGTGGTATT	47D+59	47D+59	66D+111	66D+111
ATGGGAGGTTGCCGACTGCTCCGACGGA	b2	ATGGGAGGTTGCCGAC	TGCTCCGACGGA	47D+59	47D+59	66D+111	66D+111
AATCACGAGGTTCCATCGGCGTTTGACC	b2	AATCACGAGGTTCCAT	CGGCGTTTGACC	47D+59	47D+59	66D+111	66D+111
AGATGAACACGCTGTGATGTACCATCAA	b2	AGATGAACACGCTGTG	ATGTACCATCAA	47D+59	47D+59	66D+111	66D+111
TGGTGATAGCGTGCCTGTCAATGCCATG	b2	TGGTGATAGCGTGCCT	GTCAATGCCATG	47D+59	47D+59	66D+111	66D+111
AACACACAGATGATTGTTCACTCCCAAG	b2	AACACACAGATGATTG	TTCACTCCCAAG	47D+59	47D+59	66D+111	66D+111
CCGATCTAGTTCGGTTAAAGATACTGTG	b2	CCGATCTAGTTCGGTT	AAAGATACTGTG	47D+59	47D+59	66D+111	66D+111
GAGGCAACACTCCTTGATCATATAGGAT	b2	GAGGCAACACTCCTTG	ATCATATAGGAT	47D+59	47D+59	66D+111	66D+111
TTTCACAGTTAAAGTGTACAATGAGTTA	b2	TTTCACAGTTAAAGTG	TACAATGAGTTA	47D+59	47D+59	66D+111	66D+111
GACCTTCGTATGAGATGTCCCGCAGTTC	b2	GACCTTCGTATGAGAT	GTCCCGCAGTTC	47D+59	47D+59	66D+111	66D+111
CCCGAAGTCGGAACTTTGATACATCGCC	b2	CCCGAAGTCGGAACTT	TGATACATCGCC	47D+59	47D+59	66D+111	66D+111
ACTATGGTCTCTGAGAATCTCTGGTACT	b2	ACTATGGTCTCTGAGA	ATCTCTGGTACT	47D+59	47D+59	66D+111	66D+111
GTAATGCGTTAAGGGCTTGAGAAATTTA	b2	GTAATGCGTTAAGGGC	TTGAGAAATTTA	47D+59	47D+59	66D+111	66D+111
TGCAGATGTACCGTGCTGCCCTAGCGGC	b2	TGCAGATGTACCGTGC	TGCCCTAGCGGC	47D+59	47D+59	66D+111	66D+111
TCGCACTCAGAGGAAATGGTATGCCCAT	b2	TCGCACTCAGAGGAAA	TGGTATGCCCAT	47D+59	47D+59	66D+111	66D+111
ATCATTCCACCAGGTCTTCACATGCCAA	b2	ATCATTCCACCAGGTC	TTCACATGCCAA	47D+59	47D+59	66D+111	66D+111
CTGGACGTCGTTCTATCGGGGGTTTGGG	b2	CTGGACGTCGTTCTAT	CGGGGGTTTGGG	47D+59	47D+59	66D+111	66D+111
TGTGCGGCACTGGAAGCTTCCGAGGGTA	b2	TGTGCGGCACTGGAAG	CTTCCGAGGGTA	47D+59	47D+59	66D+111	66D+111
CATTCATTCATTGGTGCTGCTCTCAGCC	b2	CATTCATTCATTGGTG	CTGCTCTCAGCC	47D+59	47D+59	66D+111	66D+111
CATCCACCAAGGTCGACGCGTTATAGTA	b2	CATCCACCAAGGTCGA	CGCGTTATAGTA	47D+59	47D+59	66D+111	66D+111
GTGCAGCGTACTCCGGCAGTCTCATGAG	b2	GTGCAGCGTACTCCGG	CAGTCTCATGAG	47D+59	47D+59	66D+111	66D+111
ATTCCCGTCATGGGAGCCACCACTGCAG	b2	ATTCCCGTCATGGGAG	CCACCACTGCAG	47D+59	47D+59	66D+111	66D+111
CGTGTCTCAGACCGCTCGGACCGGAGGG	b2	CGTGTCTCAGACCGCT	CGGACCGGAGGG	47D+59	47D+59	66D+111	66D+111
TTAGTCTCACAGCCACTTGCGCATCTCT	b2	TTAGTCTCACAGCCAC	TTGCGCATCTCT	47D+59	47D+59	66D+111	66D+111
CGTCCATAGCTCTGTATCGGGGTGACGC	b2	CGTCCATAGCTCTGTA	TCGGGGTGACGC	47D+59	47D+59	66D+111	66D+111
CCCAACTTCCATACAGACTCTCACCTCG	b2	CCCAACTTCCATACAG	ACTCTCACCTCG	47D+59	47D+59	66D+111	66D+111
AGAGAATTCAAGATAGCGCGTGTGGGTG	b2	AGAGAATTCAAGATAG	CGCGTGTGGGTG	47D+59	47D+59	66D+111	66D+111
ATCGTAGTCTGCGAGCAGCCTGTTTGCA	b2	ATCGTAGTCTGCGAGC	AGCCTGTTTGCA	47D+59	47D+59	66D+111	66D+111
TGTCCTGCACAAGCAGAATCTGATGCAG	b2	TGTCCTGCACAAGCAG	AATCTGATGCAG	47D+59	47D+59	66D+111	66D+111
AACCACAGTAGGTTTCTTAGATTCGTTC	b2	AACCACAGTAGGTTTC	TTAGATTCGTTC	47D+59	47D+59	66D+111	66D+111
TCCTTTCGTTCGCGTGCAGCGGTAGCAA	b2	TCCTTTCGTTCGCGTG	CAGCGGTAGCAA	47D+59	47D+59	66D+111	66D+111
CGTAGTAAGTAAATGCGTGCCCGAATGG	b2	CGTAGTAAGTAAATGC	GTGCCCGAATGG	47D+59	47D+59	66D+111	66D+111
CACACAATCAGCATTGCAAGGGATTAAG	b2	CACACAATCAGCATTG	CAAGGGATTAAG	47D+59	47D+59	66D+111	66D+111
TCACTCGGTTCTCCTGGCGGTCAACCCC	b2	TCACTCGGTTCTCCTG	GCGGTCAACCCC	47D+59	47D+59	66D+111	66D+111
CCGATCTGTGGCGCTTGAGGTCGACCCG	b2	CCGATCTGTGGCGCTT	GAGGTCGACCCG	47D+59	47D+59	66D+111	66D+111
CTCTGGTGTGCCGTTGGTTGACGGAGGG	b2	CTCTGGTGTGCCGTTG	GTTGACGGAGGG	47D+59	47D+59	66D+111	66D+111
TCAGCCTAGAATACACCCTCGCACTCCG	b2	TCAGCCTAGAATACAC	CCTCGCACTCCG	47D+59	47D+59	66D+111	66D+111
GCTTCACTCCCGTTGTTGAGTTCACTTT	b2	GCTTCACTCCCGTTGT	TGAGTTCACTTT	47D+59	47D+59	66D+111	66D+111
AGACAAAGTCGCCTAGCAGTACTTGAGC	b2	AGACAAAGTCGCCTAG	CAGTACTTGAGC	47D+59	47D+59	66D+111	66D+111
GTTACAGTCGGCATTACACGTAGCCCGG	b2	GTTACAGTCGGCATTA	CACGTAGCCCGG	47D+59	47D+59	66D+111	66D+111
CCTTCAGTCTCTATGTCACAAATCGGTC	b2	CCTTCAGTCTCTATGT	CACAAATCGGTC	47D+59	47D+59	66D+111	66D+111
CACCGTTCAGACCTGCCCCGATAGGATT	b2	CACCGTTCAGACCTGC	CCCGATAGGATT	47D+59	47D+59	66D+111	66D+111
ACGGTTACATGAGATACCACCGAAGGTT	b2	ACGGTTACATGAGATA	CCACCGAAGGTT	47D+59	47D+59	66D+111	66D+111
GCATCTCGTGGATTTCGAATCAGGGCGC	b2	GCATCTCGTGGATTTC	GAATCAGGGCGC	47D+59	47D+59	66D+111	66D+111
CAGCAATCATGACAAACGACTAGAGCCA	b2	CAGCAATCATGACAAA	CGACTAGAGCCA	47D+59	47D+59	66D+111	66D+111
CTGTGGGAGCCTGAGAACCGGTCAGGGT	b2	CTGTGGGAGCCTGAGA	ACCGGTCAGGGT	47D+59	47D+59	66D+111	66D+111
TCCGAAACAAGTCCATCAGGGTAACCTA	b2	TCCGAAACAAGTCCAT	CAGGGTAACCTA	47D+59	47D+59	66D+111	66D+111
GCACATATCATTATCCCTTACGAACGAT	b2	GCACATATCATTATCC	CTTACGAACGAT	47D+59	47D+59	66D+111	66D+111
TTGACCCCAAAGGATTACCTGTCTCTAA	b2	TTGACCCCAAAGGATT	ACCTGTCTCTAA	47D+59	47D+59	66D+111	66D+111
TATTTCGTCTCCTGTGACAATAAGCAAT	b2	TATTTCGTCTCCTGTG	ACAATAAGCAAT	47D+59	47D+59	66D+111	66D+111
GAAGTAACACTCCACTATGTCAATTAGT	b2	GAAGTAACACTCCACT	ATGTCAATTAGT	47D+59	47D+59	66D+111	66D+111
GATGGAGAGCAGTCTTGGAATATTGTTT	b2	GATGGAGAGCAGTCTT	GGAATATTGTTT	47D+59	47D+59	66D+111	66D+111
ACCCAAACAAGCAATATCTGCACGGGAC	b2	ACCCAAACAAGCAATA	TCTGCACGGGAC	47D+59	47D+59	66D+111	66D+111
GTCGTAATCTTCCACGATTTATACGCGC	b2	GTCGTAATCTTCCACG	ATTTATACGCGC	47D+59	47D+59	66D+111	66D+111
TTCTTCCGTAGCTGTTTGCTTACGCCCC	b2	TTCTTCCGTAGCTGTT	TGCTTACGCCCC	47D+59	47D+59	66D+111	66D+111
GGAATGGGTATTTCTCAACGATCGGATA	b2	GGAATGGGTATTTCTC	AACGATCGGATA	47D+59	47D+59	66D+111	66D+111
CGAGGCTAGACCTCCGAAAGTGTGCTTT	b2	CGAGGCTAGACCTCCG	AAAGTGTGCTTT	47D+59	47D+59	66D+111	66D+111
TGATTCTAGGCCTGAAGCTCGAGCATCA	b2	TGATTCTAGGCCTGAA	GCTCGAGCATCA	47D+59	47D+59	66D+111	66D+111
CTGCAGGTCTTACGTTAAGCCTCAGCCC	b2	CTGCAGGTCTTACGTT	AAGCCTCAGCCC	47D+59	47D+59	66D+111	66D+111
AACAAAGTCACCCTTGCGCCACGCATAC	b2	AACAAAGTCACCCTTG	CGCCACGCATAC	47D+59	47D+59	66D+111	66D+111
CTGCTCAAGTGACACGACTTGACCTGGT	b2	CTGCTCAAGTGACACG	ACTTGACCTGGT	47D+59	47D+59	66D+111	66D+111
CATTGAGGTCTTGGTAATAGCGCTAGCA	b2	CATTGAGGTCTTGGTA	ATAGCGCTAGCA	47D+59	47D+59	66D+111	66D+111
ACCTACCAGCCACCGTATACGAACCCTA	b2	ACCTACCAGCCACCGT	ATACGAACCCTA	47D+59	47D+59	66D+111	66D+111
GCCTGTTCAAGAGGCTCTAAGTCCGAGA	b2	GCCTGTTCAAGAGGCT	CTAAGTCCGAGA	47D+59	47D+59	66D+111	66D+111
ATCCACCAGCCTGACCTAACGTTAGCCG	b2	ATCCACCAGCCTGACC	TAACGTTAGCCG	48D+40	1D+90	1D+116	48D+94
CAAGAGGGTAGGGAGGGCCAGAGTAGAA	b2	CAAGAGGGTAGGGAGG	GCCAGAGTAGAA	4D+62	NONE	12I+103	48D+129
CATGAGTAGTAGCTCTCTCGTCACCAAG	b2	CATGAGTAGTAGCTCT	CTCGTCACCAAG	4D+62	NONE	55D+119	55D+119
GGGCTCATCCGTATGAGGTGCGCTAGGA	b2	GGGCTCATCCGTATGA	GGTGCGCTAGGA	4D+62	NONE	55D+119	55D+119
CTGCAGGTCCGGCAGTAATCTGTGCTGA	b2	CTGCAGGTCCGGCAGT	AATCTGTGCTGA	4D+62	NONE	55D+119	55D+119
CGCCATTCATATACCGCGGTAGGGGACG	b2	CGCCATTCATATACCG	CGGTAGGGGACG	4D+62	NONE	55D+119	55D+119
CGTAGTAGTCTGTGGCCTGCAATGGAAG	b2	CGTAGTAGTCTGTGGC	CTGCAATGGAAG	4D+62	NONE	55D+119	55D+119
TATTTCGCACGGGTAAGACAGAATGACA	b2	TATTTCGCACGGGTAA	GACAGAATGACA	4D+62	NONE	55D+119	55D+119
ATCGTAGGTGACACGACTGCGTTTGCGC	b2	ATCGTAGGTGACACGA	CTGCGTTTGCGC	4D+62	NONE	55D+119	55D+119
GAGTTTGAGCGTATAAGGTCGATTTCTA	b2	GAGTTTGAGCGTATAA	GGTCGATTTCTA	4D+62	NONE	55D+119	55D+119
GTTGTAGTCCAGTGTATATGGCGCTAGT	b2	GTTGTAGTCCAGTGTA	TATGGCGCTAGT	4D+62	NONE	55D+119	55D+119
AATTCCTAGGTCGAGTGTGGTGTTTGTT	b2	AATTCCTAGGTCGAGT	GTGGTGTTTGTT	4D+62	NONE	55D+119	55D+119
TGATTTCGTTCAAAGAGCCTGCTTAAAA	b2	TGATTTCGTTCAAAGA	GCCTGCTTAAAA	4D+62	NONE	55D+119	55D+119
TTCCTTCAGTTCTCTTACTGCCCGCTCC	b2	TTCCTTCAGTTCTCTT	ACTGCCCGCTCC	4D+62	NONE	55D+119	55D+119
TTACAGGTCTCGTCACGGGTGGAAATGC	b2	TTACAGGTCTCGTCAC	GGGTGGAAATGC	4D+62	NONE	55D+119	55D+119
GGGTGAATCGATAACCAGGCTTTATGCC	b2	GGGTGAATCGATAACC	AGGCTTTATGCC	4D+62	NONE	55D+119	55D+119
GTGTTCCGTGTTTCTTATCTTTACCTAC	b2	GTGTTCCGTGTTTCTT	ATCTTTACCTAC	4D+62	NONE	55D+119	55D+119
CATCGTCCAGTATGAAAGCCTGTCCTAC	b2	CATCGTCCAGTATGAA	AGCCTGTCCTAC	4D+62	NONE	55D+119	55D+119
AGACCCGGTGTTGAGGAGGACCTCTCTT	b2	AGACCCGGTGTTGAGG	AGGACCTCTCTT	4D+62	NONE	55D+119	55D+119
TCATTTGTCTGACAGTTGCACTCACGGT	b2	TCATTTGTCTGACAGT	TGCACTCACGGT	4D+62	NONE	55D+119	55D+119
TCCTGCATCATGAGAAGATGTAAACTGA	b2	TCCTGCATCATGAGAA	GATGTAAACTGA	4D+62	NONE	55D+119	55D+119
TTCTAGTGTCACTCGGTGTCTGCCTTAG	b2	TTCTAGTGTCACTCGG	TGTCTGCCTTAG	4D+62	NONE	55D+119	55D+119
GAAACCTTCGATGGAGCTAAAGGGAGTA	b2	GAAACCTTCGATGGAG	CTAAAGGGAGTA	4D+62	NONE	55D+119	55D+119
AGAAGCGTCCCATGGGGCTCGGGCAAAC	b2	AGAAGCGTCCCATGGG	GCTCGGGCAAAC	4D+62	NONE	55D+119	55D+119
CATTTCATCGCGCCAAGAGATTATTTTT	b2	CATTTCATCGCGCCAA	GAGATTATTTTT	4D+62	NONE	55D+119	55D+119
TCGCTTGGTCTTGGTATCGCCCCCCTGG	b2	TCGCTTGGTCTTGGTA	TCGCCCCCCTGG	4D+62	NONE	55D+119	55D+119
ATACCTTCATCGATCACTCGAAAACATA	b2	ATACCTTCATCGATCA	CTCGAAAACATA	4D+62	NONE	55D+119	55D+119
CATTGCCGTGCCCGTAACGCAACGCTAA	b2	CATTGCCGTGCCCGTA	ACGCAACGCTAA	4D+62	NONE	55D+119	55D+119
GTTACCCCACACGCCACTCATTAGTAGC	b2	GTTACCCCACACGCCA	CTCATTAGTAGC	4D+62	NONE	55D+119	55D+119
ACTTATCTCACCGACGGAGCATCGGGAG	b2	ACTTATCTCACCGACG	GAGCATCGGGAG	4D+62	NONE	55D+119	55D+119
AACCATGAGTTGCCCGTGTCTCAACAGC	b2	AACCATGAGTTGCCCG	TGTCTCAACAGC	4D+62	NONE	55D+119	55D+119
AGAAATGAGTCGGCCTTCGTAATATGGT	b2	AGAAATGAGTCGGCCT	TCGTAATATGGT	4D+62	NONE	55D+119	55D+119
CGCATAATCTAGCATGGTGGCTACGTCG	b2	CGCATAATCTAGCATG	GTGGCTACGTCG	4D+62	NONE	55D+119	55D+119
GTCGTAAAGTGTTCCATCACCCAGATAT	b2	GTCGTAAAGTGTTCCA	TCACCCAGATAT	4D+62	NONE	55D+119	55D+119
TACCCGTCACCTAAACGACTGATGTTCA	b2	TACCCGTCACCTAAAC	GACTGATGTTCA	4D+62	NONE	55D+119	55D+119
ATGCCTCCAACCGGAAGGCCAAGCCCGT	b2	ATGCCTCCAACCGGAA	GGCCAAGCCCGT	4D+62	NONE	55D+119	55D+119
TCACGGGAGTAATTGGGCCTTACGGGGT	b2	TCACGGGAGTAATTGG	GCCTTACGGGGT	4D+62	NONE	55D+119	55D+119
ATCACGAAGCGAGTACAACCGGTCTACA	b2	ATCACGAAGCGAGTAC	AACCGGTCTACA	4D+62	NONE	55D+119	55D+119
GTTGCTCAGCGTCGAAATGCCCCTCGGT	b2	GTTGCTCAGCGTCGAA	ATGCCCCTCGGT	4D+62	NONE	55D+119	55D+119
AGACAAAGTCGTCGGTATGATCGGGTCT	b2	AGACAAAGTCGTCGGT	ATGATCGGGTCT	4D+62	NONE	55D+119	55D+119
ACCCAAAGTGGATCGAAGAGTGTGCGCA	b2	ACCCAAAGTGGATCGA	AGAGTGTGCGCA	4D+62	NONE	55D+119	55D+119
ACAACCAGTTCGTAACTAATCCAGGAGG	b2	ACAACCAGTTCGTAAC	TAATCCAGGAGG	4D+62	NONE	55D+119	55D+119
AGCGCCATCGAGTCTAGCTCCGTTGCCG	b2	AGCGCCATCGAGTCTA	GCTCCGTTGCCG	4D+62	NONE	55D+119	55D+119
AGTACCATCCGCACGAATAAGGTTAATT	b2	AGTACCATCCGCACGA	ATAAGGTTAATT	4D+62	NONE	55D+119	55D+119
GTAAGTCCAGCTATTGTCAAGTTCTTGC	b2	GTAAGTCCAGCTATTG	TCAAGTTCTTGC	4D+62	NONE	55D+119	55D+119
TCCTGCACAACGACAGTTTCCCAGTTGG	b2	TCCTGCACAACGACAG	TTTCCCAGTTGG	4D+62	NONE	55D+119	55D+119
CATTGCCAGCGTCAGAACCCCTTCATTC	b2	CATTGCCAGCGTCAGA	ACCCCTTCATTC	4D+62	NONE	55D+119	55D+119
ATCCTATAGGTTGAGCATGACTTGGTGT	b2	ATCCTATAGGTTGAGC	ATGACTTGGTGT	4D+62	NONE	55D+119	55D+119
TCACTATCATAACCCAGATCATGCTTTT	b2	TCACTATCATAACCCA	GATCATGCTTTT	4D+62	NONE	55D+119	55D+119
TCACTATGTATCCTCCCGCTTGTTGCCT	b2	TCACTATGTATCCTCC	CGCTTGTTGCCT	4D+62	NONE	55D+119	55D+119
CATTCCGCAGGAACCAGAATAACCGACC	b2	CATTCCGCAGGAACCA	GAATAACCGACC	4D+62	NONE	55D+119	55D+119
TCATTACGTGGTCCGTCATTGTCAGTAC	b2	TCATTACGTGGTCCGT	CATTGTCAGTAC	4D+62	NONE	55D+119	55D+119
TCTATACGTGGCTGCTGACGCGACATCT	b2	TCTATACGTGGCTGCT	GACGCGACATCT	4D+62	NONE	55D+119	55D+119
TACTTACTCTCGGTCTCAATACTGCGGT	b2	TACTTACTCTCGGTCT	CAATACTGCGGT	4D+62	NONE	55D+119	55D+119
ACTTCGCCACGGCACTACTGGCCTACTG	b2	ACTTCGCCACGGCACT	ACTGGCCTACTG	4D+62	NONE	55D+119	55D+119
CATTTCACAGACCATTTATATGTTAATT	b2	CATTTCACAGACCATT	TATATGTTAATT	4D+62	NONE	55D+119	55D+119
CTTGAGATCCCAGGCACACGGCAGCCAG	b2	CTTGAGATCCCAGGCA	CACGGCAGCCAG	4D+62	NONE	55D+119	55D+119
GACCCAGTCCCACAGGGCTGTCTAGGGA	b2	GACCCAGTCCCACAGG	GCTGTCTAGGGA	4D+62	NONE	55D+119	55D+119
GCGGAAATCAACACCAGGTTCGGCTCGC	b2	GCGGAAATCAACACCA	GGTTCGGCTCGC	4D+62	NONE	55D+119	55D+119
CATGGATGTATCGTTGTCAGATTCAGGT	b2	CATGGATGTATCGTTG	TCAGATTCAGGT	4D+62	NONE	55D+119	55D+119
GATGTTGTCACCTCTGTGCGGTCACGGC	b2	GATGTTGTCACCTCTG	TGCGGTCACGGC	4D+62	NONE	55D+119	55D+119
ATTCCATGTCTGGTTAGTCTGGCGAGGT	b2	ATTCCATGTCTGGTTA	GTCTGGCGAGGT	4D+62	NONE	55D+119	55D+119
CGGGCATTCTCCCATGCACGATTAGGGC	b2	CGGGCATTCTCCCATG	CACGATTAGGGC	4D+62	NONE	55D+119	55D+119
GTGAGGAAGCTAGATACTCGATTAAGGG	b2	GTGAGGAAGCTAGATA	CTCGATTAAGGG	4D+62	NONE	55D+119	55D+119
ACAGAAACACGGCGTTCGGACATATGCC	b2	ACAGAAACACGGCGTT	CGGACATATGCC	4D+62	NONE	55D+119	55D+119
TTAGTCTTCCATCACCCAGATATCGCTC	b2	TTAGTCTTCCATCACC	CAGATATCGCTC	4D+62	NONE	55D+119	55D+119
CACAGGCTCCCGAGGTCGTCAGTCGCGC	b2	CACAGGCTCCCGAGGT	CGTCAGTCGCGC	4D+62	NONE	55D+119	55D+119
TCACACCAGAGTTGATTCGAGTAACCTT	b2	TCACACCAGAGTTGAT	TCGAGTAACCTT	4D+62	NONE	55D+119	55D+119
TCACACCGTCGACTTAGGAGCCTCTGCT	b2	TCACACCGTCGACTTA	GGAGCCTCTGCT	4D+62	NONE	55D+119	55D+119
ATATCCTAGGTCCAGATTCTTGTTCGCT	b2	ATATCCTAGGTCCAGA	TTCTTGTTCGCT	4D+62	NONE	55D+119	55D+119
TGTACAGAGCGTATGGAGCCAAGCTTCC	b2	TGTACAGAGCGTATGG	AGCCAAGCTTCC	4D+62	NONE	55D+119	55D+119
CCACTTGCATCGTCCTGAGGTCGTCCTC	b2	CCACTTGCATCGTCCT	GAGGTCGTCCTC	4D+62	NONE	55D+119	55D+119
AACTTCTAGAGTCACGAGTAGCACATAC	b2	AACTTCTAGAGTCACG	AGTAGCACATAC	4D+62	NONE	55D+119	55D+119
GAAGAATGTGTCCGTGCGATCCGTTCAC	b2	GAAGAATGTGTCCGTG	CGATCCGTTCAC	4D+62	NONE	55D+119	55D+119
TCTCACGTCATGCCGGTTCCAACACAGA	b2	TCTCACGTCATGCCGG	TTCCAACACAGA	4D+62	NONE	55D+119	55D+119
GGATGTTGTCGCATCGATGTCCTAATAG	b2	GGATGTTGTCGCATCG	ATGTCCTAATAG	4D+62	NONE	55D+119	55D+119
TTAGGCAGTGTGCTTAACTAGGACAGAC	b2	TTAGGCAGTGTGCTTA	ACTAGGACAGAC	4D+62	NONE	55D+119	55D+119
TGTAAGCGTATCCCAAGCGCGATAACCT	b2	TGTAAGCGTATCCCAA	GCGCGATAACCT	4D+62	NONE	55D+119	55D+119
CGGAATTGTGCAGTGAGTGACCGGTCTT	b2	CGGAATTGTGCAGTGA	GTGACCGGTCTT	4D+62	NONE	55D+119	55D+119
CCTGCATCACTTGGGCGTTTAGTCGTGC	b2	CCTGCATCACTTGGGC	GTTTAGTCGTGC	4D+62	NONE	55D+119	55D+119
CAACGATAGACTCCGCCACTCGTCTCTC	b2	CAACGATAGACTCCGC	CACTCGTCTCTC	4D+62	NONE	55D+119	55D+119
CGAGTGCAGGTAACTAATAACAAACGGC	b2	CGAGTGCAGGTAACTA	ATAACAAACGGC	4D+62	NONE	55D+119	55D+119
CGAGGAAGTTCGTTCCTCAGTTTGGAGT	b2	CGAGGAAGTTCGTTCC	TCAGTTTGGAGT	4D+62	NONE	55D+119	55D+119
TCGCTCACAAGACGACGGTGCGCAGGGT	b2	TCGCTCACAAGACGAC	GGTGCGCAGGGT	4D+62	NONE	55D+119	55D+119
GCCCAGATCTGAGAAACTGGTGGTATCA	b2	GCCCAGATCTGAGAAA	CTGGTGGTATCA	4D+62	NONE	55D+119	55D+119
CTCCCTCCAATTTCTCAAGAGTCATCAC	b2	CTCCCTCCAATTTCTC	AAGAGTCATCAC	4D+62	NONE	55D+119	55D+119
AGGACGATCGAGCACCTCTGAATGGCCT	b2	AGGACGATCGAGCACC	TCTGAATGGCCT	4D+62	NONE	55D+119	55D+119
GCCCAGACAGTCAGCCACAGGACATAGC	b2	GCCCAGACAGTCAGCC	ACAGGACATAGC	4D+62	NONE	55D+119	55D+119
ATCCACCAGGGTCAACTTGGCGAGGCCA	b2	ATCCACCAGGGTCAAC	TTGGCGAGGCCA	4D+62	NONE	55D+119	55D+119
GAGACTTCAGGCACAACATGGGGTATTA	b2	GAGACTTCAGGCACAA	CATGGGGTATTA	4D+62	NONE	55D+119	55D+119
GTCCACTAGGGTACGTTGAGTTTAATAG	b2	GTCCACTAGGGTACGT	TGAGTTTAATAG	4D+62	NONE	55D+119	55D+119
CCGAACGTCCCAGGCAGAGAGCAAGCTC	b2	CCGAACGTCCCAGGCA	GAGAGCAAGCTC	4D+62	NONE	55D+119	55D+119
TTCTCTCGTGGATCGAGGGTGGGAGGTG	b2	TTCTCTCGTGGATCGA	GGGTGGGAGGTG	4D+62	NONE	55D+119	55D+119
GATAGAAAGTAAACTGGCGCGGTATGTC	b2	GATAGAAAGTAAACTG	GCGCGGTATGTC	4D+62	NONE	55D+119	55D+119
CCTATCGGTTCCTAGACCCCCGCACGCT	b2	CCTATCGGTTCCTAGA	CCCCCGCACGCT	4D+62	NONE	55D+119	55D+119
ACCACAATCCATCTGCGGGCATACGTTT	b2	ACCACAATCCATCTGC	GGGCATACGTTT	4D+62	NONE	55D+119	55D+119
ATCGATGGTCCATACATCACAAGGATCA	b2	ATCGATGGTCCATACA	TCACAAGGATCA	4D+62	NONE	55D+119	55D+119
AGTCATGGTGTTCAGTTGGTATTTTAGG	b2	AGTCATGGTGTTCAGT	TGGTATTTTAGG	4D+62	NONE	55D+119	55D+119
TACATTCCAACTGCTACTCTACCAAGTT	b2	TACATTCCAACTGCTA	CTCTACCAAGTT	4D+62	NONE	55D+119	55D+119
CATCCGTAGCGTATGGCTGCCATGGGAG	b2	CATCCGTAGCGTATGG	CTGCCATGGGAG	4D+62	NONE	55D+119	55D+119
ATACCGATCATACGGTCATAGTGCGGTG	b2	ATACCGATCATACGGT	CATAGTGCGGTG	4D+62	NONE	55D+119	55D+119
ATCGTGAGTTAGGGACATGTTTCCAACT	b2	ATCGTGAGTTAGGGAC	ATGTTTCCAACT	4D+62	NONE	55D+119	55D+119
CTCCCTCTCGCGCCAATCACGGTCGTTC	b2	CTCCCTCTCGCGCCAA	TCACGGTCGTTC	4D+62	NONE	55D+119	55D+119
AAAGTGAGTGGCATCCACCGTAAGTGAC	b2	AAAGTGAGTGGCATCC	ACCGTAAGTGAC	4D+62	NONE	55D+119	55D+119
AAAGGATTCCAAAGGGCACTGTGTTTCG	b2	AAAGGATTCCAAAGGG	CACTGTGTTTCG	4D+62	NONE	55D+119	55D+119
TAATCTCAGGACCCAATCGGGCTACGCC	b2	TAATCTCAGGACCCAA	TCGGGCTACGCC	4D+62	NONE	55D+119	55D+119
TGATTCTCAGTAGAGCGCTGTCGTGCGG	b2	TGATTCTCAGTAGAGC	GCTGTCGTGCGG	4D+62	NONE	55D+119	55D+119
ATGCCTCCAAAGGAGAATGCGGCTATGG	b2	ATGCCTCCAAAGGAGA	ATGCGGCTATGG	4D+62	NONE	55D+119	55D+119
TACCTCGTCCAAGCATGCCTTGACCGGC	b2	TACCTCGTCCAAGCAT	GCCTTGACCGGC	4D+62	NONE	55D+119	55D+119
AGAACAATCACCTACCTCCCAACAGCCC	b2	AGAACAATCACCTACC	TCCCAACAGCCC	4D+62	NONE	55D+119	55D+119
TAGATCGTCATGGAGGGATTTGCAGGGT	b2	TAGATCGTCATGGAGG	GATTTGCAGGGT	4D+62	NONE	55D+119	55D+119
GGGCCATGTATGTGTCCTTCTTTAGGGG	b2	GGGCCATGTATGTGTC	CTTCTTTAGGGG	4D+62	NONE	NONE	13D+134
CATCGTCGTAAGATTGAAGGGGACGCCC	b2	CATCGTCGTAAGATTG	AAGGGGACGCCC	4D+62	NONE	NONE	2D+144
TGGGTTACATGTAACCCTTGTAGGCCCG	b2	TGGGTTACATGTAACC	CTTGTAGGCCCG	52D+20	19D+78	29D+103	7D+140
TCCATCGCAAGTTTGCGTACTTAGGTGA	b2	TCCATCGCAAGTTTGC	GTACTTAGGTGA	52D+20	19D+78	29D+103	7D+140
CTTCTCTGTCTCCTGTTACCATCCCTAG	b2	CTTCTCTGTCTCCTGT	TACCATCCCTAG	52D+20	19D+78	29D+103	7D+140
ATCTTCAGTCTTCCGTACGCCTACCGAA	b2	ATCTTCAGTCTTCCGT	ACGCCTACCGAA	52D+20	19D+78	29D+103	7D+140
TACTGCCCATCGATGTGATAATATTGTC	b2	TACTGCCCATCGATGT	GATAATATTGTC	52D+20	19D+78	29D+103	7D+140
TCAATCTTCGTGGTATAGGCGGTTAGAT	b2	TCAATCTTCGTGGTAT	AGGCGGTTAGAT	52D+20	19D+78	29D+103	7D+140
GGGCTACGTCTGTGCGTCCAGGAGGGGC	b2	GGGCTACGTCTGTGCG	TCCAGGAGGGGC	53D+19	26D+75	73D+104	7D+135&2I+144+CA
AAGCATCAGTGCCTCGGTAAGCTCATGG	b2	AAGCATCAGTGCCTCG	GTAAGCTCATGG	53D+19	26D+75	73D+104	7D+135&2I+144+CA
TGGTTAGTCCTGGGACAAGTAACTTGGG	b2	TGGTTAGTCCTGGGAC	AAGTAACTTGGG	53D+25	12D+92	68D+109	68D+109
TTGGTTTAGTCCTGTATCGCGTATTCCG	b2	TTGGTTTAGTCCTGTA	TCGCGTATTCCG	53D+65	53D+65	53D+65	1D+145
CGCAGGTTCTGGCCTTGCACCCTGGCGT	b2	CGCAGGTTCTGGCCTT	GCACCCTGGCGT	53D+65	53D+65	53D+65	1D+145
CTATCTAAGGGATCGTTCACGGGGGTGG	b2	CTATCTAAGGGATCGT	TCACGGGGGTGG	53D+65	53D+65	53D+65	1D+145
TCCATCGGTACAACGGCTACTGGGGGGG	b2	TCCATCGGTACAACGG	CTACTGGGGGGG	53D+65	53D+65	53D+65	1D+145
GTAACCAAGGAAGTAGCCCTGTGACGGG	b2	GTAACCAAGGAAGTAG	CCCTGTGACGGG	53D+65	53D+65	53D+65	1D+145
ATTCAGGAGGGTGGGACTGACATGTGCG	b2	ATTCAGGAGGGTGGGA	CTGACATGTGCG	53D+65	53D+65	53D+65	1D+145
GCGGAAAGTCTTCTATACTAGGGCTCTG	b2	GCGGAAAGTCTTCTAT	ACTAGGGCTCTG	53D+65	53D+65	53D+65	1D+145
AGGCATTTCTCCTGTGCTAGGTATCTGG	b2	AGGCATTTCTCCTGTG	CTAGGTATCTGG	53D+65	53D+65	53D+65	1D+145
CACAACACAACCAGAGTAAGGTACCGGC	b2	CACAACACAACCAGAG	TAAGGTACCGGC	53D+65	53D+65	53D+65	1D+145
TTCGATTGTCCTCAGGTGGCCCGCTGCG	b2	TTCGATTGTCCTCAGG	TGGCCCGCTGCG	53D+65	53D+65	53D+65	1D+145
GTACAGTGTGTTTCTTGGTTTCTGCACA	b2	GTACAGTGTGTTTCTT	GGTTTCTGCACA	53D+65	53D+65	53D+65	1D+145
CGTAATGCATAATCGCTACCTGCAGCAG	b2	CGTAATGCATAATCGC	TACCTGCAGCAG	53D+65	53D+65	53D+65	1D+145
ACCACAAGTAACACGGCCACCCGAGCGT	b2	ACCACAAGTAACACGG	CCACCCGAGCGT	53D+65	53D+65	53D+65	1D+145
TTCGGTCGTCCACAGCTCAAGAGGTCGT	b2	TTCGGTCGTCCACAGC	TCAAGAGGTCGT	53D+65	53D+65	53D+65	1D+145
CTCAACCTCATGGAGGTTGTCTTAGTAG	b2	CTCAACCTCATGGAGG	TTGTCTTAGTAG	53D+65	53D+65	53D+65	1D+145
GGGAGATTCATGAGGGAGTCCCTTGCTG	b2	GGGAGATTCATGAGGG	AGTCCCTTGCTG	53D+65	53D+65	53D+65	1D+145
ACTGCAACACCCTGAGGCGGGGCGCACG	b2	ACTGCAACACCCTGAG	GCGGGGCGCACG	53D+65	53D+65	53D+65	1D+145
TAACGACCAGAGGAAACTGCGTTATGTG	b2	TAACGACCAGAGGAAA	CTGCGTTATGTG	53D+65	53D+65	53D+65	1D+145
AATCGACTCAATCTCTTCGGCACTGGCC	b2	AATCGACTCAATCTCT	TCGGCACTGGCC	53D+65	53D+65	53D+65	1D+145
ATGGATCGTGGACAGTGACATGCGGTTT	b2	ATGGATCGTGGACAGT	GACATGCGGTTT	53D+65	53D+65	53D+65	1D+145
CGCAGGTGTGCATTACGTTGGATTTTAC	b2	CGCAGGTGTGCATTAC	GTTGGATTTTAC	53D+65	53D+65	53D+65	1D+145
CGTTCTGAGCACTTTGGTACTTGACCGT	b2	CGTTCTGAGCACTTTG	GTACTTGACCGT	53D+65	53D+65	53D+65	1D+145
GTAGGAGTCTTGAGCAGACCCGTCACAT	b2	GTAGGAGTCTTGAGCA	GACCCGTCACAT	53D+65	53D+65	53D+65	1D+145
ATCCTATGTTTGAAAGTCCGCGCTACTA	b2	ATCCTATGTTTGAAAG	TCCGCGCTACTA	53D+65	53D+65	53D+65	1D+145
GATTGGTTCACATACGACTGGGGACCCG	b2	GATTGGTTCACATACG	ACTGGGGACCCG	53D+65	53D+65	53D+65	1D+145
AGTGACTTCTTGCGCTTATTGTCGTACG	b2	AGTGACTTCTTGCGCT	TATTGTCGTACG	53D+65	53D+65	53D+65	1D+145
AAACGCTGTGTTTGCACCCCCAGGGTTT	b2	AAACGCTGTGTTTGCA	CCCCCAGGGTTT	53D+65	53D+65	53D+65	1D+145
AACCAACGTTGCTAGTCTACAGGAGACG	b2	AACCAACGTTGCTAGT	CTACAGGAGACG	53D+65	53D+65	53D+65	1D+145
TGCGATATCGTGGTATTCGCTGTATAGC	b2	TGCGATATCGTGGTAT	TCGCTGTATAGC	53D+65	53D+65	53D+65	1D+145
CGTAAGTGTGGAAGTCAAAGGTTTTTTT	b2	CGTAAGTGTGGAAGTC	AAAGGTTTTTTT	53D+65	53D+65	53D+65	1D+145
TCCACGTTCTGAGAGGCTCGCTGTTAGT	b2	TCCACGTTCTGAGAGG	CTCGCTGTTAGT	53D+65	53D+65	53D+65	1D+145
CATGGATGTGCAGGATGTTGGAAGGAGT	b2	CATGGATGTGCAGGAT	GTTGGAAGGAGT	53D+65	53D+65	53D+65	1D+145
CACTAAGTCCCTCATGACCTTAATCTTG	b2	CACTAAGTCCCTCATG	ACCTTAATCTTG	53D+65	53D+65	53D+65	1D+145
GCATGATCACAGTGAGAACGTCCGCCGC	b2	GCATGATCACAGTGAG	AACGTCCGCCGC	53D+65	53D+65	53D+65	1D+145
TACAACGCAGTTTGGTAATGCTAGTGTC	b2	TACAACGCAGTTTGGT	AATGCTAGTGTC	53D+65	53D+65	53D+65	1D+145
GATGATCAGTGCCAGATCCTATCTGTTG	b2	GATGATCAGTGCCAGA	TCCTATCTGTTG	53D+65	53D+65	53D+65	1D+145
TCTTGCGAGACATGCGTTATACTAAGCT	b2	TCTTGCGAGACATGCG	TTATACTAAGCT	53D+65	53D+65	53D+65	1D+145
CTGTAGACATACTGTGATTCCCTGGCTT	b2	CTGTAGACATACTGTG	ATTCCCTGGCTT	53D+65	53D+65	53D+65	1D+145
GTTTACTAGCGACTGAGTTTTGGGCATC	b2	GTTTACTAGCGACTGA	GTTTTGGGCATC	53D+65	53D+65	53D+65	1D+145
GACCCTTGTGACGCCTCCAAGCCGTATG	b2	GACCCTTGTGACGCCT	CCAAGCCGTATG	53D+65	53D+65	53D+65	1D+145
AATGAAGAGATGAACTACAGGTTGTGGG	b2	AATGAAGAGATGAACT	ACAGGTTGTGGG	53D+65	53D+65	53D+65	1D+145
TCATCATCATCCCACTCAACAGACGACA	b2	TCATCATCATCCCACT	CAACAGACGACA	53D+65	53D+65	53D+65	1D+145
TACCCGTTCGCTGTTCTGTTGCTCTGTT	b2	TACCCGTTCGCTGTTC	TGTTGCTCTGTT	53D+65	53D+65	53D+65	1D+145
GAGTTACAGTGATAGTGGGGCCGCAATG	b2	GAGTTACAGTGATAGT	GGGGCCGCAATG	53D+65	53D+65	53D+65	1D+145
CATTCATGTTTACGACGGATGCGAAGCG	b2	CATTCATGTTTACGAC	GGATGCGAAGCG	53D+65	53D+65	53D+65	1D+145
CCTCTCCAGAACCCGATGGCGGGCCAGC	b2	CCTCTCCAGAACCCGA	TGGCGGGCCAGC	53D+65	53D+65	53D+65	1D+145
AGGACGAAGGTCACTTGTCGTTCTCAGA	b2	AGGACGAAGGTCACTT	GTCGTTCTCAGA	53D+65	53D+65	53D+65	1D+145
TACTTCAGTAGCTCGCCGTGGTCGTAGG	b2	TACTTCAGTAGCTCGC	CGTGGTCGTAGG	53D+65	53D+65	53D+65	1D+145
CTCAACCTCTGCCTGTACCTGCTCGCAG	b2	CTCAACCTCTGCCTGT	ACCTGCTCGCAG	53D+65	53D+65	53D+65	1D+145
ACTGATGTCTGAGAAACCCACCGCTTTG	b2	ACTGATGTCTGAGAAA	CCCACCGCTTTG	53D+65	53D+65	53D+65	1D+145
TCTCACGAGCATACTCTCGTACTCGGGT	b2	TCTCACGAGCATACTC	TCGTACTCGGGT	53D+65	53D+65	53D+65	1D+145
TCGTCCATCCGACATAAACCTGGGGCAA	b2	TCGTCCATCCGACATA	AACCTGGGGCAA	53D+65	53D+65	53D+65	1D+145
TGATTTCCATGTAACCTTCTCATCACGT	b2	TGATTTCCATGTAACC	TTCTCATCACGT	53D+65	53D+65	53D+65	1D+145
AAGTACCCAGGGTCTCAATTACTCTGCT	b2	AAGTACCCAGGGTCTC	AATTACTCTGCT	53D+65	53D+65	53D+65	1D+145
GCCTGTTAGCAAGTGCGGAACCCTGGGG	b2	GCCTGTTAGCAAGTGC	GGAACCCTGGGG	53D+65	53D+65	53D+65	1D+145
GATAGCTAGCCTCTTCGTAGCTTGTCGC	b2	GATAGCTAGCCTCTTC	GTAGCTTGTCGC	53D+65	53D+65	53D+65	1D+145
GTAGATCAGTTGGCGACCCCCAACCCCG	b2	GTAGATCAGTTGGCGA	CCCCCAACCCCG	53D+65	53D+65	53D+65	1D+145
AGGCCACGTCTGTGCGCTTTTACGGGGA	b2	AGGCCACGTCTGTGCG	CTTTTACGGGGA	53D+65	53D+65	53D+65	1D+145
GCTACCTAGGAGCTGTACGGCGGATACG	b2	GCTACCTAGGAGCTGT	ACGGCGGATACG	53D+65	53D+65	53D+65	1D+145
ATAGAGATCCGGACTGTCACTCGACTGG	b2	ATAGAGATCCGGACTG	TCACTCGACTGG	53D+65	53D+65	53D+65	1D+145
TGACGCGTCATGTCTTAAGACCCTTTTG	b2	TGACGCGTCATGTCTT	AAGACCCTTTTG	53D+65	53D+65	53D+65	1D+145
GAGTTGTGTCGCGTTGCGAACTAGGCCG	b2	GAGTTGTGTCGCGTTG	CGAACTAGGCCG	53D+65	53D+65	53D+65	1D+145
CATGGTAGTGACGCCTTGGTAACGCAAG	b2	CATGGTAGTGACGCCT	TGGTAACGCAAG	53D+65	53D+65	53D+65	1D+145
ACACCAATCTTACGGACCACGGCGTGTA	b2	ACACCAATCTTACGGA	CCACGGCGTGTA	53D+65	53D+65	53D+65	1D+145
AACAACCCACCGTCGATCTTGGTGAACT	b2	AACAACCCACCGTCGA	TCTTGGTGAACT	53D+65	53D+65	53D+65	1D+145
GGGTGTCGTTTCCCACTTTTTACCCGGG	b2	GGGTGTCGTTTCCCAC	TTTTTACCCGGG	53D+65	53D+65	53D+65	1D+145
CTATCCGCATTAAGCCTCATGTCTGCCG	b2	CTATCCGCATTAAGCC	TCATGTCTGCCG	53D+65	53D+65	53D+65	1D+145
CTCTGGTTCTGCAGCGAGCAGCTCTGGG	b2	CTCTGGTTCTGCAGCG	AGCAGCTCTGGG	53D+65	53D+65	53D+65	1D+145
TCTTAGTGTAGTTCCAATGCCTAGACTG	b2	TCTTAGTGTAGTTCCA	ATGCCTAGACTG	53D+65	53D+65	53D+65	1D+145
GGGCGTTGTTGTCATGTTTCGAACAGAA	b2	GGGCGTTGTTGTCATG	TTTCGAACAGAA	54D+48	54D+48	31D+107	24D+143
ACTCTCGGTGACCGAAACGGACAGGTTA	b2	ACTCTCGGTGACCGAA	ACGGACAGGTTA	54D+48	54D+48	31D+107	24D+143
TCACTCGGTACAGGTGGTGGTCAAGATG	b2	TCACTCGGTACAGGTG	GTGGTCAAGATG	55D+18	74D+81	74D+81	74D+81
TGTTTGTAGCCGCACTACCTAGGGTCCC	b2	TGTTTGTAGCCGCACT	ACCTAGGGTCCC	55D+20	38D+82	38D+82&31I+120	32D+123
TCTCTGGAGTCCCAGCCTCGGCCGGGGC	b2	TCTCTGGAGTCCCAGC	CTCGGCCGGGGC	55D+20	38D+82	38D+82&31I+120	32D+123
GCGTGCACATTAGGCTGGATCTAGGCTT	b2	GCGTGCACATTAGGCT	GGATCTAGGCTT	55D+20	38D+82	38D+82&31I+120	32D+123
AAGCCATAGCCTCTGGTAGCACCTTGTA	b2	AAGCCATAGCCTCTGG	TAGCACCTTGTA	55D+20	38D+82	38D+82&31I+120	32D+123
CATCCACTCTCATAGGCCCACTCCGCGA	b2	CATCCACTCTCATAGG	CCCACTCCGCGA	55D+20	38D+82	38D+82&31I+120	32D+123
TTTCGATAGCGTCTGCCCTCAAGCCGAA	b2	TTTCGATAGCGTCTGC	CCTCAAGCCGAA	55D+20	38D+82	38D+82&31I+120	32D+123
GAACTGTTCAAAGGTATGGACGACTGTT	b2	GAACTGTTCAAAGGTA	TGGACGACTGTT	55D+20	38D+82	38D+82&31I+120	32D+123
TCTACCGTCCTTATCATAGCACAACCAG	b2	TCTACCGTCCTTATCA	TAGCACAACCAG	55D+20	38D+82	38D+82&31I+120	32D+123
GTGATGTCAATGCAGGCGCAATGGTCGG	b2	GTGATGTCAATGCAGG	CGCAATGGTCGG	55D+20	38D+82	38D+82&31I+120	32D+123
GCTGAATTCCAAGCTACTGCAGTTCCAG	b2	GCTGAATTCCAAGCTA	CTGCAGTTCCAG	55D+20	38D+82	38D+82&31I+120	32D+123
AGACCATAGGGAGTGGCCTAGGGTATGG	b2	AGACCATAGGGAGTGG	CCTAGGGTATGG	55D+20	38D+82	38D+82&31I+120	32D+123
TGTGTGACATGGCTATATAGCTGGCTTC	b2	TGTGTGACATGGCTAT	ATAGCTGGCTTC	55D+20	38D+82	38D+82&31I+120	32D+123
ATGACCACAAGCTGCCTTTGCGATCAAA	b2	ATGACCACAAGCTGCC	TTTGCGATCAAA	55D+20	38D+82	38D+82&31I+120	32D+123
TTTCGATGTCGGCTACCTGGCTTTAGGC	b2	TTTCGATGTCGGCTAC	CTGGCTTTAGGC	55D+20	38D+82	38D+82&31I+120	32D+123
TGCTCCAGTCCCTGAGCCTTGGTCTTCT	b2	TGCTCCAGTCCCTGAG	CCTTGGTCTTCT	55D+20	38D+82	38D+82&31I+120	32D+123
AGACACTCAAGCACCCGAAGCGTCGCAA	b2	AGACACTCAAGCACCC	GAAGCGTCGCAA	55D+20	38D+82	38D+82&31I+120	32D+123
AAGACAAGTATACGGGCTGCGAAACGCG	b2	AAGACAAGTATACGGG	CTGCGAAACGCG	55D+20	38D+82	38D+82&31I+120	32D+123
ATCACAGAGCCGCTTGTACAGTTCCGGG	b2	ATCACAGAGCCGCTTG	TACAGTTCCGGG	55D+20	38D+82	38D+82&31I+120	32D+123
TTTATGCGTCTAGGTTGGGAGAAAGAGC	b2	TTTATGCGTCTAGGTT	GGGAGAAAGAGC	55D+20	38D+82	38D+82&31I+120	32D+123
CCGGGTAGTAGCGTTTATCCTTGAGAGC	b2	CCGGGTAGTAGCGTTT	ATCCTTGAGAGC	55D+20	38D+82	38D+82&31I+120	32D+123
GGGATCCAGGACAGTCGCCGGCCCAAGT	b2	GGGATCCAGGACAGTC	GCCGGCCCAAGT	55D+20	38D+82	38D+82&31I+120	32D+123
GGGATGAAGTGAGGTCAATACATTGATT	b2	GGGATGAAGTGAGGTC	AATACATTGATT	55D+20	38D+82	38D+82&31I+120	32D+123
CTACTATCAGCTCCTTATATTATAGGTA	b2	CTACTATCAGCTCCTT	ATATTATAGGTA	55D+20	38D+82	38D+82&31I+120	32D+123
TAAGTCGGTCGAGTTTATACTTAGCCTG	b2	TAAGTCGGTCGAGTTT	ATACTTAGCCTG	55D+20	38D+82	38D+82&31I+120	32D+123
TCATATCGTATGTCTGATGGTGGGCTAT	b2	TCATATCGTATGTCTG	ATGGTGGGCTAT	55D+20	38D+82	38D+82&31I+120	32D+123
TTTACGTGTTCGGTTATTCCCACTTGCT	b2	TTTACGTGTTCGGTTA	TTCCCACTTGCT	55D+20	38D+82	38D+82&31I+120	32D+123
TGTTCATGTTATGTGCTTCTCCAGTCCT	b2	TGTTCATGTTATGTGC	TTCTCCAGTCCT	55D+20	38D+82	38D+82&31I+120	32D+123
GTAAGTCGTGTTGACTCTCAAATTACGT	b2	GTAAGTCGTGTTGACT	CTCAAATTACGT	55D+20	38D+82	38D+82&31I+120	32D+123
TGACGCGAGATGCCGAACTGGGATGGGA	b2	TGACGCGAGATGCCGA	ACTGGGATGGGA	55D+20	38D+82	38D+82&31I+120	32D+123
TGATCAGAGCATGATAGCTTGACCGGAC	b2	TGATCAGAGCATGATA	GCTTGACCGGAC	55D+20	38D+82	38D+82&31I+120	32D+123
AGCTTCCAGACTAGATAATTGGGGTACA	b2	AGCTTCCAGACTAGAT	AATTGGGGTACA	55D+20	38D+82	38D+82&31I+120	32D+123
CCTAACCTCATGGCCGGGTATAAACTGG	b2	CCTAACCTCATGGCCG	GGTATAAACTGG	55D+20	38D+82	38D+82&31I+120	32D+123
GTTTACTCAATTGCCAGGTTTTTGGGGT	b2	GTTTACTCAATTGCCA	GGTTTTTGGGGT	55D+20	38D+82	38D+82&31I+120	32D+123
CATACCCTCCGTCACTAAGGCACCGCCT	b2	CATACCCTCCGTCACT	AAGGCACCGCCT	55D+20	38D+82	38D+82&31I+120	32D+123
CCGATGGTCTAAACGCTAAGCCAGATCT	b2	CCGATGGTCTAAACGC	TAAGCCAGATCT	56D+21	129D+80	129D+80	129D+80
TCTTGCGAGGGATGTCCCAAGTTCCAAG	b2	TCTTGCGAGGGATGTC	CCAAGTTCCAAG	56D+21	129D+80	129D+80	129D+80
GCCATGGCAACAGCCCTTACCATACCCG	b2	GCCATGGCAACAGCCC	TTACCATACCCG	57D+19	50D+83	50D+83	10D+135
CTGCATCCAGGCTCTGAGCAATGTTCAG	b2	CTGCATCCAGGCTCTG	AGCAATGTTCAG	57D+21	7D+91	23D+101	21D+141
GGGCCATAGTGTACCTAGGACGAGGGCT	b2	GGGCCATAGTGTACCT	AGGACGAGGGCT	57D+21	7D+91	23D+101	21D+141
CTACGGGGTCATATGCCTCTATGCTGGG	b2	CTACGGGGTCATATGC	CTCTATGCTGGG	57D+21	7D+91	23D+101	21D+141
CAGATACGTGGCAACATTATTGAGTGGT	b2	CAGATACGTGGCAACA	TTATTGAGTGGT	57D+21	7D+91	23D+101	21D+141
TGCAGTACACACTGGCACTCCCTTAGTC	b2	TGCAGTACACACTGGC	ACTCCCTTAGTC	57D+21	7D+91	23D+101	21D+141
AAATGGACATTCAGGTGTGTTCGGGGGC	b2	AAATGGACATTCAGGT	GTGTTCGGGGGC	57D+21	7D+91	23D+101	21D+141
GCAGCCACAAGGCTTTTCTCTCACGGAT	b2	GCAGCCACAAGGCTTT	TCTCTCACGGAT	57D+21	7D+91	23D+101	21D+141
GGTCACGGTAACGTTCATCGGTCAGGTT	b2	GGTCACGGTAACGTTC	ATCGGTCAGGTT	57D+21	7D+91	23D+101	21D+141
ACCTACCCACATGACTCGGTCCACGGGC	b2	ACCTACCCACATGACT	CGGTCCACGGGC	57D+21	7D+91	23D+101	21D+141
ACAGAAAGTGCTCGTGAATTTACAGGCC	b2	ACAGAAAGTGCTCGTG	AATTTACAGGCC	57D+21	7D+91	23D+101	21D+141
AAGGTAACAGGCAATGGGAACTGGGTGT	b2	AAGGTAACAGGCAATG	GGAACTGGGTGT	57D+21	7D+91	23D+101	21D+141
CAGGTATTCGCCTTGTCACAGAAACGAT	b2	CAGGTATTCGCCTTGT	CACAGAAACGAT	57D+21	7D+91	23D+101	21D+141
GCCGTGAGTTCTTCATTGGCACTACTTT	b2	GCCGTGAGTTCTTCAT	TGGCACTACTTT	57D+21	7D+91	23D+101	21D+141
GCACGGTCAGATACCTGCGTTAGTTCAT	b2	GCACGGTCAGATACCT	GCGTTAGTTCAT	57D+21	7D+91	23D+101	21D+141
GTCTGTCTCGTTCAGATAGTTCCTTTGC	b2	GTCTGTCTCGTTCAGA	TAGTTCCTTTGC	57D+21	7D+91	23D+101	21D+141
ATGAAAGAGAGCGACTAGCTGGTCCGAC	b2	ATGAAAGAGAGCGACT	AGCTGGTCCGAC	57D+21	7D+91	23D+101	21D+141
TACGCTCCAGCCGGTTGCCTAAGGCACG	b2	TACGCTCCAGCCGGTT	GCCTAAGGCACG	57D+21	7D+91	23D+101	21D+141
CCAAGCGGTGCAGTGAGTTCGCCTATTT	b2	CCAAGCGGTGCAGTGA	GTTCGCCTATTT	57D+21	7D+91	23D+101	21D+141
CAGATTGGTATCGCGCGACTGGGCGTTT	b2	CAGATTGGTATCGCGC	GACTGGGCGTTT	57D+21	7D+91	23D+101	21D+141
CTTACCGCATGGCACCGATTGCTTACGT	b2	CTTACCGCATGGCACC	GATTGCTTACGT	57D+21	7D+91	23D+101	21D+141
GATCACATCTACACAGACATTGGCCCGG	b2	GATCACATCTACACAG	ACATTGGCCCGG	58D+21	93D+84	93D+84	93D+84
GACATCACAAGACCTTGGACTCATTGCA	b2	GACATCACAAGACCTT	GGACTCATTGCA	59D+21	8D+83	51D+95	51D+95
CAACGGCAGGCAGCTAGGGGTTAAAGTC	b2	CAACGGCAGGCAGCTA	GGGGTTAAAGTC	59D+21	8D+83	51D+95	51D+95
AAGTTCGGTTTGGCTAGTAGTGGGAGGG	b2	AAGTTCGGTTTGGCTA	GTAGTGGGAGGG	59D+21	8D+83	51D+95	51D+95
CCTCTCCTCAGAGTGGGTGGGGGGGAGC	b2	CCTCTCCTCAGAGTGG	GTGGGGGGGAGC	59D+21	8D+83	51D+95	51D+95
TTGAACGGTGGCTAGACAATTTGGTAAC	b2	TTGAACGGTGGCTAGA	CAATTTGGTAAC	59D+21	8D+83	51D+95	51D+95
CAACAACAGCCAGAGTACCGGCACGCCG	b2	CAACAACAGCCAGAGT	ACCGGCACGCCG	59D+21	8D+83	51D+95	51D+95
CAACAGTTCCTTCTTCAAACGGGGACCG	b2	CAACAGTTCCTTCTTC	AAACGGGGACCG	59D+21	8D+83	51D+95	51D+95
CACGTTCCAAAGGGTCAAAACGCTCTTT	b2	CACGTTCCAAAGGGTC	AAAACGCTCTTT	59D+21	8D+83	51D+95	51D+95
TATTGGGCATCACGGCGCAAGGTTCGTA	b2	TATTGGGCATCACGGC	GCAAGGTTCGTA	59D+21	8D+83	51D+95	51D+95
CCACAAAGTAGCTAAACCACTAAGGTTG	b2	CCACAAAGTAGCTAAA	CCACTAAGGTTG	59D+21	8D+83	51D+95	51D+95
TCGAAGTGTCCTTAAGAAAGGTTTCTCA	b2	TCGAAGTGTCCTTAAG	AAAGGTTTCTCA	59D+21	8D+83	51D+95	51D+95
TCTAACTTCCTACGAACGTTCGAGGGCA	b2	TCTAACTTCCTACGAA	CGTTCGAGGGCA	59D+21	8D+83	51D+95	51D+95
CGGAATTGTGTGTCGCGAAATGACCTAT	b2	CGGAATTGTGTGTCGC	GAAATGACCTAT	59D+21	8D+83	51D+95	51D+95
ATCCGTCCATAGTCACCGGTTTCGTTGT	b2	ATCCGTCCATAGTCAC	CGGTTTCGTTGT	59D+21	8D+83	51D+95	51D+95
TGACCCTAGAGAATCTCAGATCCGTTTG	b2	TGACCCTAGAGAATCT	CAGATCCGTTTG	59D+21	8D+83	51D+95	51D+95
GAGACCCCAGAGGAAATCTTTCAGTTAC	b2	GAGACCCCAGAGGAAA	TCTTTCAGTTAC	59D+21	8D+83	51D+95	51D+95
TGTCCACCACCTGCAGGCTGACCTGAAC	b2	TGTCCACCACCTGCAG	GCTGACCTGAAC	59D+21	8D+83	51D+95	51D+95
AGCGCCACAGTAACCTTACTAAGCGTAT	b2	AGCGCCACAGTAACCT	TACTAAGCGTAT	62D+23	NONE	82D+95	82D+95
GAGAGGTGTGGTCCGTCGGGTTGAGTGT	b2	GAGAGGTGTGGTCCGT	CGGGTTGAGTGT	63D+57	63D+57	63D+57	1D+145
AACGAAAAGTATGAGTAGTTGGACACCT	b2	AACGAAAAGTATGAGT	AGTTGGACACCT	65D+21	85D+92	85D+92	85D+92
GTGTGGCCATGAGTAACACGGGTTGAGT	b2	GTGTGGCCATGAGTAA	CACGGGTTGAGT	66D+21	79D+91	79D+91	79D+91
TGACCCTTCCATTGTTTTGTCAGTACAC	b2	TGACCCTTCCATTGTT	TTGTCAGTACAC	66D+21	79D+91	79D+91	79D+91
TACTTACAGGTTCTACGACAACTGCTCT	b2	TACTTACAGGTTCTAC	GACAACTGCTCT	66D+21	79D+91	79D+91	79D+91
CATGCAACAGGGACTACGCGGCGGTGGT	b2	CATGCAACAGGGACTA	CGCGGCGGTGGT	66D+22	18D+90	31D+115	31D+115
TCACACCAGGTGAGCTTCGTAGGATGGT	b2	TCACACCAGGTGAGCT	TCGTAGGATGGT	6D+67	6D+84	39D+102	6D+144
TCTCTGGGTACGAGTGGCACAATATCGA	b2	TCTCTGGGTACGAGTG	GCACAATATCGA	6D+67	6D+84	39D+102	6D+144
GACCTTCTCAGACCGCTGGAGTGCATCT	b2	GACCTTCTCAGACCGC	TGGAGTGCATCT	6D+67	6D+84	39D+102	6D+144
TGTGTGATCTACCAGAAGGGCTTGAGGG	b2	TGTGTGATCTACCAGA	AGGGCTTGAGGG	6D+67	6D+84	39D+102	6D+144
AGCCAGCTCGGTGCACCCTCGACCTTGT	b2	AGCCAGCTCGGTGCAC	CCTCGACCTTGT	6D+67	6D+84	39D+102	6D+144
TCTTTGAGTTTACGACAAGCTGGTTTAG	b2	TCTTTGAGTTTACGAC	AAGCTGGTTTAG	6D+67	6D+84	39D+102	6D+144
CTATAGGAGTTCCAGTACAAGATATTGC	b2	CTATAGGAGTTCCAGT	ACAAGATATTGC	6D+67	6D+84	39D+102	6D+144
TCATCCGAGACCGTTTGTCTGTGAGTGG	b2	TCATCCGAGACCGTTT	GTCTGTGAGTGG	6D+67	6D+84	39D+102	6D+144
TCCCACACAGCGTACCGCCTCTACGCAG	b2	TCCCACACAGCGTACC	GCCTCTACGCAG	6D+67	6D+84	39D+102	6D+144
GTCGTAACATCACGGCTTTCGGTATGGT	b2	GTCGTAACATCACGGC	TTTCGGTATGGT	6D+67	6D+84	39D+102	6D+144
GCGGAAACAGCGTACCGCATTAGCCTAG	b2	GCGGAAACAGCGTACC	GCATTAGCCTAG	6D+67	6D+84	39D+102	6D+144
TTGTTCATCCGTGACGAGACAGTATATA	b2	TTGTTCATCCGTGACG	AGACAGTATATA	6D+67	6D+84	39D+102	6D+144
GCGTGCAGTTTACGACAAGCTGGTTTAG	b2	GCGTGCAGTTTACGAC	AAGCTGGTTTAG	6D+67	6D+84	39D+102	6D+144
TTGGGATAGGTAGTCGGACTACACGTGG	b2	TTGGGATAGGTAGTCG	GACTACACGTGG	6D+67	6D+84	39D+102	6D+144
CCGGACATCTCATTTGTGTCCTTGCGGT	b2	CCGGACATCTCATTTG	TGTCCTTGCGGT	6D+67	6D+84	39D+102	6D+144
AGTACTGCAGTTAGGGAGACTACGCTGC	b2	AGTACTGCAGTTAGGG	AGACTACGCTGC	6D+67	6D+84	39D+102	6D+144
ATCACTTAGGTCCCGTCTGGCTCAGGTT	b2	ATCACTTAGGTCCCGT	CTGGCTCAGGTT	6D+67	6D+84	39D+102	6D+144
ACTTCGCTCCGAAGGAGGACTGTCACCG	b2	ACTTCGCTCCGAAGGA	GGACTGTCACCG	6D+67	6D+84	39D+102	6D+144
TCATGAGTCTGGAGAGGCACCAAGTATT	b2	TCATGAGTCTGGAGAG	GCACCAAGTATT	6D+67	6D+84	39D+102	6D+144
CAGCAATAGTTAGTAGATATGGCTGGTC	b2	CAGCAATAGTTAGTAG	ATATGGCTGGTC	6D+67	6D+84	39D+102	6D+144
GCCAGCATCGTGGGTCGGTACCTGGAGG	b2	GCCAGCATCGTGGGTC	GGTACCTGGAGG	6D+67	6D+84	39D+102	6D+144
GTCAAACGTCTGTAGTTGGGTGAGGCAT	b2	GTCAAACGTCTGTAGT	TGGGTGAGGCAT	6D+67	6D+84	39D+102	6D+144
TCATTGTTCTGATTCTACCCTCGCGGCA	b2	TCATTGTTCTGATTCT	ACCCTCGCGGCA	6D+67	6D+84	39D+102	6D+144
GGGTATTCACCAGTTAAGCTCAGTACGT	b2	GGGTATTCACCAGTTA	AGCTCAGTACGT	6D+67	6D+84	39D+102	6D+144
[truncated: 3,352 more rows]
