# Supplementary material for: Barcoding Notch signaling in the developing brain
Source: Development. 2024 Dec 20;151(24):dev203102. doi: 10.1242/dev.203102 (PMC11701514; doi:10.1242/dev.203102)
Supplement: Table S2. List of marker genes from scRNA-seq clustering analysis of 21-23 dpf zebrafish brains. [file develop-151-203102-TableS2.xlsx]

## Sheet: Full 3 week coarse res.1.0
	p_val	avg_log2FC	pct.1	pct.2	p_val_adj	cluster	gene	pct.diff	Coarse.ident	Cluster.ids
38	0	1.53886	0.778	0.404	0	0	nrxn2a	0.374	Neuron_1	Midbrain
13	0	1.82775	0.648	0.325	0	0	sox4a	0.323	Neuron_1	Midbrain
1610	0	1.15761	0.905	0.604	0	2	tubb5	0.301	Neuron_3	Midbrain
1576	0	1.54016	0.742	0.443	0	2	zc4h2	0.299	Neuron_3	Midbrain
39	0	1.52945	0.888	0.591	0	0	tubb5	0.297	Neuron_1	Midbrain
1591	0	1.36803	0.883	0.601	0	2	elavl3	0.282	Neuron_3	Midbrain
21	0	1.75151	0.506	0.225	0	0	ppp1r14ba	0.281	Neuron_1	Midbrain
30	0	1.64091	0.854	0.573	0	0	cd99l2	0.281	Neuron_1	Midbrain
1578	0	1.48959	0.618	0.343	0	2	sox4a	0.275	Neuron_3	Midbrain
27	0	1.65468	0.683	0.418	0	0	aff2	0.265	Neuron_1	Midbrain
1565	0	1.73623	0.626	0.365	0	2	chd4a	0.261	Neuron_3	Midbrain
48	0	1.38233	0.682	0.435	0	0	zc4h2	0.247	Neuron_1	Midbrain
4	0	2.08541	0.465	0.221	0	0	zfhx3	0.244	Neuron_1	Midbrain
1583	0	1.45825	0.786	0.542	0	2	tmsb	0.244	Neuron_3	Midbrain
1561	0	1.7588	0.469	0.232	0	2	ebf3a.1	0.237	Neuron_3	Midbrain
28	0	1.64825	0.547	0.318	0	0	plxna1a	0.229	Neuron_1	Midbrain
80	0	1.04386	0.655	0.428	0	0	celf5a	0.227	Neuron_1	Midbrain
1575	0	1.54112	0.537	0.311	0	2	sox11a	0.226	Neuron_3	Midbrain
19	0	1.75848	0.444	0.223	0	0	grip1	0.221	Neuron_1	Midbrain
57	0	1.27509	0.664	0.448	0	0	adgrl1a	0.216	Neuron_1	Midbrain
1564	0	1.73999	0.381	0.165	0	2	ebf3a	0.216	Neuron_3	Midbrain
1618	0	0.993144	0.805	0.59	0	2	cd99l2	0.215	Neuron_3	Midbrain
12	0	1.86834	0.563	0.35	0	0	pbx3b	0.213	Neuron_1	Midbrain
1570	0	1.67254	0.38	0.168	0	2	thsd7aa	0.212	Neuron_3	Midbrain
35	0	1.57725	0.506	0.296	0	0	pbx1a	0.21	Neuron_1	Midbrain
1556	0	1.91771	0.346	0.142	0	2	lhx9	0.204	Neuron_3	Midbrain
1569	0	1.69572	0.437	0.235	0	2	zfhx3	0.202	Neuron_3	Midbrain
1625	0	0.913443	0.856	0.655	0	2	si:ch211-288g17.3	0.201	Neuron_3	Midbrain
42	0	1.50661	0.421	0.221	0	0	myt1la	0.2	Neuron_1	Midbrain
46	0	1.43451	0.401	0.201	0	0	dclk1b	0.2	Neuron_1	Midbrain
1584	0	1.45412	0.502	0.306	0	2	pbx1a	0.196	Neuron_3	Midbrain
25	0	1.68563	0.354	0.16	0	0	thsd7aa	0.194	Neuron_1	Midbrain
98	0	0.698305	0.792	0.598	0	0	elavl3	0.194	Neuron_1	Midbrain
102	0	0.572711	0.837	0.645	0	0	gpm6ab	0.192	Neuron_1	Midbrain
6	0	1.99579	0.295	0.105	0	0	si:dkey-12h9.6	0.19	Neuron_1	Midbrain
105	0	0.480728	0.681	0.491	0	0	nrxn1a	0.19	Neuron_1	Midbrain
63	0	1.2233	0.726	0.537	0	0	tmsb	0.189	Neuron_1	Midbrain
1602	0	1.23193	0.52	0.331	0	2	plxna1a	0.189	Neuron_3	Midbrain
9	0	1.93891	0.4	0.212	0	0	zfhx4	0.188	Neuron_1	Midbrain
1554	0	1.95064	0.337	0.149	0	2	rgmb	0.188	Neuron_3	Midbrain
7	0	1.99266	0.412	0.227	0	0	ebf3a.1	0.185	Neuron_1	Midbrain
61	0	1.23941	0.402	0.217	0	0	unc5a	0.185	Neuron_1	Midbrain
1546	0	3.10302	0.231	0.046	0	2	scrt1a	0.185	Neuron_3	Midbrain
1585	0	1.44935	0.461	0.277	0	2	sox11b	0.184	Neuron_3	Midbrain
1559	0	1.84567	0.371	0.188	0	2	lef1	0.183	Neuron_3	Midbrain
1572	0	1.62852	0.404	0.221	0	2	zfhx4	0.183	Neuron_3	Midbrain
1558	0	1.86534	0.448	0.267	0	2	ctnnbip1	0.181	Neuron_3	Midbrain
53	0	1.30613	0.542	0.362	0	0	chd4a	0.18	Neuron_1	Midbrain
76	0	1.10329	0.566	0.386	0	0	rbfox1	0.18	Neuron_1	Midbrain
11	0	1.88068	0.475	0.298	0	0	robo1	0.177	Neuron_1	Midbrain
52	0	1.3241	0.441	0.264	0	0	ctnnd2a	0.177	Neuron_1	Midbrain
14	0	1.82768	0.312	0.136	0	0	lhx9	0.176	Neuron_1	Midbrain
58	0	1.2715	0.525	0.351	0	0	celf4	0.174	Neuron_1	Midbrain
1557	0	1.91705	0.317	0.146	0	2	si:ch73-386h18.1	0.171	Neuron_3	Midbrain
1601	0	1.23382	0.533	0.362	0	2	pbx3b	0.171	Neuron_3	Midbrain
1604	0	1.21658	0.559	0.389	0	2	tmeff1b	0.17	Neuron_3	Midbrain
1568	0	1.70231	0.383	0.214	0	2	rcc2	0.169	Neuron_3	Midbrain
1592	0	1.29657	0.496	0.327	0	2	cnp	0.169	Neuron_3	Midbrain
1588	0	1.40561	0.453	0.286	0	2	si:dkey-28b4.7	0.167	Neuron_3	Midbrain
50	0	1.36243	0.329	0.163	0	0	dscamb	0.166	Neuron_1	Midbrain
2	0	2.37561	0.252	0.087	0	0	CU179643.1	0.165	Neuron_1	Midbrain
15	0	1.80389	0.33	0.165	0	0	bcl11ba	0.165	Neuron_1	Midbrain
83	0	1.03335	0.621	0.456	0	0	ank2b	0.165	Neuron_1	Midbrain
104	0	0.515579	0.669	0.505	0	0	rtn1b	0.164	Neuron_1	Midbrain
1603	0	1.21764	0.41	0.246	0	2	ppp1r14ba	0.164	Neuron_3	Midbrain
94	0	0.864727	0.496	0.333	0	0	nsg2	0.163	Neuron_1	Midbrain
37	0	1.54746	0.341	0.18	0	0	nfil3-5	0.161	Neuron_1	Midbrain
77	0	1.10286	0.479	0.318	0	0	dscaml1	0.161	Neuron_1	Midbrain
68	0	1.16306	0.479	0.32	0	0	cnp	0.159	Neuron_1	Midbrain
92	0	0.888533	0.823	0.665	0	0	ctnna2	0.158	Neuron_1	Midbrain
100	0	0.666271	0.614	0.456	0	0	maptb	0.158	Neuron_1	Midbrain
1560	0	1.80803	0.262	0.105	0	2	myo10l3	0.157	Neuron_3	Midbrain
1624	0	0.916927	0.905	0.748	0	2	hmgb1b	0.157	Neuron_3	Midbrain
26	0	1.65917	0.322	0.166	0	0	robo2.1	0.156	Neuron_1	Midbrain
45	0	1.46147	0.415	0.259	0	0	bach2b	0.156	Neuron_1	Midbrain
62	0	1.23898	0.572	0.416	0	0	plxna3	0.156	Neuron_1	Midbrain
1589	0	1.39173	0.401	0.245	0	2	fscn1a	0.156	Neuron_3	Midbrain
1599	0	1.2387	0.476	0.32	0	2	si:dkey-56m19.5	0.156	Neuron_3	Midbrain
70	0	1.1542	0.411	0.256	0	0	mcf2l2	0.155	Neuron_1	Midbrain
1607	0	1.19641	0.548	0.393	0	2	zbtb20	0.155	Neuron_3	Midbrain
1611	0	1.14423	0.63	0.475	0	2	hdac1	0.155	Neuron_3	Midbrain
55	0	1.29787	0.384	0.231	0	0	kdm6bb	0.153	Neuron_1	Midbrain
1580	0	1.47625	0.397	0.244	0	2	ssbp3b	0.153	Neuron_3	Midbrain
101	0	0.605614	0.627	0.475	0	0	aplp1	0.152	Neuron_1	Midbrain
31	0	1.62988	0.295	0.144	0	0	rgmb	0.151	Neuron_1	Midbrain
1598	0	1.2512	0.324	0.173	0	2	bcl11ba	0.151	Neuron_3	Midbrain
1567	0	1.70788	0.262	0.113	0	2	kidins220a	0.149	Neuron_3	Midbrain
41	0	1.5204	0.364	0.216	0	0	tox2	0.148	Neuron_1	Midbrain
59	0	1.25979	0.369	0.221	0	0	csmd3a.1	0.148	Neuron_1	Midbrain
17	0	1.77333	0.291	0.145	0	0	bcl11aa	0.146	Neuron_1	Midbrain
1614	0	1.10232	0.927	0.781	0	2	hnrnpa0l.1	0.146	Neuron_3	Midbrain
82	0	1.03507	0.413	0.268	0	0	camta1b	0.145	Neuron_1	Midbrain
103	2.4538e-293	0.532066	0.489	0.344	6.34479e-289	0	gap43	0.145	Neuron_1	Midbrain
1608	0	1.18762	0.417	0.273	0	2	adam22	0.144	Neuron_3	Midbrain
1639	9.01046e-287	0.563971	0.339	0.196	2.32984e-282	2	adcyap1b	0.143	Neuron_3	Midbrain
65	0	1.1888	0.554	0.412	0	0	auts2a	0.142	Neuron_1	Midbrain
66	0	1.1834	0.381	0.239	0	0	fscn1a	0.142	Neuron_1	Midbrain
1547	0	2.4702	0.2	0.058	0	2	barhl2	0.142	Neuron_3	Midbrain
1587	0	1.40838	0.535	0.393	0	2	pbx4	0.142	Neuron_3	Midbrain
81	0	1.04181	0.468	0.329	0	0	sema6e	0.139	Neuron_1	Midbrain
1555	0	1.94727	0.242	0.103	0	2	pou3f1	0.139	Neuron_3	Midbrain
69	0	1.15439	0.524	0.388	0	0	zbtb20	0.136	Neuron_1	Midbrain
87	0	0.992131	0.523	0.387	0	0	map2	0.136	Neuron_1	Midbrain
106	4.24388e-236	0.428001	0.568	0.432	1.09734e-231	0	kcnma1a	0.136	Neuron_1	Midbrain
33	0	1.5854	0.447	0.312	0	0	dab1a	0.135	Neuron_1	Midbrain
1582	0	1.45843	0.296	0.161	0	2	si:dkey-56f14.7	0.135	Neuron_3	Midbrain
107	0	2.64532	0.12	0.018	0	1	ccl44	0.102	Neuron_2	OT
108	0	2.61008	0.246	0.067	0	1	nwd2	0.179	Neuron_2	OT
109	0	2.56103	0.162	0.034	0	1	si:dkeyp-72h1.1	0.128	Neuron_2	OT
110	0	2.56032	0.289	0.047	0	1	rgs16	0.242	Neuron_2	OT
111	0	2.47336	0.204	0.04	0	1	necab1	0.164	Neuron_2	OT
112	0	2.38027	0.163	0.033	0	1	CR392045.1	0.13	Neuron_2	OT
113	0	2.37715	0.201	0.035	0	1	bcl2b	0.166	Neuron_2	OT
114	0	2.37669	0.127	0.021	0	1	si:dkeyp-69c1.7	0.106	Neuron_2	OT
115	0	2.3103	0.317	0.06	0	1	slc6a1a	0.257	Neuron_2	OT
116	0	2.30582	0.248	0.05	0	1	camk1db	0.198	Neuron_2	OT
117	0	2.29535	0.495	0.104	0	1	atp1b1b	0.391	Neuron_2	OT
118	0	2.29289	0.407	0.078	0	1	slc12a5b	0.329	Neuron_2	OT
119	0	2.2906	0.151	0.042	0	1	pvalb6	0.109	Neuron_2	OT
120	0	2.28522	0.143	0.028	0	1	si:dkey-56f14.4	0.115	Neuron_2	OT
121	0	2.27142	0.15	0.032	0	1	CU571069.1	0.118	Neuron_2	OT
122	0	2.2472	0.213	0.046	0	1	ccdc136b.1	0.167	Neuron_2	OT
123	0	2.24594	0.144	0.034	0	1	si:ch211-153l6.6	0.11	Neuron_2	OT
124	0	2.23351	0.313	0.095	0	1	gad2	0.218	Neuron_2	OT
125	0	2.21164	0.189	0.04	0	1	fndc4b	0.149	Neuron_2	OT
126	0	2.20807	0.323	0.069	0	1	grm8b	0.254	Neuron_2	OT
127	0	2.19005	0.375	0.083	0	1	gng13b	0.292	Neuron_2	OT
128	0	2.1831	0.266	0.067	0	1	slc32a1	0.199	Neuron_2	OT
129	0	2.18093	0.396	0.082	0	1	smdt1a	0.314	Neuron_2	OT
130	0	2.16997	0.231	0.048	0	1	plppr3b	0.183	Neuron_2	OT
131	0	2.16951	0.393	0.083	0	1	si:dkey-33c12.3	0.31	Neuron_2	OT
132	0	2.16277	0.123	0.023	0	1	tmem240b	0.1	Neuron_2	OT
133	0	2.15854	0.33	0.106	0	1	nrgna	0.224	Neuron_2	OT
134	0	2.15661	0.146	0.032	0	1	cnih3	0.114	Neuron_2	OT
135	0	2.14967	0.239	0.059	0	1	cpne2	0.18	Neuron_2	OT
136	0	2.1376	0.155	0.038	0	1	baiap3	0.117	Neuron_2	OT
137	0	2.12665	0.299	0.062	0	1	slc35g2a	0.237	Neuron_2	OT
138	0	2.11665	0.218	0.057	0	1	gad1b	0.161	Neuron_2	OT
139	0	2.09382	0.126	0.026	0	1	ENSDARG00000102210	0.1	Neuron_2	OT
140	0	2.09319	0.216	0.047	0	1	CR556696.1	0.169	Neuron_2	OT
141	0	2.07632	0.367	0.083	0	1	rgs8	0.284	Neuron_2	OT
142	0	2.07568	0.169	0.039	0	1	tulp4b	0.13	Neuron_2	OT
143	0	2.0688	0.168	0.041	0	1	prickle2a	0.127	Neuron_2	OT
144	0	2.06799	0.202	0.044	0	1	fscn1b	0.158	Neuron_2	OT
145	0	2.04629	0.255	0.06	0	1	fgf12a	0.195	Neuron_2	OT
146	0	2.03512	0.488	0.121	0	1	scg2b	0.367	Neuron_2	OT
147	0	2.03321	0.154	0.038	0	1	ngb	0.116	Neuron_2	OT
148	0	2.01584	0.335	0.075	0	1	serpini1	0.26	Neuron_2	OT
149	0	2.01391	0.263	0.068	0	1	kctd4	0.195	Neuron_2	OT
150	0	2.01182	0.213	0.047	0	1	cacng2b	0.166	Neuron_2	OT
151	0	2.01058	0.36	0.085	0	1	ajap1	0.275	Neuron_2	OT
152	0	2.01025	0.204	0.046	0	1	si:ch211-113g11.6	0.158	Neuron_2	OT
153	0	2.00373	0.173	0.046	0	1	rasd4	0.127	Neuron_2	OT
154	0	1.9975	0.152	0.034	0	1	cpne5a	0.118	Neuron_2	OT
155	0	1.98408	0.177	0.043	0	1	camk2a	0.134	Neuron_2	OT
156	0	1.97034	0.296	0.072	0	1	tubb2	0.224	Neuron_2	OT
157	0	1.96756	0.199	0.044	0	1	rab3b	0.155	Neuron_2	OT
158	0	1.95949	0.291	0.072	0	1	glipr1b	0.219	Neuron_2	OT
159	0	1.95433	0.678	0.228	0	1	calm3a.1	0.45	Neuron_2	OT
160	0	1.94857	0.561	0.165	0	1	cplx2l	0.396	Neuron_2	OT
161	0	1.94239	0.18	0.044	0	1	gria1b	0.136	Neuron_2	OT
162	0	1.94118	0.623	0.156	0	1	si:ch73-119p20.1	0.467	Neuron_2	OT
163	0	1.941	0.63	0.2	0	1	pcp4a	0.43	Neuron_2	OT
164	0	1.93592	0.157	0.036	0	1	stk25a	0.121	Neuron_2	OT
165	0	1.93031	0.169	0.039	0	1	si:dkey-226m8.10	0.13	Neuron_2	OT
166	0	1.92514	0.359	0.084	0	1	eef2l2	0.275	Neuron_2	OT
167	0	1.92208	0.15	0.043	0	1	qdpra	0.107	Neuron_2	OT
168	0	1.91848	0.461	0.118	0	1	fxyd6	0.343	Neuron_2	OT
169	0	1.91731	0.245	0.062	0	1	syt9a	0.183	Neuron_2	OT
170	0	1.90976	0.141	0.032	0	1	eef1a1l2	0.109	Neuron_2	OT
171	0	1.90885	0.878	0.404	0	1	tmsb2	0.474	Neuron_2	OT
172	0	1.89844	0.15	0.037	0	1	gria3a	0.113	Neuron_2	OT
173	0	1.89841	0.224	0.052	0	1	tmem42b	0.172	Neuron_2	OT
174	0	1.89467	0.186	0.044	0	1	doc2d	0.142	Neuron_2	OT
175	0	1.89406	0.385	0.095	0	1	adcyap1r1a.1	0.29	Neuron_2	OT
176	0	1.88969	0.432	0.105	0	1	syngr3b	0.327	Neuron_2	OT
177	0	1.88397	0.147	0.036	0	1	sdhda	0.111	Neuron_2	OT
178	0	1.88323	0.212	0.055	0	1	pcdh15a	0.157	Neuron_2	OT
179	0	1.87852	0.138	0.035	0	1	ENSDARG00000095034	0.103	Neuron_2	OT
180	0	1.87419	0.254	0.064	0	1	arhgef9b	0.19	Neuron_2	OT
181	0	1.8707	0.168	0.042	0	1	trpm3	0.126	Neuron_2	OT
182	0	1.87042	0.378	0.093	0	1	nrsn1	0.285	Neuron_2	OT
183	0	1.86497	0.287	0.073	0	1	dlgap2a	0.214	Neuron_2	OT
184	0	1.85442	0.184	0.045	0	1	chrm2a	0.139	Neuron_2	OT
185	0	1.85013	0.172	0.045	0	1	cacng8a	0.127	Neuron_2	OT
186	0	1.84612	0.254	0.065	0	1	slc17a6a	0.189	Neuron_2	OT
187	0	1.84342	0.227	0.059	0	1	cetn2	0.168	Neuron_2	OT
188	0	1.83649	0.624	0.188	0	1	ENSDARG00000071353	0.436	Neuron_2	OT
189	0	1.83566	0.24	0.072	0	1	slc24a3	0.168	Neuron_2	OT
190	0	1.83335	0.653	0.203	0	1	atp1b3b	0.45	Neuron_2	OT
191	0	1.83315	0.235	0.056	0	1	ENSDARG00000105118	0.179	Neuron_2	OT
192	0	1.83244	0.29	0.079	0	1	gfra4a	0.211	Neuron_2	OT
193	0	1.82998	0.461	0.124	0	1	oaz2b	0.337	Neuron_2	OT
194	0	1.82497	0.34	0.091	0	1	myrip	0.249	Neuron_2	OT
195	0	1.8123	0.226	0.059	0	1	grin2ab	0.167	Neuron_2	OT
196	0	1.80694	0.145	0.036	0	1	slc4a8	0.109	Neuron_2	OT
197	0	1.80675	0.15	0.035	0	1	cygb2	0.115	Neuron_2	OT
198	0	1.80551	0.15	0.042	0	1	gramd4a	0.108	Neuron_2	OT
199	0	1.8045	0.174	0.048	0	1	kctd8	0.126	Neuron_2	OT
200	0	1.79562	0.327	0.079	0	1	camkvb	0.248	Neuron_2	OT
201	0	1.78459	0.298	0.077	0	1	rcan3	0.221	Neuron_2	OT
202	0	1.78421	0.508	0.129	0	1	grin1a	0.379	Neuron_2	OT
203	0	1.78265	0.392	0.188	0	1	adcyap1b	0.204	Neuron_2	OT
204	0	1.77903	0.153	0.036	0	1	cabp1a	0.117	Neuron_2	OT
205	0	1.77867	0.318	0.103	0	1	il1rapl2	0.215	Neuron_2	OT
206	0	1.77377	0.558	0.182	0	1	uchl1	0.376	Neuron_2	OT
207	0	1.77168	0.212	0.057	0	1	apln	0.155	Neuron_2	OT
208	0	1.76543	0.572	0.212	0	1	cox6b1	0.36	Neuron_2	OT
209	0	1.76442	0.243	0.065	0	1	nyap2a	0.178	Neuron_2	OT
210	0	1.75356	0.153	0.044	0	1	vav3b	0.109	Neuron_2	OT
211	0	1.75355	0.205	0.051	0	1	scn2b	0.154	Neuron_2	OT
212	0	1.75125	0.432	0.111	0	1	npas4a	0.321	Neuron_2	OT
213	0	1.73805	0.154	0.042	0	1	klhdc8b	0.112	Neuron_2	OT
214	0	1.73306	0.139	0.036	0	1	cnih2	0.103	Neuron_2	OT
215	0	1.73177	0.221	0.06	0	1	ENSDARG00000070601	0.161	Neuron_2	OT
216	0	1.72612	0.23	0.057	0	1	nos1apb	0.173	Neuron_2	OT
217	0	1.71755	0.189	0.051	0	1	ENSDARG00000098810	0.138	Neuron_2	OT
218	0	1.71629	0.531	0.171	0	1	baiap2a	0.36	Neuron_2	OT
219	0	1.71565	0.848	0.359	0	1	calm1b	0.489	Neuron_2	OT
220	0	1.71152	0.38	0.116	0	1	necab2	0.264	Neuron_2	OT
221	0	1.71115	0.267	0.074	0	1	ENSDARG00000088842	0.193	Neuron_2	OT
222	0	1.7111	0.838	0.346	0	1	zgc:65894	0.492	Neuron_2	OT
223	0	1.70992	0.499	0.135	0	1	vsnl1b	0.364	Neuron_2	OT
224	0	1.70114	0.194	0.05	0	1	atp1a3b	0.144	Neuron_2	OT
225	0	1.70051	0.179	0.053	0	1	adcy2b	0.126	Neuron_2	OT
226	0	1.69577	0.282	0.074	0	1	ENSDARG00000101387	0.208	Neuron_2	OT
227	0	1.69339	0.617	0.2	0	1	map1ab	0.417	Neuron_2	OT
228	0	1.68889	0.406	0.111	0	1	si:dkey-7j14.5	0.295	Neuron_2	OT
229	0	1.67939	0.557	0.164	0	1	scg5	0.393	Neuron_2	OT
230	0	1.67685	0.375	0.105	0	1	si:ch211-26b3.4	0.27	Neuron_2	OT
231	0	1.67564	0.161	0.047	0	1	ahdc1	0.114	Neuron_2	OT
232	0	1.67453	0.137	0.037	0	1	ENSDARG00000074363	0.1	Neuron_2	OT
233	0	1.67314	0.312	0.09	0	1	tafa5a	0.222	Neuron_2	OT
234	0	1.66853	0.402	0.125	0	1	si:dkey-46i9.1	0.277	Neuron_2	OT
235	0	1.66787	0.303	0.083	0	1	fstl5	0.22	Neuron_2	OT
236	0	1.66289	0.249	0.066	0	1	elfn1b	0.183	Neuron_2	OT
237	0	1.66169	0.424	0.112	0	1	cdk5r2a	0.312	Neuron_2	OT
238	0	1.66115	0.248	0.075	0	1	hdac9b	0.173	Neuron_2	OT
239	0	1.65821	0.181	0.045	0	1	arf3a	0.136	Neuron_2	OT
240	0	1.6552	0.532	0.155	0	1	ca10a	0.377	Neuron_2	OT
241	0	1.65067	0.69	0.213	0	1	nsfa	0.477	Neuron_2	OT
242	0	1.65009	0.143	0.041	0	1	lrfn4b	0.102	Neuron_2	OT
243	0	1.6478	0.175	0.052	0	1	trhde.2.1	0.123	Neuron_2	OT
244	0	1.6464	0.346	0.103	0	1	ak5	0.243	Neuron_2	OT
245	0	1.6451	0.33	0.087	0	1	si:dkeyp-72g9.4	0.243	Neuron_2	OT
246	0	1.64242	0.524	0.159	0	1	spock3	0.365	Neuron_2	OT
247	0	1.641	0.421	0.115	0	1	mdga2a	0.306	Neuron_2	OT
248	0	1.64089	0.889	0.401	0	1	ywhag2	0.488	Neuron_2	OT
249	0	1.64065	0.556	0.176	0	1	rab6bb	0.38	Neuron_2	OT
250	0	1.64063	0.815	0.286	0	1	atp1a3a	0.529	Neuron_2	OT
251	0	1.63665	0.188	0.059	0	1	dhrsx	0.129	Neuron_2	OT
252	0	1.63664	0.158	0.042	0	1	BX511120.2	0.116	Neuron_2	OT
253	0	1.63662	0.313	0.101	0	1	slc17a6b	0.212	Neuron_2	OT
254	0	1.63478	0.303	0.087	0	1	dlgap2b.1	0.216	Neuron_2	OT
255	0	1.63297	0.684	0.24	0	1	ywhag1	0.444	Neuron_2	OT
256	0	1.63247	0.236	0.075	0	1	rdh12	0.161	Neuron_2	OT
257	0	1.63137	0.599	0.174	0	1	atp2b3b	0.425	Neuron_2	OT
258	0	1.62802	0.608	0.177	0	1	ndufa4	0.431	Neuron_2	OT
259	0	1.62526	0.182	0.048	0	1	ENSDARG00000098990	0.134	Neuron_2	OT
260	0	1.62307	0.157	0.045	0	1	si:dkey-7n6.2	0.112	Neuron_2	OT
261	0	1.61492	0.537	0.177	0	1	egr4	0.36	Neuron_2	OT
262	0	1.61462	0.235	0.071	0	1	cpne5b	0.164	Neuron_2	OT
263	0	1.6145	0.596	0.168	0	1	gria3b	0.428	Neuron_2	OT
264	0	1.61446	0.367	0.104	0	1	tmsb1	0.263	Neuron_2	OT
265	0	1.61074	0.142	0.037	0	1	lrrc73	0.105	Neuron_2	OT
266	0	1.60898	0.179	0.055	0	1	dlgap2b	0.124	Neuron_2	OT
267	0	1.6088	0.176	0.05	0	1	gpr158b	0.126	Neuron_2	OT
268	0	1.60731	0.286	0.098	0	1	mink1	0.188	Neuron_2	OT
269	0	1.60531	0.223	0.068	0	1	spon1a	0.155	Neuron_2	OT
270	0	1.60233	0.264	0.072	0	1	srgap1b	0.192	Neuron_2	OT
271	0	1.59756	0.283	0.081	0	1	si:dkey-35i13.1	0.202	Neuron_2	OT
272	0	1.5964	0.445	0.131	0	1	gria2b	0.314	Neuron_2	OT
273	0	1.59275	0.598	0.196	0	1	camk2n1a	0.402	Neuron_2	OT
274	0	1.59166	0.38	0.113	0	1	ENSDARG00000106248	0.267	Neuron_2	OT
275	0	1.58945	0.187	0.054	0	1	dgkg	0.133	Neuron_2	OT
276	0	1.58914	0.142	0.039	0	1	fibcd1	0.103	Neuron_2	OT
277	0	1.58868	0.428	0.142	0	1	prkcbb	0.286	Neuron_2	OT
278	0	1.58575	0.303	0.088	0	1	ptprnb	0.215	Neuron_2	OT
279	0	1.58457	0.157	0.042	0	1	pcsk1	0.115	Neuron_2	OT
280	0	1.58451	0.181	0.05	0	1	atcayb	0.131	Neuron_2	OT
281	0	1.58266	0.275	0.073	0	1	syngr3a	0.202	Neuron_2	OT
282	0	1.58057	0.154	0.042	0	1	BX548246.1	0.112	Neuron_2	OT
283	0	1.57986	0.262	0.079	0	1	slc24a6a	0.183	Neuron_2	OT
284	0	1.57784	0.233	0.066	0	1	slc12a5a	0.167	Neuron_2	OT
285	0	1.57642	0.218	0.065	0	1	tbkbp1	0.153	Neuron_2	OT
286	0	1.57616	0.393	0.107	0	1	rab3ab	0.286	Neuron_2	OT
287	0	1.5751	0.166	0.049	0	1	igsf9bb	0.117	Neuron_2	OT
288	0	1.57365	0.268	0.076	0	1	slc2a3a	0.192	Neuron_2	OT
289	0	1.5681	0.237	0.098	0	1	vamp1	0.139	Neuron_2	OT
290	0	1.56566	0.247	0.069	0	1	epha6	0.178	Neuron_2	OT
291	0	1.56388	0.228	0.065	0	1	grip2b	0.163	Neuron_2	OT
292	0	1.56222	0.201	0.068	0	1	ENSDARG00000078272	0.133	Neuron_2	OT
293	0	1.55831	0.151	0.041	0	1	slc24a4a	0.11	Neuron_2	OT
294	0	1.55728	0.67	0.202	0	1	eno2	0.468	Neuron_2	OT
295	0	1.55006	0.17	0.054	0	1	tmeff2b	0.116	Neuron_2	OT
296	0	1.54974	0.198	0.056	0	1	cntnap5b	0.142	Neuron_2	OT
297	0	1.54798	0.14	0.039	0	1	gnb5a	0.101	Neuron_2	OT
298	0	1.54714	0.158	0.049	0	1	fndc5b	0.109	Neuron_2	OT
299	0	1.54707	0.185	0.064	0	1	lrrtm2	0.121	Neuron_2	OT
300	0	1.54707	0.18	0.052	0	1	ENSDARG00000079446	0.128	Neuron_2	OT
301	0	1.54623	0.28	0.091	0	1	galnt18b	0.189	Neuron_2	OT
302	0	1.54095	0.248	0.073	0	1	trhde.2	0.175	Neuron_2	OT
303	0	1.53883	0.376	0.123	0	1	lin7a	0.253	Neuron_2	OT
304	0	1.53707	0.2	0.055	0	1	CR847531.1	0.145	Neuron_2	OT
305	0	1.53293	0.341	0.091	0	1	sprn	0.25	Neuron_2	OT
306	0	1.52872	0.363	0.11	0	1	nrxn3b	0.253	Neuron_2	OT
307	0	1.52631	0.232	0.07	0	1	si:dkey-174m14.3	0.162	Neuron_2	OT
308	0	1.52274	0.174	0.063	0	1	adgrb2	0.111	Neuron_2	OT
309	0	1.51826	0.205	0.06	0	1	grin2aa	0.145	Neuron_2	OT
310	0	1.51625	0.494	0.196	0	1	ncam2	0.298	Neuron_2	OT
311	0	1.5138	0.181	0.053	0	1	map1sb	0.128	Neuron_2	OT
312	0	1.51086	0.21	0.064	0	1	pde1a	0.146	Neuron_2	OT
313	0	1.50738	0.167	0.051	0	1	gfra2a	0.116	Neuron_2	OT
314	0	1.50666	0.16	0.05	0	1	gabrb3	0.11	Neuron_2	OT
315	0	1.5004	0.419	0.132	0	1	grin2bb	0.287	Neuron_2	OT
316	0	1.50003	0.646	0.19	0	1	sypa	0.456	Neuron_2	OT
317	0	1.49984	0.44	0.13	0	1	atp6v1b2	0.31	Neuron_2	OT
318	0	1.49896	0.236	0.071	0	1	ENSDARG00000039203	0.165	Neuron_2	OT
319	0	1.49884	0.259	0.091	0	1	kcnn3	0.168	Neuron_2	OT
320	0	1.49827	0.186	0.062	0	1	cox8b	0.124	Neuron_2	OT
321	0	1.49621	0.492	0.15	0	1	ckmt1	0.342	Neuron_2	OT
322	0	1.49473	0.318	0.122	0	1	pgam1a	0.196	Neuron_2	OT
323	0	1.49097	0.343	0.113	0	1	cdipt	0.23	Neuron_2	OT
324	0	1.49036	0.197	0.061	0	1	fgf14	0.136	Neuron_2	OT
325	0	1.49004	0.265	0.083	0	1	pkib	0.182	Neuron_2	OT
326	0	1.48766	0.456	0.132	0	1	ntrk3b	0.324	Neuron_2	OT
327	0	1.48496	0.23	0.067	0	1	si:ch211-254n4.3	0.163	Neuron_2	OT
328	0	1.48377	0.273	0.088	0	1	dlgap1a	0.185	Neuron_2	OT
329	0	1.48352	0.154	0.048	0	1	tmem9	0.106	Neuron_2	OT
330	0	1.48267	0.155	0.051	0	1	camk1b	0.104	Neuron_2	OT
331	0	1.48027	0.215	0.063	0	1	trim13	0.152	Neuron_2	OT
332	0	1.47897	0.277	0.079	0	1	ENSDARG00000073822	0.198	Neuron_2	OT
333	0	1.47485	0.378	0.148	0	1	dynll2a	0.23	Neuron_2	OT
334	0	1.47262	0.182	0.049	0	1	gdap1	0.133	Neuron_2	OT
335	0	1.47027	0.348	0.105	0	1	gphnb	0.243	Neuron_2	OT
336	0	1.47025	0.563	0.181	0	1	elmod1	0.382	Neuron_2	OT
337	0	1.46749	0.302	0.093	0	1	nrg2a	0.209	Neuron_2	OT
338	0	1.4667	0.312	0.094	0	1	zgc:172282	0.218	Neuron_2	OT
339	0	1.46581	0.148	0.04	0	1	ENSDARG00000078657	0.108	Neuron_2	OT
340	0	1.46522	0.208	0.07	0	1	trim9	0.138	Neuron_2	OT
341	0	1.46477	0.566	0.245	0	1	dynll2b	0.321	Neuron_2	OT
342	0	1.4634	0.155	0.052	0	1	ntng1a	0.103	Neuron_2	OT
343	0	1.4577	0.486	0.14	0	1	syn2a	0.346	Neuron_2	OT
344	0	1.45608	0.317	0.099	0	1	znrf1	0.218	Neuron_2	OT
345	0	1.45569	0.443	0.159	0	1	id4	0.284	Neuron_2	OT
346	0	1.45314	0.227	0.069	0	1	shisa7b	0.158	Neuron_2	OT
347	0	1.45293	0.793	0.275	0	1	vamp2	0.518	Neuron_2	OT
348	0	1.45159	0.73	0.242	0	1	sv2a	0.488	Neuron_2	OT
349	0	1.4486	0.155	0.05	0	1	vgf	0.105	Neuron_2	OT
350	0	1.44785	0.893	0.385	0	1	snap25a	0.508	Neuron_2	OT
351	0	1.44586	0.189	0.056	0	1	myo10l1	0.133	Neuron_2	OT
352	0	1.4456	0.277	0.09	0	1	arrb1	0.187	Neuron_2	OT
353	0	1.44559	0.314	0.098	0	1	lhfpl3	0.216	Neuron_2	OT
354	0	1.44541	0.141	0.039	0	1	lrfn5b	0.102	Neuron_2	OT
355	0	1.44357	0.244	0.078	0	1	acap3b	0.166	Neuron_2	OT
356	0	1.44259	0.168	0.05	0	1	rnd1a	0.118	Neuron_2	OT
357	0	1.44077	0.226	0.069	0	1	nlgn3b	0.157	Neuron_2	OT
358	0	1.44021	0.173	0.058	0	1	top1	0.115	Neuron_2	OT
359	0	1.43952	0.47	0.148	0	1	necap1	0.322	Neuron_2	OT
360	0	1.43948	0.234	0.073	0	1	npdc1b	0.161	Neuron_2	OT
361	0	1.43793	0.335	0.112	0	1	frmpd3	0.223	Neuron_2	OT
362	0	1.43746	0.399	0.135	0	1	opcml	0.264	Neuron_2	OT
363	0	1.43743	0.764	0.334	0	1	eno1a	0.43	Neuron_2	OT
364	0	1.43532	0.535	0.192	0	1	eef1a1a	0.343	Neuron_2	OT
365	0	1.43528	0.538	0.196	0	1	camk2b1	0.342	Neuron_2	OT
366	0	1.43174	0.192	0.072	0	1	plk3	0.12	Neuron_2	OT
367	0	1.43107	0.374	0.128	0	1	cacna1g	0.246	Neuron_2	OT
368	0	1.43073	0.476	0.182	0	1	pgk1	0.294	Neuron_2	OT
369	0	1.42885	0.569	0.185	0	1	clstn3	0.384	Neuron_2	OT
370	0	1.4262	0.756	0.305	0	1	olfm1b	0.451	Neuron_2	OT
371	0	1.42482	0.172	0.052	0	1	zmat4a	0.12	Neuron_2	OT
372	0	1.42164	0.299	0.083	0	1	zgc:153615	0.216	Neuron_2	OT
373	0	1.42136	0.205	0.061	0	1	zgc:162989	0.144	Neuron_2	OT
374	0	1.42034	0.155	0.048	0	1	fbxo41	0.107	Neuron_2	OT
375	0	1.41638	0.258	0.084	0	1	tns1a	0.174	Neuron_2	OT
376	0	1.41434	0.249	0.1	0	1	gabbr1a	0.149	Neuron_2	OT
377	0	1.41083	0.624	0.249	0	1	pkma	0.375	Neuron_2	OT
378	0	1.40694	0.959	0.489	0	1	atp6v0cb	0.47	Neuron_2	OT
379	0	1.40548	0.172	0.054	0	1	asic1c	0.118	Neuron_2	OT
380	0	1.40155	0.151	0.045	0	1	lrp1ba	0.106	Neuron_2	OT
381	0	1.40148	0.259	0.09	0	1	ppm1e	0.169	Neuron_2	OT
382	0	1.39871	0.154	0.043	0	1	CR376745.1	0.111	Neuron_2	OT
383	0	1.39735	0.334	0.106	0	1	syt7b	0.228	Neuron_2	OT
384	0	1.39483	0.182	0.064	0	1	lrrc4.1	0.118	Neuron_2	OT
385	0	1.39482	0.4	0.153	0	1	pabpc1b	0.247	Neuron_2	OT
386	0	1.38953	0.151	0.049	0	1	cntnap5l	0.102	Neuron_2	OT
387	0	1.38894	0.384	0.139	0	1	dclk1a	0.245	Neuron_2	OT
388	0	1.38811	0.154	0.048	0	1	phkg1a	0.106	Neuron_2	OT
389	0	1.38803	0.239	0.074	0	1	atp6v1ab	0.165	Neuron_2	OT
390	0	1.38666	0.225	0.077	0	1	tmem108	0.148	Neuron_2	OT
391	0	1.38658	0.218	0.072	0	1	ENSDARG00000103535	0.146	Neuron_2	OT
392	0	1.38588	0.451	0.151	0	1	ENSDARG00000040048	0.3	Neuron_2	OT
393	0	1.38521	0.169	0.048	0	1	ppp2r2ca	0.121	Neuron_2	OT
394	0	1.38513	0.308	0.112	0	1	cdh13	0.196	Neuron_2	OT
395	0	1.38474	0.225	0.071	0	1	fam155a	0.154	Neuron_2	OT
396	0	1.38411	0.331	0.106	0	1	gria4b	0.225	Neuron_2	OT
397	0	1.38361	0.354	0.111	0	1	lrfn5a	0.243	Neuron_2	OT
398	0	1.38292	0.529	0.17	0	1	sncgb	0.359	Neuron_2	OT
399	0	1.38215	0.627	0.263	0	1	grid1b	0.364	Neuron_2	OT
400	0	1.38125	0.173	0.054	0	1	rgs9b	0.119	Neuron_2	OT
401	0	1.37993	0.199	0.068	0	1	CU571064.1	0.131	Neuron_2	OT
402	0	1.37756	0.695	0.307	0	1	atp5if1b	0.388	Neuron_2	OT
403	0	1.37459	0.313	0.1	0	1	grik4	0.213	Neuron_2	OT
404	0	1.37281	0.221	0.071	0	1	slc8a4a	0.15	Neuron_2	OT
405	0	1.37236	0.155	0.053	0	1	bdnf	0.102	Neuron_2	OT
406	0	1.37018	0.215	0.071	0	1	aatkb	0.144	Neuron_2	OT
407	0	1.36931	0.258	0.117	0	1	sipa1l1	0.141	Neuron_2	OT
408	0	1.36577	0.315	0.135	0	1	slc6a1b	0.18	Neuron_2	OT
409	0	1.36534	0.357	0.113	0	1	ENSDARG00000093064	0.244	Neuron_2	OT
410	0	1.36274	0.412	0.138	0	1	rogdi	0.274	Neuron_2	OT
411	0	1.36119	0.286	0.096	0	1	apoob	0.19	Neuron_2	OT
412	0	1.36113	0.701	0.259	0	1	map1aa	0.442	Neuron_2	OT
413	0	1.35942	0.158	0.051	0	1	pitpnab	0.107	Neuron_2	OT
414	0	1.35936	0.273	0.084	0	1	gnao1b	0.189	Neuron_2	OT
415	0	1.35718	0.629	0.231	0	1	tmem59l	0.398	Neuron_2	OT
416	0	1.35695	0.589	0.233	0	1	asic2	0.356	Neuron_2	OT
417	0	1.35293	0.212	0.075	0	1	birc6-as2	0.137	Neuron_2	OT
418	0	1.3523	0.674	0.259	0	1	aldocb	0.415	Neuron_2	OT
419	0	1.35211	0.732	0.296	0	1	atp1b2a	0.436	Neuron_2	OT
420	0	1.34981	0.239	0.073	0	1	si:ch211-255i3.4	0.166	Neuron_2	OT
421	0	1.3484	0.217	0.081	0	1	shank2b	0.136	Neuron_2	OT
422	0	1.34309	0.254	0.087	0	1	nlgn2b	0.167	Neuron_2	OT
423	0	1.34209	0.251	0.086	0	1	puraa	0.165	Neuron_2	OT
424	0	1.34089	0.485	0.191	0	1	mtbl	0.294	Neuron_2	OT
425	0	1.34017	0.304	0.134	0	1	sod2	0.17	Neuron_2	OT
426	0	1.33746	0.193	0.063	0	1	cacna1ea	0.13	Neuron_2	OT
427	0	1.33723	0.442	0.172	0	1	aplp2	0.27	Neuron_2	OT
428	0	1.33649	0.251	0.089	0	1	rps6ka1	0.162	Neuron_2	OT
429	0	1.33625	0.165	0.059	0	1	FP085414.1	0.106	Neuron_2	OT
430	0	1.33578	0.212	0.061	0	1	gnb5b	0.151	Neuron_2	OT
431	0	1.33575	0.245	0.068	0	1	si:ch211-151p13.8	0.177	Neuron_2	OT
432	0	1.33297	0.181	0.064	0	1	cnksr2b	0.117	Neuron_2	OT
433	0	1.33295	0.426	0.167	0	1	uqcc3	0.259	Neuron_2	OT
434	0	1.3327	0.488	0.153	0	1	pcsk1nl	0.335	Neuron_2	OT
435	0	1.32842	0.65	0.254	0	1	map4l	0.396	Neuron_2	OT
436	0	1.32536	0.221	0.074	0	1	unc80	0.147	Neuron_2	OT
437	0	1.32512	0.176	0.06	0	1	scrn2	0.116	Neuron_2	OT
438	0	1.32316	0.688	0.271	0	1	atp6ap2	0.417	Neuron_2	OT
439	0	1.32122	0.168	0.051	0	1	rasd1	0.117	Neuron_2	OT
440	0	1.32053	0.231	0.078	0	1	homer1b	0.153	Neuron_2	OT
441	0	1.31832	0.348	0.132	0	1	si:ch211-186j3.6	0.216	Neuron_2	OT
442	0	1.31793	0.699	0.243	0	1	nptna	0.456	Neuron_2	OT
443	0	1.31673	0.316	0.104	0	1	iqsec2b	0.212	Neuron_2	OT
444	0	1.31541	0.151	0.049	0	1	sybu	0.102	Neuron_2	OT
445	0	1.31301	0.382	0.157	0	1	CU929259.1	0.225	Neuron_2	OT
446	0	1.31248	0.675	0.27	0	1	dnajc5aa	0.405	Neuron_2	OT
447	0	1.31157	0.521	0.213	0	1	cntnap2a	0.308	Neuron_2	OT
448	0	1.31025	0.238	0.069	0	1	slc6a17	0.169	Neuron_2	OT
449	0	1.3083	0.278	0.089	0	1	khdrbs2	0.189	Neuron_2	OT
450	0	1.30793	0.665	0.333	0	1	gap43	0.332	Neuron_2	OT
451	0	1.3079	0.321	0.117	0	1	lrrc4ba	0.204	Neuron_2	OT
452	0	1.30714	0.367	0.124	0	1	pfkpa	0.243	Neuron_2	OT
453	0	1.30656	0.261	0.094	0	1	gnai2b	0.167	Neuron_2	OT
454	0	1.30406	0.202	0.077	0	1	tp53i11b	0.125	Neuron_2	OT
455	0	1.30359	0.304	0.113	0	1	hk1	0.191	Neuron_2	OT
456	0	1.30139	0.356	0.122	0	1	upf3a	0.234	Neuron_2	OT
457	0	1.30081	0.261	0.085	0	1	ache	0.176	Neuron_2	OT
458	0	1.29925	0.253	0.116	0	1	chchd10	0.137	Neuron_2	OT
459	0	1.29742	0.405	0.165	0	1	asap1b	0.24	Neuron_2	OT
460	0	1.29413	0.852	0.457	0	1	tpi1b	0.395	Neuron_2	OT
461	0	1.29386	0.201	0.065	0	1	ENSDARG00000100032	0.136	Neuron_2	OT
462	0	1.29297	0.324	0.108	0	1	tub	0.216	Neuron_2	OT
463	0	1.29178	0.517	0.178	0	1	cacna1aa	0.339	Neuron_2	OT
464	0	1.29147	0.157	0.053	0	1	FQ790211.1	0.104	Neuron_2	OT
465	0	1.29006	0.266	0.086	0	1	atp6v1c1b	0.18	Neuron_2	OT
466	0	1.28721	0.491	0.194	0	1	gpia	0.297	Neuron_2	OT
467	0	1.28665	0.48	0.17	0	1	atp6v0d1	0.31	Neuron_2	OT
468	0	1.2859	0.237	0.08	0	1	caly	0.157	Neuron_2	OT
469	0	1.28521	0.181	0.062	0	1	ENSDARG00000109726	0.119	Neuron_2	OT
470	0	1.28357	0.295	0.106	0	1	mras	0.189	Neuron_2	OT
471	0	1.28286	0.236	0.078	0	1	plcxd3	0.158	Neuron_2	OT
472	0	1.28284	0.38	0.143	0	1	chd5	0.237	Neuron_2	OT
473	0	1.2818	0.341	0.121	0	1	csmd1a	0.22	Neuron_2	OT
474	0	1.2798	0.921	0.521	0	1	rnasekb	0.4	Neuron_2	OT
475	0	1.27973	0.224	0.083	0	1	akap11	0.141	Neuron_2	OT
476	0	1.27968	0.228	0.08	0	1	hpcal4	0.148	Neuron_2	OT
477	0	1.27662	0.165	0.061	0	1	rgs6	0.104	Neuron_2	OT
478	0	1.27657	0.283	0.118	0	1	higd2a	0.165	Neuron_2	OT
479	0	1.27621	0.235	0.078	0	1	ank2a	0.157	Neuron_2	OT
480	0	1.27569	0.314	0.113	0	1	dagla	0.201	Neuron_2	OT
481	0	1.27519	0.325	0.109	0	1	gabra1	0.216	Neuron_2	OT
482	0	1.2744	0.48	0.144	0	1	zgc:122979	0.336	Neuron_2	OT
483	0	1.27323	0.322	0.122	0	1	grin2db	0.2	Neuron_2	OT
484	0	1.27309	0.187	0.065	0	1	map2k1	0.122	Neuron_2	OT
485	0	1.27231	0.36	0.147	0	1	cox17	0.213	Neuron_2	OT
486	0	1.27129	0.179	0.063	0	1	cntn3a.2	0.116	Neuron_2	OT
487	0	1.27071	0.222	0.078	0	1	kcnh3	0.144	Neuron_2	OT
488	0	1.26995	0.177	0.074	0	1	cbx7a	0.103	Neuron_2	OT
489	0	1.26481	0.389	0.154	0	1	pam	0.235	Neuron_2	OT
490	0	1.26252	0.327	0.114	0	1	cd9a	0.213	Neuron_2	OT
491	0	1.26168	0.734	0.277	0	1	cpe	0.457	Neuron_2	OT
492	0	1.25896	0.665	0.267	0	1	nlgn1	0.398	Neuron_2	OT
493	0	1.25784	0.677	0.264	0	1	stmn4	0.413	Neuron_2	OT
494	0	1.25746	0.152	0.051	0	1	si:dkeyp-9d4.3	0.101	Neuron_2	OT
495	0	1.25531	0.247	0.09	0	1	CU571074.2	0.157	Neuron_2	OT
496	0	1.25507	0.306	0.1	0	1	sult4a1	0.206	Neuron_2	OT
497	0	1.25432	0.268	0.101	0	1	abhd3	0.167	Neuron_2	OT
498	0	1.25422	0.55	0.2	0	1	nrg3b	0.35	Neuron_2	OT
499	0	1.25105	0.2	0.073	0	1	ENSDARG00000102769	0.127	Neuron_2	OT
500	0	1.24814	0.167	0.056	0	1	lingo2a	0.111	Neuron_2	OT
501	0	1.24565	0.791	0.346	0	1	atp6v1e1b	0.445	Neuron_2	OT
502	0	1.24501	0.172	0.059	0	1	shisa9b	0.113	Neuron_2	OT
503	0	1.24463	0.31	0.109	0	1	mgat4c	0.201	Neuron_2	OT
504	0	1.24419	0.309	0.102	0	1	jpt1a	0.207	Neuron_2	OT
505	0	1.24367	0.322	0.113	0	1	ENSDARG00000086753	0.209	Neuron_2	OT
506	0	1.24277	0.219	0.088	0	1	man1a1	0.131	Neuron_2	OT
507	0	1.23998	0.248	0.085	0	1	lrrc4cb	0.163	Neuron_2	OT
508	0	1.23955	0.167	0.063	0	1	coq7	0.104	Neuron_2	OT
509	0	1.23878	0.374	0.13	0	1	csmd3a	0.244	Neuron_2	OT
510	0	1.23763	0.529	0.201	0	1	atp6v1h	0.328	Neuron_2	OT
511	0	1.2344	0.235	0.088	0	1	desi1a	0.147	Neuron_2	OT
512	0	1.23269	0.373	0.135	0	1	ppp3cb	0.238	Neuron_2	OT
513	0	1.23266	0.168	0.061	0	1	timp2a	0.107	Neuron_2	OT
514	0	1.23198	0.349	0.124	0	1	pgam1b	0.225	Neuron_2	OT
515	0	1.23151	0.756	0.361	0	1	cspg5a	0.395	Neuron_2	OT
516	0	1.23113	0.548	0.207	0	1	ppfia2	0.341	Neuron_2	OT
517	0	1.22943	0.22	0.077	0	1	dok6	0.143	Neuron_2	OT
518	0	1.22624	0.265	0.097	0	1	tmem179aa	0.168	Neuron_2	OT
519	0	1.22421	0.377	0.133	0	1	rac3a	0.244	Neuron_2	OT
520	0	1.22263	0.19	0.071	0	1	sdk2b	0.119	Neuron_2	OT
521	0	1.21616	0.636	0.279	0	1	fam49al	0.357	Neuron_2	OT
522	0	1.21372	0.824	0.37	0	1	atpv0e2	0.454	Neuron_2	OT
523	0	1.21368	0.345	0.122	0	1	atp6ap1a	0.223	Neuron_2	OT
524	0	1.21316	0.357	0.147	0	1	dgkh	0.21	Neuron_2	OT
525	0	1.21268	0.257	0.09	0	1	ENSDARG00000098856	0.167	Neuron_2	OT
526	0	1.2125	0.172	0.057	0	1	dnajb4	0.115	Neuron_2	OT
527	0	1.21142	0.434	0.155	0	1	scdb	0.279	Neuron_2	OT
528	0	1.20963	0.423	0.203	0	1	chmp6b	0.22	Neuron_2	OT
529	0	1.20597	0.308	0.111	0	1	atp6v1c1a	0.197	Neuron_2	OT
530	0	1.20565	0.362	0.127	0	1	unc5da	0.235	Neuron_2	OT
531	0	1.20234	0.613	0.288	0	1	zgc:153426	0.325	Neuron_2	OT
532	0	1.20163	0.246	0.079	0	1	nhsb	0.167	Neuron_2	OT
533	0	1.20159	0.451	0.161	0	1	map7d2b	0.29	Neuron_2	OT
534	0	1.19646	0.788	0.503	0	1	cycsb	0.285	Neuron_2	OT
535	0	1.19621	0.209	0.072	0	1	dpysl5b	0.137	Neuron_2	OT
536	0	1.19528	0.669	0.323	0	1	nsg2	0.346	Neuron_2	OT
537	0	1.194	0.295	0.114	0	1	grm4	0.181	Neuron_2	OT
538	0	1.19388	0.766	0.39	0	1	calm2a	0.376	Neuron_2	OT
539	0	1.19256	0.335	0.117	0	1	cacna1ha	0.218	Neuron_2	OT
540	0	1.19145	0.406	0.179	0	1	magi2a	0.227	Neuron_2	OT
541	7.73694e-308	1.19138	0.248	0.132	2.00054e-303	1	nos1apa	0.116	Neuron_2	OT
542	0	1.19126	0.631	0.297	0	1	ENSDARG00000089877	0.334	Neuron_2	OT
543	0	1.19085	0.259	0.097	0	1	ENSDARG00000027547	0.162	Neuron_2	OT
544	0	1.18938	0.169	0.055	0	1	phyhipla	0.114	Neuron_2	OT
545	0	1.18716	0.55	0.212	0	1	cadpsb	0.338	Neuron_2	OT
546	0	1.18686	0.448	0.178	0	1	ppp3r1a	0.27	Neuron_2	OT
547	0	1.18466	0.509	0.176	0	1	snap91b	0.333	Neuron_2	OT
548	0	1.18332	0.197	0.071	0	1	sgtb	0.126	Neuron_2	OT
549	0	1.18142	0.277	0.113	0	1	mbnl3	0.164	Neuron_2	OT
550	0	1.17959	0.23	0.082	0	1	ahcyl1	0.148	Neuron_2	OT
551	0	1.17916	0.208	0.072	0	1	fam219ab	0.136	Neuron_2	OT
552	0	1.17912	0.19	0.066	0	1	raly	0.124	Neuron_2	OT
553	0	1.16786	0.261	0.097	0	1	spock2	0.164	Neuron_2	OT
554	0	1.16567	0.279	0.091	0	1	slc35g2b	0.188	Neuron_2	OT
555	0	1.16566	0.305	0.119	0	1	prkar1b	0.186	Neuron_2	OT
556	0	1.16525	0.194	0.065	0	1	xkr6b	0.129	Neuron_2	OT
557	0	1.16227	0.21	0.084	0	1	CU856539.1	0.126	Neuron_2	OT
558	0	1.16033	0.236	0.085	0	1	ntrk2b	0.151	Neuron_2	OT
559	0	1.15774	0.377	0.14	0	1	rac3b	0.237	Neuron_2	OT
560	0	1.15745	0.322	0.11	0	1	dnm1a	0.212	Neuron_2	OT
561	0	1.15727	0.352	0.12	0	1	glrbb	0.232	Neuron_2	OT
562	0	1.1558	0.471	0.184	0	1	stxbp5a	0.287	Neuron_2	OT
563	0	1.15306	0.429	0.165	0	1	ENSDARG00000113771	0.264	Neuron_2	OT
564	0	1.15136	0.51	0.247	0	1	sdhb	0.263	Neuron_2	OT
565	0	1.14867	0.455	0.171	0	1	tenm1	0.284	Neuron_2	OT
566	0	1.14827	0.252	0.111	0	1	ablim1b	0.141	Neuron_2	OT
567	0	1.14404	0.497	0.212	0	1	pafah1b1b	0.285	Neuron_2	OT
568	0	1.14302	0.224	0.088	0	1	ankrd46b	0.136	Neuron_2	OT
569	0	1.14025	0.379	0.126	0	1	grin1b	0.253	Neuron_2	OT
570	0	1.13898	0.151	0.05	0	1	si:dkey-70p6.1	0.101	Neuron_2	OT
571	0	1.13871	0.26	0.085	0	1	syn1	0.175	Neuron_2	OT
572	0	1.13628	0.255	0.098	0	1	ENSDARG00000075277	0.157	Neuron_2	OT
573	0	1.13591	0.664	0.307	0	1	appb	0.357	Neuron_2	OT
574	0	1.13478	0.479	0.169	0	1	pclob	0.31	Neuron_2	OT
575	0	1.13437	0.17	0.058	0	1	insyn1	0.112	Neuron_2	OT
576	0	1.13413	0.389	0.151	0	1	lrrc7	0.238	Neuron_2	OT
577	0	1.1334	0.69	0.357	0	1	hsbp1a	0.333	Neuron_2	OT
578	0	1.13193	0.265	0.096	0	1	ralgps1	0.169	Neuron_2	OT
579	0	1.13127	0.333	0.126	0	1	syt4	0.207	Neuron_2	OT
580	0	1.12962	0.279	0.106	0	1	cacna1bb	0.173	Neuron_2	OT
581	0	1.1278	0.306	0.131	0	1	rab11fip4a	0.175	Neuron_2	OT
582	0	1.12776	0.301	0.129	0	1	timm17a	0.172	Neuron_2	OT
583	0	1.12705	0.214	0.092	0	1	si:dkey-205h13.1	0.122	Neuron_2	OT
584	0	1.12614	0.852	0.472	0	1	atp6v1g1	0.38	Neuron_2	OT
585	0	1.12204	0.413	0.156	0	1	cacng2a	0.257	Neuron_2	OT
586	0	1.12035	0.242	0.083	0	1	rab42a	0.159	Neuron_2	OT
587	0	1.11996	0.303	0.106	0	1	galnt9	0.197	Neuron_2	OT
588	0	1.11906	0.217	0.076	0	1	gabrb4	0.141	Neuron_2	OT
589	0	1.11803	0.169	0.064	0	1	lrrfip1b	0.105	Neuron_2	OT
590	0	1.11706	0.499	0.17	0	1	olfm2a	0.329	Neuron_2	OT
591	0	1.11604	0.308	0.12	0	1	gnb2	0.188	Neuron_2	OT
592	0	1.11556	0.239	0.094	0	1	cadpsa	0.145	Neuron_2	OT
593	0	1.11494	0.217	0.078	0	1	ENSDARG00000104101	0.139	Neuron_2	OT
594	0	1.11274	0.192	0.074	0	1	pygmb	0.118	Neuron_2	OT
595	0	1.1127	0.175	0.071	0	1	them4	0.104	Neuron_2	OT
596	0	1.10697	0.189	0.073	0	1	ENSDARG00000107441	0.116	Neuron_2	OT
597	0	1.10684	0.188	0.075	0	1	slc44a5a	0.113	Neuron_2	OT
598	0	1.10643	0.201	0.076	0	1	fgf12b	0.125	Neuron_2	OT
599	0	1.10615	0.29	0.116	0	1	rgs7a	0.174	Neuron_2	OT
600	0	1.10606	0.345	0.143	0	1	reep2	0.202	Neuron_2	OT
601	0	1.10387	0.296	0.115	0	1	cacna1ba	0.181	Neuron_2	OT
602	0	1.10216	0.501	0.201	0	1	atp6v0b	0.3	Neuron_2	OT
603	0	1.09983	0.265	0.135	0	1	fkbp1b	0.13	Neuron_2	OT
604	0	1.09907	0.398	0.144	0	1	map1b	0.254	Neuron_2	OT
605	0	1.09868	0.197	0.066	0	1	micu3a	0.131	Neuron_2	OT
606	0	1.09816	0.68	0.341	0	1	hist2h2l	0.339	Neuron_2	OT
607	0	1.09749	0.172	0.063	0	1	oprl1	0.109	Neuron_2	OT
608	0	1.09727	0.262	0.091	0	1	atp6v0a1b	0.171	Neuron_2	OT
609	0	1.0953	0.24	0.1	0	1	tnr	0.14	Neuron_2	OT
610	0	1.09479	0.42	0.162	0	1	hs3st4	0.258	Neuron_2	OT
611	0	1.09404	0.306	0.138	0	1	atxn1a	0.168	Neuron_2	OT
612	0	1.0925	0.618	0.271	0	1	tuba2	0.347	Neuron_2	OT
613	0	1.09114	0.311	0.142	0	1	tomm70a	0.169	Neuron_2	OT
614	0	1.09024	0.245	0.122	0	1	hivep1	0.123	Neuron_2	OT
615	0	1.08895	0.168	0.062	0	1	adcy8	0.106	Neuron_2	OT
616	0	1.08887	0.178	0.068	0	1	snapc5	0.11	Neuron_2	OT
617	0	1.08863	0.503	0.186	0	1	syngap1b	0.317	Neuron_2	OT
618	0	1.08839	0.413	0.172	0	1	gria1a	0.241	Neuron_2	OT
619	0	1.08817	0.274	0.112	0	1	ca16b	0.162	Neuron_2	OT
620	0	1.08736	0.965	0.763	0	1	gapdhs	0.202	Neuron_2	OT
621	0	1.08426	0.3	0.107	0	1	cacna1c	0.193	Neuron_2	OT
622	0	1.08408	0.328	0.126	0	1	dctn1b	0.202	Neuron_2	OT
623	0	1.08343	0.335	0.141	0	1	map7d1b	0.194	Neuron_2	OT
624	0	1.08258	0.412	0.18	0	1	stxbp5l	0.232	Neuron_2	OT
625	0	1.08254	0.243	0.106	0	1	bhlhe40	0.137	Neuron_2	OT
626	0	1.08043	0.84	0.546	0	1	ywhaqb	0.294	Neuron_2	OT
627	0	1.07988	0.176	0.07	0	1	ENSDARG00000073752	0.106	Neuron_2	OT
628	0	1.07869	0.235	0.105	0	1	sh3bp5la	0.13	Neuron_2	OT
629	0	1.07837	0.167	0.059	0	1	chrnb2	0.108	Neuron_2	OT
630	0	1.07826	0.743	0.395	0	1	atp6v0ca	0.348	Neuron_2	OT
631	0	1.07815	0.229	0.089	0	1	fam184b	0.14	Neuron_2	OT
632	0	1.07693	0.223	0.091	0	1	pnpo	0.132	Neuron_2	OT
633	0	1.07609	0.366	0.14	0	1	nlgn4xa	0.226	Neuron_2	OT
634	0	1.076	0.788	0.446	0	1	maptb	0.342	Neuron_2	OT
635	0	1.07499	0.241	0.095	0	1	ppp2r5b	0.146	Neuron_2	OT
636	0	1.07484	0.641	0.339	0	1	ptprn2	0.302	Neuron_2	OT
637	0	1.07265	0.398	0.161	0	1	ENSDARG00000061421	0.237	Neuron_2	OT
638	0	1.07096	0.385	0.157	0	1	snap91a	0.228	Neuron_2	OT
639	0	1.0709	0.428	0.224	0	1	ncalda	0.204	Neuron_2	OT
640	0	1.06929	0.437	0.163	0	1	itm2ca	0.274	Neuron_2	OT
641	0	1.06908	0.294	0.107	0	1	kcnip1b	0.187	Neuron_2	OT
642	0	1.06886	0.358	0.167	0	1	ntm	0.191	Neuron_2	OT
643	0	1.06878	0.817	0.439	0	1	mllt11	0.378	Neuron_2	OT
644	0	1.06737	0.309	0.12	0	1	atp1b3a	0.189	Neuron_2	OT
645	0	1.0657	0.423	0.194	0	1	dock3	0.229	Neuron_2	OT
646	0	1.06551	0.263	0.112	0	1	sdf4	0.151	Neuron_2	OT
647	0	1.06469	0.665	0.288	0	1	gabbr2	0.377	Neuron_2	OT
648	0	1.06411	0.184	0.078	0	1	pde4a	0.106	Neuron_2	OT
649	0	1.06192	0.633	0.353	0	1	mpc1	0.28	Neuron_2	OT
650	0	1.05953	0.21	0.076	0	1	csnk1e	0.134	Neuron_2	OT
651	0	1.05862	0.307	0.099	0	1	syngr1a	0.208	Neuron_2	OT
652	0	1.05818	0.159	0.053	0	1	cplx2.1	0.106	Neuron_2	OT
653	0	1.05792	0.317	0.145	0	1	jund	0.172	Neuron_2	OT
654	0	1.05792	0.155	0.055	0	1	celf5b	0.1	Neuron_2	OT
655	0	1.05704	0.18	0.077	0	1	lyrm7	0.103	Neuron_2	OT
656	0	1.0569	0.459	0.213	0	1	gria4a	0.246	Neuron_2	OT
657	0	1.05679	0.877	0.426	0	1	stx1b	0.451	Neuron_2	OT
658	0	1.05507	0.244	0.108	0	1	ppargc1b	0.136	Neuron_2	OT
659	0	1.0545	0.211	0.089	0	1	isca2	0.122	Neuron_2	OT
660	0	1.05356	0.531	0.211	0	1	csmd3a.1	0.32	Neuron_2	OT
661	0	1.05253	0.446	0.221	0	1	si:ch211-140m22.7	0.225	Neuron_2	OT
662	0	1.05176	0.621	0.275	0	1	tspan7b	0.346	Neuron_2	OT
663	0	1.05139	0.362	0.146	0	1	iqsec2a	0.216	Neuron_2	OT
664	0	1.05124	0.259	0.115	0	1	purba	0.144	Neuron_2	OT
665	0	1.05071	0.263	0.108	0	1	arl6ip5b	0.155	Neuron_2	OT
666	0	1.0506	0.17	0.063	0	1	znf385a	0.107	Neuron_2	OT
667	0	1.05032	0.224	0.089	0	1	si:ch211-117c9.5	0.135	Neuron_2	OT
668	0	1.04992	0.308	0.123	0	1	tmeff2a	0.185	Neuron_2	OT
669	0	1.0485	0.343	0.16	0	1	mbnl2	0.183	Neuron_2	OT
670	0	1.0482	0.261	0.097	0	1	rcan2	0.164	Neuron_2	OT
671	0	1.04658	0.304	0.119	0	1	hspa4l	0.185	Neuron_2	OT
672	0	1.04616	0.511	0.358	0	1	msi2b	0.153	Neuron_2	OT
673	0	1.04586	0.218	0.086	0	1	prkacab	0.132	Neuron_2	OT
674	0	1.04561	0.445	0.177	0	1	cnrip1a	0.268	Neuron_2	OT
675	0	1.0452	0.377	0.146	0	1	rab11bb	0.231	Neuron_2	OT
676	0	1.04422	0.834	0.419	0	1	syt1a	0.415	Neuron_2	OT
677	0	1.04415	0.475	0.194	0	1	cacna2d2a	0.281	Neuron_2	OT
678	0	1.04355	0.178	0.074	0	1	zgc:77784	0.104	Neuron_2	OT
679	0	1.04062	0.236	0.104	0	1	arhgap1	0.132	Neuron_2	OT
680	0	1.04021	0.45	0.163	0	1	kiaa1549la	0.287	Neuron_2	OT
681	0	1.03975	0.19	0.073	0	1	cntn3b	0.117	Neuron_2	OT
682	0	1.03812	0.224	0.086	0	1	zgc:171482	0.138	Neuron_2	OT
683	0	1.03747	0.226	0.089	0	1	scn1lab	0.137	Neuron_2	OT
684	0	1.03729	0.257	0.098	0	1	tspan3b	0.159	Neuron_2	OT
685	0	1.03724	0.244	0.101	0	1	ccdc167	0.143	Neuron_2	OT
686	0	1.03653	0.345	0.13	0	1	dnajc6	0.215	Neuron_2	OT
687	0	1.03554	0.861	0.433	0	1	basp1	0.428	Neuron_2	OT
688	0	1.03465	0.311	0.113	0	1	ank1b	0.198	Neuron_2	OT
689	0	1.03435	0.206	0.074	0	1	atl1	0.132	Neuron_2	OT
690	0	1.02936	0.247	0.107	0	1	rabgap1l	0.14	Neuron_2	OT
691	0	1.02633	0.206	0.076	0	1	nrxn2b	0.13	Neuron_2	OT
692	0	1.02614	0.327	0.138	0	1	nbeab	0.189	Neuron_2	OT
693	0	1.02395	0.2	0.08	0	1	ube2ql1	0.12	Neuron_2	OT
694	0	1.02355	0.36	0.142	0	1	ak1	0.218	Neuron_2	OT
695	0	1.02272	0.232	0.109	0	1	nup93	0.123	Neuron_2	OT
696	0	1.01643	0.799	0.352	0	1	stxbp1a	0.447	Neuron_2	OT
697	0	1.01427	0.198	0.076	0	1	peli3	0.122	Neuron_2	OT
698	0	1.01334	0.52	0.263	0	1	smdt1b	0.257	Neuron_2	OT
699	0	1.01157	0.659	0.367	0	1	aldoaa	0.292	Neuron_2	OT
700	0	1.01154	0.442	0.212	0	1	got2b	0.23	Neuron_2	OT
701	0	1.01102	0.528	0.213	0	1	iqsec3a	0.315	Neuron_2	OT
702	0	1.00925	0.183	0.076	0	1	si:ch211-213a13.1	0.107	Neuron_2	OT
703	0	1.0092	0.52	0.205	0	1	gabbr1b	0.315	Neuron_2	OT
704	0	1.0078	0.211	0.086	0	1	si:dkey-10p5.10	0.125	Neuron_2	OT
705	0	1.00704	0.871	0.466	0	1	gng3	0.405	Neuron_2	OT
706	0	1.00625	0.231	0.101	0	1	rnd1b	0.13	Neuron_2	OT
707	0	1.00512	0.41	0.162	0	1	pacsin1a	0.248	Neuron_2	OT
708	0	1.00447	0.284	0.117	0	1	nrg2b	0.167	Neuron_2	OT
709	0	1.00431	0.802	0.559	0	1	cox7a2a	0.243	Neuron_2	OT
710	0	1.00335	0.241	0.09	0	1	rab3c	0.151	Neuron_2	OT
711	0	1.00255	0.263	0.125	0	1	park7	0.138	Neuron_2	OT
712	0	1.00237	0.708	0.347	0	1	clstn1	0.361	Neuron_2	OT
713	0	1.00198	0.439	0.198	0	1	clstn2	0.241	Neuron_2	OT
714	0	1.00176	0.382	0.133	0	1	chga	0.249	Neuron_2	OT
715	0	1.00126	0.217	0.082	0	1	mapk8ip2	0.135	Neuron_2	OT
716	0	0.998818	0.325	0.137	0	1	atp6v1d	0.188	Neuron_2	OT
717	0	0.998742	0.303	0.113	0	1	gabrg2	0.19	Neuron_2	OT
718	0	0.997757	0.564	0.233	0	1	CR786577.1	0.331	Neuron_2	OT
719	0	0.996763	0.419	0.21	0	1	nrn1a	0.209	Neuron_2	OT
720	0	0.995664	0.163	0.062	0	1	clcn4	0.101	Neuron_2	OT
721	0	0.9951	0.846	0.417	0	1	stmn2a	0.429	Neuron_2	OT
722	0	0.995026	0.291	0.152	0	1	abat	0.139	Neuron_2	OT
723	0	0.99456	0.767	0.486	0	1	atp5meb	0.281	Neuron_2	OT
724	0	0.994298	0.284	0.131	0	1	mtx2	0.153	Neuron_2	OT
725	0	0.993539	0.219	0.091	0	1	ptprdb	0.128	Neuron_2	OT
726	0	0.993437	0.645	0.325	0	1	fosab	0.32	Neuron_2	OT
727	0	0.993072	0.193	0.075	0	1	cdkl5	0.118	Neuron_2	OT
728	0	0.992406	0.334	0.142	0	1	lrp1bb	0.192	Neuron_2	OT
729	0	0.991303	0.241	0.096	0	1	cacna1da	0.145	Neuron_2	OT
730	0	0.990834	0.216	0.096	0	1	cnep1r1	0.12	Neuron_2	OT
731	0	0.990707	0.25	0.104	0	1	cntn5	0.146	Neuron_2	OT
732	0	0.98838	0.304	0.151	0	1	ndufa7	0.153	Neuron_2	OT
733	0	0.988133	0.44	0.173	0	1	camk2d2	0.267	Neuron_2	OT
734	0	0.986357	0.225	0.101	0	1	cisd1	0.124	Neuron_2	OT
735	0	0.985507	0.196	0.079	0	1	yjefn3	0.117	Neuron_2	OT
736	0	0.984315	0.178	0.076	0	1	gpr158a	0.102	Neuron_2	OT
737	0	0.982136	0.315	0.157	0	1	rtn3	0.158	Neuron_2	OT
738	0	0.981894	0.355	0.175	0	1	ubl3a	0.18	Neuron_2	OT
739	0	0.979081	0.948	0.574	0	1	calm1a	0.374	Neuron_2	OT
740	0	0.978356	0.332	0.124	0	1	kcnd3	0.208	Neuron_2	OT
741	0	0.977798	0.18	0.065	0	1	ptpreb	0.115	Neuron_2	OT
742	0	0.977208	0.194	0.079	0	1	ryr1b	0.115	Neuron_2	OT
743	0	0.976624	0.23	0.093	0	1	nav1b	0.137	Neuron_2	OT
744	0	0.976073	0.253	0.113	0	1	dapk1	0.14	Neuron_2	OT
745	0	0.975844	0.233	0.085	0	1	ENSDARG00000076310	0.148	Neuron_2	OT
746	0	0.975711	0.274	0.109	0	1	mapre3b	0.165	Neuron_2	OT
747	0	0.975236	0.457	0.204	0	1	ppp3r1b	0.253	Neuron_2	OT
748	0	0.975152	0.451	0.218	0	1	ENSDARG00000037122	0.233	Neuron_2	OT
749	0	0.97441	0.335	0.149	0	1	gphna	0.186	Neuron_2	OT
750	0	0.973959	0.273	0.121	0	1	phactr3b	0.152	Neuron_2	OT
751	0	0.97256	0.554	0.238	0	1	stmn2b	0.316	Neuron_2	OT
752	0	0.971133	0.182	0.079	0	1	shisa4	0.103	Neuron_2	OT
753	0	0.970899	0.181	0.076	0	1	ttc39c	0.105	Neuron_2	OT
754	0	0.970826	0.37	0.174	0	1	il1rapl1a	0.196	Neuron_2	OT
755	0	0.968559	0.24	0.099	0	1	spns2	0.141	Neuron_2	OT
756	0	0.967691	0.175	0.065	0	1	si:dkeyp-77h1.4	0.11	Neuron_2	OT
757	2.5343e-293	0.967038	0.2	0.096	6.55293e-289	1	sdhaf4	0.104	Neuron_2	OT
758	0	0.965397	0.176	0.065	0	1	bin1a	0.111	Neuron_2	OT
759	0	0.964789	0.332	0.131	0	1	atp6v1f	0.201	Neuron_2	OT
760	0	0.964168	0.387	0.173	0	1	rab41	0.214	Neuron_2	OT
761	0	0.963579	0.322	0.158	0	1	ldha	0.164	Neuron_2	OT
762	0	0.96212	0.228	0.097	0	1	plekhb2	0.131	Neuron_2	OT
763	2.28325e-302	0.960976	0.249	0.129	5.90379e-298	1	egr1	0.12	Neuron_2	OT
764	0	0.958616	0.512	0.263	0	1	ptges3a	0.249	Neuron_2	OT
765	0	0.95835	0.257	0.113	0	1	fosl2	0.144	Neuron_2	OT
766	0	0.957928	0.503	0.249	0	1	vapb	0.254	Neuron_2	OT
767	0	0.957866	0.576	0.193	0	1	sh3gl2a	0.383	Neuron_2	OT
768	0	0.957202	0.169	0.069	0	1	clip3	0.1	Neuron_2	OT
769	0	0.95713	0.59	0.353	0	1	vat1	0.237	Neuron_2	OT
770	0	0.956791	0.328	0.127	0	1	mpp2b	0.201	Neuron_2	OT
771	0	0.956621	0.619	0.302	0	1	gabarapl2	0.317	Neuron_2	OT
772	0	0.955519	0.307	0.115	0	1	rgs20	0.192	Neuron_2	OT
773	0	0.954693	0.508	0.214	0	1	gas7a	0.294	Neuron_2	OT
774	0	0.954565	0.236	0.094	0	1	zgc:194578	0.142	Neuron_2	OT
775	0	0.954429	0.431	0.236	0	1	ndufa11	0.195	Neuron_2	OT
776	0	0.950685	0.211	0.1	0	1	timm8a	0.111	Neuron_2	OT
777	0	0.950083	0.301	0.15	0	1	mrps33	0.151	Neuron_2	OT
778	0	0.949032	0.441	0.236	0	1	tomm6	0.205	Neuron_2	OT
779	0	0.948698	0.188	0.079	0	1	sgsm2	0.109	Neuron_2	OT
780	0	0.948692	0.178	0.068	0	1	cadm2b	0.11	Neuron_2	OT
781	0	0.944614	0.203	0.086	0	1	rnf175	0.117	Neuron_2	OT
782	0	0.944285	0.312	0.137	0	1	map1lc3a	0.175	Neuron_2	OT
783	0	0.942162	0.272	0.096	0	1	si:ch211-195b13.1	0.176	Neuron_2	OT
784	0	0.942131	0.431	0.238	0	1	iqsec1b	0.193	Neuron_2	OT
785	0	0.941268	0.398	0.178	0	1	rtn4r	0.22	Neuron_2	OT
786	0	0.9375	0.484	0.194	0	1	tmem178b	0.29	Neuron_2	OT
787	0	0.936724	0.319	0.142	0	1	scg3	0.177	Neuron_2	OT
788	0	0.936668	0.185	0.08	0	1	apbb1	0.105	Neuron_2	OT
789	1.018e-243	0.936207	0.218	0.118	2.63224e-239	1	tmem14ca	0.1	Neuron_2	OT
790	0	0.934519	0.278	0.117	0	1	nalcn	0.161	Neuron_2	OT
791	0	0.93383	0.32	0.131	0	1	si:ch211-242b18.1	0.189	Neuron_2	OT
792	0	0.933616	0.321	0.129	0	1	stmn4l	0.192	Neuron_2	OT
793	0	0.933516	0.256	0.097	0	1	serp2	0.159	Neuron_2	OT
794	0	0.932233	0.18	0.078	0	1	cdc42se2	0.102	Neuron_2	OT
795	0	0.931075	0.215	0.085	0	1	ENSDARG00000109963	0.13	Neuron_2	OT
796	0	0.929335	0.822	0.596	0	1	cox6a1	0.226	Neuron_2	OT
797	0	0.928203	0.208	0.099	0	1	zgc:92335	0.109	Neuron_2	OT
798	0	0.927846	0.196	0.076	0	1	ENSDARG00000106258	0.12	Neuron_2	OT
799	0	0.927727	0.319	0.124	0	1	amph	0.195	Neuron_2	OT
800	0	0.927128	0.604	0.32	0	1	reep5	0.284	Neuron_2	OT
801	0	0.926815	0.375	0.196	0	1	ENSDARG00000093058	0.179	Neuron_2	OT
802	0	0.926735	0.581	0.281	0	1	syt11a	0.3	Neuron_2	OT
803	0	0.926541	0.726	0.407	0	1	cbx1b	0.319	Neuron_2	OT
804	0	0.921547	0.304	0.159	0	1	ptprub	0.145	Neuron_2	OT
805	0	0.920881	0.633	0.31	0	1	grid2	0.323	Neuron_2	OT
806	0	0.920444	0.231	0.112	0	1	nrip1b	0.119	Neuron_2	OT
807	0	0.917302	0.484	0.205	0	1	edil3a	0.279	Neuron_2	OT
808	0	0.915556	0.705	0.461	0	1	mdh1aa	0.244	Neuron_2	OT
809	0	0.914959	0.837	0.612	0	1	cox6c	0.225	Neuron_2	OT
810	0	0.91462	0.281	0.135	0	1	purab	0.146	Neuron_2	OT
811	0	0.914596	0.229	0.104	0	1	rpz2	0.125	Neuron_2	OT
812	0	0.914594	0.276	0.122	0	1	vamp4	0.154	Neuron_2	OT
813	0	0.914081	0.223	0.091	0	1	gria2a	0.132	Neuron_2	OT
814	0	0.91392	0.534	0.314	0	1	ndufab1b	0.22	Neuron_2	OT
815	0	0.913737	0.226	0.107	0	1	yipf4	0.119	Neuron_2	OT
816	6.43357e-263	0.913509	0.247	0.136	1.66353e-258	1	dab2ipb	0.111	Neuron_2	OT
817	0	0.913049	0.378	0.209	0	1	nectin1b	0.169	Neuron_2	OT
818	0	0.912881	0.341	0.177	0	1	sdha	0.164	Neuron_2	OT
819	0	0.912181	0.205	0.091	0	1	tafa5l	0.114	Neuron_2	OT
820	0	0.909296	0.305	0.147	0	1	rab11ba	0.158	Neuron_2	OT
821	0	0.908953	0.344	0.148	0	1	sept5a	0.196	Neuron_2	OT
822	0	0.908069	0.471	0.256	0	1	atp2b1a	0.215	Neuron_2	OT
823	2.69427e-270	0.90773	0.254	0.138	6.96657e-266	1	dgkza	0.116	Neuron_2	OT
824	0	0.906716	0.382	0.18	0	1	rab1ba	0.202	Neuron_2	OT
825	3.63784e-272	0.906436	0.211	0.107	9.40636e-268	1	acat1	0.104	Neuron_2	OT
826	1.0003e-281	0.90596	0.216	0.108	2.58648e-277	1	rapgefl1	0.108	Neuron_2	OT
827	0	0.90417	0.288	0.142	0	1	pvrl2l	0.146	Neuron_2	OT
828	0	0.903847	0.464	0.196	0	1	ppfia4	0.268	Neuron_2	OT
829	0	0.900452	0.296	0.153	0	1	aco2	0.143	Neuron_2	OT
830	0	0.90002	0.865	0.383	0	1	sncb	0.482	Neuron_2	OT
831	0	0.899908	0.294	0.13	0	1	kcnn1a	0.164	Neuron_2	OT
832	0	0.899247	0.453	0.249	0	1	ndufs3	0.204	Neuron_2	OT
833	0	0.897663	0.373	0.154	0	1	atp6v1aa	0.219	Neuron_2	OT
834	0	0.897166	0.205	0.091	0	1	synj1	0.114	Neuron_2	OT
835	0	0.893994	0.352	0.145	0	1	kcnc1a	0.207	Neuron_2	OT
836	0	0.893861	0.963	0.826	0	1	marcksl1b	0.137	Neuron_2	OT
837	0	0.893553	0.547	0.261	0	1	fundc1	0.286	Neuron_2	OT
838	0	0.892872	0.527	0.305	0	1	uqcrfs1	0.222	Neuron_2	OT
839	0	0.892813	0.499	0.245	0	1	gdi1	0.254	Neuron_2	OT
840	0	0.892677	0.466	0.217	0	1	caskin1	0.249	Neuron_2	OT
841	0	0.891736	0.41	0.164	0	1	ppfia3	0.246	Neuron_2	OT
842	0	0.890809	0.593	0.314	0	1	ndfip1	0.279	Neuron_2	OT
843	0	0.889284	0.467	0.269	0	1	ndrg2	0.198	Neuron_2	OT
844	0	0.889099	0.394	0.204	0	1	hmga1b	0.19	Neuron_2	OT
845	0	0.888345	0.514	0.264	0	1	ctnnd2a	0.25	Neuron_2	OT
846	0	0.88675	0.232	0.113	0	1	rab18a	0.119	Neuron_2	OT
847	0	0.886712	0.252	0.119	0	1	rybpb	0.133	Neuron_2	OT
848	0	0.886587	0.195	0.088	0	1	ppp1r9bb	0.107	Neuron_2	OT
849	0	0.886509	0.322	0.143	0	1	zgc:109889	0.179	Neuron_2	OT
850	0	0.886451	0.599	0.293	0	1	ndrg3a	0.306	Neuron_2	OT
851	0	0.88595	0.262	0.102	0	1	zgc:165603	0.16	Neuron_2	OT
852	2.31215e-285	0.883737	0.219	0.111	5.97852e-281	1	ENSDARG00000045797	0.108	Neuron_2	OT
853	0	0.881193	0.511	0.219	0	1	dlg2	0.292	Neuron_2	OT
854	0	0.881136	0.272	0.1	0	1	fut9a	0.172	Neuron_2	OT
855	0	0.880016	0.699	0.456	0	1	atp5mc3a	0.243	Neuron_2	OT
856	0	0.878508	0.2	0.084	0	1	ttbk1a	0.116	Neuron_2	OT
857	0	0.878442	0.344	0.144	0	1	nell2b	0.2	Neuron_2	OT
858	1.0901e-295	0.877826	0.183	0.082	2.81867e-291	1	slco5a1a	0.101	Neuron_2	OT
859	0	0.877613	0.177	0.07	0	1	ENSDARG00000004386	0.107	Neuron_2	OT
860	0	0.874843	0.705	0.433	0	1	ywhaz	0.272	Neuron_2	OT
861	0	0.874823	0.775	0.531	0	1	oaz1a	0.244	Neuron_2	OT
862	0	0.874438	0.324	0.177	0	1	mrpl12	0.147	Neuron_2	OT
863	2.47052e-293	0.873574	0.201	0.096	6.38803e-289	1	ypel3	0.105	Neuron_2	OT
864	0	0.873228	0.222	0.093	0	1	cacng8b	0.129	Neuron_2	OT
865	0	0.872561	0.516	0.263	0	1	pcdh7b	0.253	Neuron_2	OT
866	0	0.871516	0.32	0.155	0	1	mff	0.165	Neuron_2	OT
867	0	0.868722	0.346	0.182	0	1	cox14	0.164	Neuron_2	OT
868	0	0.868497	0.378	0.199	0	1	ndufv3	0.179	Neuron_2	OT
869	0	0.868275	0.36	0.154	0	1	kif5aa	0.206	Neuron_2	OT
870	1.35026e-282	0.867894	0.24	0.126	3.49138e-278	1	pik3r1	0.114	Neuron_2	OT
871	0	0.86762	0.506	0.251	0	1	adgrl3.1	0.255	Neuron_2	OT
872	0	0.866725	0.169	0.066	0	1	rab15	0.103	Neuron_2	OT
873	0	0.86521	0.317	0.166	0	1	arf2a	0.151	Neuron_2	OT
874	0	0.865	0.309	0.168	0	1	ptprna	0.141	Neuron_2	OT
875	0	0.863519	0.34	0.192	0	1	hpca	0.148	Neuron_2	OT
876	0	0.863247	0.181	0.072	0	1	zgc:91860	0.109	Neuron_2	OT
877	0	0.863156	0.626	0.387	0	1	mif	0.239	Neuron_2	OT
878	0	0.862768	0.252	0.11	0	1	rims3	0.142	Neuron_2	OT
879	0	0.862699	0.531	0.314	0	1	ndufa12	0.217	Neuron_2	OT
880	0	0.862674	0.874	0.685	0	1	atp5mc3b	0.189	Neuron_2	OT
881	0	0.861731	0.808	0.531	0	1	ldhba	0.277	Neuron_2	OT
882	0	0.861602	0.558	0.331	0	1	ndufb10	0.227	Neuron_2	OT
883	0	0.861485	0.611	0.337	0	1	clta	0.274	Neuron_2	OT
884	0	0.859967	0.867	0.667	0	1	cox8a	0.2	Neuron_2	OT
885	0	0.858587	0.584	0.284	0	1	kif1aa	0.3	Neuron_2	OT
886	0	0.857259	0.367	0.158	0	1	rims2a	0.209	Neuron_2	OT
887	0	0.856943	0.928	0.715	0	1	calm3a	0.213	Neuron_2	OT
888	0	0.85622	0.483	0.24	0	1	ppme1	0.243	Neuron_2	OT
889	0	0.855929	0.325	0.158	0	1	plekha5	0.167	Neuron_2	OT
890	0	0.855679	0.187	0.081	0	1	lgi1a	0.106	Neuron_2	OT
891	0	0.855517	0.282	0.127	0	1	mapk8ip3	0.155	Neuron_2	OT
892	0	0.854858	0.308	0.126	0	1	si:ch211-10a23.2	0.182	Neuron_2	OT
893	0	0.85442	0.444	0.23	0	1	myl6	0.214	Neuron_2	OT
894	0	0.853032	0.279	0.15	0	1	ndufv1	0.129	Neuron_2	OT
895	0	0.851008	0.839	0.651	0	1	ENSDARG00000015978	0.188	Neuron_2	OT
896	0	0.849245	0.235	0.117	0	1	timm23a	0.118	Neuron_2	OT
897	0	0.848904	0.222	0.094	0	1	tspan13b	0.128	Neuron_2	OT
898	0	0.84888	0.275	0.132	0	1	chmp4ba	0.143	Neuron_2	OT
899	0	0.848522	0.298	0.151	0	1	enox2	0.147	Neuron_2	OT
900	0	0.847957	0.728	0.486	0	1	uqcrh	0.242	Neuron_2	OT
901	0	0.846597	0.759	0.536	0	1	cox5aa	0.223	Neuron_2	OT
902	3.27204e-299	0.845527	0.193	0.089	8.46051e-295	1	flot2b	0.104	Neuron_2	OT
903	0	0.845336	0.191	0.079	0	1	si:dkey-234h16.7	0.112	Neuron_2	OT
904	0	0.845255	0.52	0.237	0	1	rab6ba	0.283	Neuron_2	OT
905	0	0.844752	0.326	0.164	0	1	zgc:77056	0.162	Neuron_2	OT
906	0	0.843178	0.712	0.479	0	1	uqcrb	0.233	Neuron_2	OT
907	0	0.842715	0.639	0.429	0	1	cox5ab	0.21	Neuron_2	OT
908	0	0.842354	0.465	0.243	0	1	ap2s1	0.222	Neuron_2	OT
909	0	0.842108	0.258	0.12	0	1	rims2b	0.138	Neuron_2	OT
910	0	0.841898	0.543	0.277	0	1	pcdh1b	0.266	Neuron_2	OT
911	0	0.84152	0.251	0.099	0	1	si:dkey-172j4.3	0.152	Neuron_2	OT
912	0	0.841175	0.319	0.177	0	1	dpm2	0.142	Neuron_2	OT
913	0	0.841085	0.331	0.17	0	1	thsd7ba	0.161	Neuron_2	OT
914	0	0.840416	0.272	0.124	0	1	kif1ab	0.148	Neuron_2	OT
915	0	0.840208	0.207	0.084	0	1	jam3a	0.123	Neuron_2	OT
916	0	0.839917	0.346	0.156	0	1	rheb	0.19	Neuron_2	OT
917	0	0.839811	0.328	0.159	0	1	emc7	0.169	Neuron_2	OT
918	0	0.838698	0.264	0.117	0	1	ccdc50	0.147	Neuron_2	OT
919	0	0.838416	0.763	0.532	0	1	atp5pd	0.231	Neuron_2	OT
920	0	0.837775	0.562	0.273	0	1	ttyh3b	0.289	Neuron_2	OT
921	0	0.837736	0.3	0.154	0	1	cicb	0.146	Neuron_2	OT
922	0	0.836482	0.434	0.24	0	1	chchd2	0.194	Neuron_2	OT
923	0	0.835967	0.367	0.167	0	1	dpp6b	0.2	Neuron_2	OT
924	0	0.834646	0.363	0.19	0	1	ap2a1	0.173	Neuron_2	OT
925	1.365e-300	0.833635	0.279	0.154	3.52948e-296	1	tomm20a.1	0.125	Neuron_2	OT
926	0	0.83279	0.263	0.138	0	1	dlst	0.125	Neuron_2	OT
927	0	0.831753	0.368	0.175	0	1	syt2a	0.193	Neuron_2	OT
928	0	0.831651	0.214	0.091	0	1	lrfn1	0.123	Neuron_2	OT
929	0	0.831047	0.295	0.131	0	1	ksr2	0.164	Neuron_2	OT
930	0	0.8301	0.469	0.274	0	1	uqcrc1	0.195	Neuron_2	OT
931	0	0.8298	0.417	0.234	0	1	sdhc	0.183	Neuron_2	OT
932	0	0.829679	0.713	0.474	0	1	atp5f1d	0.239	Neuron_2	OT
933	0	0.827833	0.592	0.311	0	1	kif1b	0.281	Neuron_2	OT
934	0	0.827651	0.371	0.161	0	1	dmxl2	0.21	Neuron_2	OT
935	2.13936e-296	0.824141	0.217	0.105	5.53174e-292	1	spega	0.112	Neuron_2	OT
936	0	0.822859	0.35	0.182	0	1	arpc4l	0.168	Neuron_2	OT
937	0	0.822477	0.325	0.169	0	1	vapal	0.156	Neuron_2	OT
938	0	0.821711	0.213	0.09	0	1	mapk8ip1a	0.123	Neuron_2	OT
939	1.38123e-304	0.821452	0.283	0.157	3.57146e-300	1	uqcrc2b	0.126	Neuron_2	OT
940	0	0.819559	0.47	0.281	0	1	ndufs4	0.189	Neuron_2	OT
941	4.09342e-302	0.81843	0.22	0.108	1.05844e-297	1	pdap1b	0.112	Neuron_2	OT
942	0	0.817465	0.865	0.69	0	1	cox4i1	0.175	Neuron_2	OT
943	1.64555e-294	0.817427	0.237	0.122	4.25489e-290	1	timm10	0.115	Neuron_2	OT
944	0	0.816582	0.295	0.123	0	1	nmnat2	0.172	Neuron_2	OT
945	2.19741e-255	0.816075	0.223	0.118	5.68184e-251	1	pam16	0.105	Neuron_2	OT
946	0	0.815563	0.298	0.154	0	1	itm2cb	0.144	Neuron_2	OT
947	0	0.814678	0.34	0.202	0	1	cox7a2l	0.138	Neuron_2	OT
948	0	0.814548	0.294	0.149	0	1	clcn3	0.145	Neuron_2	OT
949	0	0.814221	0.456	0.253	0	1	ptprga	0.203	Neuron_2	OT
950	0	0.812533	0.463	0.269	0	1	ndufa2	0.194	Neuron_2	OT
951	0	0.81139	0.403	0.188	0	1	kifap3a	0.215	Neuron_2	OT
952	0	0.811299	0.227	0.107	0	1	ptpn4b	0.12	Neuron_2	OT
953	1.12936e-305	0.810943	0.295	0.163	2.92018e-301	1	ptp4a2b	0.132	Neuron_2	OT
954	7.88676e-275	0.810653	0.194	0.092	2.03928e-270	1	cdh24b	0.102	Neuron_2	OT
955	0	0.809713	0.257	0.117	0	1	ralaa	0.14	Neuron_2	OT
956	2.37429e-268	0.809567	0.229	0.121	6.1392e-264	1	chchd6b	0.108	Neuron_2	OT
957	0	0.809466	0.218	0.094	0	1	ndel1a	0.124	Neuron_2	OT
958	0	0.806146	0.56	0.253	0	1	csmd2	0.307	Neuron_2	OT
959	0	0.805744	0.24	0.11	0	1	kif3a	0.13	Neuron_2	OT
960	0	0.805293	0.584	0.358	0	1	ndufa5	0.226	Neuron_2	OT
961	0	0.804754	0.48	0.24	0	1	madd	0.24	Neuron_2	OT
962	0	0.804618	0.547	0.301	0	1	gabarapa	0.246	Neuron_2	OT
963	0	0.804002	0.318	0.172	0	1	nupr1a	0.146	Neuron_2	OT
964	0	0.803561	0.251	0.11	0	1	pcnx2	0.141	Neuron_2	OT
965	0	0.801709	0.814	0.412	0	1	nrxn2a	0.402	Neuron_2	OT
966	0	0.800806	0.217	0.101	0	1	rims4	0.116	Neuron_2	OT
967	0	0.799913	0.839	0.579	0	1	gnb1a	0.26	Neuron_2	OT
968	2.70731e-283	0.799308	0.254	0.137	7.00028e-279	1	si:dkey-88p24.11	0.117	Neuron_2	OT
969	0	0.797498	0.312	0.143	0	1	dpp6a	0.169	Neuron_2	OT
970	0	0.796978	0.321	0.181	0	1	tjp1a	0.14	Neuron_2	OT
971	0	0.795752	0.849	0.61	0	1	calm3b	0.239	Neuron_2	OT
972	0	0.795348	0.269	0.134	0	1	ndfip1l	0.135	Neuron_2	OT
973	0	0.793622	0.419	0.205	0	1	tmbim4	0.214	Neuron_2	OT
974	0	0.793492	0.384	0.202	0	1	gnai1	0.182	Neuron_2	OT
975	0	0.793305	0.877	0.704	0	1	atp5mc1	0.173	Neuron_2	OT
976	0	0.788631	0.392	0.184	0	1	gng7	0.208	Neuron_2	OT
977	4.09059e-280	0.787142	0.21	0.104	1.0577e-275	1	tmx2b	0.106	Neuron_2	OT
978	0	0.786777	0.286	0.142	0	1	ece2b	0.144	Neuron_2	OT
979	0	0.786561	0.952	0.734	0	1	rtn1a	0.218	Neuron_2	OT
980	0	0.786049	0.755	0.518	0	1	ywhaqa	0.237	Neuron_2	OT
981	0	0.785319	0.56	0.349	0	1	gpx4b	0.211	Neuron_2	OT
982	8.88509e-258	0.783038	0.207	0.105	2.29742e-253	1	si:ch211-126j24.1	0.102	Neuron_2	OT
983	0	0.782153	0.61	0.378	0	1	ndufb7	0.232	Neuron_2	OT
984	0	0.782001	0.402	0.163	0	1	atp2b2	0.239	Neuron_2	OT
985	2.21872e-232	0.779876	0.274	0.162	5.73693e-228	1	mark3b	0.112	Neuron_2	OT
986	0	0.779825	0.713	0.436	0	1	rab2a	0.277	Neuron_2	OT
987	0	0.779524	0.344	0.142	0	1	st8sia5	0.202	Neuron_2	OT
988	0	0.779453	0.239	0.102	0	1	carmil3	0.137	Neuron_2	OT
989	0	0.779212	0.424	0.248	0	1	ndufv2	0.176	Neuron_2	OT
990	1.71872e-252	0.776476	0.211	0.109	4.44409e-248	1	fam199x	0.102	Neuron_2	OT
991	5.34687e-228	0.774996	0.313	0.195	1.38254e-223	1	zbtb16a	0.118	Neuron_2	OT
992	0	0.773153	0.624	0.299	0	1	ndrg4	0.325	Neuron_2	OT
993	0	0.770914	0.479	0.277	0	1	micos10	0.202	Neuron_2	OT
994	0	0.768802	0.364	0.188	0	1	sh3bgrl3	0.176	Neuron_2	OT
995	6.48965e-307	0.767103	0.222	0.109	1.67803e-302	1	slc25a11	0.113	Neuron_2	OT
996	6.02346e-285	0.767052	0.272	0.151	1.55749e-280	1	pdha1a	0.121	Neuron_2	OT
997	5.21413e-307	0.76669	0.3	0.168	1.34822e-302	1	ENSDARG00000095705	0.132	Neuron_2	OT
998	0	0.766642	0.236	0.102	0	1	dlg4a	0.134	Neuron_2	OT
999	0	0.765996	0.476	0.245	0	1	cpeb4b	0.231	Neuron_2	OT
1000	0	0.765629	0.611	0.4	0	1	ndufb4	0.211	Neuron_2	OT
1001	0	0.765494	0.293	0.14	0	1	map6a	0.153	Neuron_2	OT
1002	0	0.764091	0.253	0.114	0	1	syt3	0.139	Neuron_2	OT
1003	0	0.763464	0.44	0.243	0	1	gadd45ba	0.197	Neuron_2	OT
1004	0	0.761779	0.239	0.115	0	1	bloc1s6	0.124	Neuron_2	OT
1005	2.80986e-267	0.760879	0.201	0.098	7.26546e-263	1	klc4	0.103	Neuron_2	OT
1006	0	0.759881	0.262	0.134	0	1	lnx1	0.128	Neuron_2	OT
1007	0	0.759708	0.631	0.373	0	1	stau2	0.258	Neuron_2	OT
1008	0	0.759274	0.174	0.073	0	1	cldnd1a	0.101	Neuron_2	OT
1009	0	0.758931	0.48	0.251	0	1	adgrb3	0.229	Neuron_2	OT
1010	0	0.757749	0.785	0.567	0	1	atp5mf	0.218	Neuron_2	OT
1011	0	0.756687	0.273	0.142	0	1	pet100	0.131	Neuron_2	OT
1012	4.73536e-252	0.75406	0.227	0.12	1.22442e-247	1	ap1s1	0.107	Neuron_2	OT
1013	0	0.754014	0.858	0.493	0	1	rtn1b	0.365	Neuron_2	OT
1014	0	0.749838	0.47	0.279	0	1	ndufs6	0.191	Neuron_2	OT
1015	0	0.747785	0.218	0.103	0	1	hrasb	0.115	Neuron_2	OT
1016	2.43616e-301	0.747123	0.217	0.105	6.29918e-297	1	lmo1	0.112	Neuron_2	OT
1017	0	0.746372	0.184	0.081	0	1	pip5k1cb	0.103	Neuron_2	OT
1018	0	0.745049	0.267	0.122	0	1	akap6	0.145	Neuron_2	OT
1019	0	0.744905	0.324	0.157	0	1	dlg3	0.167	Neuron_2	OT
1020	0	0.744552	0.397	0.241	0	1	atp5mea	0.156	Neuron_2	OT
1021	0	0.743834	0.24	0.107	0	1	CR847968.1	0.133	Neuron_2	OT
1022	0	0.742417	0.768	0.56	0	1	atp5pf	0.208	Neuron_2	OT
1023	0	0.741863	0.259	0.121	0	1	sh3glb2b	0.138	Neuron_2	OT
1024	0	0.740114	0.316	0.147	0	1	kirrel1b	0.169	Neuron_2	OT
1025	0	0.738801	0.506	0.304	0	1	cdh4	0.202	Neuron_2	OT
1026	1.0072e-280	0.738493	0.229	0.116	2.60431e-276	1	ptprt	0.113	Neuron_2	OT
1027	0	0.738424	0.396	0.164	0	1	pcloa	0.232	Neuron_2	OT
1028	0	0.737593	0.477	0.277	0	1	chac1	0.2	Neuron_2	OT
1029	0	0.737585	0.583	0.374	0	1	ndufa8	0.209	Neuron_2	OT
1030	0	0.737383	0.611	0.395	0	1	ndufb2	0.216	Neuron_2	OT
1031	0	0.735675	0.336	0.188	0	1	anapc11	0.148	Neuron_2	OT
1032	0	0.735068	0.793	0.585	0	1	cox7c	0.208	Neuron_2	OT
1033	2.05807e-223	0.734745	0.233	0.129	5.32156e-219	1	ppp3ccb	0.104	Neuron_2	OT
1034	0	0.733988	0.207	0.093	0	1	nrp2a	0.114	Neuron_2	OT
1035	0	0.729105	0.265	0.137	0	1	ccdc85b	0.128	Neuron_2	OT
1036	0	0.728356	0.253	0.123	0	1	nexmifa	0.13	Neuron_2	OT
1037	0	0.727677	0.727	0.457	0	1	cdc42	0.27	Neuron_2	OT
1038	0	0.727501	0.364	0.201	0	1	ap2b1	0.163	Neuron_2	OT
1039	0	0.727	0.442	0.255	0	1	pcdh17	0.187	Neuron_2	OT
1040	0	0.726802	0.434	0.251	0	1	lasp1	0.183	Neuron_2	OT
1041	0	0.72617	0.378	0.167	0	1	scn8aa	0.211	Neuron_2	OT
1042	0	0.726147	0.893	0.477	0	1	nrxn1a	0.416	Neuron_2	OT
1043	0	0.725639	0.295	0.155	0	1	tmem59	0.14	Neuron_2	OT
1044	0	0.722588	0.505	0.311	0	1	ndufs7	0.194	Neuron_2	OT
1045	0	0.721997	0.331	0.182	0	1	mrps14	0.149	Neuron_2	OT
1046	0	0.721833	0.852	0.632	0	1	dynll1	0.22	Neuron_2	OT
1047	0	0.721774	0.868	0.694	0	1	atp5f1b	0.174	Neuron_2	OT
1048	9.03547e-210	0.720354	0.256	0.153	2.3363e-205	1	timm8b	0.103	Neuron_2	OT
1049	0	0.718783	0.39	0.202	0	1	pde4ba	0.188	Neuron_2	OT
1050	1.09289e-283	0.718322	0.288	0.162	2.8259e-279	1	txndc17	0.126	Neuron_2	OT
1051	0	0.717	0.822	0.414	0	1	kcnma1a	0.408	Neuron_2	OT
1052	0	0.715332	0.465	0.267	0	1	higd1a	0.198	Neuron_2	OT
1053	0	0.713592	0.299	0.159	0	1	sgce	0.14	Neuron_2	OT
1054	7.52373e-290	0.708881	0.27	0.145	1.94541e-285	1	b4galt6	0.125	Neuron_2	OT
1055	0	0.708026	0.227	0.105	0	1	cntn4	0.122	Neuron_2	OT
1056	0	0.70791	0.411	0.226	0	1	BX005003.1	0.185	Neuron_2	OT
1057	0	0.707429	0.458	0.218	0	1	unc5a	0.24	Neuron_2	OT
1058	0	0.706311	0.239	0.101	0	1	grm8a	0.138	Neuron_2	OT
1059	8.8006e-308	0.706207	0.323	0.185	2.27557e-303	1	hspa9	0.138	Neuron_2	OT
1060	2.11374e-275	0.705896	0.232	0.119	5.46549e-271	1	gnb4b	0.113	Neuron_2	OT
1061	0	0.705893	0.305	0.149	0	1	rab1bb	0.156	Neuron_2	OT
1062	1.67561e-280	0.70583	0.201	0.096	4.33264e-276	1	znf804a	0.105	Neuron_2	OT
1063	8.21656e-304	0.705506	0.241	0.121	2.12456e-299	1	bloc1s1	0.12	Neuron_2	OT
1064	1.65584e-266	0.705108	0.245	0.131	4.2815e-262	1	prkab1a	0.114	Neuron_2	OT
1065	0	0.703828	0.405	0.206	0	1	scocb	0.199	Neuron_2	OT
1066	0	0.703458	0.295	0.152	0	1	si:dkey-28b4.8	0.143	Neuron_2	OT
1067	0	0.701187	0.285	0.146	0	1	shank3a	0.139	Neuron_2	OT
1068	0	0.700995	0.37	0.214	0	1	ENSDARG00000089836	0.156	Neuron_2	OT
1069	0	0.700265	0.594	0.388	0	1	ndufs5	0.206	Neuron_2	OT
1070	0	0.697607	0.387	0.18	0	1	nlgn2a	0.207	Neuron_2	OT
1071	0	0.69556	0.487	0.234	0	1	tob1a	0.253	Neuron_2	OT
1072	0	0.695457	0.335	0.185	0	1	BX322530.1	0.15	Neuron_2	OT
1073	0	0.694822	0.289	0.144	0	1	kif5ba.1	0.145	Neuron_2	OT
1074	1.02565e-198	0.694142	0.243	0.143	2.65202e-194	1	mef2aa	0.1	Neuron_2	OT
1075	8.53622e-252	0.693803	0.225	0.118	2.20721e-247	1	cnpy3	0.107	Neuron_2	OT
1076	7.42033e-308	0.693633	0.214	0.101	1.91868e-303	1	foxo3a	0.113	Neuron_2	OT
1077	2.8913e-264	0.692962	0.197	0.095	7.47603e-260	1	plch2a	0.102	Neuron_2	OT
1078	0	0.691139	0.249	0.109	0	1	ppp1r14c	0.14	Neuron_2	OT
1079	0	0.690994	0.268	0.128	0	1	sms	0.14	Neuron_2	OT
1080	0	0.689529	0.513	0.264	0	1	camta1b	0.249	Neuron_2	OT
1081	0	0.68883	0.315	0.164	0	1	prkcea	0.151	Neuron_2	OT
1082	0	0.688147	0.261	0.129	0	1	rab39bb	0.132	Neuron_2	OT
1083	0	0.686647	0.69	0.49	0	1	atp5po	0.2	Neuron_2	OT
1084	3.78464e-229	0.686489	0.244	0.137	9.78594e-225	1	mark2b	0.107	Neuron_2	OT
1085	1.01701e-286	0.686371	0.248	0.13	2.62968e-282	1	ube2d2l	0.118	Neuron_2	OT
1086	0	0.685648	0.381	0.218	0	1	dyrk1b	0.163	Neuron_2	OT
1087	0	0.684863	0.212	0.092	0	1	efhd1	0.12	Neuron_2	OT
1088	0	0.68484	0.452	0.194	0	1	slc4a10a	0.258	Neuron_2	OT
1089	0	0.684536	0.345	0.201	0	1	sdhdb	0.144	Neuron_2	OT
1090	3.42361e-235	0.684073	0.23	0.126	8.85243e-231	1	bbip1	0.104	Neuron_2	OT
1091	0	0.683756	0.278	0.141	0	1	fam49bb	0.137	Neuron_2	OT
1092	0	0.683058	0.319	0.18	0	1	hnrnpd	0.139	Neuron_2	OT
1093	0	0.682598	0.494	0.322	0	1	cadm1a	0.172	Neuron_2	OT
1094	0	0.681995	0.475	0.279	0	1	camk2g1	0.196	Neuron_2	OT
1095	0	0.681961	0.316	0.151	0	1	palm1a	0.165	Neuron_2	OT
1096	5.4954e-307	0.681839	0.321	0.183	1.42095e-302	1	myl12.2	0.138	Neuron_2	OT
1097	1.72467e-293	0.681084	0.258	0.135	4.45949e-289	1	slc8a1b	0.123	Neuron_2	OT
1098	5.01516e-214	0.68051	0.26	0.156	1.29677e-209	1	micos13	0.104	Neuron_2	OT
1099	0	0.67723	0.36	0.214	0	1	tomm22	0.146	Neuron_2	OT
1100	0	0.676335	0.366	0.187	0	1	lin7b	0.179	Neuron_2	OT
1101	5.06785e-283	0.67624	0.298	0.171	1.31039e-278	1	mrps10	0.127	Neuron_2	OT
1102	2.84495e-207	0.675061	0.243	0.141	7.35618e-203	1	si:ch211-200p22.4	0.102	Neuron_2	OT
1103	1.03814e-283	0.671972	0.303	0.174	2.68433e-279	1	ENSDARG00000096668	0.129	Neuron_2	OT
1104	0	0.671247	0.485	0.305	0	1	ndufa3	0.18	Neuron_2	OT
1105	0	0.669961	0.462	0.194	0	1	atp2b3a	0.268	Neuron_2	OT
1106	0	0.66974	0.589	0.394	0	1	ndufa6	0.195	Neuron_2	OT
1107	0	0.66925	0.407	0.239	0	1	si:ch211-235e9.6	0.168	Neuron_2	OT
1108	0	0.667897	0.524	0.308	0	1	tmed7	0.216	Neuron_2	OT
1109	0	0.664619	0.797	0.617	0	1	cox7b	0.18	Neuron_2	OT
1110	5.326e-223	0.663786	0.253	0.147	1.37714e-218	1	ndufs8a	0.106	Neuron_2	OT
1111	0	0.663085	0.203	0.08	0	1	syt12	0.123	Neuron_2	OT
1112	0	0.662918	0.372	0.207	0	1	get1	0.165	Neuron_2	OT
1113	9.70698e-283	0.65925	0.311	0.179	2.50993e-278	1	ube2al	0.132	Neuron_2	OT
1114	0	0.65878	0.472	0.223	0	1	myt1la	0.249	Neuron_2	OT
1115	0	0.657068	0.278	0.145	0	1	efna3a	0.133	Neuron_2	OT
1116	0	0.657041	0.593	0.412	0	1	mdh2	0.181	Neuron_2	OT
1117	0	0.656909	0.857	0.661	0	1	ywhabl	0.196	Neuron_2	OT
1118	9.81388e-203	0.655637	0.245	0.144	2.53758e-198	1	prkar2aa	0.101	Neuron_2	OT
1119	0	0.652482	0.39	0.206	0	1	klc1a	0.184	Neuron_2	OT
1120	0	0.651967	0.791	0.529	0	1	gnao1a	0.262	Neuron_2	OT
1121	1.57363e-260	0.6514	0.207	0.103	4.06894e-256	1	fnbp1b	0.104	Neuron_2	OT
1122	1.82992e-207	0.650971	0.234	0.134	4.73163e-203	1	cry1a	0.1	Neuron_2	OT
1123	0	0.650172	0.404	0.23	0	1	cltcb	0.174	Neuron_2	OT
1124	0	0.649736	0.54	0.267	0	1	nlgn3a	0.273	Neuron_2	OT
1125	0	0.649702	0.676	0.476	0	1	ndufb8	0.2	Neuron_2	OT
1126	0	0.649196	0.397	0.196	0	1	adgrb1a	0.201	Neuron_2	OT
1127	0	0.648594	0.272	0.14	0	1	chchd6a	0.132	Neuron_2	OT
1128	0	0.648446	0.235	0.103	0	1	cacna1ia	0.132	Neuron_2	OT
1129	0	0.647481	0.346	0.201	0	1	mgst3a	0.145	Neuron_2	OT
1130	1.3748e-272	0.647397	0.223	0.112	3.55483e-268	1	pcdh9	0.111	Neuron_2	OT
1131	3.15922e-273	0.647291	0.336	0.203	8.16879e-269	1	c1qbp	0.133	Neuron_2	OT
1132	4.72004e-286	0.644513	0.33	0.193	1.22046e-281	1	arglu1a	0.137	Neuron_2	OT
1133	0	0.643051	0.859	0.682	0	1	atp5l	0.177	Neuron_2	OT
1134	1.12737e-295	0.642996	0.337	0.199	2.91504e-291	1	uchl3	0.138	Neuron_2	OT
1135	0	0.640688	0.39	0.231	0	1	thrab	0.159	Neuron_2	OT
1136	1.20262e-203	0.640597	0.271	0.166	3.10962e-199	1	si:ch1073-314i13.4	0.105	Neuron_2	OT
1137	0	0.640493	0.603	0.412	0	1	uqcrq	0.191	Neuron_2	OT
1138	0	0.639254	0.279	0.132	0	1	cplx2	0.147	Neuron_2	OT
1139	0	0.636878	0.375	0.216	0	1	si:dkey-19e4.5	0.159	Neuron_2	OT
1140	1.10654e-229	0.636763	0.248	0.137	2.86119e-225	1	si:ch211-195b15.8	0.111	Neuron_2	OT
1141	0	0.635543	0.317	0.154	0	1	add2	0.163	Neuron_2	OT
1142	0	0.634933	0.335	0.185	0	1	trappc5	0.15	Neuron_2	OT
1143	0	0.63295	0.264	0.123	0	1	kif26ba	0.141	Neuron_2	OT
1144	0	0.631756	0.338	0.159	0	1	ENSDARG00000011602	0.179	Neuron_2	OT
1145	0	0.631175	0.895	0.741	0	1	ubc	0.154	Neuron_2	OT
1146	2.6292e-219	0.630002	0.246	0.141	6.79832e-215	1	mrps6	0.105	Neuron_2	OT
1147	0	0.627305	0.383	0.186	0	1	ENSDARG00000078839	0.197	Neuron_2	OT
1148	0	0.627248	0.65	0.435	0	1	ppp2cb	0.215	Neuron_2	OT
1149	0	0.627194	0.627	0.443	0	1	ndufb9	0.184	Neuron_2	OT
1150	1.93753e-273	0.625362	0.207	0.1	5.00988e-269	1	ablim2	0.107	Neuron_2	OT
1151	0	0.623307	0.787	0.572	0	1	jpt1b	0.215	Neuron_2	OT
1152	2.67331e-238	0.622899	0.263	0.15	6.91238e-234	1	sec62	0.113	Neuron_2	OT
1153	0	0.621578	0.33	0.167	0	1	arl8a	0.163	Neuron_2	OT
1154	2.05832e-272	0.6213	0.303	0.175	5.3222e-268	1	arpc1a	0.128	Neuron_2	OT
1155	0	0.621209	0.34	0.195	0	1	nat9	0.145	Neuron_2	OT
1156	0	0.62002	0.723	0.458	0	1	serinc1	0.265	Neuron_2	OT
1157	9.56311e-260	0.619718	0.25	0.135	2.47273e-255	1	arl1	0.115	Neuron_2	OT
1158	0	0.619645	0.537	0.263	0	1	bsnb	0.274	Neuron_2	OT
1159	0	0.619279	0.222	0.103	0	1	rundc3ab	0.119	Neuron_2	OT
1160	0	0.618737	0.617	0.429	0	1	uqcr10	0.188	Neuron_2	OT
1161	0	0.617494	0.433	0.275	0	1	cyc1	0.158	Neuron_2	OT
1162	2.28048e-245	0.617196	0.304	0.182	5.89665e-241	1	mrpl11	0.122	Neuron_2	OT
1163	1.58494e-246	0.616921	0.318	0.194	4.09817e-242	1	mrps36	0.124	Neuron_2	OT
1164	9.47281e-255	0.616456	0.215	0.109	2.44938e-250	1	ENSDARG00000099844	0.106	Neuron_2	OT
1165	0	0.615231	0.353	0.199	0	1	ctsf	0.154	Neuron_2	OT
1166	0	0.614575	0.369	0.198	0	1	CU639469.1	0.171	Neuron_2	OT
1167	0	0.613564	0.326	0.153	0	1	BX511178.2	0.173	Neuron_2	OT
1168	0	0.611176	0.555	0.386	0	1	ndufb5	0.169	Neuron_2	OT
1169	0	0.611114	0.416	0.263	0	1	suclg1	0.153	Neuron_2	OT
1170	2.26244e-296	0.608376	0.349	0.205	5.85e-292	1	pole4	0.144	Neuron_2	OT
1171	1.08214e-258	0.608348	0.318	0.191	2.7981e-254	1	pdhb	0.127	Neuron_2	OT
1172	0	0.607975	0.363	0.211	0	1	ctnnd2b	0.152	Neuron_2	OT
1173	1.12422e-302	0.607733	0.262	0.137	2.90689e-298	1	alcama	0.125	Neuron_2	OT
1174	0	0.607727	0.576	0.291	0	1	astn1	0.285	Neuron_2	OT
1175	0	0.606976	0.206	0.094	0	1	adcyap1r1a	0.112	Neuron_2	OT
1176	0	0.606179	0.615	0.443	0	1	atp5md	0.172	Neuron_2	OT
1177	5.78508e-190	0.606152	0.282	0.177	1.49585e-185	1	zgc:55733	0.105	Neuron_2	OT
1178	4.21391e-242	0.606083	0.21	0.108	1.08959e-237	1	trappc4	0.102	Neuron_2	OT
1179	0	0.603778	0.629	0.419	0	1	vdac1	0.21	Neuron_2	OT
1180	0	0.603345	0.751	0.577	0	1	slc25a3b	0.174	Neuron_2	OT
1181	0	0.600001	0.551	0.371	0	1	ndufb3	0.18	Neuron_2	OT
1182	4.17751e-292	0.598869	0.295	0.161	1.08018e-287	1	pcdh1a	0.134	Neuron_2	OT
1183	0	0.598782	0.603	0.392	0	1	sub1b	0.211	Neuron_2	OT
1184	0	0.597752	0.366	0.213	0	1	sptan1	0.153	Neuron_2	OT
1185	1.98089e-253	0.59774	0.235	0.124	5.12197e-249	1	tmem9b	0.111	Neuron_2	OT
1186	0	0.597494	0.57	0.395	0	1	atp5f1c	0.175	Neuron_2	OT
1187	0	0.597405	0.3	0.158	0	1	kalrnb	0.142	Neuron_2	OT
1188	0	0.596912	0.946	0.642	0	1	gpm6ab	0.304	Neuron_2	OT
1189	1.21801e-286	0.595319	0.326	0.19	3.14941e-282	1	mrpl33	0.136	Neuron_2	OT
1190	1.02127e-275	0.595	0.246	0.127	2.64069e-271	1	atp8a2	0.119	Neuron_2	OT
1191	1.53826e-230	0.594951	0.272	0.158	3.97748e-226	1	mob4	0.114	Neuron_2	OT
1192	0	0.594622	0.482	0.305	0	1	tomm7	0.177	Neuron_2	OT
1193	8.25505e-195	0.59426	0.254	0.152	2.13451e-190	1	vps35	0.102	Neuron_2	OT
1194	0	0.593912	0.323	0.18	0	1	pank2	0.143	Neuron_2	OT
1195	2.49076e-275	0.593741	0.322	0.189	6.44036e-271	1	gtf2h5	0.133	Neuron_2	OT
1196	2.94697e-246	0.59325	0.412	0.274	7.61999e-242	1	btg2	0.138	Neuron_2	OT
1197	3.4778e-298	0.593108	0.523	0.348	8.99256e-294	1	r3hdm1	0.175	Neuron_2	OT
1198	6.16878e-222	0.592589	0.3	0.184	1.59506e-217	1	coa6	0.116	Neuron_2	OT
1199	2.72944e-260	0.592407	0.22	0.11	7.05752e-256	1	syt7a	0.11	Neuron_2	OT
1200	0	0.59138	0.7	0.512	0	1	ube2v2	0.188	Neuron_2	OT
1201	0	0.591377	0.497	0.32	0	1	rnf7	0.177	Neuron_2	OT
1202	0	0.589757	0.331	0.157	0	1	gpr85	0.174	Neuron_2	OT
1203	3.69819e-245	0.587208	0.198	0.098	9.5624e-241	1	arhgdig	0.1	Neuron_2	OT
1204	6.59592e-304	0.586391	0.23	0.111	1.70551e-299	1	CR384099.1	0.119	Neuron_2	OT
1205	1.06285e-195	0.586314	0.298	0.19	2.74822e-191	1	ndufa9a	0.108	Neuron_2	OT
1206	0	0.585668	0.426	0.259	0	1	cyfip2	0.167	Neuron_2	OT
1207	3.04381e-306	0.583828	0.364	0.216	7.87039e-302	1	ENSDARG00000102733	0.148	Neuron_2	OT
1208	0	0.58339	0.548	0.318	0	1	cadm4	0.23	Neuron_2	OT
1209	0	0.580921	0.554	0.351	0	1	ap2m1a	0.203	Neuron_2	OT
1210	5.58499e-267	0.580801	0.24	0.124	1.44411e-262	1	ENSDARG00000100267	0.116	Neuron_2	OT
1211	3.47735e-208	0.580205	0.27	0.162	8.99138e-204	1	capns1b	0.108	Neuron_2	OT
1212	0	0.579894	0.325	0.175	0	1	shank1	0.15	Neuron_2	OT
1213	2.9447e-289	0.578308	0.438	0.29	7.61412e-285	1	ndufab1a	0.148	Neuron_2	OT
1214	0	0.577931	0.389	0.221	0	1	camta1a	0.168	Neuron_2	OT
1215	0	0.576888	0.433	0.22	0	1	palm1b	0.213	Neuron_2	OT
1216	3.50272e-286	0.575214	0.289	0.157	9.05699e-282	1	magi2b	0.132	Neuron_2	OT
1217	0	0.572223	0.485	0.295	0	1	mycbp2	0.19	Neuron_2	OT
1218	0	0.571977	0.309	0.132	0	1	diras1a	0.177	Neuron_2	OT
1219	0	0.571128	0.388	0.174	0	1	hcn1	0.214	Neuron_2	OT
1220	1.60276e-280	0.569672	0.428	0.282	4.14426e-276	1	ndufb6	0.146	Neuron_2	OT
1221	0	0.569575	0.487	0.325	0	1	edf1	0.162	Neuron_2	OT
1222	4.51306e-214	0.565612	0.332	0.214	1.16694e-209	1	ndufa10	0.118	Neuron_2	OT
1223	0	0.564433	0.489	0.292	0	1	atp1a1a.1	0.197	Neuron_2	OT
1224	0	0.564279	0.268	0.133	0	1	ENSDARG00000077715	0.135	Neuron_2	OT
1225	2.13771e-235	0.563947	0.322	0.199	5.52747e-231	1	cops7a	0.123	Neuron_2	OT
1226	2.01482e-214	0.562853	0.261	0.151	5.20971e-210	1	atp8a1	0.11	Neuron_2	OT
1227	0	0.561895	0.672	0.434	0	1	elavl4	0.238	Neuron_2	OT
1228	0	0.560968	0.793	0.594	0	1	gnb1b	0.199	Neuron_2	OT
1229	5.15847e-292	0.560421	0.479	0.325	1.33383e-287	1	gdi2	0.154	Neuron_2	OT
1230	9.46685e-175	0.559964	0.277	0.176	2.44784e-170	1	cacybp	0.101	Neuron_2	OT
1231	9.67631e-205	0.559544	0.26	0.154	2.502e-200	1	pcmt	0.106	Neuron_2	OT
1232	1.21183e-177	0.559327	0.277	0.176	3.13344e-173	1	dldh	0.101	Neuron_2	OT
1233	0	0.558981	0.459	0.281	0	1	ptp4a2a	0.178	Neuron_2	OT
1234	0	0.558929	0.287	0.135	0	1	dscama	0.152	Neuron_2	OT
1235	1.61773e-284	0.558788	0.416	0.263	4.18297e-280	1	xbp1	0.153	Neuron_2	OT
1236	0	0.558209	0.503	0.283	0	1	sgip1a	0.22	Neuron_2	OT
1237	0	0.554089	0.413	0.225	0	1	nat16	0.188	Neuron_2	OT
1238	0	0.552546	0.483	0.31	0	1	nat8l	0.173	Neuron_2	OT
1239	1.68865e-220	0.551759	0.273	0.159	4.36636e-216	1	ttll7	0.114	Neuron_2	OT
1240	0	0.55145	0.376	0.214	0	1	slc20a2	0.162	Neuron_2	OT
1241	1.4527e-203	0.550519	0.277	0.166	3.75624e-199	1	ndfip2	0.111	Neuron_2	OT
1242	0	0.549735	0.262	0.124	0	1	mgat4b	0.138	Neuron_2	OT
1243	1.66059e-242	0.547786	0.294	0.17	4.29379e-238	1	lysmd2	0.124	Neuron_2	OT
1244	1.29593e-282	0.547726	0.261	0.137	3.35089e-278	1	pcdh11.1	0.124	Neuron_2	OT
1245	0	0.547279	0.641	0.362	0	1	ppp3ca	0.279	Neuron_2	OT
1246	1.39566e-239	0.546284	0.303	0.179	3.60875e-235	1	gna11b	0.124	Neuron_2	OT
1247	0	0.544222	0.313	0.172	0	1	bcl11ba	0.141	Neuron_2	OT
1248	5.57521e-286	0.543922	0.402	0.255	1.44158e-281	1	naa20	0.147	Neuron_2	OT
1249	0	0.541439	0.603	0.397	0	1	vdac3	0.206	Neuron_2	OT
1250	0	0.541192	0.735	0.568	0	1	atp5f1e	0.167	Neuron_2	OT
1251	0	0.540295	0.724	0.549	0	1	atp5fa1	0.175	Neuron_2	OT
1252	9.90626e-260	0.540271	0.496	0.349	2.56146e-255	1	atp5if1a	0.147	Neuron_2	OT
1253	1.13342e-207	0.537359	0.345	0.222	2.93068e-203	1	si:dkey-177p2.6	0.123	Neuron_2	OT
1254	1.56636e-227	0.537099	0.292	0.17	4.05013e-223	1	large2	0.122	Neuron_2	OT
1255	0	0.537087	0.343	0.19	0	1	gpm6ba	0.153	Neuron_2	OT
1256	3.16183e-305	0.536181	0.546	0.385	8.17555e-301	1	ndufc2	0.161	Neuron_2	OT
1257	0	0.535918	0.537	0.291	0	1	anks1b	0.246	Neuron_2	OT
1258	0	0.535142	0.525	0.32	0	1	jmjd1cb	0.205	Neuron_2	OT
1259	0	0.534718	0.518	0.27	0	1	ntrk3a	0.248	Neuron_2	OT
1260	3.26974e-239	0.534541	0.239	0.128	8.45458e-235	1	ENSDARG00000079741	0.111	Neuron_2	OT
1261	4.59379e-209	0.533957	0.281	0.169	1.18782e-204	1	cltca	0.112	Neuron_2	OT
1262	7.44409e-275	0.529053	0.391	0.244	1.92482e-270	1	2024-09-06	0.147	Neuron_2	OT
1263	0	0.528449	0.688	0.518	0	1	atp5pb	0.17	Neuron_2	OT
1264	9.75698e-216	0.528249	0.247	0.14	2.52286e-211	1	atp6v1ba	0.107	Neuron_2	OT
1265	0	0.527786	0.622	0.425	0	1	btg1	0.197	Neuron_2	OT
1266	1.91089e-197	0.527775	0.308	0.195	4.94098e-193	1	trmt112	0.113	Neuron_2	OT
1267	3.54948e-177	0.527473	0.277	0.175	9.17788e-173	1	ogdha	0.102	Neuron_2	OT
1268	0	0.527135	0.473	0.293	0	1	smap1	0.18	Neuron_2	OT
1269	7.09496e-252	0.524029	0.284	0.161	1.83454e-247	1	mapk1	0.123	Neuron_2	OT
1270	0	0.52156	0.469	0.265	0	1	crip2l	0.204	Neuron_2	OT
1271	0	0.52086	0.467	0.284	0	1	gmfb	0.183	Neuron_2	OT
1272	0	0.520307	0.417	0.222	0	1	tanc2a	0.195	Neuron_2	OT
1273	1.98731e-213	0.517593	0.277	0.165	5.13858e-209	1	tmem50a	0.112	Neuron_2	OT
1274	0	0.517557	0.646	0.476	0	1	hint1	0.17	Neuron_2	OT
1275	2.14927e-255	0.51737	0.313	0.182	5.55738e-251	1	fryb	0.131	Neuron_2	OT
1276	0	0.516725	0.633	0.435	0	1	brk1	0.198	Neuron_2	OT
1277	0	0.515043	0.473	0.302	0	1	nckap1	0.171	Neuron_2	OT
1278	1.15461e-285	0.514956	0.39	0.24	2.98547e-281	1	coro1cb	0.15	Neuron_2	OT
1279	2.89856e-227	0.514829	0.312	0.19	7.49482e-223	1	dnajc7	0.122	Neuron_2	OT
1280	0	0.512968	0.838	0.699	0	1	cox6b2	0.139	Neuron_2	OT
1281	1.82067e-222	0.511962	0.229	0.125	4.70772e-218	1	CT990561.1	0.104	Neuron_2	OT
1282	1.06379e-204	0.510583	0.298	0.185	2.75064e-200	1	cfap20	0.113	Neuron_2	OT
1283	9.31321e-197	0.51046	0.281	0.171	2.40812e-192	1	cmip	0.11	Neuron_2	OT
1284	1.11078e-238	0.507927	0.291	0.168	2.87215e-234	1	elovl6	0.123	Neuron_2	OT
1285	4.27842e-198	0.507155	0.284	0.173	1.10627e-193	1	sgip1b	0.111	Neuron_2	OT
1286	1.35766e-205	0.507019	0.239	0.136	3.51051e-201	1	opa1	0.103	Neuron_2	OT
1287	1.26233e-264	0.50514	0.455	0.302	3.264e-260	1	pcdh19	0.153	Neuron_2	OT
1288	0	0.503815	0.542	0.359	0	1	arpc3	0.183	Neuron_2	OT
1289	0	0.503584	0.55	0.384	0	1	eif1axb	0.166	Neuron_2	OT
1290	9.04806e-204	0.503073	0.291	0.177	2.33956e-199	1	ankrd10b	0.114	Neuron_2	OT
1291	0	0.502717	0.241	0.103	0	1	ENSDARG00000073824	0.138	Neuron_2	OT
1292	0	0.501975	0.335	0.183	0	1	rtn4b	0.152	Neuron_2	OT
1293	0	0.501224	0.745	0.553	0	1	ywhaba	0.192	Neuron_2	OT
1294	1.16655e-171	0.498966	0.288	0.185	3.01636e-167	1	nars1	0.103	Neuron_2	OT
1295	2.36071e-282	0.498848	0.289	0.156	6.10408e-278	1	creb3l3l	0.133	Neuron_2	OT
1296	0	0.498232	0.556	0.358	0	1	dnmt3ab	0.198	Neuron_2	OT
1297	2.70977e-277	0.495577	0.426	0.271	7.00666e-273	1	magi1b	0.155	Neuron_2	OT
1298	0	0.49503	0.315	0.155	0	1	carmil2	0.16	Neuron_2	OT
1299	0	0.494735	0.386	0.202	0	1	ENSDARG00000104264	0.184	Neuron_2	OT
1300	0	0.494396	0.418	0.216	0	1	si:dkey-81l17.6	0.202	Neuron_2	OT
1301	0	0.493788	0.362	0.183	0	1	csdc2a	0.179	Neuron_2	OT
1302	0	0.491073	0.772	0.572	0	1	si:ch211-196l7.4	0.2	Neuron_2	OT
1303	2.96545e-210	0.488884	0.265	0.154	7.66777e-206	1	nrp2b	0.111	Neuron_2	OT
1304	3.28634e-203	0.48781	0.251	0.145	8.49748e-199	1	ENSDARG00000104871	0.106	Neuron_2	OT
1305	0	0.487572	0.351	0.193	0	1	grid1a	0.158	Neuron_2	OT
1306	0	0.487248	0.565	0.351	0	1	tenm4	0.214	Neuron_2	OT
1307	0	0.486746	0.37	0.196	0	1	2024-09-03	0.174	Neuron_2	OT
1308	0	0.486592	0.292	0.101	0	1	vsnl1a	0.191	Neuron_2	OT
1309	3.36881e-215	0.484876	0.352	0.224	8.71072e-211	1	kdm2ba	0.128	Neuron_2	OT
1310	8.54508e-204	0.48407	0.335	0.217	2.2095e-199	1	ppp2r1ba	0.118	Neuron_2	OT
1311	7.32853e-227	0.483981	0.335	0.208	1.89494e-222	1	ube2nb	0.127	Neuron_2	OT
1312	8.92392e-272	0.480914	0.377	0.23	2.30746e-267	1	2024-09-15	0.147	Neuron_2	OT
1313	0	0.474033	0.434	0.252	0	1	pop7	0.182	Neuron_2	OT
1314	0	0.473612	0.612	0.383	0	1	map2	0.229	Neuron_2	OT
1315	2.48143e-233	0.472227	0.327	0.195	6.41622e-229	1	spock1	0.132	Neuron_2	OT
1316	4.68211e-197	0.469431	0.346	0.225	1.21065e-192	1	ppp1r12a	0.121	Neuron_2	OT
1317	1.6961e-221	0.469368	0.339	0.212	4.3856e-217	1	actr1	0.127	Neuron_2	OT
1318	5.20417e-254	0.468015	0.736	0.601	1.34564e-249	1	celf2	0.135	Neuron_2	OT
1319	4.52354e-248	0.467502	0.297	0.17	1.16965e-243	1	plxna4	0.127	Neuron_2	OT
1320	3.0345e-281	0.466739	0.33	0.189	7.8463e-277	1	dnajc5ab	0.141	Neuron_2	OT
1321	2.20587e-175	0.465751	0.316	0.208	5.70371e-171	1	atox1	0.108	Neuron_2	OT
1322	4.94377e-212	0.464227	0.274	0.161	1.27831e-207	1	pcbp4	0.113	Neuron_2	OT
1323	2.40171e-180	0.463679	0.325	0.214	6.21011e-176	1	fkbp5	0.111	Neuron_2	OT
1324	1.63256e-301	0.461779	0.604	0.439	4.2213e-297	1	myl12.1	0.165	Neuron_2	OT
1325	1.1009e-156	0.461614	0.346	0.24	2.8466e-152	1	eif4e1c	0.106	Neuron_2	OT
1326	1.45331e-222	0.458208	0.285	0.167	3.75782e-218	1	kcnab2a	0.118	Neuron_2	OT
1327	0	0.457599	0.506	0.316	0	1	nexmifb	0.19	Neuron_2	OT
1328	0	0.456204	0.598	0.332	0	1	si:dkey-178k16.1	0.266	Neuron_2	OT
1329	0	0.456151	0.381	0.209	0	1	dclk1b	0.172	Neuron_2	OT
1330	1.52504e-222	0.455348	0.294	0.176	3.94329e-218	1	otub1b	0.118	Neuron_2	OT
1331	1.6033e-199	0.452885	0.366	0.242	4.14566e-195	1	aif1l	0.124	Neuron_2	OT
1332	1.32352e-226	0.451735	0.212	0.11	3.42224e-222	1	dpf1	0.102	Neuron_2	OT
1333	0	0.451522	0.596	0.35	0	1	celf4	0.246	Neuron_2	OT
1334	1.06358e-227	0.451333	0.626	0.488	2.75011e-223	1	idh2	0.138	Neuron_2	OT
1335	3.21151e-290	0.450906	0.445	0.282	8.304e-286	1	tusc3	0.163	Neuron_2	OT
1336	2.48948e-237	0.449724	0.356	0.22	6.43705e-233	1	camk2g2	0.136	Neuron_2	OT
1337	3.58476e-302	0.44706	0.341	0.188	9.26911e-298	1	ptpn5	0.153	Neuron_2	OT
1338	1.10768e-174	0.446638	0.27	0.166	2.86412e-170	1	stox2a	0.104	Neuron_2	OT
1339	0	0.446374	0.792	0.648	0	1	zgc:193541	0.144	Neuron_2	OT
1340	2.13433e-228	0.44613	0.377	0.244	5.51875e-224	1	vps29	0.133	Neuron_2	OT
1341	1.08035e-141	0.44592	0.37	0.265	2.79346e-137	1	ptprua	0.105	Neuron_2	OT
1342	3.09249e-201	0.445056	0.326	0.206	7.99625e-197	1	cab39l	0.12	Neuron_2	OT
1343	8.19586e-182	0.444565	0.419	0.291	2.1192e-177	1	sat1a.2	0.128	Neuron_2	OT
1344	6.47769e-214	0.442332	0.427	0.291	1.67494e-209	1	nucks1b	0.136	Neuron_2	OT
1345	3.09536e-170	0.442047	0.265	0.163	8.00368e-166	1	atrn	0.102	Neuron_2	OT
1346	5.12231e-269	0.441728	0.542	0.385	1.32448e-264	1	tbca	0.157	Neuron_2	OT
1347	1.27835e-195	0.439816	0.269	0.162	3.30542e-191	1	ahcyl2b	0.107	Neuron_2	OT
1348	0	0.439226	0.515	0.296	0	1	atp2b4	0.219	Neuron_2	OT
1349	4.89615e-293	0.439129	0.531	0.367	1.266e-288	1	tomm20b	0.164	Neuron_2	OT
1350	5.03231e-236	0.438765	0.482	0.336	1.3012e-231	1	pin1	0.146	Neuron_2	OT
1351	0	0.437013	0.375	0.181	0	1	kcnd2	0.194	Neuron_2	OT
1352	2.91374e-174	0.43679	0.359	0.247	7.53406e-170	1	ndufs2	0.112	Neuron_2	OT
1353	9.52829e-205	0.436321	0.482	0.345	2.46373e-200	1	hspe1	0.137	Neuron_2	OT
1354	6.21047e-175	0.435469	0.373	0.258	1.60584e-170	1	mrpl57	0.115	Neuron_2	OT
1355	8.20465e-163	0.433336	0.349	0.236	2.12148e-158	1	gpc6a	0.113	Neuron_2	OT
1356	4.95726e-258	0.432031	0.364	0.222	1.2818e-253	1	rab14	0.142	Neuron_2	OT
1357	3.16868e-230	0.431744	0.493	0.346	8.19326e-226	1	ifrd1	0.147	Neuron_2	OT
1358	1.33494e-281	0.431616	0.444	0.275	3.45175e-277	1	apba2b	0.169	Neuron_2	OT
1359	0	0.430333	0.376	0.219	0	1	pcdh11	0.157	Neuron_2	OT
1360	0	0.430009	0.65	0.235	0	1	sypb	0.415	Neuron_2	OT
1361	0	0.426349	0.626	0.443	0	1	cnbpb	0.183	Neuron_2	OT
1362	4.73903e-258	0.424563	0.366	0.222	1.22537e-253	1	dpysl5a	0.144	Neuron_2	OT
1363	0	0.423938	0.283	0.148	0	1	ier2b	0.135	Neuron_2	OT
1364	2.90253e-207	0.423655	0.381	0.252	7.50506e-203	1	ppm1aa	0.129	Neuron_2	OT
1365	3.00541e-282	0.421495	0.515	0.354	7.7711e-278	1	arpc2	0.161	Neuron_2	OT
1366	2.39014e-215	0.41465	0.318	0.194	6.18018e-211	1	pitpnbl	0.124	Neuron_2	OT
1367	0	0.41458	0.79	0.603	0	1	si:dkey-276j7.1	0.187	Neuron_2	OT
1368	7.91356e-219	0.41397	0.422	0.277	2.04621e-214	1	2024-03-08	0.145	Neuron_2	OT
1369	0	0.413533	0.389	0.167	0	1	gabrb2a	0.222	Neuron_2	OT
1370	3.53837e-169	0.413431	0.281	0.176	9.14916e-165	1	dab2ipa	0.105	Neuron_2	OT
1371	3.78052e-191	0.413236	0.367	0.245	9.7753e-187	1	ufm1	0.122	Neuron_2	OT
1372	1.47867e-248	0.410561	0.435	0.285	3.8234e-244	1	elob.1	0.15	Neuron_2	OT
1373	1.85472e-181	0.409593	0.317	0.202	4.79574e-177	1	irf2bpl	0.115	Neuron_2	OT
1374	1.53624e-167	0.408785	0.278	0.176	3.97226e-163	1	lamtor2	0.102	Neuron_2	OT
1375	1.7351e-207	0.404602	0.394	0.26	4.48645e-203	1	dip2ca	0.134	Neuron_2	OT
1376	1.37893e-287	0.402887	0.434	0.266	3.5655e-283	1	kidins220b	0.168	Neuron_2	OT
1377	1.57879e-250	0.401821	0.418	0.266	4.08228e-246	1	apc	0.152	Neuron_2	OT
1378	7.64714e-267	0.399199	0.383	0.233	1.97732e-262	1	ap3s2	0.15	Neuron_2	OT
1379	3.54506e-194	0.398127	0.398	0.273	9.16647e-190	1	btf3l4	0.125	Neuron_2	OT
1380	8.53422e-142	0.397237	0.399	0.287	2.20669e-137	1	id2a	0.112	Neuron_2	OT
1381	3.17223e-183	0.394957	0.327	0.21	8.20244e-179	1	fut8a	0.117	Neuron_2	OT
1382	2.20214e-181	0.39434	0.314	0.199	5.69409e-177	1	agap3	0.115	Neuron_2	OT
1383	1.35207e-278	0.393908	0.423	0.257	3.49604e-274	1	ENSDARG00000076213	0.166	Neuron_2	OT
1384	7.8478e-180	0.392184	0.283	0.174	2.0292e-175	1	rnf130	0.109	Neuron_2	OT
1385	0	0.391785	0.834	0.688	0	1	eif1	0.146	Neuron_2	OT
1386	1.05409e-228	0.391613	0.316	0.185	2.72555e-224	1	islr2	0.131	Neuron_2	OT
1387	0	0.391389	0.569	0.349	0	1	ank3a	0.22	Neuron_2	OT
1388	0	0.388044	0.302	0.152	0	1	kcnc3a	0.15	Neuron_2	OT
1389	2.74249e-245	0.387469	0.487	0.331	7.09125e-241	1	cst3	0.156	Neuron_2	OT
1390	1.39597e-214	0.385892	0.383	0.248	3.60955e-210	1	pdcl	0.135	Neuron_2	OT
1391	1.59486e-226	0.38458	0.241	0.132	4.12382e-222	1	syne1a	0.109	Neuron_2	OT
1392	1.82257e-225	0.3842	0.624	0.465	4.71263e-221	1	ubb	0.159	Neuron_2	OT
1393	2.92996e-167	0.383663	0.346	0.234	7.57601e-163	1	trappc1	0.112	Neuron_2	OT
1394	4.07731e-221	0.382809	0.508	0.363	1.05427e-216	1	ube2na	0.145	Neuron_2	OT
1395	0	0.382262	0.357	0.197	0	1	ENSDARG00000075126	0.16	Neuron_2	OT
1396	1.55691e-162	0.382227	0.338	0.227	4.0257e-158	1	rsrc2	0.111	Neuron_2	OT
1397	4.23874e-164	0.381881	0.297	0.192	1.09601e-159	1	rer1	0.105	Neuron_2	OT
1398	4.22186e-214	0.381504	0.445	0.304	1.09165e-209	1	dynlt3	0.141	Neuron_2	OT
1399	1.8038e-261	0.378805	0.391	0.235	4.6641e-257	1	prkcz	0.156	Neuron_2	OT
1400	1.012e-164	0.37763	0.405	0.289	2.61672e-160	1	cops9	0.116	Neuron_2	OT
1401	0	0.376876	0.595	0.389	0	1	rbfox1	0.206	Neuron_2	OT
1402	0	0.372524	0.269	0.125	0	1	nptnb	0.144	Neuron_2	OT
1403	0	0.365896	0.35	0.189	0	1	phactr3a	0.161	Neuron_2	OT
1404	1.42793e-289	0.362272	0.226	0.109	3.6922e-285	1	mctp1a	0.117	Neuron_2	OT
1405	6.24201e-172	0.361731	0.253	0.151	1.614e-167	1	fam189a1	0.102	Neuron_2	OT
1406	3.79183e-152	0.361537	0.292	0.19	9.80455e-148	1	ube2h	0.102	Neuron_2	OT
1407	6.05359e-152	0.35857	0.359	0.25	1.56528e-147	1	mmgt1	0.109	Neuron_2	OT
1408	1.06893e-303	0.357787	0.274	0.139	2.76393e-299	1	atcaya	0.135	Neuron_2	OT
1409	2.62405e-199	0.357215	0.512	0.376	6.78501e-195	1	ndufa1	0.136	Neuron_2	OT
1410	2.0811e-206	0.355715	0.387	0.25	5.3811e-202	1	dpysl2b	0.137	Neuron_2	OT
1411	2.00994e-304	0.355492	0.346	0.189	5.1971e-300	1	adam23a	0.157	Neuron_2	OT
1412	2.21858e-300	0.355033	0.561	0.376	5.73659e-296	1	ptp4a1	0.185	Neuron_2	OT
1413	7.85713e-166	0.353184	0.38	0.265	2.03162e-161	1	rtn4a	0.115	Neuron_2	OT
1414	0	0.349429	0.781	0.599	0	1	oaz1b	0.182	Neuron_2	OT
1415	0	0.349058	0.653	0.444	0	1	macrod2	0.209	Neuron_2	OT
1416	3.68229e-252	0.348517	0.399	0.247	9.52129e-248	1	myo16	0.152	Neuron_2	OT
1417	1.64818e-205	0.347481	0.52	0.379	4.26171e-201	1	capza1b	0.141	Neuron_2	OT
1418	1.29775e-154	0.346758	0.331	0.221	3.35559e-150	1	man1a2	0.11	Neuron_2	OT
1419	3.97897e-188	0.346622	0.284	0.171	1.02884e-183	1	smarcc2	0.113	Neuron_2	OT
1420	1.22097e-159	0.346331	0.284	0.181	3.15706e-155	1	pafah1b1a	0.103	Neuron_2	OT
1421	1.10422e-272	0.345555	0.321	0.178	2.85519e-268	1	lrrc4ca	0.143	Neuron_2	OT
1422	0	0.341277	0.425	0.231	0	1	mtss1lb	0.194	Neuron_2	OT
1423	5.95484e-234	0.339624	0.627	0.475	1.53974e-229	1	ywhabb	0.152	Neuron_2	OT
1424	0	0.336732	0.695	0.474	0	1	ywhah	0.221	Neuron_2	OT
1425	0	0.335531	0.338	0.167	0	1	dscamb	0.171	Neuron_2	OT
1426	1.45721e-166	0.334547	0.255	0.154	3.76792e-162	1	med19b	0.101	Neuron_2	OT
1427	1.12885e-148	0.327611	0.33	0.223	2.91886e-144	1	tspan3a	0.107	Neuron_2	OT
1428	3.59092e-271	0.323738	0.266	0.139	9.28505e-267	1	erc2	0.127	Neuron_2	OT
1429	7.43418e-132	0.323269	0.332	0.232	1.92226e-127	1	pcnp	0.1	Neuron_2	OT
1430	0	0.321807	0.676	0.454	0	1	adgrl1a	0.222	Neuron_2	OT
1431	0	0.318465	0.374	0.181	0	1	acbd7	0.193	Neuron_2	OT
1432	1.92955e-201	0.317244	0.401	0.262	4.98923e-197	1	ip6k2a	0.139	Neuron_2	OT
1433	2.641e-130	0.314572	0.441	0.334	6.82884e-126	1	tomm5	0.107	Neuron_2	OT
1434	1.35846e-204	0.31419	0.37	0.238	3.51258e-200	1	dnajb6a	0.132	Neuron_2	OT
1435	3.05372e-148	0.311909	0.364	0.254	7.896e-144	1	copz1	0.11	Neuron_2	OT
1436	3.94007e-190	0.309965	0.408	0.274	1.01878e-185	1	dnaja2b	0.134	Neuron_2	OT
1437	5.69469e-177	0.304581	0.564	0.426	1.47248e-172	1	pabpn1	0.138	Neuron_2	OT
1438	7.82038e-188	0.303021	0.457	0.321	2.02212e-183	1	dctn3	0.136	Neuron_2	OT
1439	6.10591e-151	0.302889	0.31	0.203	1.57881e-146	1	prr12b	0.107	Neuron_2	OT
1440	9.15431e-183	0.301344	0.468	0.334	2.36703e-178	1	smndc1	0.134	Neuron_2	OT
1441	1.73956e-179	0.300976	0.469	0.32	4.49798e-175	1	ENSDARG00000011171	0.149	Neuron_2	OT
1442	1.28366e-251	0.299943	0.316	0.184	3.31917e-247	1	sash1a	0.132	Neuron_2	OT
1443	7.11827e-232	0.299081	0.292	0.168	1.84057e-227	1	junbb	0.124	Neuron_2	OT
1444	3.50613e-152	0.298343	0.432	0.312	9.06581e-148	1	dedd1	0.12	Neuron_2	OT
1445	1.58946e-185	0.298016	0.53	0.392	4.10986e-181	1	paip2b	0.138	Neuron_2	OT
1446	8.68555e-218	0.29712	0.409	0.265	2.24582e-213	1	calr	0.144	Neuron_2	OT
1447	1.18184e-142	0.295267	0.342	0.232	3.05587e-138	1	tnikb	0.11	Neuron_2	OT
1448	0	0.290711	0.95	0.782	0	1	gpm6aa	0.168	Neuron_2	OT
1449	1.91412e-152	0.289572	0.326	0.217	4.94933e-148	1	cmpk	0.109	Neuron_2	OT
1450	0	0.289124	0.528	0.294	0	1	ENSDARG00000059773	0.234	Neuron_2	OT
1451	8.00395e-162	0.288787	0.312	0.199	2.06958e-157	1	klf7a	0.113	Neuron_2	OT
1452	0	0.288215	0.575	0.296	0	1	snap25b	0.279	Neuron_2	OT
1453	3.53188e-226	0.28781	0.663	0.507	9.13237e-222	1	dynlrb1.1	0.156	Neuron_2	OT
1454	4.60169e-282	0.28685	0.31	0.167	1.18986e-277	1	hivep3a	0.143	Neuron_2	OT
1455	0	0.284846	0.351	0.186	0	1	brinp1	0.165	Neuron_2	OT
1456	1.17376e-184	0.282721	0.451	0.314	3.03498e-180	1	ddx6	0.137	Neuron_2	OT
1457	0	0.280633	0.898	0.741	0	1	h2ax1	0.157	Neuron_2	OT
1458	9.85685e-153	0.278969	0.66	0.538	2.54868e-148	1	vdac2	0.122	Neuron_2	OT
1459	2.09217e-184	0.277391	0.276	0.164	5.40972e-180	1	myo5aa	0.112	Neuron_2	OT
1460	3.75379e-234	0.274933	0.738	0.58	9.70618e-230	1	ccni	0.158	Neuron_2	OT
1461	6.03074e-155	0.273444	0.549	0.418	1.55937e-150	1	ube2v1	0.131	Neuron_2	OT
1462	6.63238e-133	0.273043	0.342	0.239	1.71494e-128	1	selenot1a	0.103	Neuron_2	OT
1463	1.38843e-170	0.272629	0.418	0.289	3.59006e-166	1	fam168b	0.129	Neuron_2	OT
1464	4.48361e-128	0.27261	0.354	0.252	1.15933e-123	1	emc10	0.102	Neuron_2	OT
1465	2.58338e-283	0.270621	0.899	0.771	6.67985e-279	1	ckbb	0.128	Neuron_2	OT
1466	2.45994e-132	0.269061	0.361	0.254	6.36067e-128	1	chd6	0.107	Neuron_2	OT
1467	0	0.268922	0.491	0.286	0	1	gng2	0.205	Neuron_2	OT
1468	2.51371e-214	0.267845	0.237	0.129	6.49969e-210	1	magi3b	0.108	Neuron_2	OT
1469	1.40526e-101	0.266668	0.514	0.413	3.63359e-97	1	agrn	0.101	Neuron_2	OT
1470	8.42084e-147	0.266617	0.268	0.168	2.17738e-142	1	myh14	0.1	Neuron_2	OT
1471	0	0.263399	0.387	0.214	0	1	fam184a	0.173	Neuron_2	OT
1472	2.52852e-264	0.262983	0.587	0.392	6.53801e-260	1	nbeaa	0.195	Neuron_2	OT
1473	5.50305e-125	0.260721	0.306	0.206	1.42292e-120	1	b4galt2	0.1	Neuron_2	OT
1474	8.7652e-176	0.255321	0.662	0.517	2.26642e-171	1	rbx1	0.145	Neuron_2	OT
1475	4.64432e-217	0.253718	0.588	0.424	1.20088e-212	1	tnrc6c1	0.164	Neuron_2	OT
1476	0	0.253225	0.788	0.595	0	1	bsg	0.193	Neuron_2	OT
1477	0	0.25297	0.493	0.302	0	1	negr1	0.191	Neuron_2	OT
1478	5.06213e-185	0.248376	0.872	0.767	1.30892e-180	1	fkbp1aa	0.105	Neuron_2	OT
1479	1.77804e-266	0.247946	0.479	0.313	4.59747e-262	1	dab1a	0.166	Neuron_2	OT
1480	2.56162e-198	0.243728	0.41	0.261	6.62357e-194	1	mcf2l2	0.149	Neuron_2	OT
1481	7.07058e-250	0.242827	0.456	0.294	1.82824e-245	1	mef2d	0.162	Neuron_2	OT
1482	6.89715e-195	0.23862	0.743	0.595	1.7834e-190	1	skp1	0.148	Neuron_2	OT
1483	3.68526e-138	0.237965	0.687	0.561	9.52897e-134	1	zgc:158463	0.126	Neuron_2	OT
1484	1.66388e-128	0.236763	0.792	0.681	4.3023e-124	1	si:ch73-46j18.5	0.111	Neuron_2	OT
1485	1.05115e-144	0.235372	0.6	0.465	2.71796e-140	1	ube2e3	0.135	Neuron_2	OT
1486	3.89849e-159	0.234997	0.647	0.513	1.00803e-154	1	ywhae1	0.134	Neuron_2	OT
1487	1.09241e-106	0.233855	0.454	0.353	2.82465e-102	1	eif5	0.101	Neuron_2	OT
1488	8.77195e-105	0.233469	0.45	0.348	2.26816e-100	1	ssr3	0.102	Neuron_2	OT
1489	0	0.229411	0.497	0.239	0	1	cacna1ab	0.258	Neuron_2	OT
1490	0	0.226957	0.505	0.283	0	1	igsf21a	0.222	Neuron_2	OT
1491	1.85843e-153	0.223176	0.394	0.273	4.80534e-149	1	ppp1cb	0.121	Neuron_2	OT
1492	4.84921e-100	0.222913	0.398	0.297	1.25386e-95	1	spen	0.101	Neuron_2	OT
1493	4.22738e-139	0.220205	0.321	0.215	1.09307e-134	1	rab11a	0.106	Neuron_2	OT
1494	2.0321e-121	0.219265	0.369	0.263	5.25439e-117	1	gsk3ba	0.106	Neuron_2	OT
1495	1.69056e-103	0.218997	0.482	0.379	4.37127e-99	1	rhoaa	0.103	Neuron_2	OT
1496	7.42295e-182	0.210214	0.279	0.166	1.91935e-177	1	l1cama	0.113	Neuron_2	OT
1497	1.26649e-215	0.207683	0.861	0.734	3.27475e-211	1	ppdpfb	0.127	Neuron_2	OT
1498	9.00704e-219	0.206894	0.392	0.243	2.32895e-214	1	fscn1a	0.149	Neuron_2	OT
1499	0	0.206382	0.749	0.469	0	1	aplp1	0.28	Neuron_2	OT
1500	2.68118e-171	0.205408	0.563	0.413	6.93272e-167	1	arl6ip1	0.15	Neuron_2	OT
1501	2.78059e-156	0.204111	0.349	0.229	7.18976e-152	1	cadm3	0.12	Neuron_2	OT
1502	8.15782e-186	0.202431	0.732	0.58	2.10937e-181	1	gabarapb	0.152	Neuron_2	OT
1503	0	0.201196	0.708	0.43	0	1	celf5a	0.278	Neuron_2	OT
1504	4.26827e-148	0.200946	0.584	0.449	1.10365e-143	1	selenow1	0.135	Neuron_2	OT
1505	2.71667e-117	0.199123	0.657	0.536	7.0245e-113	1	pfn2	0.121	Neuron_2	OT
1506	3.71351e-134	0.198948	0.687	0.558	9.60202e-130	1	macroh2a2	0.129	Neuron_2	OT
1507	1.41893e-127	0.198727	0.545	0.418	3.66892e-123	1	auts2a	0.127	Neuron_2	OT
1508	5.06792e-105	0.191134	0.544	0.43	1.31041e-100	1	eif2s2	0.114	Neuron_2	OT
1509	1.05375e-125	0.190683	0.325	0.22	2.72469e-121	1	klf7b	0.105	Neuron_2	OT
1510	6.76586e-106	0.190656	0.438	0.331	1.74945e-101	1	rab10	0.107	Neuron_2	OT
1511	8.26391e-175	0.19022	0.249	0.144	2.1368e-170	1	crhr1	0.105	Neuron_2	OT
1512	4.21907e-165	0.185831	0.362	0.237	1.09093e-160	1	grip1	0.125	Neuron_2	OT
1513	2.59815e-219	0.184493	0.366	0.221	6.71804e-215	1	c1qtnf4	0.145	Neuron_2	OT
1514	8.77976e-190	0.184368	0.488	0.325	2.27018e-185	1	mapk10	0.163	Neuron_2	OT
1515	9.13292e-119	0.183808	0.763	0.634	2.3615e-114	1	tubb2b	0.129	Neuron_2	OT
1516	7.73193e-93	0.183061	0.503	0.4	1.99925e-88	1	CT027638.1	0.103	Neuron_2	OT
1517	4.46063e-282	0.182983	0.388	0.226	1.15339e-277	1	hivep2a	0.162	Neuron_2	OT
1518	3.32053e-103	0.182089	0.474	0.368	8.5859e-99	1	eif4a1b	0.106	Neuron_2	OT
1519	2.56979e-90	0.180484	0.613	0.493	6.64471e-86	1	sod1	0.12	Neuron_2	OT
1520	2.87269e-131	0.179445	0.35	0.239	7.42792e-127	1	kdm6bb	0.111	Neuron_2	OT
1521	1.33146e-100	0.173505	0.543	0.434	3.44275e-96	1	romo1	0.109	Neuron_2	OT
1522	5.09976e-191	0.169364	0.328	0.198	1.31864e-186	1	rims1a	0.13	Neuron_2	OT
1523	3.08921e-115	0.165045	0.404	0.293	7.98778e-111	1	ralgapa2	0.111	Neuron_2	OT
1524	4.42495e-245	0.16399	0.301	0.171	1.14416e-240	1	slc38a3a	0.13	Neuron_2	OT
1525	3.93152e-92	0.160114	0.543	0.427	1.01657e-87	1	lsm7	0.116	Neuron_2	OT
1526	2.26745e-163	0.159528	0.343	0.221	5.86295e-159	1	si:ch211-208k15.1	0.122	Neuron_2	OT
1527	1.53306e-150	0.159234	0.491	0.349	3.96403e-146	1	dpysl3	0.142	Neuron_2	OT
1528	2.6481e-118	0.158217	0.449	0.331	6.84719e-114	1	rapgef2	0.118	Neuron_2	OT
1529	2.07447e-291	0.15362	0.329	0.179	5.36396e-287	1	igsf9ba	0.15	Neuron_2	OT
1530	1.62444e-92	0.151271	0.785	0.662	4.20032e-88	1	hmgn7	0.123	Neuron_2	OT
1531	2.38818e-264	0.149354	0.403	0.242	6.17512e-260	1	tob1b	0.161	Neuron_2	OT
1532	7.40558e-219	0.141027	0.463	0.292	1.91486e-214	1	fgf13a	0.171	Neuron_2	OT
1533	1.32154e-72	0.13743	0.495	0.389	3.4171e-68	1	elmo1	0.106	Neuron_2	OT
1534	2.34478e-94	0.136491	0.51	0.395	6.06291e-90	1	tsc22d1	0.115	Neuron_2	OT
1535	3.45156e-103	0.125984	0.832	0.72	8.9247e-99	1	tubb4b	0.112	Neuron_2	OT
1536	5.17788e-105	0.124985	0.616	0.498	1.33884e-100	1	elocb	0.118	Neuron_2	OT
1537	8.1101e-106	0.12438	0.565	0.445	2.09703e-101	1	si:ch211-133n4.4	0.12	Neuron_2	OT
1538	1.12662e-84	0.122521	0.501	0.391	2.9131e-80	1	ncl	0.11	Neuron_2	OT
1539	4.19354e-83	0.121572	0.468	0.362	1.08432e-78	1	dbn1	0.106	Neuron_2	OT
1540	3.57189e-127	0.116856	0.367	0.258	9.23584e-123	1	tjp1b	0.109	Neuron_2	OT
1541	2.34861e-95	0.112716	0.577	0.446	6.07279e-91	1	epb41a	0.131	Neuron_2	OT
1542	1.68634e-268	0.11262	0.53	0.334	4.36037e-264	1	ENSDARG00000022176	0.196	Neuron_2	OT
1543	4.36216e-107	0.106148	0.4	0.286	1.12792e-102	1	pcdh2g28	0.114	Neuron_2	OT
1544	1.34096e-75	0.102957	0.704	0.59	3.46733e-71	1	ddx5	0.114	Neuron_2	OT
1545	8.6756e-129	0.101671	0.427	0.311	2.24325e-124	1	max	0.116	Neuron_2	OT
1626	1.62919e-255	0.89119	0.461	0.327	4.2126e-251	2	dscaml1	0.134	Neuron_3	Midbrain
1633	0	0.793612	0.808	0.674	0	2	ctnna2	0.134	Neuron_3	Midbrain
1563	0	1.75113	0.256	0.123	0	2	lima1a	0.133	Neuron_3	Midbrain
1597	0	1.26242	0.403	0.27	0	2	zswim5	0.133	Neuron_3	Midbrain
1634	0	0.756853	0.617	0.484	0	2	ywhah	0.133	Neuron_3	Midbrain
86	0	1.01874	0.382	0.25	0	0	stmn2b	0.132	Neuron_1	Midbrain
1593	5.21251e-299	1.28767	0.303	0.171	1.3478e-294	2	scrt2	0.132	Neuron_3	Midbrain
1619	0	0.974684	0.974	0.842	0	2	stmn1b	0.132	Neuron_3	Midbrain
5	0	2.02773	0.218	0.087	0	0	nrp1a	0.131	Neuron_1	Midbrain
97	0	0.740911	0.47	0.339	0	0	si:dkey-178k16.1	0.131	Neuron_1	Midbrain
1566	0	1.72546	0.231	0.1	0	2	ablim1a	0.131	Neuron_3	Midbrain
34	0	1.57898	0.295	0.165	0	0	ebf3a	0.13	Neuron_1	Midbrain
1577	0	1.53241	0.247	0.118	0	2	si:dkey-12h9.6	0.129	Neuron_3	Midbrain
32	0	1.61184	0.314	0.186	0	0	lef1	0.128	Neuron_1	Midbrain
54	0	1.30106	0.309	0.181	0	0	islr2	0.128	Neuron_1	Midbrain
78	0	1.05856	0.572	0.444	0	0	brsk2b	0.128	Neuron_1	Midbrain
10	0	1.91515	0.234	0.108	0	0	ncanb	0.126	Neuron_1	Midbrain
1627	0	0.8896	0.871	0.745	0	2	h2ax1	0.126	Neuron_3	Midbrain
47	0	1.41081	0.269	0.144	0	0	si:ch73-386h18.1	0.125	Neuron_1	Midbrain
60	0	1.24039	0.292	0.167	0	0	kalrna	0.125	Neuron_1	Midbrain
72	0	1.146	0.39	0.265	0	0	ctnnbip1	0.125	Neuron_1	Midbrain
1548	0	2.46816	0.177	0.052	0	2	sox12	0.125	Neuron_3	Midbrain
1549	0	2.27498	0.186	0.061	0	2	scrt1b	0.125	Neuron_3	Midbrain
1615	7.16903e-308	1.03963	0.476	0.352	1.8537e-303	2	dpysl3	0.124	Neuron_3	Midbrain
1631	3.30874e-211	0.834387	0.424	0.3	8.55541e-207	2	bcam	0.124	Neuron_3	Midbrain
23	0	1.6951	0.228	0.105	0	0	pou2f2a	0.123	Neuron_1	Midbrain
96	0	0.760791	0.416	0.293	0	0	fgf13a	0.123	Neuron_1	Midbrain
1606	4.07579e-271	1.20084	0.432	0.309	1.05388e-266	2	robo1	0.123	Neuron_3	Midbrain
44	0	1.49456	0.269	0.148	0	0	kirrel1b	0.121	Neuron_1	Midbrain
1552	0	2.15518	0.186	0.065	0	2	gdf11	0.121	Neuron_3	Midbrain
20	0	1.75799	0.224	0.104	0	0	dpf1	0.12	Neuron_1	Midbrain
1550	0	2.25803	0.175	0.055	0	2	uncx	0.12	Neuron_3	Midbrain
1553	0	2.11471	0.196	0.076	0	2	cxxc4	0.12	Neuron_3	Midbrain
40	0	1.52694	0.263	0.144	0	0	igdcc3	0.119	Neuron_1	Midbrain
91	0	0.900035	0.506	0.387	0	0	tmeff1b	0.119	Neuron_1	Midbrain
95	0	0.789325	0.504	0.385	0	0	rbfox3a	0.119	Neuron_1	Midbrain
1623	2.2226e-208	0.918207	0.354	0.235	5.74699e-204	2	myt1b	0.119	Neuron_3	Midbrain
1	0	2.72668	0.174	0.056	0	0	bnc2	0.118	Neuron_1	Midbrain
90	0	0.937654	0.465	0.347	0	0	dpysl3	0.118	Neuron_1	Midbrain
1596	1.07105e-267	1.27058	0.372	0.254	2.76941e-263	2	ssbp4	0.118	Neuron_3	Midbrain
16	0	1.77815	0.224	0.107	0	0	ppp1r14c	0.117	Neuron_1	Midbrain
99	0	0.687143	0.597	0.48	0	0	ywhah	0.117	Neuron_1	Midbrain
1579	2.85647e-272	1.48281	0.269	0.152	7.38597e-268	2	pacsin1b	0.117	Neuron_3	Midbrain
1571	9.42919e-277	1.66144	0.264	0.148	2.43811e-272	2	mab21l1	0.116	Neuron_3	Midbrain
51	0	1.36096	0.293	0.178	0	0	fmnl2b	0.115	Neuron_1	Midbrain
71	0	1.14707	0.401	0.286	0	0	pcdh1b	0.115	Neuron_1	Midbrain
88	0	0.972573	0.51	0.395	0	0	nbeaa	0.115	Neuron_1	Midbrain
1641	0	0.324367	0.915	0.8	0	2	h3f3b.1	0.115	Neuron_3	Midbrain
56	0	1.29246	0.363	0.249	0	0	ssbp4	0.114	Neuron_1	Midbrain
93	7.69124e-295	0.884668	0.438	0.324	1.98872e-290	0	cadm4	0.114	Neuron_1	Midbrain
1551	0	2.2512	0.176	0.062	0	2	tfap2a	0.114	Neuron_3	Midbrain
1642	1.15224e-123	0.195384	0.505	0.391	2.97935e-119	2	rbfox3a	0.114	Neuron_3	Midbrain
75	0	1.10823	0.271	0.158	0	0	si:dkey-56f14.7	0.113	Neuron_1	Midbrain
1595	2.53795e-235	1.28669	0.267	0.154	6.56239e-231	2	bcl11aa	0.113	Neuron_3	Midbrain
1609	3.43817e-227	1.17711	0.287	0.174	8.89007e-223	2	kalrna	0.113	Neuron_3	Midbrain
1622	0	0.951021	0.665	0.552	0	2	sumo3a	0.113	Neuron_3	Midbrain
79	0	1.04903	0.537	0.425	0	0	tnrc6c1	0.112	Neuron_1	Midbrain
1573	3.3187e-297	1.61526	0.216	0.104	8.58117e-293	2	stap2a	0.112	Neuron_3	Midbrain
1594	1.89321e-228	1.28674	0.315	0.203	4.89528e-224	2	pknox2	0.112	Neuron_3	Midbrain
1612	1.02855e-251	1.13294	0.415	0.303	2.65953e-247	2	bahcc1b	0.112	Neuron_3	Midbrain
1621	0	0.96611	0.615	0.503	0	2	hsp70.1	0.112	Neuron_3	Midbrain
1613	4.73607e-238	1.13118	0.377	0.266	1.22461e-233	2	bcl2l10	0.111	Neuron_3	Midbrain
1632	1.2535e-193	0.816467	0.474	0.363	3.24117e-189	2	celf4	0.111	Neuron_3	Midbrain
29	0	1.64096	0.313	0.203	0	0	lmo3	0.11	Neuron_1	Midbrain
89	0	0.963898	0.28	0.17	0	0	id4	0.11	Neuron_1	Midbrain
73	0	1.11756	0.399	0.29	0	0	ralgapa2	0.109	Neuron_1	Midbrain
74	1.07531e-301	1.11229	0.321	0.212	2.78042e-297	0	runx1t1	0.109	Neuron_1	Midbrain
85	1.2992e-306	1.03196	0.348	0.239	3.35933e-302	0	celf3a	0.109	Neuron_1	Midbrain
1562	3.45073e-258	1.7581	0.262	0.153	8.92256e-254	2	eml1	0.109	Neuron_3	Midbrain
1636	0	0.630445	0.81	0.701	0	2	marcksb	0.109	Neuron_3	Midbrain
1638	0	0.616396	0.901	0.792	0	2	hmgb1a	0.109	Neuron_3	Midbrain
24	0	1.68681	0.291	0.183	0	0	sash1a	0.108	Neuron_1	Midbrain
1630	0	0.841584	0.916	0.808	0	2	khdrbs1a	0.108	Neuron_3	Midbrain
1640	0	0.376689	0.933	0.825	0	2	si:ch211-222l21.1	0.108	Neuron_3	Midbrain
64	5.07832e-303	1.19266	0.301	0.194	1.3131e-298	0	spock1	0.107	Neuron_1	Midbrain
1590	1.05588e-227	1.38597	0.271	0.164	2.73018e-223	2	spsb4a	0.107	Neuron_3	Midbrain
3	0	2.12281	0.165	0.059	0	0	sox4b	0.106	Neuron_1	Midbrain
22	0	1.7508	0.177	0.071	0	0	kif26ab	0.106	Neuron_1	Midbrain
1581	6.21472e-236	1.46034	0.259	0.153	1.60694e-231	2	smarcb1b	0.106	Neuron_3	Midbrain
1616	1.6501e-269	1.03074	0.47	0.364	4.26666e-265	2	nono	0.106	Neuron_3	Midbrain
1617	6.80134e-199	1.02042	0.35	0.244	1.75862e-194	2	celf3a	0.106	Neuron_3	Midbrain
43	0	1.50089	0.304	0.199	0	0	pknox2	0.105	Neuron_1	Midbrain
1635	0	0.630577	0.942	0.837	0	2	eef1g	0.105	Neuron_3	Midbrain
49	0	1.36382	0.221	0.117	0	0	plppr3a	0.104	Neuron_1	Midbrain
1586	1.58273e-235	1.43001	0.219	0.115	4.09247e-231	2	insm1b	0.104	Neuron_3	Midbrain
1628	5.1791e-217	0.867672	0.508	0.404	1.33916e-212	2	dnajb1b	0.104	Neuron_3	Midbrain
1637	0	0.627273	0.963	0.859	0	2	tuba1c	0.104	Neuron_3	Midbrain
36	0	1.56742	0.196	0.093	0	0	hapln1a	0.103	Neuron_1	Midbrain
67	4.16531e-294	1.17702	0.339	0.236	1.07702e-289	0	mtss1lb	0.103	Neuron_1	Midbrain
18	0	1.76625	0.194	0.092	0	0	pbx1b	0.102	Neuron_1	Midbrain
8	0	1.99051	0.241	0.14	0	0	meis2a.1	0.101	Neuron_1	Midbrain
84	1.50059e-264	1.03248	0.292	0.191	3.88008e-260	0	phactr3a	0.101	Neuron_1	Midbrain
1574	2.69246e-244	1.56188	0.207	0.106	6.9619e-240	2	plxnb3	0.101	Neuron_3	Midbrain
1605	4.70072e-199	1.20946	0.251	0.15	1.21546e-194	2	igdcc3	0.101	Neuron_3	Midbrain
1620	0	0.967924	0.67	0.569	0	2	sumo2b	0.101	Neuron_3	Midbrain
1629	0	0.858378	0.885	0.784	0	2	nova2	0.101	Neuron_3	Midbrain
1600	1.48134e-197	1.23395	0.234	0.134	3.83029e-193	2	ebf1b	0.1	Neuron_3	Midbrain
1643	1.10449e-28	0.141486	0.269	0.371	2.85589e-24	2	lsm12b	-0.102	Neuron_3	Midbrain
1644	2.76987e-07	0.105417	0.442	0.544	0.00716206	2	sem1	-0.102	Neuron_3	Midbrain
1645	0	2.36254	0.219	0.069	0	3	grip2b	0.15	Neuron_4	Neuron
1646	0	2.23345	0.429	0.159	0	3	ENSDARG00000040048	0.27	Neuron_4	Neuron
1647	0	2.22183	0.378	0.13	0	3	unc5da	0.248	Neuron_4	Neuron
1648	0	2.19965	0.206	0.067	0	3	raly	0.139	Neuron_4	Neuron
1649	0	2.14659	0.161	0.061	0	3	pcdh15a	0.1	Neuron_4	Neuron
1650	0	2.1378	0.163	0.055	0	3	zmat4a	0.108	Neuron_4	Neuron
1651	0	2.12122	0.43	0.166	0	3	hs3st4	0.264	Neuron_4	Neuron
1652	0	2.1079	0.379	0.135	0	3	csmd3a	0.244	Neuron_4	Neuron
1653	0	2.10658	0.304	0.104	0	3	grik4	0.2	Neuron_4	Neuron
1654	0	2.09648	0.263	0.081	0	3	nhsb	0.182	Neuron_4	Neuron
1655	0	2.09025	0.179	0.06	0	3	cntnap5b	0.119	Neuron_4	Neuron
1656	0	2.08283	0.232	0.089	0	3	man1a1	0.143	Neuron_4	Neuron
1657	0	2.07163	0.268	0.09	0	3	nrp1a	0.178	Neuron_4	Neuron
1658	0	2.06674	0.21	0.072	0	3	elfn1b	0.138	Neuron_4	Neuron
1659	0	2.06006	0.576	0.214	0	3	csmd3a.1	0.362	Neuron_4	Neuron
1660	0	2.03979	0.196	0.072	0	3	si:ch211-254n4.3	0.124	Neuron_4	Neuron
1661	0	2.0383	0.297	0.114	0	3	mgat4c	0.183	Neuron_4	Neuron
1662	0	2.03279	0.291	0.14	0	3	si:ch211-186j3.6	0.151	Neuron_4	Neuron
1663	0	2.03057	0.436	0.168	0	3	ca10a	0.268	Neuron_4	Neuron
1664	0	2.01185	0.192	0.064	0	3	grin2aa	0.128	Neuron_4	Neuron
1665	0	2.00004	0.333	0.118	0	3	lrfn5a	0.215	Neuron_4	Neuron
1666	0	1.99336	0.26	0.094	0	3	khdrbs2	0.166	Neuron_4	Neuron
1667	0	1.98551	0.328	0.106	0	3	cacna1bb	0.222	Neuron_4	Neuron
1668	0	1.97683	0.184	0.064	0	3	fgf14	0.12	Neuron_4	Neuron
1669	0	1.97654	0.185	0.077	0	3	ENSDARG00000103535	0.108	Neuron_4	Neuron
1670	0	1.9722	0.211	0.076	0	3	cpne5b	0.135	Neuron_4	Neuron
1671	0	1.97192	0.21	0.079	0	3	trhde.2	0.131	Neuron_4	Neuron
1672	0	1.95733	0.306	0.117	0	3	grm4	0.189	Neuron_4	Neuron
1673	0	1.95403	0.321	0.106	0	3	ppp1r14c	0.215	Neuron_4	Neuron
1674	0	1.8993	0.186	0.076	0	3	LO017650.1	0.11	Neuron_4	Neuron
1675	0	1.89918	0.212	0.095	0	3	sema4c	0.117	Neuron_4	Neuron
1676	0	1.88905	0.484	0.198	0	3	cacna2d2a	0.286	Neuron_4	Neuron
1677	0	1.8809	0.319	0.153	0	3	enox2	0.166	Neuron_4	Neuron
1678	0	1.87645	0.262	0.111	0	3	CR384099.1	0.151	Neuron_4	Neuron
1679	0	1.86534	0.504	0.182	0	3	gria3b	0.322	Neuron_4	Neuron
1680	0	1.85319	0.219	0.091	0	3	cux2b	0.128	Neuron_4	Neuron
1681	0	1.84871	0.231	0.079	0	3	ryr1b	0.152	Neuron_4	Neuron
1682	0	1.83283	0.306	0.119	0	3	nrxn3b	0.187	Neuron_4	Neuron
1683	0	1.82743	0.599	0.262	0	3	ctnnd2a	0.337	Neuron_4	Neuron
1684	0	1.8257	0.246	0.091	0	3	fstl5	0.155	Neuron_4	Neuron
1685	0	1.82371	0.23	0.078	0	3	gabrb4	0.152	Neuron_4	Neuron
1686	0	1.82264	0.187	0.071	0	3	ENSDARG00000073752	0.116	Neuron_4	Neuron
1687	0	1.82174	0.305	0.136	0	3	pcdh11.1	0.169	Neuron_4	Neuron
1688	0	1.81766	0.465	0.179	0	3	olfm2a	0.286	Neuron_4	Neuron
1689	0	1.81013	0.397	0.181	0	3	sash1a	0.216	Neuron_4	Neuron
1690	0	1.80091	0.375	0.146	0	3	kirrel1b	0.229	Neuron_4	Neuron
1691	0	1.79518	0.431	0.218	0	3	pcdh11	0.213	Neuron_4	Neuron
1692	0	1.7948	0.471	0.222	0	3	cntnap2a	0.249	Neuron_4	Neuron
1693	0	1.79181	0.87	0.416	0	3	nrxn2a	0.454	Neuron_4	Neuron
1694	0	1.78878	0.224	0.103	0	3	ENSDARG00000075277	0.121	Neuron_4	Neuron
1695	0	1.7883	0.381	0.209	0	3	ncam2	0.172	Neuron_4	Neuron
1696	7.42784e-300	1.7696	0.196	0.088	1.92062e-295	3	CABZ01056843.1	0.108	Neuron_4	Neuron
1697	0	1.76942	0.602	0.279	0	3	nlgn1	0.323	Neuron_4	Neuron
1698	4.52562e-266	1.76695	0.185	0.084	1.17019e-261	3	grm8b	0.101	Neuron_4	Neuron
1699	3.00887e-246	1.7632	0.226	0.119	7.78004e-242	3	ptprt	0.107	Neuron_4	Neuron
1700	0	1.76013	0.267	0.101	0	3	myrip	0.166	Neuron_4	Neuron
1701	0	1.75967	0.251	0.12	0	3	cdh13	0.131	Neuron_4	Neuron
1702	0	1.75732	0.151	0.05	0	3	hunk	0.101	Neuron_4	Neuron
1703	0	1.75402	0.429	0.178	0	3	tenm1	0.251	Neuron_4	Neuron
1704	0	1.74912	0.323	0.147	0	3	lrp1bb	0.176	Neuron_4	Neuron
1705	0	1.74852	0.29	0.128	0	3	grin2db	0.162	Neuron_4	Neuron
1706	0	1.74839	0.597	0.256	0	3	csmd2	0.341	Neuron_4	Neuron
1707	0	1.74715	0.249	0.106	0	3	cntn4	0.143	Neuron_4	Neuron
1708	0	1.74548	0.497	0.211	0	3	nrg3b	0.286	Neuron_4	Neuron
1709	0	1.74388	0.292	0.138	0	3	cacna1g	0.154	Neuron_4	Neuron
1710	0	1.74312	0.244	0.099	0	3	ajap1	0.145	Neuron_4	Neuron
1711	0	1.73412	0.304	0.124	0	3	ENSDARG00000106248	0.18	Neuron_4	Neuron
1712	0	1.72996	0.329	0.142	0	3	nbeab	0.187	Neuron_4	Neuron
1713	0	1.72858	0.384	0.173	0	3	ENSDARG00000113771	0.211	Neuron_4	Neuron
1714	0	1.72317	0.195	0.075	0	3	slc8a4a	0.12	Neuron_4	Neuron
1715	0	1.71995	0.283	0.117	0	3	si:ch211-26b3.4	0.166	Neuron_4	Neuron
1716	2.7983e-272	1.70938	0.243	0.127	7.23557e-268	3	ddit3	0.116	Neuron_4	Neuron
1717	0	1.70559	0.189	0.079	0	3	unc80	0.11	Neuron_4	Neuron
1718	0	1.70507	0.362	0.142	0	3	grin2bb	0.22	Neuron_4	Neuron
1719	0	1.6977	0.294	0.127	0	3	necab2	0.167	Neuron_4	Neuron
1720	0	1.69299	0.525	0.267	0	3	pcdh7b	0.258	Neuron_4	Neuron
1721	0	1.69193	0.29	0.129	0	3	csmd1a	0.161	Neuron_4	Neuron
1722	0	1.69047	0.395	0.184	0	3	magi2a	0.211	Neuron_4	Neuron
1723	0	1.68698	0.275	0.12	0	3	frmpd3	0.155	Neuron_4	Neuron
1724	0	1.68404	0.283	0.142	0	3	meis2a.1	0.141	Neuron_4	Neuron
1725	0	1.67952	0.249	0.112	0	3	pcdh9	0.137	Neuron_4	Neuron
1726	0	1.67441	0.292	0.119	0	3	cacna1ba	0.173	Neuron_4	Neuron
1727	0	1.66552	0.426	0.204	0	3	clstn2	0.222	Neuron_4	Neuron
1728	0	1.66368	0.178	0.073	0	3	dock11	0.105	Neuron_4	Neuron
1729	0	1.65277	0.523	0.283	0	3	pcdh1b	0.24	Neuron_4	Neuron
1730	0	1.65076	0.216	0.092	0	3	nlgn2b	0.124	Neuron_4	Neuron
1731	0	1.64904	0.229	0.092	0	3	lrfn1	0.137	Neuron_4	Neuron
1732	7.74233e-306	1.64266	0.203	0.091	2.00193e-301	3	CR356242.1	0.112	Neuron_4	Neuron
1733	0	1.64161	0.269	0.108	0	3	dpf1	0.161	Neuron_4	Neuron
1734	0	1.63225	0.532	0.306	0	3	cdh4	0.226	Neuron_4	Neuron
1735	0	1.62909	0.496	0.217	0	3	ppfia2	0.279	Neuron_4	Neuron
1736	0	1.6273	0.263	0.115	0	3	gria4b	0.148	Neuron_4	Neuron
1737	7.3869e-281	1.61497	0.268	0.146	1.91003e-276	3	pvrl2l	0.122	Neuron_4	Neuron
1738	0	1.6138	0.522	0.218	0	3	unc5a	0.304	Neuron_4	Neuron
1739	0	1.61368	0.209	0.09	0	3	tns1a	0.119	Neuron_4	Neuron
1740	0	1.60781	0.445	0.258	0	3	ptprga	0.187	Neuron_4	Neuron
1741	0	1.60701	0.224	0.096	0	3	nav1b	0.128	Neuron_4	Neuron
1742	0	1.60559	0.191	0.078	0	3	ENSDARG00000106258	0.113	Neuron_4	Neuron
1743	0	1.59511	0.327	0.144	0	3	efna3a	0.183	Neuron_4	Neuron
1744	0	1.59289	0.224	0.095	0	3	plch2a	0.129	Neuron_4	Neuron
1745	0	1.59253	0.238	0.106	0	3	spega	0.132	Neuron_4	Neuron
1746	0	1.59241	0.239	0.109	0	3	CR847968.1	0.13	Neuron_4	Neuron
1747	2.91487e-273	1.58295	0.288	0.163	7.53697e-269	3	ptprub	0.125	Neuron_4	Neuron
1748	0	1.57039	0.615	0.325	0	3	plxna1a	0.29	Neuron_4	Neuron
1749	0	1.56729	0.445	0.189	0	3	cacna1aa	0.256	Neuron_4	Neuron
1750	0	1.5646	0.301	0.147	0	3	opcml	0.154	Neuron_4	Neuron
1751	0	1.5617	0.563	0.36	0	3	pbx3b	0.203	Neuron_4	Neuron
1752	0	1.55625	0.231	0.102	0	3	nrg2a	0.129	Neuron_4	Neuron
1753	0	1.55411	0.33	0.157	0	3	magi2b	0.173	Neuron_4	Neuron
1754	0	1.54999	0.196	0.082	0	3	ENSDARG00000104101	0.114	Neuron_4	Neuron
1755	0	1.54875	0.228	0.102	0	3	ralgps1	0.126	Neuron_4	Neuron
1756	0	1.5395	0.508	0.243	0	3	CR786577.1	0.265	Neuron_4	Neuron
1757	0	1.53777	0.2	0.085	0	3	ldb2a	0.115	Neuron_4	Neuron
1758	0	1.53538	0.169	0.067	0	3	rai1	0.102	Neuron_4	Neuron
1759	0	1.53215	0.265	0.129	0	3	tmeff2a	0.136	Neuron_4	Neuron
1760	4.83781e-298	1.52996	0.209	0.095	1.25091e-293	3	nrp2a	0.114	Neuron_4	Neuron
1761	0	1.52631	0.319	0.148	0	3	nlgn4xa	0.171	Neuron_4	Neuron
1762	0	1.52301	0.498	0.246	0	3	asic2	0.252	Neuron_4	Neuron
1763	6.55322e-251	1.5221	0.235	0.124	1.69447e-246	3	roraa	0.111	Neuron_4	Neuron
1764	0	1.52062	0.265	0.112	0	3	ncanb	0.153	Neuron_4	Neuron
1765	0	1.52003	0.234	0.103	0	3	zgc:172282	0.131	Neuron_4	Neuron
1766	0	1.51752	0.282	0.135	0	3	ENSDARG00000077715	0.147	Neuron_4	Neuron
1767	0	1.51555	0.435	0.214	0	3	edil3a	0.221	Neuron_4	Neuron
1768	1.02373e-278	1.50892	0.207	0.096	2.64707e-274	3	pbx1b	0.111	Neuron_4	Neuron
1769	0	1.50381	0.289	0.13	0	3	mdga2a	0.159	Neuron_4	Neuron
1770	0	1.49328	0.271	0.128	0	3	ENSDARG00000079741	0.143	Neuron_4	Neuron
1771	0	1.47792	0.248	0.108	0	3	znrf1	0.14	Neuron_4	Neuron
1772	0	1.47704	0.221	0.098	0	3	CU179643.1	0.123	Neuron_4	Neuron
1773	3.57414e-226	1.47544	0.207	0.106	9.24164e-222	3	LO017938.1	0.101	Neuron_4	Neuron
1774	0	1.47511	0.317	0.136	0	3	dscama	0.181	Neuron_4	Neuron
1775	0	1.47344	0.298	0.148	0	3	shank3a	0.15	Neuron_4	Neuron
1776	0	1.46543	0.35	0.173	0	3	robo2.1	0.177	Neuron_4	Neuron
1777	0	1.46487	0.503	0.226	0	3	myt1la	0.277	Neuron_4	Neuron
1778	0	1.45755	0.528	0.313	0	3	dab1a	0.215	Neuron_4	Neuron
1779	0	1.45713	0.455	0.223	0	3	ENSDARG00000037122	0.232	Neuron_4	Neuron
1780	3.31989e-236	1.45423	0.441	0.329	8.58425e-232	3	cadm1a	0.112	Neuron_4	Neuron
1781	0	1.44905	0.42	0.165	0	3	dscamb	0.255	Neuron_4	Neuron
1782	0	1.446	0.301	0.155	0	3	gphna	0.146	Neuron_4	Neuron
1783	3.78011e-257	1.44491	0.219	0.109	9.77423e-253	3	cntn5	0.11	Neuron_4	Neuron
1784	0	1.44355	0.279	0.119	0	3	ank1b	0.16	Neuron_4	Neuron
1785	0	1.43595	0.336	0.158	0	3	kalrnb	0.178	Neuron_4	Neuron
1786	0	1.4352	0.249	0.11	0	3	pou2f2a	0.139	Neuron_4	Neuron
1787	0	1.43202	0.252	0.109	0	3	fam131bb	0.143	Neuron_4	Neuron
1788	0	1.42885	0.367	0.164	0	3	cacng2a	0.203	Neuron_4	Neuron
1789	0	1.42805	0.326	0.173	0	3	bcl11ba	0.153	Neuron_4	Neuron
1790	0	1.41515	0.304	0.153	0	3	chd5	0.151	Neuron_4	Neuron
1791	1.94848e-233	1.41512	0.2	0.099	5.03819e-229	3	slc12a5b	0.101	Neuron_4	Neuron
1792	3.42942e-268	1.41475	0.183	0.081	8.86745e-264	3	nol4la	0.102	Neuron_4	Neuron
1793	0	1.41268	0.305	0.163	0	3	pcdh1a	0.142	Neuron_4	Neuron
1794	2.38407e-269	1.40922	0.371	0.232	6.16449e-265	3	BX005003.1	0.139	Neuron_4	Neuron
1795	0	1.40312	0.462	0.233	0	3	grip1	0.229	Neuron_4	Neuron
1796	5.33869e-264	1.39988	0.181	0.08	1.38042e-259	3	znf385c	0.101	Neuron_4	Neuron
1797	0	1.39484	0.382	0.183	0	3	rtn4r	0.199	Neuron_4	Neuron
1798	2.89954e-206	1.38673	0.361	0.242	7.49733e-202	3	ENSDARG00000109820	0.119	Neuron_4	Neuron
1799	1.14489e-193	1.38493	0.27	0.167	2.96034e-189	3	fat3a	0.103	Neuron_4	Neuron
1800	9.54355e-288	1.38094	0.279	0.149	2.46768e-283	3	dpp6a	0.13	Neuron_4	Neuron
1801	0	1.38028	0.301	0.149	0	3	ntrk3b	0.152	Neuron_4	Neuron
1802	9.753e-195	1.3782	0.284	0.176	2.52183e-190	3	ntm	0.108	Neuron_4	Neuron
1803	0	1.37356	0.482	0.258	0	3	adgrl3.1	0.224	Neuron_4	Neuron
1804	0	1.37265	0.445	0.235	0	3	zfhx3	0.21	Neuron_4	Neuron
1805	2.74173e-250	1.37179	0.3	0.176	7.08928e-246	3	mpped2a	0.124	Neuron_4	Neuron
1806	0	1.37004	0.532	0.268	0	3	camta1b	0.264	Neuron_4	Neuron
1807	0	1.36973	0.326	0.183	0	3	gria1a	0.143	Neuron_4	Neuron
1808	0	1.36593	0.369	0.186	0	3	nlgn2a	0.183	Neuron_4	Neuron
1809	0	1.36592	0.467	0.257	0	3	adgrb3	0.21	Neuron_4	Neuron
1810	0	1.36455	0.428	0.242	0	3	iqsec1b	0.186	Neuron_4	Neuron
1811	0	1.35811	0.594	0.353	0	3	tenm4	0.241	Neuron_4	Neuron
1812	2.20837e-234	1.35714	0.267	0.152	5.71019e-230	3	si:dkey-35m8.1	0.115	Neuron_4	Neuron
1813	0	1.35295	0.344	0.169	0	3	ENSDARG00000061421	0.175	Neuron_4	Neuron
1814	1.75468e-299	1.34607	0.215	0.098	4.53707e-295	3	spegb	0.117	Neuron_4	Neuron
1815	0	1.34453	0.23	0.104	0	3	grm8a	0.126	Neuron_4	Neuron
1816	0	1.34226	0.319	0.154	0	3	palm1a	0.165	Neuron_4	Neuron
1817	1.03194e-273	1.33999	0.223	0.108	2.66829e-269	3	zgc:165603	0.115	Neuron_4	Neuron
1818	3.36861e-276	1.33836	0.198	0.09	8.71023e-272	3	ENSDARG00000076310	0.108	Neuron_4	Neuron
1819	0	1.33039	0.434	0.247	0	3	myo16	0.187	Neuron_4	Neuron
1820	0	1.33003	0.612	0.354	0	3	celf4	0.258	Neuron_4	Neuron
1821	0	1.32531	0.371	0.223	0	3	zfhx4	0.148	Neuron_4	Neuron
1822	0	1.32325	0.265	0.125	0	3	akap6	0.14	Neuron_4	Neuron
1823	0	1.31832	0.277	0.134	0	3	kcnn1a	0.143	Neuron_4	Neuron
1824	0	1.31777	0.455	0.233	0	3	kdm6bb	0.222	Neuron_4	Neuron
1825	1.44884e-235	1.31714	0.199	0.097	3.74628e-231	3	dlgap1a	0.102	Neuron_4	Neuron
1826	1.64444e-197	1.31664	0.263	0.157	4.25203e-193	3	nrp2b	0.106	Neuron_4	Neuron
1827	1.58077e-242	1.31558	0.235	0.123	4.08741e-238	3	nalcn	0.112	Neuron_4	Neuron
1828	0	1.31404	0.481	0.28	0	3	grid1b	0.201	Neuron_4	Neuron
1829	0	1.30704	0.385	0.2	0	3	adgrb1a	0.185	Neuron_4	Neuron
1830	1.47093e-237	1.30646	0.234	0.124	3.80338e-233	3	nrg2b	0.11	Neuron_4	Neuron
1831	0	1.30479	0.293	0.15	0	3	psd2	0.143	Neuron_4	Neuron
1832	5.16843e-238	1.30247	0.227	0.118	1.3364e-233	3	syt7b	0.109	Neuron_4	Neuron
1833	0	1.2991	0.81	0.422	0	3	kcnma1a	0.388	Neuron_4	Neuron
1834	1.74717e-266	1.2958	0.279	0.154	4.51765e-262	3	bcl11aa	0.125	Neuron_4	Neuron
1835	7.73277e-229	1.28926	0.26	0.146	1.99946e-224	3	ece2b	0.114	Neuron_4	Neuron
1836	0	1.28726	0.382	0.169	0	3	id4	0.213	Neuron_4	Neuron
1837	2.24584e-305	1.28332	0.322	0.181	5.80706e-301	3	il1rapl1a	0.141	Neuron_4	Neuron
1838	2.82678e-217	1.28279	0.332	0.216	7.30922e-213	3	nectin1b	0.116	Neuron_4	Neuron
1839	1.16252e-193	1.28083	0.286	0.177	3.00593e-189	3	thsd7ba	0.109	Neuron_4	Neuron
1840	0	1.27922	0.322	0.147	0	3	st8sia5	0.175	Neuron_4	Neuron
1841	0	1.27581	0.695	0.373	0	3	cspg5a	0.322	Neuron_4	Neuron
1842	2.41002e-235	1.2705	0.24	0.127	6.23159e-231	3	kif26ba	0.113	Neuron_4	Neuron
1843	0	1.27002	0.343	0.177	0	3	shank1	0.166	Neuron_4	Neuron
1844	0	1.26467	0.543	0.323	0	3	jmjd1cb	0.22	Neuron_4	Neuron
1845	5.32539e-242	1.26235	0.326	0.197	1.37699e-237	3	grid1a	0.129	Neuron_4	Neuron
1846	0	1.26079	0.368	0.186	0	3	nfil3-5	0.182	Neuron_4	Neuron
1847	8.65062e-300	1.2529	0.409	0.261	2.23679e-295	3	pcdh17	0.148	Neuron_4	Neuron
1848	1.32877e-202	1.24981	0.51	0.398	3.4358e-198	3	tenm3	0.112	Neuron_4	Neuron
1849	0	1.24713	0.342	0.192	0	3	sorcs2	0.15	Neuron_4	Neuron
1850	1.4625e-274	1.24044	0.234	0.115	3.78157e-270	3	cacna1c	0.119	Neuron_4	Neuron
1851	1.10184e-303	1.23594	0.266	0.134	2.84903e-299	3	dctn1b	0.132	Neuron_4	Neuron
1852	0	1.2322	0.432	0.209	0	3	dclk1b	0.223	Neuron_4	Neuron
1853	0	1.22343	0.685	0.432	0	3	aff2	0.253	Neuron_4	Neuron
1854	0	1.21666	0.452	0.305	0	3	pcdh19	0.147	Neuron_4	Neuron
1855	1.62905e-193	1.2138	0.258	0.154	4.21224e-189	3	atp8a1	0.104	Neuron_4	Neuron
1856	3.00058e-206	1.21364	0.296	0.186	7.7586e-202	3	tjp1a	0.11	Neuron_4	Neuron
1857	1.68364e-306	1.20961	0.266	0.133	4.35339e-302	3	kcnd3	0.133	Neuron_4	Neuron
1858	0	1.20704	0.508	0.275	0	3	ntrk3a	0.233	Neuron_4	Neuron
1859	4.22868e-260	1.20386	0.288	0.162	1.09341e-255	3	pcbp4	0.126	Neuron_4	Neuron
1860	0	1.20287	0.518	0.306	0	3	pbx1a	0.212	Neuron_4	Neuron
1861	7.1864e-244	1.20203	0.235	0.121	1.85819e-239	3	gabrg2	0.114	Neuron_4	Neuron
1862	3.20933e-233	1.20095	0.269	0.152	8.29836e-229	3	fam189a1	0.117	Neuron_4	Neuron
1863	5.65954e-241	1.20022	0.229	0.118	1.46339e-236	3	gphnb	0.111	Neuron_4	Neuron
1864	1.54483e-257	1.19644	0.239	0.121	3.99448e-253	3	pcdh7a	0.118	Neuron_4	Neuron
1865	0	1.19606	0.644	0.419	0	3	plxna3	0.225	Neuron_4	Neuron
1866	1.44275e-276	1.19595	0.294	0.163	3.73051e-272	3	dlg3	0.131	Neuron_4	Neuron
1867	1.14746e-277	1.19	0.294	0.162	2.96698e-273	3	lrrc7	0.132	Neuron_4	Neuron
1868	0	1.18261	0.637	0.39	0	3	rbfox1	0.247	Neuron_4	Neuron
1869	0	1.17597	0.439	0.224	0	3	gas7a	0.215	Neuron_4	Neuron
1870	1.36306e-231	1.17211	0.241	0.128	3.52445e-227	3	cacna1ha	0.113	Neuron_4	Neuron
1871	0	1.16916	0.38	0.19	0	3	phactr3a	0.19	Neuron_4	Neuron
1872	0	1.16616	0.869	0.487	0	3	nrxn1a	0.382	Neuron_4	Neuron
1873	0	1.16405	0.442	0.273	0	3	magi1b	0.169	Neuron_4	Neuron
1874	1.52566e-202	1.16089	0.223	0.12	3.9449e-198	3	gabra1	0.103	Neuron_4	Neuron
1875	0	1.16012	0.41	0.227	0	3	tanc2a	0.183	Neuron_4	Neuron
1876	8.07478e-188	1.16012	0.345	0.237	2.0879e-183	3	thrab	0.108	Neuron_4	Neuron
1877	0	1.15755	0.413	0.218	0	3	gabbr1b	0.195	Neuron_4	Neuron
1878	1.08408e-252	1.15219	0.257	0.136	2.8031e-248	3	ksr2	0.121	Neuron_4	Neuron
1879	0	1.15198	0.419	0.236	0	3	prkcz	0.183	Neuron_4	Neuron
1880	1.42144e-209	1.1509	0.357	0.24	3.67541e-205	3	ebf3a.1	0.117	Neuron_4	Neuron
1881	4.08343e-181	1.15051	0.468	0.364	1.05585e-176	3	msi2b	0.104	Neuron_4	Neuron
1882	9.58948e-250	1.14637	0.352	0.223	2.47955e-245	3	dyrk1b	0.129	Neuron_4	Neuron
1883	0	1.146	0.412	0.205	0	3	tmem178b	0.207	Neuron_4	Neuron
1884	0	1.13822	0.352	0.202	0	3	prr12b	0.15	Neuron_4	Neuron
1885	0	1.13495	0.705	0.456	0	3	adgrl1a	0.249	Neuron_4	Neuron
1886	1.67523e-182	1.1328	0.303	0.197	4.33165e-178	3	ephb2b	0.106	Neuron_4	Neuron
1887	1.05351e-246	1.13258	0.362	0.226	2.72407e-242	3	camta1a	0.136	Neuron_4	Neuron
1888	0	1.13208	0.556	0.322	0	3	grid2	0.234	Neuron_4	Neuron
1889	0	1.13023	0.391	0.227	0	3	caskin1	0.164	Neuron_4	Neuron
1890	1.06995e-205	1.12557	0.222	0.119	2.76658e-201	3	tub	0.103	Neuron_4	Neuron
1891	0	1.12402	0.431	0.235	0	3	mtss1lb	0.196	Neuron_4	Neuron
1892	0	1.12045	0.381	0.187	0	3	brinp1	0.194	Neuron_4	Neuron
1893	0	1.11898	0.808	0.59	0	3	cd99l2	0.218	Neuron_4	Neuron
1894	0	1.11739	0.471	0.259	0	3	mcf2l2	0.212	Neuron_4	Neuron
1895	0	1.10606	0.428	0.226	0	3	iqsec3a	0.202	Neuron_4	Neuron
1896	2.53292e-238	1.10367	0.258	0.139	6.54938e-234	3	fxyd6	0.119	Neuron_4	Neuron
1897	5.27602e-221	1.09643	0.43	0.31	1.36422e-216	3	robo1	0.12	Neuron_4	Neuron
1898	0	1.09166	0.383	0.206	0	3	ppfia4	0.177	Neuron_4	Neuron
1899	3.02345e-220	1.0885	0.349	0.225	7.81774e-216	3	tox2	0.124	Neuron_4	Neuron
1900	2.4464e-214	1.08761	0.251	0.14	6.32567e-210	3	si:ch211-242b18.1	0.111	Neuron_4	Neuron
1901	0	1.08727	0.5	0.326	0	3	cadm4	0.174	Neuron_4	Neuron
1902	0	1.08617	0.504	0.333	0	3	sema6e	0.171	Neuron_4	Neuron
1903	0	1.08253	0.37	0.215	0	3	ENSDARG00000006301	0.155	Neuron_4	Neuron
1904	0	1.07819	0.29	0.146	0	3	lhx9	0.144	Neuron_4	Neuron
1905	0	1.07787	0.319	0.162	0	3	gpr85	0.157	Neuron_4	Neuron
1906	5.44998e-176	1.07651	0.269	0.166	1.4092e-171	3	plekha5	0.103	Neuron_4	Neuron
1907	0	1.07651	0.741	0.433	0	3	celf5a	0.308	Neuron_4	Neuron
1908	0	1.06744	0.457	0.292	0	3	ralgapa2	0.165	Neuron_4	Neuron
1909	1.47577e-179	1.06068	0.365	0.259	3.8159e-175	3	arvcfb	0.106	Neuron_4	Neuron
1910	1.6884e-243	1.05007	0.347	0.21	4.36569e-239	3	sez6b	0.137	Neuron_4	Neuron
1911	5.99337e-217	1.04987	0.337	0.216	1.54971e-212	3	ctnnd2b	0.121	Neuron_4	Neuron
1912	0	1.04884	0.532	0.299	0	3	astn1	0.233	Neuron_4	Neuron
1913	1.95337e-257	1.04862	0.342	0.205	5.05083e-253	3	b4galt2	0.137	Neuron_4	Neuron
1914	0	1.04469	0.427	0.268	0	3	apc	0.159	Neuron_4	Neuron
1915	2.25181e-248	1.04249	0.213	0.103	5.82249e-244	3	serp2	0.11	Neuron_4	Neuron
1916	0	1.04071	0.425	0.228	0	3	cadpsb	0.197	Neuron_4	Neuron
1917	1.98244e-251	1.04037	0.358	0.226	5.12599e-247	3	kdm2ba	0.132	Neuron_4	Neuron
1918	2.03994e-244	1.04006	0.274	0.149	5.27468e-240	3	gria2b	0.125	Neuron_4	Neuron
1919	3.22584e-286	1.03429	0.296	0.158	8.34105e-282	3	add2	0.138	Neuron_4	Neuron
1920	5.24653e-260	1.03398	0.398	0.262	1.35659e-255	3	dip2ca	0.136	Neuron_4	Neuron
1921	9.01829e-155	1.02874	0.301	0.199	2.33186e-150	3	spock1	0.102	Neuron_4	Neuron
1922	0	1.0259	0.573	0.302	0	3	gabbr2	0.271	Neuron_4	Neuron
1923	1.5066e-295	1.01882	0.307	0.165	3.89562e-291	3	ENSDARG00000011602	0.142	Neuron_4	Neuron
1924	5.53441e-187	1.01362	0.305	0.193	1.43103e-182	3	lef1	0.112	Neuron_4	Neuron
1925	0	1.01243	0.361	0.179	0	3	igsf9ba	0.182	Neuron_4	Neuron
1926	1.43888e-206	1.01021	0.284	0.168	3.72051e-202	3	myh14	0.116	Neuron_4	Neuron
1927	1.87173e-262	1.00631	0.425	0.287	4.83973e-258	3	camk2g1	0.138	Neuron_4	Neuron
1928	0	0.998321	0.588	0.338	0	3	si:dkey-178k16.1	0.25	Neuron_4	Neuron
1929	3.5815e-225	0.997066	0.434	0.301	9.26069e-221	3	plxna2	0.133	Neuron_4	Neuron
1930	0	0.995751	0.583	0.418	0	3	auts2a	0.165	Neuron_4	Neuron
1931	0	0.992677	0.707	0.458	0	3	maptb	0.249	Neuron_4	Neuron
1932	4.71267e-220	0.988101	0.421	0.3	1.21855e-215	3	blmh	0.121	Neuron_4	Neuron
1933	4.13845e-277	0.978132	0.316	0.176	1.07008e-272	3	scn8aa	0.14	Neuron_4	Neuron
1934	2.17415e-244	0.9768	0.305	0.173	5.62169e-240	3	thsd7aa	0.132	Neuron_4	Neuron
1935	3.96954e-175	0.974623	0.269	0.165	1.0264e-170	3	dchs1b	0.104	Neuron_4	Neuron
1936	4.24128e-212	0.971852	0.356	0.233	1.09667e-207	3	tnikb	0.123	Neuron_4	Neuron
1937	6.15363e-200	0.968448	0.325	0.206	1.59114e-195	3	dock3	0.119	Neuron_4	Neuron
1938	4.29735e-157	0.961234	0.309	0.208	1.11116e-152	3	atrnl1b	0.101	Neuron_4	Neuron
1939	1.52282e-167	0.9586	0.252	0.151	3.93757e-163	3	zgc:109889	0.101	Neuron_4	Neuron
1940	0	0.955942	0.569	0.353	0	3	ank3a	0.216	Neuron_4	Neuron
1941	0	0.953589	0.548	0.297	0	3	ENSDARG00000059773	0.251	Neuron_4	Neuron
1942	2.96832e-202	0.951891	0.237	0.13	7.67518e-198	3	si:dkey-280e21.3	0.107	Neuron_4	Neuron
1943	4.93018e-237	0.94656	0.298	0.172	1.2748e-232	3	smarcc2	0.126	Neuron_4	Neuron
1944	1.22924e-212	0.944164	0.393	0.268	3.17846e-208	3	bach2b	0.125	Neuron_4	Neuron
1945	0	0.942448	0.588	0.396	0	3	nbeaa	0.192	Neuron_4	Neuron
1946	3.52311e-299	0.937226	0.18	0.075	9.10971e-295	3	nwd2	0.105	Neuron_4	Neuron
1947	6.65759e-206	0.936941	0.261	0.147	1.72145e-201	3	ppp3cb	0.114	Neuron_4	Neuron
1948	3.78831e-272	0.932884	0.316	0.175	9.79543e-268	3	ppfia3	0.141	Neuron_4	Neuron
1949	0	0.931487	0.458	0.243	0	3	ppp1r14ba	0.215	Neuron_4	Neuron
1950	0	0.92818	0.595	0.427	0	3	tnrc6c1	0.168	Neuron_4	Neuron
1951	0	0.927945	0.488	0.263	0	3	ywhag1	0.225	Neuron_4	Neuron
1952	6.31923e-174	0.926019	0.32	0.21	1.63396e-169	3	pde4ba	0.11	Neuron_4	Neuron
1953	6.51268e-176	0.924305	0.33	0.222	1.68398e-171	3	arid1b	0.108	Neuron_4	Neuron
1954	4.5629e-198	0.923435	0.283	0.168	1.17983e-193	3	l1cama	0.115	Neuron_4	Neuron
1955	3.38428e-234	0.919252	0.233	0.119	8.75074e-230	3	si:dkey-12h9.6	0.114	Neuron_4	Neuron
1956	2.84822e-290	0.918469	0.48	0.331	7.36463e-286	3	rapgef2	0.149	Neuron_4	Neuron
1957	3.98167e-186	0.913857	0.334	0.221	1.02954e-181	3	soga1	0.113	Neuron_4	Neuron
1958	4.67082e-289	0.912398	0.506	0.354	1.20773e-284	3	ptprn2	0.152	Neuron_4	Neuron
1959	1.71222e-216	0.912026	0.359	0.231	4.4273e-212	3	cadm3	0.128	Neuron_4	Neuron
1960	4.13545e-175	0.90383	0.365	0.256	1.0693e-170	3	chd6	0.109	Neuron_4	Neuron
1961	1.34696e-219	0.90019	0.308	0.181	3.48284e-215	3	spock3	0.127	Neuron_4	Neuron
1962	7.86218e-199	0.899821	0.398	0.279	2.03292e-194	3	ptbp3	0.119	Neuron_4	Neuron
1963	1.18057e-291	0.899124	0.418	0.261	3.05261e-287	3	ENSDARG00000076213	0.157	Neuron_4	Neuron
1964	1.67757e-243	0.895462	0.347	0.209	4.3377e-239	3	ENSDARG00000104264	0.138	Neuron_4	Neuron
1965	0	0.895452	0.547	0.349	0	3	sox4a	0.198	Neuron_4	Neuron
1966	1.01162e-256	0.892138	0.287	0.156	2.61575e-252	3	rab11bb	0.131	Neuron_4	Neuron
1967	0	0.879894	0.445	0.252	0	3	stmn2b	0.193	Neuron_4	Neuron
1968	8.68341e-301	0.865535	0.445	0.279	2.24527e-296	3	nlgn3a	0.166	Neuron_4	Neuron
1969	3.11137e-239	0.865375	0.461	0.323	8.04507e-235	3	nexmifb	0.138	Neuron_4	Neuron
1970	2.02519e-222	0.863415	0.451	0.326	5.23652e-218	3	ENSDARG00000056490	0.125	Neuron_4	Neuron
1971	5.4161e-194	0.854007	0.339	0.216	1.40044e-189	3	runx1t1	0.123	Neuron_4	Neuron
1972	5.4643e-302	0.853722	0.514	0.361	1.4129e-297	3	dbn1	0.153	Neuron_4	Neuron
1973	1.64698e-159	0.850402	0.34	0.233	4.25859e-155	3	b4galnt4a	0.107	Neuron_4	Neuron
1974	5.20432e-268	0.847322	0.351	0.203	1.34568e-263	3	elmod1	0.148	Neuron_4	Neuron
1975	1.92188e-241	0.846807	0.281	0.152	4.96939e-237	3	grin1a	0.129	Neuron_4	Neuron
1976	2.07934e-225	0.846642	0.407	0.271	5.37654e-221	3	kidins220b	0.136	Neuron_4	Neuron
1977	0	0.84502	0.603	0.448	0	3	brsk2b	0.155	Neuron_4	Neuron
1978	3.38031e-157	0.8417	0.295	0.189	8.74048e-153	3	islr2	0.106	Neuron_4	Neuron
1979	1.69371e-204	0.836267	0.413	0.288	4.37942e-200	3	pcdh2g28	0.125	Neuron_4	Neuron
1980	2.23255e-142	0.832419	0.306	0.206	5.7727e-138	3	CU639469.1	0.1	Neuron_4	Neuron
1981	7.13178e-151	0.831511	0.285	0.184	1.84406e-146	3	fmnl2b	0.101	Neuron_4	Neuron
1982	0	0.830392	0.492	0.282	0	3	map1aa	0.21	Neuron_4	Neuron
1983	0	0.826473	0.633	0.449	0	3	macrod2	0.184	Neuron_4	Neuron
1984	0	0.825403	0.594	0.422	0	3	cbx1b	0.172	Neuron_4	Neuron
1985	0	0.821931	0.585	0.371	0	3	ppp3ca	0.214	Neuron_4	Neuron
1986	3.00594e-165	0.818186	0.411	0.304	7.77245e-161	3	mycbp2	0.107	Neuron_4	Neuron
1987	0	0.818151	0.551	0.392	0	3	map2	0.159	Neuron_4	Neuron
1988	4.25744e-201	0.816701	0.327	0.199	1.10085e-196	3	stxbp5a	0.128	Neuron_4	Neuron
1989	0	0.812536	0.676	0.461	0	3	ank2b	0.215	Neuron_4	Neuron
1990	0	0.810993	0.563	0.327	0	3	olfm1b	0.236	Neuron_4	Neuron
1991	9.48293e-167	0.81054	0.302	0.194	2.452e-162	3	baiap2a	0.108	Neuron_4	Neuron
1992	1.20889e-261	0.809797	0.403	0.249	3.12584e-257	3	enox1	0.154	Neuron_4	Neuron
1993	2.21291e-254	0.797592	0.48	0.326	5.72191e-250	3	dscaml1	0.154	Neuron_4	Neuron
1994	8.01862e-243	0.792488	0.451	0.309	2.07337e-238	3	negr1	0.142	Neuron_4	Neuron
1995	1.01953e-181	0.78804	0.269	0.158	2.6362e-177	3	map1b	0.111	Neuron_4	Neuron
1996	0	0.781457	0.553	0.337	0	3	nsg2	0.216	Neuron_4	Neuron
1997	3.41586e-148	0.778425	0.328	0.225	8.83239e-144	3	camk2g2	0.103	Neuron_4	Neuron
1998	6.78069e-159	0.770494	0.418	0.314	1.75328e-154	3	arnt2	0.104	Neuron_4	Neuron
1999	3.14033e-160	0.768863	0.302	0.192	8.11995e-156	3	stxbp5l	0.11	Neuron_4	Neuron
[truncated: 27,787 more rows]
[truncated: 1 more columns]

## Sheet: Neuron res3.0 
	p_val	avg_log2FC	pct.1	pct.2	p_val_adj	cluster	gene	pct.diff	Cluster.ids	Legend
37806	0	4.44237	0.78	0.091	0	46	her4.2	0.689	Neu(diff)	Neu(diff) = Differentiating Neuron
37814	0	4.22651	0.866	0.186	0	46	hmgb2a	0.68	Neu(diff)	OT = Optic Tectum
37838	0	3.4483	0.793	0.121	0	46	her15.1	0.672	Neu(diff)	M = Midbrain
37834	0	3.49988	0.764	0.113	0	46	her15.2	0.651	Neu(diff)	MTh = Midbrain/Thalamus
37808	0	4.40977	0.698	0.059	0	46	her4.2.1	0.639	Neu(diff)	Hyp = Hypothalamus
37799	0	4.61348	0.664	0.06	0	46	her4.1	0.604	Neu(diff)	Pa = Pallium
37837	0	3.47084	0.855	0.275	0	46	fabp7a	0.58	Neu(diff)	SPa = SubPallium
2	0	4.10428	0.784	0.256	0	0	fabp7a	0.528	Neu(diff)	TL = Torus Longitudinalis
37828	0	3.59943	0.601	0.089	0	46	stmn1a	0.512	Neu(diff)	Hb = Hindbrain
37823	0	3.79176	0.477	0.038	0	46	msi1	0.439	Neu(diff)	Di = Diencephalon
37870	5.3e-243	2.33835	0.836	0.405	1.37e-238	46	hmga1a	0.431	Neu(diff)	DHab = Dorsal Habenula
37844	0	3.29572	0.483	0.061	0	46	mdka	0.422	Neu(diff)	VHab = Ventral Habenula
37788	0	4.86336	0.434	0.025	0	46	her2	0.409	Neu(diff)	PurN = Purkinje Neuron
4	0	3.79867	0.847	0.441	0	0	hbaa1	0.406	Neu(diff)	POA = Preoptic Area
5	0	3.67635	0.731	0.329	0	0	hbba1.1	0.402	Neu(diff)	Tel = Telencephalon
7	0	3.34275	0.558	0.175	0	0	hmgb2a	0.383	Neu(diff)	Oligodendrocyte = Oligodendrocyte
9	0	3.1836	0.457	0.08	0	0	her4.2	0.377	Neu(diff)	Ganglia = Ganglia type neuron
16	0	2.29623	0.483	0.11	0	0	her15.1	0.373	Neu(diff)	OB = Olfactory Bulb
37845	0	3.26436	0.411	0.046	0	46	her6	0.365	Neu(diff)
37835	0	3.49218	0.385	0.035	0	46	eef1da	0.35	Neu(diff)
3	0	4.03403	0.392	0.05	0	0	her4.1	0.342	Neu(diff)
37813	0	4.2423	0.364	0.023	0	46	her4.4	0.341	Neu(diff)
17	0	2.06232	0.444	0.104	0	0	her15.2	0.34	Neu(diff)
1	0	4.12857	0.453	0.117	0	0	hbba1	0.336	Neu(diff)
37818	0	4.0634	0.383	0.051	0	46	abhd6a	0.332	Neu(diff)
37807	0	4.41931	0.354	0.023	0	46	tuba8l	0.331	Neu(diff)
37810	0	4.38948	0.351	0.02	0	46	dla	0.331	Neu(diff)
37887	1.55e-128	1.94542	0.706	0.382	4.01e-124	46	tuba8l4	0.324	Neu(diff)
37791	0	4.82465	0.333	0.015	0	46	rrm2	0.318	Neu(diff)
37880	4.88e-243	2.10482	0.93	0.617	1.26e-238	46	hmgb2b	0.313	Neu(diff)
37785	0	5.04224	0.315	0.014	0	46	si:ch73-21g5.7	0.301	Neu(diff)
37794	0	4.77843	0.319	0.021	0	46	rrm2.1	0.298	Neu(diff)
37820	0	4.04853	0.329	0.031	0	46	dut	0.298	Neu(diff)
37961	1.7e-82	1.14601	0.515	0.218	4.41e-78	46	nfia	0.297	Neu(diff)
37842	1.7e-231	3.32278	0.352	0.062	4.39e-227	46	pcna	0.29	Neu(diff)
37898	2.52e-121	1.74343	0.399	0.114	6.52e-117	46	ccng1	0.285	Neu(diff)
37852	3.01e-222	2.97145	0.344	0.06	7.79e-218	46	msna	0.284	Neu(diff)
37936	2.18e-89	1.24959	0.72	0.444	5.65e-85	46	ENSDARG00000031435	0.276	Neu(diff)
37853	2.14e-216	2.92595	0.322	0.054	5.52e-212	46	ahcy	0.268	Neu(diff)
37868	8.88e-171	2.37791	0.336	0.068	2.3e-166	46	ucp2	0.268	Neu(diff)
37934	2.39e-108	1.25154	0.824	0.558	6.18e-104	46	rps17	0.266	Neu(diff)
37850	7.74e-234	3.03929	0.313	0.048	2e-229	46	gpm6bb	0.265	Neu(diff)
37925	2.81e-90	1.36165	0.393	0.133	7.26e-86	46	h1-10	0.26	Neu(diff)
37789	0	4.8382	0.27	0.011	0	46	ube2c.1	0.259	Neu(diff)
37854	5.72e-195	2.91477	0.312	0.055	1.48e-190	46	si:ch211-156b7.4	0.257	Neu(diff)
37881	1.62e-143	2.10202	0.323	0.071	4.19e-139	46	tspan7	0.252	Neu(diff)
37909	8.82e-89	1.53712	0.737	0.486	2.28e-84	46	si:ch73-281n10.2	0.251	Neu(diff)
37937	2.85e-111	1.24548	0.852	0.601	7.36e-107	46	rpl22l1	0.251	Neu(diff)
37812	0	4.28651	0.264	0.016	0	46	her4.3	0.248	Neu(diff)
37780	0	5.26413	0.253	0.007	0	46	mki67	0.246	Neu(diff)
37973	1.08e-83	1.11057	0.778	0.535	2.78e-79	46	rpl5b	0.243	Neu(diff)
37888	1.29e-95	1.90467	0.345	0.106	3.32e-91	46	insm1a	0.239	Neu(diff)
37916	3.08e-64	1.4483	0.406	0.169	7.98e-60	46	si:dkey-42i9.4	0.237	Neu(diff)
37896	9.2e-72	1.79708	0.404	0.168	2.38e-67	46	anp32b	0.236	Neu(diff)
38019	5.01e-81	0.94477	0.344	0.108	1.3e-76	46	zic2a	0.236	Neu(diff)
37803	0	4.53556	0.245	0.013	0	46	mibp	0.232	Neu(diff)
37948	1.15e-112	1.1817	0.884	0.652	2.97e-108	46	rpl3	0.232	Neu(diff)
37951	6.67e-60	1.16602	0.649	0.417	1.72e-55	46	snrpe	0.232	Neu(diff)
37879	3.34e-80	2.12884	0.361	0.133	8.63e-76	46	banf1	0.228	Neu(diff)
37816	0	4.18987	0.238	0.012	0	46	notch3	0.226	Neu(diff)
37809	0	4.40911	0.234	0.016	0	46	hist1h4l.18	0.218	Neu(diff)
37856	1.14e-256	2.80325	0.245	0.027	2.94e-252	46	her9	0.218	Neu(diff)
37976	5.05e-53	1.09862	0.631	0.414	1.31e-48	46	snrpb	0.217	Neu(diff)
37993	4.9e-67	1.02525	0.758	0.541	1.27e-62	46	snrpf	0.217	Neu(diff)
38112	3.57e-35	0.571099	0.469	0.252	9.23e-31	46	nfixb	0.217	Neu(diff)
37859	5.72e-97	2.76053	0.306	0.09	1.48e-92	46	pclaf	0.216	Neu(diff)
37933	3.2e-52	1.2592	0.39	0.174	8.28e-48	46	adh5	0.216	Neu(diff)
37832	4.21e-237	3.53044	0.245	0.03	1.09e-232	46	id1	0.215	Neu(diff)
37957	2.63e-132	1.15639	0.906	0.693	6.8e-128	46	eef1b2	0.213	Neu(diff)
37878	1.5e-123	2.14282	0.27	0.058	3.88e-119	46	cd63	0.212	Neu(diff)
14	0	2.50509	0.265	0.055	0	0	her4.2.1	0.21	Neu(diff)
37903	1.93e-58	1.65723	0.358	0.148	4.98e-54	46	CR848047.1	0.21	Neu(diff)
37931	3.15e-50	1.29259	0.386	0.177	8.16e-46	46	rad21a	0.209	Neu(diff)
8	0	3.29476	0.262	0.055	0	0	mdka	0.207	Neu(diff)
37801	0	4.56196	0.215	0.01	0	46	nusap1	0.205	Neu(diff)
37817	0	4.08248	0.22	0.015	0	46	notch1a	0.205	Neu(diff)
37905	1.3e-51	1.60573	0.41	0.205	3.37e-47	46	ranbp1	0.205	Neu(diff)
37999	1.87e-84	1.01961	0.836	0.631	4.82e-80	46	tpt1	0.205	Neu(diff)
37781	0	5.24232	0.207	0.006	0	46	cdk1	0.201	Neu(diff)
37991	4.14e-41	1.0315	0.564	0.365	1.07e-36	46	snrpg	0.199	Neu(diff)
38088	2.42e-37	0.659291	0.369	0.173	6.26e-33	46	zbtb18	0.196	Neu(diff)
37858	1.09e-175	2.76124	0.228	0.033	2.81e-171	46	tfdp2	0.195	Neu(diff)
37782	0	5.21981	0.2	0.006	0	46	her12	0.194	Neu(diff)
37950	1.95e-104	1.16982	0.849	0.655	5.04e-100	46	ran	0.194	Neu(diff)
38034	8.51e-40	0.881285	0.38	0.186	2.2e-35	46	neurod1	0.194	Neu(diff)
37913	8.31e-66	1.47924	0.284	0.093	2.15e-61	46	chd7	0.191	Neu(diff)
37923	3.24e-157	1.38688	0.92	0.729	8.37e-153	46	h2az2b	0.191	Neu(diff)
37851	1.48e-157	3.02293	0.225	0.036	3.82e-153	46	lbr	0.189	Neu(diff)
37883	9.38e-51	2.04736	0.354	0.165	2.43e-46	46	h2ax	0.189	Neu(diff)
37914	1.04e-46	1.47153	0.352	0.163	2.69e-42	46	fkbp3	0.189	Neu(diff)
37928	9.58e-41	1.33337	0.376	0.187	2.48e-36	46	eif5a2	0.189	Neu(diff)
37964	8.43e-95	1.13119	0.846	0.657	2.18e-90	46	rps6	0.189	Neu(diff)
37969	8.07e-98	1.11816	0.86	0.671	2.09e-93	46	rpl23a	0.189	Neu(diff)
10	0	3.16436	0.295	0.108	0	0	si:ch211-5k11.8	0.187	Neu(diff)
37796	0	4.72794	0.194	0.007	0	46	mad2l1	0.187	Neu(diff)
37924	1.06e-45	1.38416	0.334	0.148	2.75e-41	46	lmnb2	0.186	Neu(diff)
37955	2.06e-68	1.15786	0.745	0.559	5.34e-64	46	rpl5a	0.186	Neu(diff)
38043	5.37e-33	0.841323	0.593	0.407	1.39e-28	46	h2az2a	0.186	Neu(diff)
37926	2.31e-62	1.35204	0.273	0.089	5.96e-58	46	fads2	0.184	Neu(diff)
37824	4.75e-242	3.71587	0.203	0.02	1.23e-237	46	zgc:110425	0.183	Neu(diff)
37901	9.95e-60	1.69172	0.283	0.1	2.57e-55	46	rtca	0.183	Neu(diff)
37917	3.88e-46	1.43722	0.323	0.14	1e-41	46	dap1b.1	0.183	Neu(diff)
38050	4.12e-60	0.818845	0.825	0.642	1.07e-55	46	si:ch211-288g17.3	0.183	Neu(diff)
37848	1.23e-172	3.08867	0.211	0.029	3.17e-168	46	gadd45gb.1	0.182	Neu(diff)
37940	4.93e-114	1.21725	0.885	0.703	1.28e-109	46	rpl29	0.182	Neu(diff)
38052	8.34e-29	0.8178	0.519	0.337	2.16e-24	46	CU467822.2	0.182	Neu(diff)
38021	8.95e-35	0.936539	0.6	0.42	2.31e-30	46	tma7	0.18	Neu(diff)
37815	0	4.20063	0.189	0.01	0	46	nutf2l	0.179	Neu(diff)
38023	3.93e-33	0.923947	0.601	0.423	1.02e-28	46	snrpd1	0.178	Neu(diff)
37990	1.11e-44	1.03253	0.646	0.47	2.88e-40	46	rpl4	0.176	Neu(diff)
37992	1.41e-46	1.02526	0.691	0.516	3.65e-42	46	seta	0.175	Neu(diff)
37978	1.77e-33	1.09515	0.354	0.181	4.58e-29	46	ewsr1b	0.173	Neu(diff)
37849	3.2e-218	3.04096	0.192	0.02	8.28e-214	46	im:7152348	0.172	Neu(diff)
37902	1.41e-60	1.67321	0.257	0.085	3.65e-56	46	pa2g4b	0.172	Neu(diff)
38007	1.67e-29	0.979039	0.477	0.305	4.31e-25	46	psma5	0.172	Neu(diff)
38014	1.61e-87	0.957635	0.89	0.718	4.16e-83	46	rack1	0.172	Neu(diff)
38041	5.73e-30	0.846642	0.372	0.2	1.48e-25	46	srrm4	0.172	Neu(diff)
37882	2.11e-65	2.07204	0.25	0.079	5.45e-61	46	rpa3	0.171	Neu(diff)
37911	1.31e-215	1.49633	0.973	0.802	3.39e-211	46	rplp2l	0.171	Neu(diff)
37805	0	4.44908	0.178	0.008	0	46	ccna2	0.17	Neu(diff)
37840	1.49e-190	3.34805	0.193	0.023	3.85e-186	46	psat1	0.17	Neu(diff)
37829	1.16e-288	3.57115	0.183	0.014	2.99e-284	46	ENSDARG00000110700	0.169	Neu(diff)
37836	3.32e-199	3.48687	0.189	0.021	8.59e-195	46	phgdh	0.168	Neu(diff)
37876	6.9e-77	2.24627	0.231	0.063	1.78e-72	46	dek	0.168	Neu(diff)
38058	8.91e-27	0.808761	0.582	0.415	2.3e-22	46	sod1	0.167	Neu(diff)
37857	1.28e-135	2.77589	0.197	0.031	3.31e-131	46	atp1a1b	0.166	Neu(diff)
38006	8.47e-30	0.985319	0.46	0.294	2.19e-25	46	alyref	0.166	Neu(diff)
37822	8.08e-269	3.84771	0.179	0.014	2.09e-264	46	cdc25b	0.165	Neu(diff)
37825	1.8e-245	3.68585	0.18	0.016	4.65e-241	46	cks1b	0.164	Neu(diff)
38042	6.92e-23	0.841747	0.459	0.295	1.79e-18	46	psma8	0.164	Neu(diff)
37792	0	4.79464	0.169	0.006	0	46	aurkb	0.163	Neu(diff)
37843	1.79e-162	3.31823	0.187	0.025	4.64e-158	46	selenoh	0.162	Neu(diff)
37877	1.42e-57	2.208	0.245	0.084	3.68e-53	46	npm1a	0.161	Neu(diff)
37899	7.79e-78	1.73943	0.215	0.054	2.02e-73	46	gstp1	0.161	Neu(diff)
37941	3.51e-29	1.20591	0.366	0.205	9.07e-25	46	hes6	0.161	Neu(diff)
37942	5.61e-155	1.20397	0.965	0.804	1.45e-150	46	rpl12	0.161	Neu(diff)
38001	7.43e-97	1.01676	0.908	0.747	1.92e-92	46	rpl27	0.161	Neu(diff)
38012	1.28e-74	0.961693	0.855	0.694	3.31e-70	46	rps3	0.161	Neu(diff)
38028	1.28e-77	0.911452	0.897	0.736	3.31e-73	46	rpl36	0.161	Neu(diff)
37779	0	5.33216	0.164	0.004	0	46	dlgap5	0.16	Neu(diff)
37839	1.24e-242	3.42572	0.175	0.015	3.2e-238	46	boc	0.16	Neu(diff)
37889	1.42e-73	1.9024	0.217	0.057	3.66e-69	46	zgc:162944	0.16	Neu(diff)
38071	4.64e-24	0.731598	0.564	0.404	1.2e-19	46	eif3m	0.16	Neu(diff)
38101	2.74e-20	0.603663	0.47	0.31	7.08e-16	46	apex1	0.16	Neu(diff)
37871	9.7e-127	2.32277	0.19	0.031	2.51e-122	46	myo1b	0.159	Neu(diff)
37800	0	4.56777	0.165	0.007	0	46	birc5a	0.158	Neu(diff)
13	5.02e-247	2.60191	0.244	0.087	1.3e-242	0	stmn1a	0.157	Neu(diff)
37927	5.72e-31	1.33877	0.336	0.179	1.48e-26	46	tp53inp2	0.157	Neu(diff)
38055	8.49e-63	0.814492	0.835	0.678	2.2e-58	46	eef2b	0.157	Neu(diff)
37947	2.35e-22	1.18419	0.502	0.346	6.09e-18	46	hbba1.1	0.156	Neu(diff)
37922	1.15e-193	1.38953	0.948	0.793	2.97e-189	46	rpsa	0.155	Neu(diff)
38035	4.69e-25	0.871737	0.344	0.19	1.21e-20	46	gng5	0.154	Neu(diff)
37962	1.11e-114	1.13185	0.912	0.759	2.86e-110	46	rps4x	0.153	Neu(diff)
38097	9.19e-31	0.618973	0.73	0.577	2.38e-26	46	prdx2	0.153	Neu(diff)
37795	0	4.77297	0.158	0.006	0	46	top2a	0.152	Neu(diff)
37912	1.24e-36	1.48334	0.274	0.122	3.2e-32	46	arpp19b	0.152	Neu(diff)
38002	2.12e-55	1.01379	0.218	0.066	5.49e-51	46	zic5	0.152	Neu(diff)
38016	2.75e-101	0.956035	0.93	0.778	7.1e-97	46	rpl30	0.152	Neu(diff)
38056	2.94e-22	0.813818	0.403	0.251	7.59e-18	46	atp6v0e1	0.152	Neu(diff)
37910	7.47e-36	1.52928	0.281	0.13	1.93e-31	46	snu13b	0.151	Neu(diff)
38093	1.63e-17	0.634426	0.478	0.327	4.22e-13	46	nono	0.151	Neu(diff)
37864	2.9e-125	2.51283	0.178	0.028	7.51e-121	46	ccnd2a	0.15	Neu(diff)
37884	1.11e-76	2.00661	0.197	0.047	2.88e-72	46	lfng	0.15	Neu(diff)
38013	1.39e-24	0.957942	0.466	0.316	3.59e-20	46	eif5a	0.15	Neu(diff)
37975	2.21e-128	1.10117	0.933	0.784	5.72e-124	46	rpl9	0.149	Neu(diff)
38009	3.97e-22	0.974424	0.607	0.458	1.03e-17	46	hbaa1	0.149	Neu(diff)
37841	1.14e-191	3.34773	0.165	0.017	2.94e-187	46	cenpx	0.148	Neu(diff)
37952	5.02e-146	1.16597	0.951	0.803	1.3e-141	46	rpl7	0.148	Neu(diff)
38037	3.88e-57	0.861986	0.832	0.684	1e-52	46	rps18	0.148	Neu(diff)
38135	2.11e-22	0.396341	0.316	0.168	5.46e-18	46	nfixa	0.148	Neu(diff)
38024	1.33e-78	0.923168	0.91	0.763	3.43e-74	46	nme2b.1	0.147	Neu(diff)
38045	2.44e-21	0.833428	0.39	0.243	6.32e-17	46	eif3ha	0.147	Neu(diff)
38085	3.16e-19	0.678306	0.509	0.362	8.17e-15	46	psmb2	0.147	Neu(diff)
38139	1.71e-13	0.178108	0.445	0.298	4.43e-09	46	sox11a	0.147	Neu(diff)
37921	3.45e-47	1.4132	0.222	0.076	8.93e-43	46	plxnb1a	0.146	Neu(diff)
38059	5.77e-22	0.800751	0.361	0.215	1.49e-17	46	phf5a	0.146	Neu(diff)
38062	1.17e-19	0.779862	0.46	0.314	3.03e-15	46	eif3k	0.146	Neu(diff)
12	0	2.8656	0.193	0.048	0	0	abhd6a	0.145	Neu(diff)
37968	2.67e-147	1.11856	0.944	0.799	6.9e-143	46	rps28	0.145	Neu(diff)
38098	8.58e-18	0.613891	0.492	0.347	2.22e-13	46	nsa2	0.145	Neu(diff)
37869	1.89e-80	2.35553	0.186	0.042	4.9e-76	46	fgfbp3	0.144	Neu(diff)
37989	1.67e-25	1.03403	0.306	0.162	4.32e-21	46	rpl26	0.144	Neu(diff)
38040	2.63e-20	0.855903	0.45	0.306	6.79e-16	46	anp32a	0.144	Neu(diff)
38053	1.24e-20	0.817502	0.488	0.345	3.2e-16	46	psma1	0.143	Neu(diff)
38075	5.42e-20	0.715564	0.538	0.395	1.4e-15	46	serf2	0.143	Neu(diff)
38066	1.67e-20	0.761859	0.35	0.208	4.31e-16	46	ppa1b	0.142	Neu(diff)
38120	3.34e-16	0.543698	0.505	0.363	8.64e-12	46	sap18	0.142	Neu(diff)
38125	1.9e-16	0.509406	0.597	0.455	4.92e-12	46	hdac1	0.142	Neu(diff)
37786	0	5.03077	0.145	0.004	0	46	atoh1c	0.141	Neu(diff)
37847	1.82e-174	3.13337	0.158	0.017	4.71e-170	46	fgfr2	0.141	Neu(diff)
37793	0	4.78987	0.144	0.004	0	46	aspm	0.14	Neu(diff)
37930	5.41e-118	1.30277	0.943	0.803	1.4e-113	46	h3f3b.1	0.14	Neu(diff)
37972	5.36e-102	1.11063	0.894	0.754	1.38e-97	46	rpl15	0.14	Neu(diff)
38017	1.03e-94	0.952942	0.926	0.787	2.67e-90	46	rpl38	0.139	Neu(diff)
38107	8.48e-16	0.58215	0.403	0.264	2.19e-11	46	smc1al	0.139	Neu(diff)
38117	1.42e-18	0.552096	0.601	0.462	3.68e-14	46	psma3	0.139	Neu(diff)
6	0	3.61497	0.161	0.023	0	0	her2	0.138	Neu(diff)
37860	9.75e-152	2.73368	0.157	0.019	2.52e-147	46	vamp3	0.138	Neu(diff)
37895	9.82e-72	1.85087	0.18	0.042	2.54e-67	46	dlb	0.138	Neu(diff)
38076	1.35e-19	0.711214	0.552	0.414	3.48e-15	46	eif3ea	0.138	Neu(diff)
38077	1.03e-20	0.695979	0.587	0.449	2.67e-16	46	mibp2	0.138	Neu(diff)
38025	5.21e-20	0.920364	0.338	0.201	1.35e-15	46	sarnp	0.137	Neu(diff)
38026	2.47e-19	0.916826	0.424	0.287	6.38e-15	46	prmt1	0.137	Neu(diff)
38091	7.42e-45	0.636556	0.843	0.706	1.92e-40	46	ppiaa	0.137	Neu(diff)
38105	1.05e-30	0.591021	0.814	0.677	2.72e-26	46	hnrnpa0b	0.137	Neu(diff)
37846	1.62e-178	3.1663	0.151	0.015	4.19e-174	46	si:ch211-286b5.5	0.136	Neu(diff)
37894	6.04e-112	1.86167	0.161	0.025	1.56e-107	46	sox3	0.136	Neu(diff)
37897	7.4e-59	1.76903	0.187	0.051	1.91e-54	46	ppp1r14bb	0.136	Neu(diff)
37900	3.18e-38	1.70959	0.225	0.089	8.23e-34	46	nop58	0.136	Neu(diff)
37995	8.08e-115	1.02405	0.937	0.801	2.09e-110	46	rpl18a	0.136	Neu(diff)
38069	4.75e-20	0.745366	0.565	0.429	1.23e-15	46	snrpd2	0.136	Neu(diff)
37821	3.53e-254	3.86853	0.145	0.01	9.14e-250	46	chaf1a	0.135	Neu(diff)
37946	6.3e-151	1.18548	0.959	0.824	1.63e-146	46	rpl36a	0.135	Neu(diff)
37997	1.32e-139	1.02205	0.959	0.824	3.42e-135	46	rps27.1	0.135	Neu(diff)
38000	2.14e-115	1.0173	0.94	0.805	5.52e-111	46	rpl18	0.135	Neu(diff)
38020	6.05e-100	0.942445	0.926	0.791	1.56e-95	46	rps15	0.135	Neu(diff)
38070	4.97e-17	0.74361	0.425	0.29	1.29e-12	46	psmb4	0.135	Neu(diff)
38095	2.93e-16	0.633174	0.42	0.285	7.57e-12	46	eif2s3	0.135	Neu(diff)
38138	1.41e-23	0.302868	0.262	0.127	3.64e-19	46	dacha	0.135	Neu(diff)
38047	2.11e-71	0.827048	0.883	0.749	5.46e-67	46	cirbpa	0.134	Neu(diff)
38074	7.82e-18	0.720145	0.334	0.2	2.02e-13	46	srsf1a	0.134	Neu(diff)
37790	0	4.8355	0.138	0.005	0	46	cks2	0.133	Neu(diff)
37886	5.43e-57	1.94769	0.185	0.052	1.4e-52	46	hells	0.133	Neu(diff)
37904	1.92e-84	1.63855	0.165	0.032	4.96e-80	46	en1b	0.133	Neu(diff)
38029	6.99e-18	0.909349	0.39	0.257	1.81e-13	46	eif4a3	0.133	Neu(diff)
38049	1.15e-18	0.819728	0.336	0.203	2.96e-14	46	prdx5	0.133	Neu(diff)
37862	1.43e-92	2.64701	0.161	0.029	3.69e-88	46	ptprz1a	0.132	Neu(diff)
37943	2.06e-156	1.2029	0.958	0.826	5.32e-152	46	rpl11	0.132	Neu(diff)
38068	1e-17	0.750738	0.441	0.309	2.59e-13	46	ddx39ab	0.132	Neu(diff)
38079	1.14e-19	0.684848	0.61	0.478	2.95e-15	46	cbx3a	0.132	Neu(diff)
38140	1.57e-09	0.122313	0.773	0.641	4.05e-05	46	atp5mc3b	0.132	Neu(diff)
37885	1.09e-40	1.95616	0.208	0.077	2.83e-36	46	rpa2	0.131	Neu(diff)
38057	5.69e-68	0.812753	0.876	0.745	1.47e-63	46	rpl22	0.131	Neu(diff)
38065	4.04e-81	0.763882	0.926	0.795	1.05e-76	46	rps26	0.131	Neu(diff)
38122	6.75e-15	0.529606	0.522	0.391	1.75e-10	46	psmb3	0.131	Neu(diff)
37987	1.12e-118	1.0491	0.944	0.814	2.89e-114	46	rpl21	0.13	Neu(diff)
38108	1.16e-15	0.578521	0.52	0.39	2.99e-11	46	lsm7	0.13	Neu(diff)
38136	7.64e-11	0.365928	0.506	0.376	1.97e-06	46	zgc:153867	0.13	Neu(diff)
37787	0	5.01725	0.133	0.004	0	46	CABZ01058261.1	0.129	Neu(diff)
37798	0	4.62046	0.134	0.005	0	46	zgc:110540	0.129	Neu(diff)
37958	8.6e-135	1.15268	0.938	0.809	2.22e-130	46	rpl10	0.129	Neu(diff)
15	8.63e-264	2.45368	0.171	0.043	2.23e-259	0	her6	0.128	Neu(diff)
37802	0	4.56114	0.133	0.005	0	46	spc25	0.128	Neu(diff)
38103	6.5e-15	0.597685	0.415	0.287	1.68e-10	46	snrpd3l	0.128	Neu(diff)
37863	1.16e-252	2.55928	0.976	0.849	3e-248	46	hmgn2	0.127	Neu(diff)
37929	3.74e-218	1.33059	0.978	0.851	9.68e-214	46	rplp0	0.127	Neu(diff)
38015	7.27e-111	0.957037	0.94	0.813	1.88e-106	46	rps25	0.127	Neu(diff)
38033	8.45e-20	0.888736	0.297	0.17	2.18e-15	46	nop56	0.127	Neu(diff)
38054	6.24e-34	0.816185	0.673	0.546	1.61e-29	46	rpl6	0.127	Neu(diff)
37892	7.79e-67	1.88641	0.164	0.038	2.01e-62	46	cspg5b	0.126	Neu(diff)
38115	4.69e-14	0.55737	0.376	0.25	1.21e-09	46	ddx39aa	0.126	Neu(diff)
37963	1.3e-28	1.13178	0.222	0.097	3.36e-24	46	tgif1	0.125	Neu(diff)
37994	2.12e-20	1.0246	0.287	0.162	5.49e-16	46	pno1	0.125	Neu(diff)
38067	1.7e-16	0.758478	0.359	0.234	4.4e-12	46	hnrnpa1b	0.125	Neu(diff)
38072	2.1e-15	0.727747	0.376	0.251	5.44e-11	46	magoh	0.125	Neu(diff)
38080	6.41e-15	0.681932	0.413	0.288	1.66e-10	46	psma4	0.125	Neu(diff)
37797	0	4.72627	0.13	0.006	0	46	ccnd1	0.124	Neu(diff)
37831	5.86e-166	3.5392	0.137	0.013	1.52e-161	46	cenpw	0.124	Neu(diff)
37981	7.62e-129	1.087	0.955	0.831	1.97e-124	46	rps23	0.124	Neu(diff)
38083	2.98e-15	0.679177	0.372	0.248	7.71e-11	46	eif3s6ip	0.124	Neu(diff)
38099	4.07e-24	0.610528	0.697	0.573	1.05e-19	46	eif3f	0.124	Neu(diff)
38133	5.79e-12	0.410432	0.393	0.269	1.5e-07	46	bcam	0.124	Neu(diff)
37830	5.76e-155	3.56799	0.137	0.014	1.49e-150	46	atp1b4	0.123	Neu(diff)
37959	1.18e-138	1.14866	0.936	0.813	3.06e-134	46	rps2	0.123	Neu(diff)
38036	5.24e-100	0.866832	0.945	0.822	1.35e-95	46	rpl14	0.123	Neu(diff)
38130	1.58e-12	0.434691	0.505	0.382	4.1e-08	46	BX465834.1	0.123	Neu(diff)
37974	4.15e-140	1.10681	0.945	0.823	1.07e-135	46	rpl7a	0.122	Neu(diff)
38005	4.91e-19	0.989912	0.303	0.181	1.27e-14	46	lsm8	0.122	Neu(diff)
38118	4.07e-13	0.547466	0.446	0.324	1.05e-08	46	eif3g	0.122	Neu(diff)
37908	9.5e-43	1.55658	0.179	0.058	2.46e-38	46	dock1	0.121	Neu(diff)
38092	4.62e-40	0.634508	0.829	0.708	1.2e-35	46	rplp2	0.121	Neu(diff)
38094	9.37e-57	0.634421	0.923	0.802	2.42e-52	46	naca	0.121	Neu(diff)
37893	4.25e-57	1.87653	0.161	0.041	1.1e-52	46	2024-09-12	0.12	Neu(diff)
37932	1.38e-25	1.28446	0.228	0.108	3.56e-21	46	ddt	0.12	Neu(diff)
37953	8.15e-176	1.16132	0.966	0.846	2.11e-171	46	rpl10a	0.12	Neu(diff)
37965	1.49e-142	1.1202	0.945	0.825	3.86e-138	46	rpl35a	0.12	Neu(diff)
38008	6.82e-105	0.977925	0.929	0.809	1.76e-100	46	rpl13a	0.12	Neu(diff)
38027	2.18e-16	0.913025	0.324	0.204	5.64e-12	46	lsm5	0.12	Neu(diff)
38073	7.11e-16	0.725334	0.308	0.188	1.84e-11	46	CU694197.1	0.12	Neu(diff)
38084	2.75e-14	0.678763	0.422	0.302	7.11e-10	46	srsf2a	0.12	Neu(diff)
37996	1.15e-115	1.02304	0.937	0.818	2.98e-111	46	rps16	0.119	Neu(diff)
38030	3.07e-95	0.907964	0.909	0.79	7.93e-91	46	rpl34	0.119	Neu(diff)
38082	9.48e-15	0.679337	0.317	0.199	2.45e-10	46	mgst3b	0.118	Neu(diff)
38090	1.58e-13	0.645758	0.387	0.269	4.08e-09	46	ENSDARG00000035679	0.118	Neu(diff)
38096	1.12e-14	0.62586	0.522	0.404	2.89e-10	46	psmb7	0.118	Neu(diff)
38110	3.15e-26	0.573787	0.846	0.728	8.16e-22	46	tubb4b	0.118	Neu(diff)
18	0	1.05409	0.876	0.759	0	0	nme2b.1	0.117	Neu(diff)
37970	8.34e-157	1.11584	0.958	0.841	2.16e-152	46	rps8a	0.117	Neu(diff)
38078	2.99e-14	0.689631	0.305	0.188	7.72e-10	46	nop53	0.117	Neu(diff)
38131	3.5e-11	0.43459	0.385	0.268	9.04e-07	46	sox11b	0.117	Neu(diff)
37784	0	5.08385	0.12	0.004	0	46	spc24	0.116	Neu(diff)
37811	7.96e-277	4.3857	0.122	0.006	2.06e-272	46	cdca5	0.116	Neu(diff)
37971	1.58e-131	1.11478	0.955	0.839	4.1e-127	46	rps9	0.116	Neu(diff)
37982	1.22e-147	1.07843	0.965	0.849	3.16e-143	46	rps26l	0.116	Neu(diff)
37890	2.27e-54	1.89386	0.154	0.039	5.87e-50	46	jam3b	0.115	Neu(diff)
37920	8.07e-58	1.41584	0.151	0.036	2.09e-53	46	sdc4	0.115	Neu(diff)
37983	1.87e-146	1.07746	0.957	0.842	4.83e-142	46	rps3a	0.115	Neu(diff)
37988	9.15e-134	1.04012	0.962	0.847	2.37e-129	46	rps14	0.115	Neu(diff)
38064	3.59e-15	0.770331	0.291	0.176	9.28e-11	46	taf9	0.115	Neu(diff)
38100	1.8e-14	0.607914	0.559	0.444	4.67e-10	46	setb	0.115	Neu(diff)
37804	1.39e-305	4.52479	0.119	0.005	3.6e-301	46	ccnb1	0.114	Neu(diff)
37915	2.08e-34	1.46764	0.178	0.064	5.38e-30	46	rac1a	0.114	Neu(diff)
38038	1.08e-19	0.857883	0.239	0.125	2.8e-15	46	si:ch73-215f7.1	0.114	Neu(diff)
38046	7.55e-20	0.831512	0.231	0.117	1.95e-15	46	inip	0.114	Neu(diff)
38127	1.32e-13	0.490289	0.552	0.438	3.41e-09	46	pomp	0.114	Neu(diff)
38128	1.35e-22	0.480772	0.78	0.666	3.49e-18	46	hnrnpabb	0.114	Neu(diff)
38104	2.34e-12	0.595587	0.355	0.242	6.06e-08	46	eny2	0.113	Neu(diff)
38126	1.19e-11	0.506976	0.376	0.263	3.08e-07	46	ddx61	0.113	Neu(diff)
37826	2.18e-231	3.64965	0.12	0.008	5.63e-227	46	si:dkey-7j14.6	0.112	Neu(diff)
37855	3.37e-99	2.89503	0.131	0.019	8.72e-95	46	lrig1	0.112	Neu(diff)
37861	1.85e-75	2.68495	0.138	0.026	4.77e-71	46	cd82a	0.112	Neu(diff)
37873	3.71e-79	2.31406	0.136	0.024	9.58e-75	46	tead1a	0.112	Neu(diff)
37907	2.27e-85	1.57492	0.134	0.022	5.86e-81	46	pax6a	0.112	Neu(diff)
37960	1.21e-32	1.14728	0.176	0.064	3.12e-28	46	arhgef10la	0.112	Neu(diff)
37967	2.52e-133	1.11884	0.955	0.843	6.53e-129	46	rps19	0.112	Neu(diff)
37977	1.69e-20	1.09554	0.227	0.115	4.36e-16	46	cdc26	0.112	Neu(diff)
38022	9.59e-111	0.924766	0.952	0.84	2.48e-106	46	rpl35	0.112	Neu(diff)
38087	5e-12	0.675922	0.379	0.267	1.29e-07	46	polr2d	0.112	Neu(diff)
38102	3.06e-12	0.600705	0.35	0.238	7.91e-08	46	taf15	0.112	Neu(diff)
38129	4.94e-10	0.448457	0.415	0.303	1.28e-05	46	cct6a	0.112	Neu(diff)
37867	9.82e-78	2.37918	0.136	0.025	2.54e-73	46	pard3bb	0.111	Neu(diff)
37783	0	5.18813	0.113	0.003	0	46	ncapg	0.11	Neu(diff)
37891	2.63e-36	1.89155	0.168	0.058	6.81e-32	46	fbl	0.11	Neu(diff)
37919	2.33e-28	1.42524	0.185	0.075	6.02e-24	46	ak2	0.11	Neu(diff)
37956	6.97e-160	1.15768	0.961	0.851	1.8e-155	46	rps27a	0.11	Neu(diff)
19	0	1.04463	0.914	0.805	0	0	rpl10	0.109	Neu(diff)
37872	3.41e-76	2.31761	0.133	0.024	8.83e-72	46	crip2	0.109	Neu(diff)
37938	1.18e-29	1.24359	0.179	0.07	3.05e-25	46	nfybb	0.109	Neu(diff)
37979	2.37e-20	1.09433	0.217	0.108	6.13e-16	46	snrpb2	0.109	Neu(diff)
37985	1.3e-161	1.0617	0.98	0.871	3.37e-157	46	rpl8	0.109	Neu(diff)
38004	2.02e-143	0.991247	0.962	0.853	5.23e-139	46	rps10	0.109	Neu(diff)
38018	4.24e-123	0.952193	0.936	0.827	1.1e-118	46	rps11	0.109	Neu(diff)
38032	3.41e-124	0.903392	0.966	0.857	8.83e-120	46	rps21	0.109	Neu(diff)
38039	1.1e-107	0.857355	0.959	0.85	2.85e-103	46	rpl32	0.109	Neu(diff)
37984	3.2e-154	1.06383	0.973	0.865	8.28e-150	46	rpl23	0.108	Neu(diff)
38089	1.98e-12	0.648467	0.298	0.19	5.13e-08	46	myt1b	0.108	Neu(diff)
38106	5.02e-11	0.590059	0.392	0.284	1.3e-06	46	dpy30	0.108	Neu(diff)
38109	1.39e-15	0.576871	0.673	0.565	3.6e-11	46	sub1a	0.108	Neu(diff)
38123	5.06e-10	0.525201	0.453	0.345	1.31e-05	46	eif3ba	0.108	Neu(diff)
38063	5.59e-13	0.775712	0.301	0.194	1.45e-08	46	psmd14	0.107	Neu(diff)
38086	6.09e-11	0.676116	0.376	0.269	1.57e-06	46	psma2	0.107	Neu(diff)
38111	2.58e-24	0.572742	0.719	0.612	6.68e-20	46	serbp1a	0.107	Neu(diff)
38114	1.7e-20	0.557752	0.201	0.094	4.4e-16	46	en2b	0.107	Neu(diff)
37833	1.41e-228	3.53035	0.113	0.007	3.64e-224	46	zgc:110339	0.106	Neu(diff)
37875	9.41e-76	2.26616	0.129	0.023	2.43e-71	46	wls	0.106	Neu(diff)
37918	3.77e-31	1.43234	0.168	0.062	9.74e-27	46	ppil1	0.106	Neu(diff)
37966	3.53e-23	1.11888	0.194	0.088	9.14e-19	46	chrac1	0.106	Neu(diff)
38010	1.78e-21	0.967635	0.197	0.091	4.59e-17	46	ddx21	0.106	Neu(diff)
38048	4.19e-102	0.820353	0.971	0.865	1.08e-97	46	rpl24	0.106	Neu(diff)
38132	2.34e-13	0.432674	0.653	0.547	6.06e-09	46	rsl24d1	0.106	Neu(diff)
37865	2.71e-70	2.46218	0.13	0.025	6.99e-66	46	rrm1	0.105	Neu(diff)
37935	1.31e-24	1.25122	0.185	0.08	3.39e-20	46	rsl1d1	0.105	Neu(diff)
37939	8.09e-186	1.22742	0.973	0.868	2.09e-181	46	rps12	0.105	Neu(diff)
37949	7.43e-21	1.17614	0.206	0.101	1.92e-16	46	prdx6	0.105	Neu(diff)
38003	2.8e-23	0.996942	0.185	0.08	7.24e-19	46	tead1b	0.105	Neu(diff)
38119	4.72e-35	0.545931	0.87	0.765	1.22e-30	46	hmgb1b	0.105	Neu(diff)
37819	5.5e-182	4.05029	0.113	0.009	1.42e-177	46	si:ch211-69g19.2	0.104	Neu(diff)
37874	2.25e-86	2.28534	0.123	0.019	5.82e-82	46	ptbp1a	0.104	Neu(diff)
37945	2.8e-27	1.18579	0.173	0.069	7.25e-23	46	rps27l	0.104	Neu(diff)
37954	3.7e-37	1.16102	0.151	0.047	9.58e-33	46	cerkl	0.104	Neu(diff)
38061	3.27e-14	0.780565	0.278	0.174	8.46e-10	46	ptges3b	0.104	Neu(diff)
362	0	5.61467	0.138	0.004	0	1	hapln3	0.134	OT
523	0	4.71437	0.516	0.034	0	1	emid1	0.482	OT
524	0	4.50643	0.704	0.044	0	1	pax7b	0.66	OT
525	0	4.48044	0.782	0.057	0	1	pax7a	0.725	OT
526	0	4.43651	0.476	0.028	0	1	CR936482.1	0.448	OT
527	0	4.40979	0.565	0.04	0	1	sox14	0.525	OT
528	0	4.35565	0.562	0.038	0	1	otx2b	0.524	OT
363	0	4.27387	0.437	0.04	0	1	sox14	0.397	OT
529	0	4.15391	0.645	0.052	0	1	tal1	0.593	OT
530	7.26e-301	4.08305	0.307	0.046	1.88e-296	1	tns1b	0.261	OT
531	0	4.08031	0.307	0.027	0	1	znf296	0.28	OT
532	0	4.07885	0.718	0.073	0	1	zfpm2b	0.645	OT
364	0	4.04131	0.579	0.051	0	1	tal1	0.528	OT
365	0	3.96879	0.432	0.044	0	1	emx2	0.388	OT
366	0	3.95241	0.402	0.038	0	1	otx2b	0.364	OT
367	0	3.93108	0.464	0.053	0	1	sox12	0.411	OT
368	0	3.86232	0.658	0.071	0	1	zfpm2b	0.587	OT
369	0	3.83325	0.32	0.041	0	1	zfpm1	0.279	OT
533	0	3.79611	0.197	0.017	0	1	BX649529.1	0.18	OT
534	0	3.75956	0.515	0.046	0	1	gata3	0.469	OT
370	0	3.72914	0.471	0.045	0	1	gata3	0.426	OT
371	0	3.71273	0.229	0.022	0	1	gata2a	0.207	OT
535	0	3.66894	0.463	0.054	0	1	sox12	0.409	OT
372	0	3.66585	0.297	0.029	0	1	CR936482.1	0.268	OT
536	0	3.65748	0.429	0.05	0	1	otx1	0.379	OT
537	0	3.58473	0.394	0.046	0	1	emx2	0.348	OT
538	7.49e-142	3.55817	0.265	0.063	1.94e-137	1	satb1b	0.202	OT
373	0	3.55562	0.577	0.057	0	1	pax7a	0.52	OT
539	9.29e-211	3.52988	0.137	0.013	2.4e-206	1	dmbx1a	0.124	OT
374	0	3.46844	0.44	0.045	0	1	pax7b	0.395	OT
540	2.65e-251	3.46783	0.201	0.023	6.84e-247	1	gata2a	0.178	OT
375	0	3.46189	0.507	0.067	0	1	scrt1a	0.44	OT
376	1.54e-249	3.35275	0.195	0.028	3.97e-245	1	znf296	0.167	OT
377	6.11e-197	3.35265	0.23	0.046	1.58e-192	1	tns1b	0.184	OT
791	1.99e-195	3.34705	0.279	0.044	5.13e-191	1	sox14	0.235	OT
792	0	3.31668	0.371	0.049	0	1	gata3	0.322	OT
378	0	3.3115	0.523	0.083	0	1	uncx	0.44	OT
793	2.77e-168	3.26654	0.272	0.048	7.15e-164	1	emx2	0.224	OT
794	4.1e-163	3.22027	0.186	0.024	1.06e-158	1	gata2a	0.162	OT
379	0	3.21331	0.259	0.036	0	1	emid1	0.223	OT
541	4.01e-171	3.2076	0.233	0.043	1.04e-166	1	zfpm1	0.19	OT
795	3.38e-169	3.19223	0.254	0.042	8.74e-165	1	otx2b	0.212	OT
380	0	3.12974	0.33	0.05	0	1	otx1	0.28	OT
796	7.98e-116	3.10557	0.221	0.044	2.06e-111	1	zfpm1	0.177	OT
381	0	3.0747	0.498	0.083	0	1	lhx1a	0.415	OT
382	0	3.04848	0.498	0.121	0	1	her15.1	0.377	OT
383	4.63e-155	2.99741	0.159	0.028	1.2e-150	1	uncx4.1	0.131	OT
384	0	2.93519	0.461	0.114	0	1	her15.2	0.347	OT
542	1.9e-210	2.92876	0.308	0.061	4.91e-206	1	nkd1	0.247	OT
543	4.04e-171	2.89971	0.285	0.062	1.04e-166	1	tfap2b	0.223	OT
544	4.32e-135	2.89278	0.138	0.02	1.12e-130	1	sp5a	0.118	OT
545	0	2.87948	0.883	0.345	0	1	zfpm2a	0.538	OT
546	1.86e-160	2.81823	0.242	0.048	4.8e-156	1	hs3st1l2	0.194	OT
385	5.6e-212	2.81345	0.277	0.061	1.45e-207	1	tp53inp1	0.216	OT
547	1.14e-82	2.81295	0.135	0.028	2.95e-78	1	fgf11b	0.107	OT
548	0	2.80865	0.638	0.139	0	1	znf385c	0.499	OT
797	1.1e-92	2.74497	0.225	0.053	2.83e-88	1	otx1	0.172	OT
798	1.14e-179	2.72524	0.309	0.057	2.95e-175	1	tal1	0.252	OT
386	2.88e-160	2.71598	0.249	0.062	7.44e-156	1	tfap2b	0.187	OT
549	0	2.70436	0.457	0.086	0	1	uncx	0.371	OT
550	1.24e-176	2.70297	0.273	0.055	3.21e-172	1	gli3	0.218	OT
551	4.09e-59	2.69433	0.207	0.072	1.06e-54	1	col14a1a	0.135	OT
387	4.72e-185	2.67946	0.222	0.045	1.22e-180	1	bcl11ab	0.177	OT
799	9.35e-203	2.67215	0.385	0.078	2.42e-198	1	zfpm2b	0.307	OT
388	1.19e-196	2.65922	0.276	0.064	3.09e-192	1	lhx5	0.212	OT
800	1.77e-119	2.56843	0.278	0.063	4.57e-115	1	pax7a	0.215	OT
552	9.34e-258	2.56784	0.409	0.088	2.41e-253	1	crabp1a	0.321	OT
553	4.41e-306	2.56201	0.438	0.086	1.14e-301	1	lhx1a	0.352	OT
389	5.38e-234	2.56173	0.307	0.067	1.39e-229	1	tfap2e	0.24	OT
390	6.48e-84	2.54575	0.145	0.037	1.68e-79	1	pxdn	0.108	OT
554	7.97e-276	2.53643	0.378	0.07	2.06e-271	1	scrt1a	0.308	OT
801	2.02e-123	2.53096	0.335	0.088	5.23e-119	1	uncx	0.247	OT
555	2.36e-219	2.51197	0.491	0.141	6.09e-215	1	eml1	0.35	OT
556	1.4e-67	2.49134	0.138	0.033	3.61e-63	1	celsr1b	0.105	OT
557	0	2.4647	0.707	0.22	0	1	dscama	0.487	OT
802	9e-147	2.46365	0.36	0.087	2.33e-142	1	lhx1a	0.273	OT
558	1.19e-94	2.45666	0.171	0.038	3.07e-90	1	BX511142.1	0.133	OT
559	1.86e-182	2.4517	0.367	0.091	4.8e-178	1	tfap2a	0.276	OT
560	1.05e-110	2.42762	0.21	0.049	2.72e-106	1	cbfa2t3	0.161	OT
391	0	2.42688	0.504	0.139	0	1	znf385c	0.365	OT
561	2.36e-59	2.42362	0.136	0.035	6.09e-55	1	ENSDARG00000037587	0.101	OT
392	7.67e-119	2.40838	0.207	0.054	1.98e-114	1	BX901973.1	0.153	OT
393	8.23e-172	2.38528	0.359	0.114	2.13e-167	1	sinhcafl.1	0.245	OT
562	0	2.37957	0.97	0.375	0	1	nrxn3a	0.595	OT
563	4.96e-233	2.37571	0.346	0.068	1.28e-228	1	tfap2e	0.278	OT
564	1.31e-126	2.36666	0.255	0.062	3.39e-122	1	tp53inp1	0.193	OT
394	6.81e-57	2.35251	0.161	0.056	1.76e-52	1	sox2	0.105	OT
803	5.62e-98	2.34988	0.225	0.05	1.45e-93	1	pax7b	0.175	OT
804	1.94e-51	2.34306	0.133	0.032	5.02e-47	1	CR936482.1	0.101	OT
565	8.34e-88	2.31949	0.299	0.106	2.16e-83	1	znf385a	0.193	OT
566	1.08e-178	2.31787	0.493	0.164	2.79e-174	1	lmo1	0.329	OT
805	5.15e-56	2.28575	0.211	0.066	1.33e-51	1	lhx5	0.145	OT
567	0	2.28075	0.811	0.281	0	1	dscamb	0.53	OT
395	0	2.2601	0.945	0.373	0	1	nrxn3a	0.572	OT
396	1.07e-247	2.23596	0.281	0.054	2.76e-243	1	gli3	0.227	OT
568	1.34e-125	2.23477	0.387	0.133	3.47e-121	1	tspan18b	0.254	OT
569	8e-115	2.2306	0.207	0.045	2.07e-110	1	bcl11ab	0.162	OT
397	1.41e-190	2.21206	0.422	0.141	3.65e-186	1	eml1	0.281	OT
570	5.97e-90	2.18374	0.219	0.06	1.54e-85	1	efna2b	0.159	OT
571	1.13e-188	2.16807	0.421	0.114	2.92e-184	1	sinhcafl.1	0.307	OT
572	2.08e-99	2.15568	0.217	0.055	5.38e-95	1	BX901973.1	0.162	OT
573	4.28e-63	2.13488	0.161	0.045	1.11e-58	1	kiz	0.116	OT
574	6.43e-73	2.13399	0.589	0.443	1.66e-68	1	tenm3	0.146	OT
806	9.88e-79	2.13259	0.254	0.072	2.56e-74	1	scrt1a	0.182	OT
575	3.36e-84	2.12337	0.256	0.082	8.69e-80	1	BX072554.1	0.174	OT
398	4.27e-253	2.12073	0.579	0.22	1.1e-248	1	dscama	0.359	OT
576	8.98e-76	2.12004	0.25	0.083	2.32e-71	1	nxph1	0.167	OT
399	5.35e-93	2.1047	0.161	0.041	1.38e-88	1	fgfbp3	0.12	OT
400	1.43e-155	2.08843	0.305	0.088	3.7e-151	1	crabp1a	0.217	OT
577	2.37e-42	2.06684	0.155	0.054	6.12e-38	1	dipk2ab	0.101	OT
401	3.74e-81	2.05691	0.24	0.088	9.67e-77	1	fads2	0.152	OT
578	0	2.05541	0.747	0.198	0	1	slc6a1b	0.549	OT
402	0	2.05217	0.813	0.344	0	1	zfpm2a	0.469	OT
579	5.05e-152	2.03739	0.625	0.304	1.31e-147	1	adgrb1a	0.321	OT
580	2.47e-49	2.03516	0.151	0.047	6.38e-45	1	irx1a	0.104	OT
403	1.33e-109	2.02919	0.217	0.061	3.43e-105	1	gdf11	0.156	OT
807	1.02e-43	2.02634	0.181	0.058	2.65e-39	1	sox12	0.123	OT
581	5.9e-158	2.00838	0.425	0.131	1.53e-153	1	CU179643.1	0.294	OT
404	4.56e-90	1.9871	0.346	0.158	1.18e-85	1	mxi1	0.188	OT
582	9.95e-129	1.96686	0.443	0.163	2.57e-124	1	ENSDARG00000087599	0.28	OT
583	7.17e-259	1.965	0.919	0.518	1.85e-254	1	rbfox1	0.401	OT
405	3.06e-60	1.95418	0.172	0.06	7.92e-56	1	efna2b	0.112	OT
584	5.81e-81	1.92098	0.266	0.089	1.5e-76	1	fads2	0.177	OT
406	0	1.91753	0.658	0.197	0	1	slc6a1b	0.461	OT
407	5.81e-77	1.91188	0.285	0.121	1.5e-72	1	phc2b	0.164	OT
408	1.29e-230	1.91176	0.638	0.281	3.35e-226	1	dscamb	0.357	OT
585	1.53e-53	1.90242	0.148	0.043	3.97e-49	1	kctd15a	0.105	OT
409	4.78e-120	1.89188	0.285	0.092	1.24e-115	1	en2b	0.193	OT
410	2.41e-103	1.88837	0.273	0.093	6.22e-99	1	foxp2	0.18	OT
586	6.36e-86	1.88767	0.314	0.113	1.64e-81	1	nckap5l	0.201	OT
808	3.49e-38	1.88576	0.261	0.116	9.02e-34	1	sinhcafl.1	0.145	OT
809	2.68e-71	1.88031	0.364	0.143	6.93e-67	1	znf385c	0.221	OT
587	6.51e-49	1.88007	0.164	0.053	1.68e-44	1	fam222a	0.111	OT
588	4.03e-34	1.87971	0.19	0.083	1.04e-29	1	si:ch73-127m5.1	0.107	OT
411	1.31e-147	1.87614	0.401	0.144	3.37e-143	1	foxp4	0.257	OT
589	1.79e-142	1.86542	0.538	0.219	4.62e-138	1	chn1	0.319	OT
412	9.06e-76	1.86044	0.3	0.134	2.34e-71	1	rnd3a	0.166	OT
413	6.6e-95	1.85979	0.385	0.18	1.71e-90	1	si:ch73-386h18.1	0.205	OT
590	1.21e-175	1.8586	0.639	0.275	3.13e-171	1	ssbp4	0.364	OT
591	1.1e-188	1.8403	0.707	0.342	2.86e-184	1	mtss1lb	0.365	OT
414	5.43e-53	1.83602	0.227	0.101	1.4e-48	1	scml2	0.126	OT
592	2.74e-94	1.83236	0.421	0.182	7.08e-90	1	kdm7ab	0.239	OT
593	1.04e-246	1.83	0.881	0.513	2.7e-242	1	plxna3	0.368	OT
810	5.24e-37	1.82846	0.213	0.084	1.36e-32	1	nxph1	0.129	OT
594	1.31e-67	1.81056	0.296	0.118	3.38e-63	1	rorab	0.178	OT
415	1.63e-97	1.81021	0.397	0.188	4.22e-93	1	myt1b	0.209	OT
595	2.59e-82	1.79821	0.323	0.122	6.69e-78	1	phc2b	0.201	OT
416	4.06e-49	1.78036	0.236	0.11	1.05e-44	1	kif26ab	0.126	OT
596	1.13e-59	1.77998	0.227	0.081	2.91e-55	1	slkb	0.146	OT
811	4.11e-34	1.77316	0.298	0.146	1.06e-29	1	foxp4	0.152	OT
417	2.29e-228	1.77138	0.735	0.415	5.92e-224	1	chd4a	0.32	OT
418	4.26e-60	1.76874	0.176	0.062	1.1e-55	1	rapgef5b	0.114	OT
419	3.23e-63	1.76677	0.196	0.072	8.35e-59	1	tspan7	0.124	OT
597	2.55e-149	1.76347	0.623	0.293	6.6e-145	1	zswim5	0.33	OT
420	2.7e-86	1.74856	0.413	0.22	6.99e-82	1	ENSDARG00000059587	0.193	OT
421	4.54e-107	1.7273	0.447	0.219	1.17e-102	1	chn1	0.228	OT
598	8.02e-35	1.71898	0.183	0.077	2.07e-30	1	jupb	0.106	OT
599	4.19e-144	1.70823	0.681	0.352	1.08e-139	1	pcdh19	0.329	OT
600	9.45e-62	1.70475	0.197	0.062	2.44e-57	1	si:ch211-13k12.2	0.135	OT
422	4.83e-147	1.70004	0.754	0.542	1.25e-142	1	h1-0	0.212	OT
812	3.05e-61	1.68952	0.444	0.224	7.88e-57	1	dscama	0.22	OT
813	2.17e-128	1.68524	0.706	0.348	5.62e-124	1	zfpm2a	0.358	OT
601	1.7e-77	1.68461	0.407	0.186	4.39e-73	1	jarid2b	0.221	OT
602	5.61e-46	1.67565	0.157	0.051	1.45e-41	1	hmgxb4a	0.106	OT
603	5.56e-144	1.65923	0.488	0.174	1.44e-139	1	roraa	0.314	OT
604	3.17e-50	1.65202	0.233	0.091	8.2e-46	1	slf1	0.142	OT
605	1.54e-108	1.65124	0.558	0.276	3.99e-104	1	pknox2	0.282	OT
606	5.23e-42	1.64568	0.378	0.219	1.35e-37	1	nfia	0.159	OT
423	3.06e-87	1.64211	0.411	0.208	7.9e-83	1	rcc2	0.203	OT
607	3.93e-71	1.64178	0.293	0.11	1.02e-66	1	cep112	0.183	OT
424	1.03e-47	1.64171	0.211	0.093	2.67e-43	1	phc2a	0.118	OT
425	6.75e-84	1.63568	0.254	0.092	1.75e-79	1	tfap2a	0.162	OT
608	2.03e-74	1.63234	0.44	0.22	5.26e-70	1	ENSDARG00000059587	0.22	OT
426	7.2e-54	1.62232	0.254	0.118	1.86e-49	1	ttyh2	0.136	OT
609	4.45e-101	1.61946	0.559	0.28	1.15e-96	1	tox2	0.279	OT
610	1.48e-35	1.6185	0.229	0.106	3.84e-31	1	mcf2la	0.123	OT
427	6.05e-51	1.61142	0.203	0.083	1.56e-46	1	nxph1	0.12	OT
611	2.91e-41	1.59832	0.214	0.089	7.53e-37	1	si:dkey-22o22.2	0.125	OT
428	1.96e-40	1.59677	0.249	0.132	5.08e-36	1	tmpob	0.117	OT
612	9.53e-164	1.59619	0.794	0.482	2.46e-159	1	plxna1a	0.312	OT
429	7.12e-99	1.5798	0.506	0.294	1.84e-94	1	zswim5	0.212	OT
613	1.55e-116	1.5767	0.755	0.516	4e-112	1	celf4	0.239	OT
430	6.42e-39	1.5752	0.228	0.116	1.66e-34	1	med11	0.112	OT
431	5.07e-114	1.57341	0.516	0.275	1.31e-109	1	pknox2	0.241	OT
432	1.33e-183	1.5661	0.769	0.513	3.44e-179	1	plxna3	0.256	OT
433	1.81e-49	1.56255	0.212	0.091	4.68e-45	1	slf1	0.121	OT
434	6.57e-40	1.55672	0.261	0.142	1.7e-35	1	cdc34b	0.119	OT
614	1.48e-40	1.5526	0.271	0.131	3.82e-36	1	ENSDARG00000100308	0.14	OT
615	2.55e-43	1.54063	0.21	0.084	6.59e-39	1	bcor	0.126	OT
435	1.72e-58	1.54042	0.264	0.119	4.46e-54	1	plxnb3	0.145	OT
616	2.94e-118	1.52872	0.617	0.313	7.6e-114	1	bach2b	0.304	OT
814	1.22e-78	1.52844	0.553	0.285	3.15e-74	1	dscamb	0.268	OT
617	7.05e-196	1.52731	0.891	0.581	1.82e-191	1	aff2	0.31	OT
618	4.82e-186	1.52731	0.827	0.431	1.25e-181	1	rbfox3a	0.396	OT
619	1.15e-80	1.52683	0.239	0.072	2.98e-76	1	pcp4l1	0.167	OT
620	2.73e-146	1.52099	0.729	0.417	7.05e-142	1	chd4a	0.312	OT
436	3.68e-58	1.51094	0.177	0.063	9.5e-54	1	mdka	0.114	OT
621	7.87e-140	1.50871	0.846	0.614	2.04e-135	1	celf5a	0.232	OT
815	7.98e-36	1.50714	0.458	0.307	2.06e-31	1	adgrb1a	0.151	OT
437	3.8e-118	1.50453	0.578	0.342	9.81e-114	1	mtss1lb	0.236	OT
438	2.28e-65	1.49815	0.388	0.217	5.89e-61	1	kalrna	0.171	OT
622	3.7e-34	1.4963	0.171	0.069	9.58e-30	1	efna5a	0.102	OT
623	7.2e-41	1.49592	0.219	0.092	1.86e-36	1	CR318607.1	0.127	OT
439	8.08e-39	1.48391	0.236	0.122	2.09e-34	1	cited4a	0.114	OT
440	1.63e-42	1.47913	0.27	0.145	4.21e-38	1	znf219	0.125	OT
624	7.68e-31	1.4714	0.413	0.286	1.99e-26	1	zfhx4	0.127	OT
625	1.88e-43	1.47065	0.283	0.135	4.85e-39	1	rnd3a	0.148	OT
441	7.48e-33	1.46805	0.217	0.113	1.93e-28	1	hapln1a	0.104	OT
816	1.85e-149	1.45374	0.789	0.378	4.79e-145	1	nrxn3a	0.411	OT
442	3.69e-67	1.4502	0.433	0.262	9.55e-63	1	smc1al	0.171	OT
626	1.8e-54	1.44967	0.337	0.158	4.65e-50	1	mxi1	0.179	OT
443	1.08e-44	1.44719	0.316	0.183	2.79e-40	1	kdm7ab	0.133	OT
627	1.44e-131	1.44309	0.725	0.397	3.72e-127	1	dab1a	0.328	OT
444	1.88e-117	1.43984	0.653	0.412	4.86e-113	1	pbx1a	0.241	OT
445	4.14e-39	1.43784	0.255	0.135	1.07e-34	1	ldb2a	0.12	OT
446	1.55e-43	1.43069	0.261	0.134	4.01e-39	1	pou3f3b	0.127	OT
447	1.82e-72	1.42889	0.47	0.28	4.72e-68	1	tox2	0.19	OT
628	4.23e-36	1.42742	0.215	0.096	1.09e-31	1	prkcbp1l	0.119	OT
448	5.73e-139	1.42592	0.628	0.335	1.48e-134	1	dnajb1b	0.293	OT
629	1.88e-35	1.42421	0.223	0.101	4.87e-31	1	scml2	0.122	OT
630	1.48e-80	1.41387	0.449	0.208	3.82e-76	1	rcc2	0.241	OT
631	1.59e-36	1.40635	0.207	0.089	4.1e-32	1	CABZ01084961.1	0.118	OT
449	6.4e-43	1.40443	0.305	0.174	1.65e-38	1	pacsin1b	0.131	OT
450	1.05e-44	1.38879	0.263	0.134	2.72e-40	1	smarcb1b	0.129	OT
632	1.32e-61	1.38817	0.29	0.114	3.42e-57	1	myo10l3	0.176	OT
633	1.12e-42	1.38431	0.276	0.13	2.9e-38	1	ier5	0.146	OT
634	5.42e-97	1.37971	0.673	0.412	1.4e-92	1	pbx1a	0.261	OT
451	1.12e-63	1.37716	0.428	0.253	2.9e-59	1	adgrl2a	0.175	OT
817	7.62e-18	1.36677	0.246	0.145	1.97e-13	1	eml1	0.101	OT
452	4.03e-242	1.36344	0.867	0.616	1.04e-237	1	hmgb2b	0.251	OT
635	2.63e-67	1.36314	0.263	0.093	6.81e-63	1	en2b	0.17	OT
453	1.66e-71	1.35684	0.303	0.131	4.3e-67	1	CU179643.1	0.172	OT
636	3.02e-29	1.35548	0.379	0.252	7.81e-25	1	nfixb	0.127	OT
637	4.07e-52	1.35458	0.283	0.12	1.05e-47	1	plxnb3	0.163	OT
454	1.3e-28	1.35113	0.249	0.149	3.36e-24	1	actl6a	0.1	OT
455	3.44e-33	1.34514	0.257	0.146	8.9e-29	1	tox3	0.111	OT
456	7.45e-233	1.34402	0.872	0.64	1.93e-228	1	si:ch211-288g17.3	0.232	OT
638	1.71e-29	1.34382	0.206	0.097	4.43e-25	1	kirrel3l	0.109	OT
457	8.93e-43	1.34379	0.367	0.233	2.31e-38	1	si:dkey-56f14.7	0.134	OT
639	1.68e-35	1.33273	0.213	0.094	4.33e-31	1	phc2a	0.119	OT
640	2.5e-43	1.32926	0.257	0.113	6.46e-39	1	hapln1a	0.144	OT
641	2.04e-53	1.32782	0.421	0.231	5.29e-49	1	bahcc1a	0.19	OT
642	5.78e-53	1.32683	0.365	0.181	1.5e-48	1	bcl9	0.184	OT
458	6.48e-69	1.32387	0.458	0.276	1.68e-64	1	ssbp4	0.182	OT
643	7.9e-47	1.31616	0.291	0.132	2.04e-42	1	ccng2	0.159	OT
644	2.1e-56	1.30917	0.324	0.143	5.44e-52	1	cachd1	0.181	OT
645	5.67e-31	1.30454	0.389	0.254	1.47e-26	1	adgrl2a	0.135	OT
459	6.11e-48	1.29843	0.245	0.114	1.58e-43	1	myo10l3	0.131	OT
646	1.98e-46	1.29795	0.452	0.278	5.12e-42	1	mast2	0.174	OT
647	1.33e-218	1.29105	0.956	0.82	3.44e-214	1	nova2	0.136	OT
648	1.66e-53	1.28952	0.418	0.22	4.3e-49	1	mpped2a	0.198	OT
460	3.76e-77	1.28927	0.494	0.284	9.72e-73	1	zfhx4	0.21	OT
649	1.19e-36	1.28433	0.213	0.092	3.08e-32	1	unm-sa1614	0.121	OT
650	5.79e-27	1.2812	0.24	0.125	1.5e-22	1	efna3b	0.115	OT
461	1.73e-62	1.27854	0.521	0.374	4.46e-58	1	mbd3b	0.147	OT
651	1.02e-33	1.26651	0.246	0.119	2.63e-29	1	ttyh2	0.127	OT
462	3.47e-62	1.26589	0.489	0.325	8.98e-58	1	nono	0.164	OT
463	5.42e-154	1.26551	0.851	0.642	1.4e-149	1	hsp70.3	0.209	OT
652	6.01e-35	1.26359	0.234	0.109	1.55e-30	1	sox4b	0.125	OT
653	3.98e-44	1.26052	0.29	0.134	1.03e-39	1	smarcb1b	0.156	OT
654	7.68e-63	1.25965	0.475	0.263	1.99e-58	1	smc1al	0.212	OT
818	9.92e-22	1.25722	0.304	0.183	2.56e-17	1	si:ch73-386h18.1	0.121	OT
655	4.14e-30	1.25348	0.313	0.182	1.07e-25	1	ewsr1b	0.131	OT
656	1.5e-48	1.24785	0.331	0.159	3.87e-44	1	nrp1a	0.172	OT
657	1.07e-68	1.24335	0.578	0.373	2.76e-64	1	mbd3b	0.205	OT
464	1.04e-52	1.24297	0.257	0.116	2.69e-48	1	gad1b	0.141	OT
465	2.21e-40	1.2424	0.269	0.143	5.73e-36	1	cachd1	0.126	OT
466	5.59e-42	1.23844	0.408	0.275	1.45e-37	1	ssbp3b	0.133	OT
658	1.75e-35	1.23787	0.302	0.158	4.53e-31	1	tmem132e	0.144	OT
659	1.43e-45	1.23606	0.392	0.218	3.69e-41	1	kalrna	0.174	OT
660	3.48e-74	1.22757	0.556	0.313	9.01e-70	1	si:ch211-137a8.4	0.243	OT
467	3.75e-105	1.22468	0.732	0.514	9.7e-101	1	hsp70.1	0.218	OT
661	4.55e-51	1.22427	0.473	0.28	1.18e-46	1	fbrsl1	0.193	OT
468	1.49e-32	1.22378	0.286	0.172	3.86e-28	1	mycn	0.114	OT
469	1.79e-32	1.20909	0.345	0.232	4.62e-28	1	bahcc1a	0.113	OT
470	9.66e-258	1.209	0.921	0.762	2.5e-253	1	hnrnpa0l.1	0.159	OT
819	4.48e-24	1.20827	0.256	0.133	1.16e-19	1	CU179643.1	0.123	OT
471	4.72e-83	1.2071	0.584	0.38	1.22e-78	1	BX465834.1	0.204	OT
662	3.54e-159	1.20454	0.87	0.617	9.15e-155	1	hmgb2b	0.253	OT
820	5.45e-68	1.20311	0.458	0.202	1.41e-63	1	slc6a1b	0.256	OT
663	7.17e-38	1.20294	0.35	0.195	1.86e-33	1	tnrc6a	0.155	OT
664	1.87e-63	1.19646	0.569	0.35	4.84e-59	1	grip1	0.219	OT
665	2.93e-101	1.19261	0.765	0.521	7.57e-97	1	brsk2b	0.244	OT
472	1.1e-39	1.19215	0.18	0.078	2.85e-35	1	CR356233.1	0.102	OT
473	1.51e-42	1.19143	0.467	0.329	3.92e-38	1	zfhx3	0.138	OT
666	2.28e-52	1.18568	0.513	0.32	5.88e-48	1	blmh	0.193	OT
667	9.93e-40	1.18419	0.401	0.233	2.57e-35	1	si:dkey-56f14.7	0.168	OT
474	0	1.18138	0.972	0.856	0	1	hmgn6	0.116	OT
668	2.66e-67	1.18047	0.617	0.39	6.88e-63	1	myt1la	0.227	OT
475	1.54e-66	1.17995	0.541	0.375	3.98e-62	1	pbx4	0.166	OT
669	1.37e-35	1.17671	0.288	0.149	3.54e-31	1	actl6a	0.139	OT
670	1.36e-28	1.16956	0.264	0.142	3.52e-24	1	cdc34b	0.122	OT
821	9.62e-22	1.16812	0.394	0.278	2.49e-17	1	ssbp4	0.116	OT
671	2.21e-24	1.16494	0.229	0.122	5.73e-20	1	cited4a	0.107	OT
476	6.04e-243	1.16438	0.922	0.764	1.56e-238	1	hmgb1b	0.158	OT
672	4e-22	1.16345	0.248	0.144	1.03e-17	1	sipa1l3	0.104	OT
477	2.01e-80	1.1632	0.625	0.453	5.19e-76	1	hdac1	0.172	OT
822	1.89e-59	1.15807	0.715	0.592	4.89e-55	1	zc4h2	0.123	OT
673	5.67e-75	1.15378	0.621	0.38	1.47e-70	1	BX465834.1	0.241	OT
674	8.5e-45	1.15117	0.413	0.237	2.2e-40	1	fmnl2b	0.176	OT
675	1.26e-149	1.14903	0.606	0.233	3.25e-145	1	lef1	0.373	OT
676	2.56e-52	1.13608	0.547	0.361	6.61e-48	1	atf7ip	0.186	OT
478	9.98e-48	1.13485	0.42	0.266	2.58e-43	1	sox11b	0.154	OT
677	2.12e-29	1.13415	0.288	0.16	5.48e-25	1	tle2a	0.128	OT
678	1.17e-35	1.13269	0.33	0.182	3.04e-31	1	si:ch73-386h18.1	0.148	OT
479	5.81e-29	1.13222	0.382	0.279	1.5e-24	1	mast2	0.103	OT
679	2.38e-44	1.12674	0.666	0.544	6.15e-40	1	h1-0	0.122	OT
680	2.3e-31	1.12634	0.375	0.227	5.96e-27	1	klhl29	0.148	OT
681	5.44e-35	1.11928	0.323	0.174	1.41e-30	1	pacsin1b	0.149	OT
682	1.27e-32	1.11868	0.253	0.124	3.29e-28	1	nkain4	0.129	OT
683	4.06e-29	1.11772	0.254	0.132	1.05e-24	1	tmpob	0.122	OT
480	1.1e-54	1.11674	0.532	0.407	2.85e-50	1	h2az2a	0.125	OT
481	6.97e-43	1.11435	0.469	0.339	1.8e-38	1	adam22	0.13	OT
684	9.4e-29	1.10723	0.27	0.145	2.43e-24	1	znf219	0.125	OT
685	1.2e-23	1.1042	0.291	0.175	3.1e-19	1	ank3b	0.116	OT
686	9.22e-29	1.10384	0.26	0.136	2.38e-24	1	ldb2a	0.124	OT
482	2.79e-288	1.10247	0.982	0.872	7.22e-284	1	si:ch73-1a9.3	0.11	OT
687	1.34e-46	1.09951	0.45	0.264	3.46e-42	1	fbxl6	0.186	OT
688	1.58e-29	1.09497	0.285	0.154	4.07e-25	1	plppr3a	0.131	OT
689	1.46e-22	1.08831	0.217	0.116	3.78e-18	1	med11	0.101	OT
690	1.82e-40	1.08329	0.435	0.26	4.71e-36	1	runx1t1	0.175	OT
823	5.29e-38	1.08288	0.574	0.414	1.37e-33	1	pbx1a	0.16	OT
691	2.52e-218	1.08005	0.975	0.872	6.51e-214	1	si:ch73-1a9.3	0.103	OT
692	1.11e-54	1.07376	0.513	0.306	2.87e-50	1	zmiz1a	0.207	OT
693	8.81e-30	1.07326	0.503	0.356	2.28e-25	1	id2a	0.147	OT
483	3.93e-64	1.07324	0.574	0.409	1.02e-59	1	zbtb20	0.165	OT
694	1.91e-128	1.07285	0.857	0.641	4.93e-124	1	si:ch211-288g17.3	0.216	OT
824	3.91e-69	1.07176	0.764	0.619	1.01e-64	1	hmgb2b	0.145	OT
484	1.49e-43	1.07054	0.486	0.361	3.84e-39	1	atf7ip	0.125	OT
695	6.61e-39	1.06381	0.463	0.296	1.71e-34	1	maml3	0.167	OT
485	7.67e-35	1.05873	0.403	0.284	1.98e-30	1	si:dkey-28b4.7	0.119	OT
696	1.51e-159	1.05737	0.923	0.764	3.91e-155	1	hmgb1b	0.159	OT
825	3.83e-20	1.05392	0.298	0.176	9.91e-16	1	roraa	0.122	OT
697	2.19e-37	1.05318	0.471	0.313	5.66e-33	1	hnrnpub	0.158	OT
486	1.49e-37	1.04497	0.441	0.314	3.84e-33	1	si:ch211-137a8.4	0.127	OT
487	9.37e-74	1.04317	0.654	0.515	2.42e-69	1	seta	0.139	OT
698	2.09e-26	1.03839	0.358	0.23	5.4e-22	1	ldb1a	0.128	OT
699	5.64e-24	1.03837	0.314	0.19	1.46e-19	1	myt1b	0.124	OT
826	2.91e-19	1.03784	0.391	0.278	7.53e-15	1	pknox2	0.113	OT
700	5.81e-23	1.03308	0.05	0.181	1.5e-18	1	mef2aa	-0.131	OT
701	1.48e-46	1.03211	0.275	0.117	3.83e-42	1	gad1b	0.158	OT
702	3.79e-20	1.02775	0.295	0.189	9.81e-16	1	arid1ab	0.106	OT
488	2.58e-223	1.02606	0.933	0.803	6.68e-219	1	h3f3b.1	0.13	OT
489	4e-39	1.01709	0.401	0.26	1.03e-34	1	runx1t1	0.141	OT
827	2.88e-35	1.01663	0.645	0.516	7.44e-31	1	plxna3	0.129	OT
490	5.76e-128	1.01581	0.528	0.233	1.49e-123	1	lef1	0.295	OT
703	1.04e-32	1.01345	0.372	0.222	2.68e-28	1	pcbp4	0.15	OT
704	3.68e-41	1.01113	0.506	0.334	9.52e-37	1	rbbp4	0.172	OT
705	4.6e-96	1.00951	0.809	0.59	1.19e-91	1	zc4h2	0.219	OT
491	2.41e-55	1.00813	0.595	0.48	6.24e-51	1	hp1bp3	0.115	OT
828	7.97e-41	1.00466	0.689	0.522	2.06e-36	1	rbfox1	0.167	OT
706	2.12e-27	1.00425	0.417	0.284	5.49e-23	1	tnksa	0.133	OT
707	2.45e-189	1.0019	0.957	0.856	6.33e-185	1	hmgn6	0.101	OT
492	3.37e-105	0.995486	0.863	0.723	8.71e-101	1	hsp90aa1.2	0.14	OT
708	4.01e-32	0.994296	0.375	0.217	1.04e-27	1	zeb2b	0.158	OT
493	6.35e-42	0.992819	0.451	0.314	1.64e-37	1	bach2b	0.137	OT
709	1.8e-19	0.986413	0.402	0.284	4.64e-15	1	znf536	0.118	OT
829	6.93e-22	0.983841	0.423	0.286	1.79e-17	1	zfhx4	0.137	OT
710	1.42e-28	0.98301	0.351	0.215	3.68e-24	1	atad2b	0.136	OT
711	3.22e-19	0.982757	0.25	0.149	8.33e-15	1	marcksa	0.101	OT
494	9.81e-40	0.981539	0.315	0.175	2.54e-35	1	roraa	0.14	OT
495	4.71e-191	0.979975	0.936	0.797	1.22e-186	1	khdrbs1a	0.139	OT
830	1.41e-59	0.977249	0.764	0.642	3.65e-55	1	si:ch211-288g17.3	0.122	OT
831	4.67e-23	0.976321	0.52	0.42	1.21e-18	1	chd4a	0.1	OT
712	5.15e-24	0.973147	0.295	0.175	1.33e-19	1	tia1	0.12	OT
713	5e-135	0.965606	0.902	0.763	1.29e-130	1	hnrnpa0l.1	0.139	OT
714	3.23e-43	0.956777	0.476	0.289	8.35e-39	1	si:dkey-56m19.5	0.187	OT
715	2.14e-41	0.956367	0.403	0.225	5.52e-37	1	bcl11aa	0.178	OT
496	2.83e-59	0.953401	0.649	0.534	7.33e-55	1	sumo3a	0.115	OT
716	1.61e-37	0.952173	0.493	0.326	4.17e-33	1	nono	0.167	OT
717	3.95e-41	0.944911	0.561	0.396	1.02e-36	1	kdm6ba	0.165	OT
497	8.3e-135	0.943753	0.855	0.729	2.15e-130	1	h2az2b	0.126	OT
498	1.52e-34	0.94219	0.417	0.289	3.92e-30	1	si:dkey-56m19.5	0.128	OT
499	5.26e-56	0.93304	0.654	0.517	1.36e-51	1	celf4	0.137	OT
718	3.56e-30	0.931657	0.438	0.29	9.21e-26	1	kdm1a	0.148	OT
500	1.9e-233	0.931547	0.979	0.876	4.92e-229	1	h3f3d	0.103	OT
501	5.32e-90	0.930982	0.747	0.519	1.37e-85	1	rbfox1	0.228	OT
502	7.3e-45	0.930202	0.531	0.407	1.89e-40	1	hmga1a	0.124	OT
503	2.01e-128	0.926367	0.92	0.786	5.2e-124	1	hsp70.2	0.134	OT
719	5.46e-28	0.924014	0.339	0.202	1.41e-23	1	si:dkey-12h9.6	0.137	OT
720	3.39e-23	0.922523	0.238	0.128	8.77e-19	1	afap1	0.11	OT
721	3.36e-26	0.91281	0.333	0.2	8.7e-22	1	efna2a	0.133	OT
832	6.35e-82	0.908888	0.87	0.763	1.64e-77	1	hnrnpa0l.1	0.107	OT
504	2.13e-159	0.908032	0.923	0.82	5.5e-155	1	nova2	0.103	OT
722	1.85e-91	0.904859	0.846	0.677	4.78e-87	1	hnrnpa0b	0.169	OT
723	2.02e-31	0.903707	0.456	0.313	5.23e-27	1	ankrd12	0.143	OT
505	5.22e-78	0.900804	0.734	0.59	1.35e-73	1	zc4h2	0.144	OT
724	8.46e-18	0.897803	0.262	0.162	2.19e-13	1	atp2a1	0.1	OT
725	1.72e-26	0.895456	0.397	0.262	4.45e-22	1	znf609b	0.135	OT
726	5.77e-20	0.893811	0.377	0.266	1.49e-15	1	robo2.1	0.111	OT
506	2.5e-169	0.887816	0.931	0.823	6.46e-165	1	ybx1	0.108	OT
727	1.54e-30	0.885813	0.428	0.275	3.99e-26	1	ssbp3b	0.153	OT
728	1.29e-38	0.881743	0.573	0.422	3.33e-34	1	top2b	0.151	OT
729	5.46e-23	0.880342	0.385	0.256	1.41e-18	1	gse1	0.129	OT
730	6.29e-25	0.87793	0.377	0.249	1.63e-20	1	srsf4	0.128	OT
731	6.97e-139	0.875817	0.935	0.803	1.8e-134	1	h3f3b.1	0.132	OT
732	3.94e-29	0.872415	0.406	0.258	1.02e-24	1	nfil3-5	0.148	OT
733	4.85e-27	0.871631	0.455	0.327	1.25e-22	1	ubap2a	0.128	OT
507	7.83e-113	0.870129	0.833	0.693	2.03e-108	1	eef1b2	0.14	OT
734	1.08e-17	0.862131	0.296	0.194	2.8e-13	1	g3bp2	0.102	OT
735	2.84e-21	0.861456	0.31	0.196	7.35e-17	1	tet2	0.114	OT
736	2.43e-19	0.857563	0.344	0.234	6.28e-15	1	smarca4a	0.11	OT
737	2.75e-32	0.855108	0.504	0.353	7.12e-28	1	ENSDARG00000056490	0.151	OT
738	7.77e-29	0.854951	0.417	0.267	2.01e-24	1	sox11b	0.15	OT
739	1.1e-15	0.854904	0.329	0.228	2.85e-11	1	skia	0.101	OT
740	1.93e-24	0.851025	0.464	0.339	5e-20	1	adam22	0.125	OT
741	1e-34	0.850611	0.508	0.338	2.59e-30	1	dnajb1b	0.17	OT
742	1.97e-36	0.848213	0.579	0.428	5.08e-32	1	dbn1	0.151	OT
743	6.44e-35	0.846512	0.546	0.391	1.66e-30	1	agap1	0.155	OT
744	1.35e-36	0.846122	0.544	0.376	3.49e-32	1	pbx4	0.168	OT
745	5.55e-30	0.839396	0.565	0.434	1.44e-25	1	diaph2	0.131	OT
746	5.24e-17	0.83911	0.373	0.272	1.36e-12	1	brd4	0.101	OT
747	3e-20	0.837518	0.303	0.189	7.76e-16	1	si:ch211-260e23.9	0.114	OT
748	2.61e-41	0.836342	0.618	0.454	6.75e-37	1	hdac1	0.164	OT
749	1.83e-39	0.829959	0.544	0.375	4.73e-35	1	cux1a	0.169	OT
508	1.63e-125	0.829572	0.88	0.742	4.21e-121	1	elavl3	0.138	OT
750	1.09e-45	0.8244	0.608	0.404	2.82e-41	1	ctnnb1	0.204	OT
509	5.34e-78	0.820308	0.754	0.582	1.38e-73	1	aff2	0.172	OT
751	1.57e-37	0.817208	0.573	0.41	4.06e-33	1	zbtb20	0.163	OT
510	9.86e-170	0.813416	0.958	0.856	2.55e-165	1	rps21	0.102	OT
511	6.71e-37	0.808171	0.529	0.404	1.74e-32	1	ctnnb1	0.125	OT
752	1.18e-43	0.805086	0.638	0.48	3.06e-39	1	hp1bp3	0.158	OT
753	9.41e-102	0.802148	0.919	0.798	2.43e-97	1	khdrbs1a	0.121	OT
754	1.22e-44	0.796758	0.673	0.512	3.15e-40	1	tnrc6c1	0.161	OT
755	1.43e-19	0.791866	0.388	0.28	3.69e-15	1	phf14	0.108	OT
512	2e-131	0.776302	0.93	0.82	5.16e-127	1	hmgb1a	0.11	OT
756	7.72e-18	0.767179	0.318	0.209	2e-13	1	mtus2a	0.109	OT
757	5.14e-25	0.764415	0.466	0.335	1.33e-20	1	kdm6bb	0.131	OT
758	1.59e-20	0.75961	0.451	0.336	4.1e-16	1	ilf2	0.115	OT
759	2.01e-24	0.759045	0.502	0.383	5.21e-20	1	tardbp	0.119	OT
513	6.45e-47	0.758358	0.644	0.522	1.67e-42	1	brsk2b	0.122	OT
760	5.11e-40	0.74752	0.68	0.543	1.32e-35	1	nucks1a	0.137	OT
761	7.24e-25	0.740135	0.546	0.422	1.87e-20	1	hnrnpa0a	0.124	OT
762	6.34e-21	0.739303	0.483	0.37	1.64e-16	1	smarce1	0.113	OT
763	1.07e-26	0.733288	0.594	0.476	2.76e-22	1	fam168a	0.118	OT
764	1.98e-34	0.728864	0.645	0.516	5.12e-30	1	seta	0.129	OT
514	1.85e-149	0.726756	0.968	0.865	4.79e-145	1	rpl37.1	0.103	OT
765	3.09e-19	0.725828	0.424	0.308	7.99e-15	1	tox	0.116	OT
515	9.25e-69	0.722914	0.392	0.185	2.39e-64	1	gad2	0.207	OT
516	1.61e-128	0.720569	0.93	0.828	4.17e-124	1	eef1g	0.102	OT
766	2.04e-17	0.700887	0.327	0.216	5.27e-13	1	oip5-as1	0.111	OT
767	1.44e-17	0.700051	0.451	0.348	3.73e-13	1	pcdh2g28	0.103	OT
768	2.37e-17	0.68028	0.502	0.4	6.13e-13	1	midn	0.102	OT
769	2.44e-23	0.671959	0.476	0.347	6.3e-19	1	nsa2	0.129	OT
770	7.09e-42	0.663815	0.664	0.465	1.83e-37	1	sox4a	0.199	OT
771	1.74e-18	0.659879	0.406	0.292	4.49e-14	1	psd3l	0.114	OT
772	7.67e-26	0.649802	0.614	0.501	1.98e-21	1	syncrip	0.113	OT
773	6.03e-67	0.649027	0.922	0.815	1.56e-62	1	rsrp1	0.107	OT
774	2.03e-15	0.637176	0.359	0.253	5.25e-11	1	thsd7aa	0.106	OT
517	6.69e-51	0.636754	0.625	0.433	1.73e-46	1	rbfox3a	0.192	OT
775	4.15e-19	0.619941	0.632	0.516	1.07e-14	1	hsp70.1	0.116	OT
776	3.97e-32	0.615152	0.687	0.578	1.03e-27	1	si:ch1073-429i10.3	0.109	OT
777	1.24e-19	0.599587	0.52	0.408	3.2e-15	1	hmga1a	0.112	OT
518	4.3e-31	0.595561	0.585	0.465	1.11e-26	1	sox4a	0.12	OT
519	5.63e-24	0.593876	0.416	0.297	1.46e-19	1	sox11a	0.119	OT
778	2.94e-16	0.583732	0.397	0.284	7.59e-12	1	bcl11ba	0.113	OT
779	7.53e-20	0.570406	0.591	0.487	1.95e-15	1	lsm6	0.104	OT
780	5.34e-22	0.565578	0.262	0.141	1.38e-17	1	slc32a1	0.121	OT
781	4.65e-57	0.564732	0.413	0.186	1.2e-52	1	gad2	0.227	OT
782	1.14e-21	0.548984	0.44	0.298	2.94e-17	1	sox11a	0.142	OT
783	1.39e-20	0.537052	0.573	0.458	3.6e-16	1	tmeff1b	0.115	OT
520	5.02e-45	0.531672	0.842	0.726	1.3e-40	1	hsp70l	0.116	OT
784	9.83e-23	0.497038	0.636	0.516	2.54e-18	1	auts2a	0.12	OT
785	2.34e-35	0.486205	0.886	0.755	6.06e-31	1	marcksl1a	0.131	OT
786	1.85e-17	0.480556	0.602	0.489	4.78e-13	1	ncam1a	0.113	OT
787	1.7e-38	0.454998	0.861	0.743	4.4e-34	1	elavl3	0.118	OT
788	7.08e-23	0.431356	0.841	0.74	1.83e-18	1	marcksb	0.101	OT
789	2.97e-28	0.42395	0.896	0.787	7.67e-24	1	hsp70.2	0.109	OT
833	8.06e-06	0.38244	0.225	0.329	0.208402	1	ebf3a.1	-0.104	OT
790	5.61e-12	0.362214	0.441	0.339	1.45e-07	1	iqsec1b	0.102	OT
521	1.25e-21	0.353819	0.572	0.461	3.22e-17	1	pbx3b	0.111	OT
834	0.0058673	0.248224	0.294	0.404	1	1	arl6ip1	-0.11	OT
522	7.5e-14	0.234249	0.209	0.33	1.94e-09	1	ebf3a.1	-0.121	OT
835	0.000203305	0.185727	0.364	0.509	1	1	nbeaa	-0.145	OT
836	5.03e-05	0.176928	0.229	0.342	1	1	rab10	-0.113	OT
837	3.57e-05	0.164649	0.209	0.319	0.922469	1	elob.1	-0.11	OT
838	1.32e-05	0.161793	0.232	0.347	0.341209	1	ddx6	-0.115	OT
839	0.000446921	0.160606	0.236	0.339	1	1	smndc1	-0.103	OT
840	5.12e-05	0.146805	0.264	0.394	1	1	paip2b	-0.13	OT
841	2.34e-05	0.12373	0.216	0.327	0.605325	1	tbcb	-0.111	OT
842	4.32e-05	0.121085	0.213	0.321	1	1	palm1b	-0.108	OT
843	3.77e-05	0.115971	0.222	0.328	0.975317	1	lsm12b	-0.106	OT
844	8.91e-06	0.110388	0.179	0.282	0.230514	1	cnrip1a	-0.103	OT
845	7.8e-06	0.109353	0.186	0.293	0.201618	1	dnaja2a	-0.107	OT
846	0.000134705	0.108394	0.234	0.338	1	1	ptp4a2a	-0.104	OT
847	0.00421546	0.107445	0.34	0.451	1	1	dad1	-0.111	OT
848	0.00511585	0.10566	0.304	0.406	1	1	rapgef2	-0.102	OT
849	3.39e-05	0.104134	0.202	0.304	0.877647	1	gpatch8	-0.102	OT
850	0	2.61956	0.317	0.077	0	2	cbln2b	0.24	M
851	1.1e-262	2.57746	0.139	0.025	2.85e-258	2	atf5b	0.114	M
852	0	2.10094	0.542	0.185	0	2	oaz2b	0.357	M
853	0	2.05973	0.265	0.069	0	2	pvalb6	0.196	M
854	8.63e-235	1.98746	0.208	0.055	2.23e-230	2	calb2a	0.153	M
855	1.68e-261	1.87674	0.324	0.112	4.35e-257	2	fgf12a	0.212	M
856	5.54e-174	1.84016	0.24	0.086	1.43e-169	2	tmem42b	0.154	M
857	3.06e-282	1.83448	0.363	0.129	7.91e-278	2	ENSDARG00000101387	0.234	M
858	0	1.77146	0.655	0.232	0	2	sncgb	0.423	M
859	6.88e-214	1.76426	0.23	0.07	1.78e-209	2	cpne5a	0.16	M
860	9.71e-129	1.74045	0.167	0.055	2.51e-124	2	shox	0.112	M
861	5.06e-136	1.68093	0.201	0.073	1.31e-131	2	gria3a	0.128	M
862	0	1.66331	0.738	0.309	0	2	eno2	0.429	M
863	0	1.65523	0.477	0.185	0	2	si:dkey-7j14.5	0.292	M
864	2.3e-228	1.64664	0.353	0.138	5.94e-224	2	rcan3	0.215	M
865	1.07e-160	1.64349	0.257	0.099	2.76e-156	2	si:ch211-151p13.8	0.158	M
866	0	1.61438	0.682	0.298	0	2	cplx2l	0.384	M
867	4.06e-139	1.60035	0.155	0.047	1.05e-134	2	rxraa	0.108	M
868	0	1.58786	0.545	0.224	0	2	vsnl1b	0.321	M
869	2.56e-162	1.55268	0.277	0.11	6.62e-158	2	ENSDARG00000078272	0.167	M
870	1.93e-134	1.5466	0.225	0.087	4.99e-130	2	crabp1a	0.138	M
871	5e-169	1.52439	0.314	0.133	1.29e-164	2	fkbp1b	0.181	M
872	0	1.51414	0.517	0.209	0	2	syt2a	0.308	M
873	3.31e-230	1.50353	0.43	0.193	8.56e-226	2	uqcc3	0.237	M
874	0	1.50073	0.953	0.566	0	2	snap25a	0.387	M
875	5.61e-162	1.49265	0.296	0.122	1.45e-157	2	vamp1	0.174	M
876	7.87e-267	1.47091	0.419	0.167	2.04e-262	2	si:dkey-33c12.3	0.252	M
877	9.19e-95	1.46218	0.206	0.091	2.38e-90	2	CR847531.1	0.115	M
878	5.19e-193	1.45162	0.293	0.108	1.34e-188	2	grin2aa	0.185	M
879	5.04e-203	1.44972	0.334	0.132	1.3e-198	2	slc17a6a	0.202	M
880	3.07e-296	1.43341	0.672	0.364	7.94e-292	2	pcp4a	0.308	M
881	0	1.43022	0.613	0.275	0	2	nrn1a	0.338	M
882	3.31e-179	1.42332	0.33	0.138	8.56e-175	2	slc6a1a	0.192	M
883	2.45e-105	1.40354	0.224	0.098	6.33e-101	2	syt12	0.126	M
884	7.52e-122	1.39575	0.205	0.079	1.94e-117	2	raraa	0.126	M
885	2.31e-183	1.39116	0.336	0.14	5.97e-179	2	vsnl1a	0.196	M
886	8.8e-199	1.38908	0.327	0.128	2.28e-194	2	tubb2	0.199	M
887	0	1.38455	0.852	0.452	0	2	calm1b	0.4	M
888	0	1.37887	0.634	0.264	0	2	ndufa4	0.37	M
889	4.72e-128	1.37875	0.304	0.145	1.22e-123	2	eef2l2	0.159	M
890	0	1.33639	0.764	0.405	0	2	ywhag1	0.359	M
891	1.19e-219	1.33571	0.413	0.177	3.09e-215	2	slc17a6b	0.236	M
892	1.04e-110	1.3354	0.233	0.101	2.69e-106	2	slc44a5a	0.132	M
893	4.42e-140	1.32883	0.311	0.142	1.14e-135	2	slc35g2b	0.169	M
894	1.22e-185	1.32586	0.398	0.183	3.14e-181	2	gabrb2a	0.215	M
895	2.38e-159	1.3205	0.259	0.099	6.15e-155	2	pcdh15a	0.16	M
896	8.39e-137	1.31815	0.299	0.135	2.17e-132	2	gnai2b	0.164	M
897	7e-182	1.31648	0.304	0.12	1.81e-177	2	nptx1l	0.184	M
898	2.9e-167	1.29149	0.458	0.243	7.49e-163	2	hpca	0.215	M
899	1.05e-94	1.28661	0.162	0.062	2.72e-90	2	tafa1a	0.1	M
900	1.56e-107	1.28585	0.221	0.094	4.03e-103	2	rnd1a	0.127	M
901	3.98e-75	1.28533	0.225	0.114	1.03e-70	2	ENSDARG00000039203	0.111	M
902	6.3e-88	1.28026	0.222	0.104	1.63e-83	2	zgc:162989	0.118	M
903	4.63e-89	1.27693	0.225	0.106	1.2e-84	2	plppr3b	0.119	M
904	5.05e-85	1.27638	0.214	0.1	1.31e-80	2	zgc:92335	0.114	M
905	1.77e-284	1.27562	0.591	0.288	4.57e-280	2	ENSDARG00000071353	0.303	M
906	3.49e-246	1.2645	0.533	0.258	9.03e-242	2	sh3gl2a	0.275	M
907	1.65e-178	1.25324	0.313	0.125	4.27e-174	2	grip2b	0.188	M
908	2.91e-266	1.24193	0.568	0.277	7.53e-262	2	atp1a1a.1	0.291	M
909	4.48e-182	1.24061	0.389	0.176	1.16e-177	2	slc12a5b	0.213	M
910	5.75e-121	1.23869	0.331	0.168	1.49e-116	2	sprn	0.163	M
911	1.39e-123	1.23263	0.346	0.176	3.59e-119	2	rab3ab	0.17	M
912	5.58e-72	1.22057	0.205	0.101	1.44e-67	2	trim13	0.104	M
913	3.2e-204	1.21905	0.509	0.255	8.28e-200	2	grin1a	0.254	M
914	0	1.2176	0.655	0.296	0	2	ca10a	0.359	M
915	0	1.20305	0.909	0.602	0	2	ywhag2	0.307	M
916	6.08e-111	1.19718	0.277	0.13	1.57e-106	2	elfn1b	0.147	M
917	0	1.19497	0.79	0.448	0	2	atp6v1e1b	0.342	M
918	1.46e-83	1.18529	0.27	0.142	3.78e-79	2	ier2b	0.128	M
919	2.03e-162	1.18421	0.375	0.176	5.24e-158	2	gng13b	0.199	M
920	4.22e-197	1.16834	0.464	0.225	1.09e-192	2	syn2a	0.239	M
921	2.64e-79	1.16578	0.255	0.134	6.83e-75	2	sod2	0.121	M
922	1.1e-73	1.16456	0.234	0.12	2.84e-69	2	slc12a5a	0.114	M
923	3.03e-71	1.15645	0.271	0.152	7.83e-67	2	abat	0.119	M
924	5.49e-106	1.14916	0.293	0.144	1.42e-101	2	dab2ipb	0.149	M
925	5.99e-93	1.14739	0.291	0.152	1.55e-88	2	ENSDARG00000086753	0.139	M
926	2.55e-85	1.14561	0.213	0.098	6.58e-81	2	ENSDARG00000100032	0.115	M
927	3.78e-137	1.13756	0.361	0.178	9.77e-133	2	gabra1	0.183	M
928	9.15e-265	1.13606	0.661	0.358	2.37e-260	2	atp5if1b	0.303	M
929	5.27e-87	1.13232	0.27	0.139	1.36e-82	2	zgc:153615	0.131	M
930	3.94e-71	1.13198	0.271	0.15	1.02e-66	2	kcnip1b	0.121	M
931	4.22e-77	1.13168	0.228	0.114	1.09e-72	2	mctp1a	0.114	M
932	0	1.12902	0.696	0.345	0	2	nptna	0.351	M
933	5.47e-171	1.11724	0.475	0.248	1.41e-166	2	ckmt1	0.227	M
934	0	1.11551	0.917	0.65	0	2	tmsb2	0.267	M
935	1.5e-114	1.11399	0.342	0.178	3.87e-110	2	mgst3a	0.164	M
936	2.04e-139	1.11351	0.354	0.17	5.28e-135	2	syt7b	0.184	M
937	5.01e-233	1.10795	0.559	0.276	1.3e-228	2	si:ch73-119p20.1	0.283	M
938	1.86e-68	1.10001	0.2	0.097	4.81e-64	2	oprl1	0.103	M
939	4.56e-133	1.09489	0.288	0.125	1.18e-128	2	si:ch211-254n4.3	0.163	M
940	1.05e-99	1.0945	0.314	0.165	2.73e-95	2	olfm1a	0.149	M
941	0	1.09422	0.949	0.643	0	2	atp6v0cb	0.306	M
942	2.36e-90	1.09189	0.306	0.165	6.11e-86	2	cox17	0.141	M
943	5.81e-234	1.08516	0.56	0.279	1.5e-229	2	cox6b1	0.281	M
944	4.3e-288	1.08441	0.709	0.39	1.11e-283	2	stmn4	0.319	M
945	1.7e-72	1.07925	0.244	0.129	4.4e-68	2	tmem179aa	0.115	M
946	7.49e-292	1.07815	0.707	0.37	1.94e-287	2	eno1a	0.337	M
947	2.79e-65	1.07655	0.213	0.11	7.22e-61	2	ENSDARG00000105118	0.103	M
948	3.93e-62	1.0763	0.231	0.126	1.02e-57	2	syn1	0.105	M
949	9.8e-108	1.07518	0.363	0.198	2.54e-103	2	prdx5	0.165	M
950	6.2e-201	1.07448	0.553	0.297	1.6e-196	2	elmod1	0.256	M
951	4.58e-98	1.07332	0.321	0.172	1.18e-93	2	smdt1a	0.149	M
952	0	1.07007	0.81	0.503	0	2	stxbp1a	0.307	M
953	8.07e-295	1.0692	0.79	0.512	2.09e-290	2	calm2a	0.278	M
954	1.56e-231	1.06786	0.638	0.355	4.05e-227	2	atp6ap2	0.283	M
955	1.01e-71	1.06714	0.258	0.14	2.61e-67	2	apoob	0.118	M
956	2.47e-213	1.06538	0.702	0.449	6.38e-209	2	mdh1aa	0.253	M
957	0	1.06101	0.96	0.676	0	2	calm1a	0.284	M
958	4.35e-114	1.05885	0.388	0.211	1.13e-109	2	oip5-as1	0.177	M
959	3.12e-93	1.05811	0.332	0.183	8.06e-89	2	glrbb	0.149	M
960	6.27e-207	1.05725	0.561	0.292	1.62e-202	2	pkma	0.269	M
961	1.18e-118	1.04639	0.305	0.144	3.05e-114	2	gfra4a	0.161	M
962	1.47e-59	1.04439	0.236	0.132	3.81e-55	2	arl6ip5b	0.104	M
963	0	1.03713	0.904	0.598	0	2	stx1b	0.306	M
964	0	1.03507	0.83	0.508	0	2	tpi1b	0.322	M
965	2.27e-128	1.03179	0.452	0.257	5.87e-124	2	sdhb	0.195	M
966	2.77e-125	1.02997	0.413	0.225	7.16e-121	2	necap1	0.188	M
967	1.47e-104	1.02599	0.361	0.197	3.79e-100	2	lin7a	0.164	M
968	1.21e-232	1.02575	0.622	0.329	3.13e-228	2	calm3a.1	0.293	M
969	4.3e-187	1.02136	0.433	0.2	1.11e-182	2	cacna1g	0.233	M
970	2.88e-65	1.01242	0.334	0.208	7.43e-61	2	rims2a	0.126	M
971	1.14e-215	1.01065	0.637	0.365	2.95e-211	2	dnajc5aa	0.272	M
972	4.83e-67	1.01056	0.286	0.164	1.25e-62	2	ddit3	0.122	M
973	1.98e-95	1.01023	0.288	0.145	5.13e-91	2	magi3b	0.143	M
974	7.3e-71	1.00711	0.261	0.141	1.89e-66	2	tspan3b	0.12	M
975	9.66e-141	1.00623	0.47	0.259	2.5e-136	2	scg5	0.211	M
976	2.1e-142	0.998314	0.478	0.272	5.42e-138	2	atp6v1h	0.206	M
977	5.12e-109	0.996692	0.406	0.232	1.32e-104	2	gpia	0.174	M
978	7.68e-193	0.995586	0.61	0.35	1.99e-188	2	nsfa	0.26	M
979	8.46e-295	0.995386	0.781	0.468	2.19e-290	2	atp5meb	0.313	M
980	3.36e-104	0.992862	0.391	0.223	8.7e-100	2	pgk1	0.168	M
981	1.57e-56	0.985292	0.238	0.135	4.05e-52	2	higd2a	0.103	M
982	1.03e-109	0.978229	0.362	0.194	2.67e-105	2	pabpc1b	0.168	M
983	0	0.97701	0.892	0.582	0	2	rnasekb	0.31	M
984	1.7e-116	0.974065	0.429	0.244	4.4e-112	2	itm2ca	0.185	M
985	6.99e-202	0.972572	0.584	0.306	1.81e-197	2	aldocb	0.278	M
986	3.09e-169	0.97112	0.574	0.336	8e-165	2	ndufa5	0.238	M
987	3.66e-290	0.970684	0.798	0.482	9.46e-286	2	atpv0e2	0.316	M
988	0	0.968949	0.852	0.557	0	2	sncb	0.295	M
989	3.5e-58	0.964441	0.285	0.172	9.04e-54	2	zgc:92606	0.113	M
990	1.12e-94	0.963561	0.372	0.213	2.9e-90	2	atp6v1b2	0.159	M
991	2.7e-59	0.961283	0.264	0.153	6.97e-55	2	mrps33	0.111	M
992	1.12e-117	0.959979	0.471	0.281	2.9e-113	2	cst3	0.19	M
993	2.46e-69	0.95964	0.23	0.119	6.37e-65	2	rgs16	0.111	M
994	1.58e-137	0.956361	0.521	0.308	4.07e-133	2	dynll2b	0.213	M
995	1.62e-63	0.95575	0.282	0.165	4.19e-59	2	atp6v1f	0.117	M
996	1.67e-80	0.955074	0.348	0.205	4.32e-76	2	dynll2a	0.143	M
997	1.88e-100	0.952812	0.415	0.247	4.85e-96	2	ppp3r1a	0.168	M
998	1.16e-71	0.943031	0.283	0.156	2.99e-67	2	kaznb	0.127	M
999	3.02e-106	0.938496	0.407	0.232	7.81e-102	2	atp6v0d1	0.175	M
1000	1.59e-58	0.936653	0.233	0.128	4.12e-54	2	rnd1b	0.105	M
1001	6.06e-146	0.925929	0.501	0.282	1.57e-141	2	rab6bb	0.219	M
1002	4.06e-101	0.921597	0.347	0.186	1.05e-96	2	grin1b	0.161	M
1003	7.83e-86	0.921053	0.373	0.222	2.02e-81	2	si:dkey-46i9.1	0.151	M
1004	2.79e-57	0.921006	0.241	0.136	7.21e-53	2	pgam1a	0.105	M
1005	8.93e-79	0.92033	0.325	0.186	2.31e-74	2	zgc:77056	0.139	M
1006	8.32e-53	0.920031	0.242	0.141	2.15e-48	2	ENSDARG00000073822	0.101	M
1007	3.6e-235	0.915692	0.71	0.405	9.31e-231	2	vamp2	0.305	M
1008	6.04e-151	0.915463	0.629	0.401	1.56e-146	2	map4l	0.228	M
1009	8.08e-70	0.91517	0.294	0.168	2.09e-65	2	si:dkeyp-72g9.4	0.126	M
1010	7.01e-56	0.911835	0.23	0.128	1.81e-51	2	birc6-as2	0.102	M
1011	4.4e-100	0.909437	0.404	0.237	1.14e-95	2	chchd2	0.167	M
1012	8.92e-59	0.907211	0.265	0.154	2.31e-54	2	ndufa7	0.111	M
1013	4.38e-163	0.905918	0.534	0.292	1.13e-158	2	id4	0.242	M
1014	2.29e-146	0.90088	0.423	0.215	5.91e-142	2	nlgn4xa	0.208	M
1015	0	0.895843	0.89	0.633	0	2	atp5mc3b	0.257	M
1016	4.75e-275	0.893195	0.853	0.584	1.23e-270	2	cox6a1	0.269	M
1017	1.76e-85	0.892569	0.224	0.104	4.54e-81	2	ENSDARG00000101869	0.12	M
1018	6.24e-100	0.890888	0.463	0.288	1.61e-95	2	smdt1b	0.175	M
1019	3e-68	0.888938	0.272	0.151	7.76e-64	2	gnao1b	0.121	M
1020	6.54e-226	0.877918	0.777	0.509	1.69e-221	2	cycsb	0.268	M
1021	3.53e-74	0.874708	0.336	0.198	9.14e-70	2	ndufv3	0.138	M
1022	2.05e-70	0.86798	0.367	0.229	5.31e-66	2	tmbim4	0.138	M
1023	2.29e-150	0.866268	0.538	0.305	5.93e-146	2	sypa	0.233	M
1024	2.39e-99	0.86521	0.475	0.295	6.18e-95	2	eef1a1a	0.18	M
1025	1.95e-218	0.865066	0.763	0.507	5.03e-214	2	atp5pd	0.256	M
1026	4.85e-71	0.864257	0.281	0.156	1.25e-66	2	dlgap2b.1	0.125	M
1027	4.41e-184	0.863342	0.663	0.391	1.14e-179	2	atp1b2a	0.272	M
1028	7.28e-61	0.862214	0.268	0.153	1.88e-56	2	tns1a	0.115	M
1029	1.06e-69	0.862186	0.3	0.172	2.74e-65	2	lhfpl3	0.128	M
1030	6.62e-60	0.861503	0.291	0.174	1.71e-55	2	ak1	0.117	M
1031	2.06e-84	0.860238	0.382	0.229	5.31e-80	2	ndufa11	0.153	M
1032	1.08e-235	0.858249	0.824	0.566	2.81e-231	2	atp6v1g1	0.258	M
1033	1.7e-61	0.857984	0.283	0.165	4.4e-57	2	mrps10	0.118	M
1034	3.51e-81	0.857059	0.287	0.15	9.07e-77	2	ENSDARG00000075277	0.137	M
1035	1.39e-60	0.856434	0.277	0.162	3.6e-56	2	tomm70a	0.115	M
1036	0	0.856358	0.947	0.745	0	2	calm3a	0.202	M
1037	1.48e-179	0.855035	0.691	0.438	3.81e-175	2	uqcrb	0.253	M
1038	4.97e-60	0.854883	0.33	0.205	1.29e-55	2	zbtb16a	0.125	M
1039	1.59e-52	0.854595	0.29	0.181	4.12e-48	2	atp6v1d	0.109	M
1040	5.51e-147	0.854008	0.555	0.322	1.43e-142	2	atp1b3b	0.233	M
1041	2.24e-69	0.853704	0.286	0.16	5.79e-65	2	nrg2a	0.126	M
1042	1.79e-63	0.84632	0.285	0.165	4.64e-59	2	nupr1a	0.12	M
1043	1.64e-155	0.842926	0.546	0.304	4.25e-151	2	camk2n1a	0.242	M
1044	1.13e-127	0.840343	0.504	0.294	2.91e-123	2	cacna1aa	0.21	M
1045	1.68e-71	0.840297	0.343	0.208	4.35e-67	2	rogdi	0.135	M
1046	3.9e-118	0.834977	0.364	0.184	1.01e-113	2	grik4	0.18	M
1047	9.86e-63	0.834202	0.312	0.188	2.55e-58	2	gtf2h5	0.124	M
1048	2.45e-79	0.834131	0.305	0.166	6.34e-75	2	tmsb1	0.139	M
1049	1.06e-71	0.831297	0.336	0.201	2.73e-67	2	nat9	0.135	M
1050	1.6e-185	0.830569	0.788	0.568	4.15e-181	2	oaz1a	0.22	M
1051	1.05e-61	0.830436	0.225	0.12	2.73e-57	2	slc24a3	0.105	M
1052	3.11e-60	0.827931	0.316	0.195	8.05e-56	2	arpc4l	0.121	M
1053	2.65e-55	0.823048	0.33	0.211	6.85e-51	2	BX511178.2	0.119	M
1054	2.63e-172	0.821461	0.708	0.474	6.81e-168	2	uqcrh	0.234	M
1055	5.07e-67	0.820486	0.37	0.236	1.31e-62	2	ndufv2	0.134	M
1056	1.42e-161	0.817699	0.607	0.354	3.68e-157	2	asic2	0.253	M
1057	6.26e-115	0.816893	0.525	0.332	1.62e-110	2	gpx4b	0.193	M
1058	7.16e-101	0.816837	0.476	0.297	1.85e-96	2	ptges3a	0.179	M
1059	2.08e-103	0.816117	0.475	0.292	5.37e-99	2	uqcrfs1	0.183	M
1060	3.65e-233	0.812943	0.811	0.55	9.43e-229	2	cox7a2a	0.261	M
1061	1.34e-74	0.809025	0.428	0.278	3.47e-70	2	snap91b	0.15	M
1062	1.07e-101	0.807983	0.48	0.297	2.77e-97	2	ndufa12	0.183	M
1063	7.04e-71	0.807858	0.399	0.255	1.82e-66	2	ndufb6	0.144	M
1064	1.43e-76	0.806689	0.415	0.265	3.71e-72	2	ndufs6	0.15	M
1065	8.89e-80	0.806444	0.323	0.181	2.3e-75	2	ajap1	0.142	M
1066	6.16e-103	0.806395	0.291	0.14	1.59e-98	2	cpne5b	0.151	M
1067	3.57e-155	0.802836	0.437	0.216	9.22e-151	2	tcf7l2	0.221	M
1068	1.31e-112	0.79804	0.525	0.329	3.37e-108	2	ndufb10	0.196	M
1069	1.43e-75	0.79754	0.387	0.24	3.69e-71	2	scdb	0.147	M
1070	6.94e-134	0.796597	0.583	0.365	1.8e-129	2	ndufb7	0.218	M
1071	4.58e-134	0.792801	0.568	0.344	1.18e-129	2	aldoaa	0.224	M
1072	7.74e-130	0.790519	0.409	0.211	2e-125	2	ntm	0.198	M
1073	1.02e-66	0.788794	0.339	0.206	2.62e-62	2	cdk5r2a	0.133	M
1074	1.28e-106	0.788615	0.514	0.325	3.31e-102	2	fundc1	0.189	M
1075	2.25e-56	0.788078	0.303	0.187	5.82e-52	2	mrpl11	0.116	M
1076	1.43e-64	0.788008	0.348	0.218	3.69e-60	2	ENSDARG00000089836	0.13	M
1077	7.63e-100	0.787611	0.483	0.304	1.97e-95	2	ndufab1b	0.179	M
1078	9.18e-93	0.787128	0.328	0.173	2.37e-88	2	khdrbs2	0.155	M
1079	5.58e-93	0.785581	0.488	0.317	1.44e-88	2	pin1	0.171	M
1080	5.52e-100	0.78558	0.289	0.141	1.43e-95	2	gabbr1a	0.148	M
1081	3.56e-117	0.785099	0.589	0.393	9.19e-113	2	cnbpb	0.196	M
1082	2.25e-99	0.780801	0.479	0.302	5.82e-95	2	edf1	0.177	M
1083	2.66e-52	0.780471	0.268	0.159	6.87e-48	2	camkvb	0.109	M
1084	1.44e-79	0.779572	0.446	0.291	3.72e-75	2	vapb	0.155	M
1085	3.38e-154	0.778903	0.674	0.444	8.73e-150	2	atp5f1d	0.23	M
1086	1.99e-48	0.778301	0.27	0.167	5.15e-44	2	atox1	0.103	M
1087	5.82e-151	0.778111	0.74	0.52	1.5e-146	2	olfm1b	0.22	M
1088	3.42e-57	0.777548	0.304	0.185	8.84e-53	2	cd9a	0.119	M
1089	1.11e-60	0.777259	0.303	0.181	2.88e-56	2	jpt1a	0.122	M
1090	1.58e-49	0.776786	0.296	0.188	4.08e-45	2	ube2al	0.108	M
1091	2.45e-208	0.776279	0.851	0.626	6.33e-204	2	ENSDARG00000015978	0.225	M
1092	1.63e-58	0.774163	0.314	0.193	4.23e-54	2	cox14	0.121	M
1093	3.73e-126	0.773486	0.59	0.378	9.64e-122	2	tmem59l	0.212	M
1094	4.72e-83	0.772658	0.428	0.266	1.22e-78	2	ENSDARG00000061421	0.162	M
1095	2.2e-169	0.772126	0.583	0.324	5.7e-165	2	fosab	0.259	M
1096	9.94e-181	0.77164	0.762	0.517	2.57e-176	2	zgc:65894	0.245	M
1097	1.16e-48	0.769803	0.267	0.163	3.01e-44	2	serpini1	0.104	M
1098	1.85e-77	0.768147	0.417	0.264	4.78e-73	2	itm2ba	0.153	M
1099	1.23e-64	0.765168	0.391	0.255	3.18e-60	2	ndufs3	0.136	M
1100	2.03e-115	0.764069	0.586	0.388	5.25e-111	2	mif	0.198	M
1101	2.29e-177	0.762557	0.749	0.506	5.93e-173	2	cox5aa	0.243	M
1102	2.87e-75	0.761339	0.441	0.292	7.41e-71	2	ndufs7	0.149	M
1103	2.23e-45	0.761059	0.288	0.186	5.77e-41	2	upf3a	0.102	M
1104	2.12e-79	0.759269	0.419	0.261	5.48e-75	2	ndufs4	0.158	M
1105	2.75e-228	0.759092	0.883	0.663	7.1e-224	2	cox4i1	0.22	M
1106	5.06e-56	0.754496	0.307	0.189	1.31e-51	2	gabrg2	0.118	M
1107	1.26e-146	0.754239	0.671	0.434	3.26e-142	2	atp6v0ca	0.237	M
1108	1.69e-126	0.74916	0.616	0.404	4.36e-122	2	cox5ab	0.212	M
1109	1.97e-63	0.747924	0.353	0.22	5.11e-59	2	mdga2a	0.133	M
1110	1.2e-69	0.743377	0.396	0.253	3.11e-65	2	tomm6	0.143	M
1111	1.26e-69	0.741538	0.4	0.257	3.27e-65	2	got2b	0.143	M
1112	2.18e-68	0.735871	0.406	0.262	5.63e-64	2	atp6v0b	0.144	M
1113	6.29e-57	0.735443	0.314	0.193	1.63e-52	2	ank1b	0.121	M
1114	1.59e-43	0.734939	0.304	0.201	4.11e-39	2	anapc11	0.103	M
1115	3.3e-53	0.734395	0.294	0.181	8.54e-49	2	ENSDARG00000093064	0.113	M
1116	5.73e-48	0.73355	0.286	0.18	1.48e-43	2	trmt112	0.106	M
1117	6.45e-207	0.732939	0.843	0.63	1.67e-202	2	atp5l	0.213	M
1118	1.28e-109	0.73218	0.567	0.366	3.32e-105	2	ndufb2	0.201	M
1119	5.66e-70	0.728935	0.462	0.311	1.46e-65	2	ndrg2	0.151	M
1120	4.45e-128	0.727009	0.662	0.453	1.15e-123	2	ndufb8	0.209	M
1121	6.76e-64	0.726204	0.308	0.18	1.75e-59	2	myrip	0.128	M
1122	2.33e-89	0.724725	0.38	0.216	6.01e-85	2	lrfn5a	0.164	M
1123	1.2e-48	0.723529	0.318	0.207	3.1e-44	2	syngr3b	0.111	M
1124	5.29e-96	0.723394	0.555	0.375	1.37e-91	2	ndufs5	0.18	M
1125	9.66e-45	0.722251	0.28	0.178	2.5e-40	2	atp1b3a	0.102	M
1126	5.91e-114	0.719962	0.543	0.34	1.53e-109	2	reep5	0.203	M
1127	3.36e-122	0.71996	0.66	0.453	8.68e-118	2	atp5po	0.207	M
1128	9.21e-73	0.717837	0.423	0.275	2.38e-68	2	cnrip1a	0.148	M
1129	1.88e-68	0.71719	0.355	0.216	4.86e-64	2	atp2b2	0.139	M
1130	2.33e-62	0.712733	0.395	0.261	6.04e-58	2	ndufa2	0.134	M
1131	1.01e-261	0.712618	0.947	0.731	2.6e-257	2	gapdhs	0.216	M
1132	3.45e-213	0.706649	0.908	0.744	8.93e-209	2	ubc	0.164	M
1133	2.63e-95	0.70494	0.56	0.378	6.81e-91	2	ndufb4	0.182	M
1134	1.76e-56	0.703711	0.388	0.257	4.54e-52	2	atp2b3a	0.131	M
1135	3.21e-167	0.702005	0.534	0.282	8.31e-163	2	hs3st4	0.252	M
1136	1.79e-83	0.701965	0.526	0.36	4.63e-79	2	ndfip1	0.166	M
1137	6.34e-188	0.700199	0.817	0.58	1.64e-183	2	cox6c	0.237	M
1138	3.69e-192	0.70008	0.857	0.658	9.54e-188	2	cox8a	0.199	M
1139	2.07e-146	0.697671	0.743	0.526	5.35e-142	2	atp5mf	0.217	M
1140	1.44e-75	0.693785	0.403	0.247	3.72e-71	2	tob1a	0.156	M
1141	1.64e-58	0.692881	0.365	0.235	4.24e-54	2	trappc1	0.13	M
1142	4e-51	0.687882	0.415	0.292	1.03e-46	2	chac1	0.123	M
1143	2.98e-78	0.686488	0.421	0.257	7.7e-74	2	magi2a	0.164	M
1144	3.68e-134	0.684898	0.625	0.381	9.51e-130	2	sv2a	0.244	M
1145	2.24e-82	0.68408	0.481	0.309	5.8e-78	2	uchl1	0.172	M
1146	2.68e-153	0.683191	0.768	0.552	6.92e-149	2	cox7c	0.216	M
1147	1.2e-159	0.681717	0.822	0.629	3.11e-155	2	calm3b	0.193	M
1148	2e-92	0.680944	0.418	0.246	5.18e-88	2	glula	0.172	M
1149	1.54e-65	0.677024	0.323	0.19	3.99e-61	2	cacna1ha	0.133	M
1150	7.9e-77	0.672164	0.506	0.347	2.04e-72	2	arpc3	0.159	M
1151	3.13e-97	0.668836	0.57	0.378	8.08e-93	2	mpc1	0.192	M
1152	2.63e-186	0.666314	0.861	0.661	6.81e-182	2	gng3	0.2	M
1153	3.23e-42	0.6655	0.299	0.197	8.36e-38	2	ubl3a	0.102	M
1154	1.13e-79	0.665109	0.545	0.382	2.91e-75	2	mdh2	0.163	M
1155	2.26e-70	0.663928	0.322	0.184	5.85e-66	2	npas4a	0.138	M
1156	2.29e-70	0.663818	0.332	0.191	5.93e-66	2	frmpd3	0.141	M
1157	2.95e-47	0.663593	0.325	0.212	7.63e-43	2	si:ch211-26b3.4	0.113	M
1158	5.94e-47	0.660577	0.253	0.151	1.54e-42	2	plch2a	0.102	M
1159	1.24e-106	0.660289	0.777	0.612	3.22e-102	2	si:ch211-196l7.4	0.165	M
1160	8.71e-79	0.658862	0.544	0.386	2.25e-74	2	lsm7	0.158	M
1161	6.44e-46	0.655421	0.383	0.269	1.67e-41	2	si:ch211-140m22.7	0.114	M
1162	2.86e-41	0.652989	0.338	0.232	7.38e-37	2	atp5mea	0.106	M
1163	1.18e-72	0.652477	0.493	0.338	3.06e-68	2	ndufc2	0.155	M
1164	2.03e-90	0.650797	0.541	0.361	5.26e-86	2	sub1b	0.18	M
1165	1.5e-41	0.64722	0.291	0.19	3.87e-37	2	pfkpa	0.101	M
1166	1.8e-45	0.64718	0.327	0.215	4.66e-41	2	kcnc1a	0.112	M
1167	1.23e-80	0.646258	0.535	0.372	3.19e-76	2	tomm20b	0.163	M
1168	1.4e-105	0.645868	0.536	0.337	3.62e-101	2	ndrg3a	0.199	M
1169	1e-132	0.645586	0.778	0.581	2.6e-128	2	cox7b	0.197	M
1170	6.42e-46	0.645496	0.313	0.204	1.66e-41	2	gphnb	0.109	M
1171	2.19e-65	0.644538	0.465	0.32	5.66e-61	2	rnf7	0.145	M
1172	2.48e-52	0.640591	0.345	0.224	6.42e-48	2	ENSDARG00000109820	0.121	M
1173	1.11e-125	0.638362	0.739	0.543	2.87e-121	2	slc25a3b	0.196	M
1174	3.7e-108	0.638176	0.613	0.4	9.57e-104	2	cpe	0.213	M
1175	9.05e-82	0.638105	0.585	0.415	2.34e-77	2	ndufb9	0.17	M
1176	3.23e-89	0.636888	0.484	0.296	8.36e-85	2	atp2b3b	0.188	M
1177	1.48e-66	0.634386	0.503	0.353	3.83e-62	2	ndufa8	0.15	M
1178	1.41e-134	0.632841	0.446	0.227	3.64e-130	2	lhx9	0.219	M
1179	9.21e-82	0.630331	0.57	0.398	2.38e-77	2	ENSDARG00000089877	0.172	M
1180	5.56e-87	0.630102	0.555	0.37	1.44e-82	2	snap25b	0.185	M
1181	1.07e-132	0.627925	0.764	0.557	2.77e-128	2	ldhba	0.207	M
1182	8.42e-97	0.627905	0.63	0.441	2.18e-92	2	atp5mc3a	0.189	M
1183	1.78e-72	0.627505	0.37	0.223	4.6e-68	2	necab2	0.147	M
1184	3.15e-110	0.625786	0.529	0.314	8.15e-106	2	sypb	0.215	M
1185	9.34e-51	0.624311	0.371	0.25	2.41e-46	2	naa20	0.121	M
1186	9.97e-57	0.624143	0.406	0.274	2.58e-52	2	uqcrc1	0.132	M
1187	1.46e-131	0.623779	0.633	0.396	3.77e-127	2	csmd2	0.237	M
1188	1.34e-137	0.623766	0.542	0.303	3.46e-133	2	map1ab	0.239	M
1189	7.09e-46	0.622753	0.284	0.177	1.83e-41	2	tp53inp2	0.107	M
1190	6e-42	0.621647	0.329	0.222	1.55e-37	2	gpm6ba	0.107	M
1191	3.27e-57	0.620694	0.423	0.29	8.45e-53	2	spcs1	0.133	M
1192	7.6e-41	0.618428	0.292	0.191	1.96e-36	2	grin2db	0.101	M
1193	4.8e-39	0.616153	0.31	0.209	1.24e-34	2	rac3b	0.101	M
1194	5.87e-60	0.612333	0.445	0.301	1.52e-55	2	BX005003.1	0.144	M
1195	1.4e-39	0.612004	0.344	0.238	3.61e-35	2	dclk1a	0.106	M
1196	3.17e-94	0.609787	0.663	0.476	8.19e-90	2	atp5pb	0.187	M
1197	3.66e-44	0.609751	0.386	0.274	9.46e-40	2	cops9	0.112	M
1198	1.33e-47	0.609103	0.396	0.275	3.44e-43	2	ndufab1a	0.121	M
1199	7.15e-50	0.609055	0.256	0.15	1.85e-45	2	nhsb	0.106	M
1200	3.04e-45	0.60698	0.267	0.165	7.87e-41	2	CR384099.1	0.102	M
1201	3.83e-75	0.605958	0.539	0.374	9.91e-71	2	clta	0.165	M
1202	2.16e-115	0.603708	0.736	0.537	5.58e-111	2	atp5pf	0.199	M
1203	3.16e-101	0.60183	0.687	0.511	8.16e-97	2	ube2v2	0.176	M
1204	4.77e-81	0.59922	0.551	0.378	1.23e-76	2	ndufa6	0.173	M
1205	2.35e-38	0.597957	0.336	0.232	6.07e-34	2	cry3a	0.104	M
1206	2.84e-56	0.597301	0.317	0.194	7.34e-52	2	shank3a	0.123	M
1207	2.25e-39	0.597066	0.36	0.252	5.81e-35	2	aplp2	0.108	M
1208	9.52e-42	0.593719	0.308	0.202	2.46e-37	2	kcnc3a	0.106	M
1209	2.65e-63	0.593627	0.201	0.098	6.86e-59	2	barhl2	0.103	M
1210	6.14e-69	0.590461	0.468	0.309	1.59e-64	2	clstn3	0.159	M
1211	5.39e-74	0.588193	0.382	0.23	1.39e-69	2	csmd3a	0.152	M
1212	3.25e-99	0.586858	0.645	0.449	8.4e-95	2	hist2h2l	0.196	M
1213	8.37e-50	0.583693	0.376	0.255	2.17e-45	2	rab11bb	0.121	M
1214	1.15e-46	0.5834	0.383	0.262	2.97e-42	2	gria4a	0.121	M
1215	1.29e-111	0.579578	0.481	0.274	3.34e-107	2	ncam2	0.207	M
1216	1.59e-41	0.579392	0.357	0.246	4.1e-37	2	suclg1	0.111	M
1217	4.01e-43	0.574894	0.291	0.186	1.04e-38	2	tmeff2a	0.105	M
1218	1.33e-48	0.574099	0.246	0.143	3.45e-44	2	epha6	0.103	M
1219	9.8e-71	0.573677	0.574	0.412	2.53e-66	2	uqcr10	0.162	M
1220	1.64e-41	0.571998	0.336	0.227	4.25e-37	2	sdhc	0.109	M
1221	1.42e-52	0.571769	0.391	0.262	3.67e-48	2	mtbl	0.129	M
1222	3.29e-64	0.569207	0.384	0.241	8.5e-60	2	il1rapl1a	0.143	M
1223	3.28e-60	0.568149	0.494	0.348	8.49e-56	2	ndufb5	0.146	M
1224	1.77e-58	0.568084	0.516	0.373	4.58e-54	2	ap2m1a	0.143	M
1225	1.9e-141	0.567909	0.849	0.663	4.91e-137	2	atp5f1b	0.186	M
1226	1.17e-139	0.556208	0.87	0.696	3.02e-135	2	atp5mc1	0.174	M
1227	1.27e-71	0.554915	0.368	0.218	3.28e-67	2	pcbp4	0.15	M
1228	9.76e-113	0.551788	0.468	0.261	2.52e-108	2	rtn4r	0.207	M
1229	1.51e-42	0.549257	0.405	0.29	3.92e-38	2	ndufa3	0.115	M
1230	2.43e-55	0.547609	0.488	0.349	6.3e-51	2	atp5f1c	0.139	M
1231	1.53e-40	0.539679	0.277	0.176	3.95e-36	2	cdh13	0.101	M
1232	8.01e-52	0.539511	0.497	0.366	2.07e-47	2	gabarapa	0.131	M
1233	4.64e-62	0.539486	0.536	0.386	1.2e-57	2	gabarapl2	0.15	M
1234	7.19e-153	0.537279	0.708	0.432	1.86e-148	2	nlgn1	0.276	M
1235	2.81e-56	0.534505	0.513	0.376	7.26e-52	2	tbca	0.137	M
1236	7.37e-39	0.532899	0.345	0.24	1.9e-34	2	vps29	0.105	M
1237	8.68e-78	0.532324	0.318	0.174	2.24e-73	2	ak5	0.144	M
1238	2.06e-54	0.529484	0.358	0.228	5.33e-50	2	ENSDARG00000106248	0.13	M
1239	1.49e-57	0.523437	0.537	0.389	3.85e-53	2	uqcrq	0.148	M
1240	1.34e-91	0.523128	0.719	0.544	3.47e-87	2	ywhaqa	0.175	M
1241	7.65e-65	0.521454	0.597	0.441	1.98e-60	2	idh2	0.156	M
1242	4.04e-98	0.521427	0.628	0.44	1.04e-93	2	ENSDARG00000031435	0.188	M
1243	1.36e-89	0.521188	0.723	0.548	3.51e-85	2	cbx1b	0.175	M
1244	8.66e-38	0.521183	0.368	0.26	2.24e-33	2	slc4a10a	0.108	M
1245	1.36e-108	0.520516	0.792	0.595	3.52e-104	2	stmn2a	0.197	M
1246	2.43e-91	0.520504	0.781	0.614	6.29e-87	2	zgc:193541	0.167	M
1247	1.37e-95	0.518619	0.706	0.527	3.53e-91	2	atp5f1e	0.179	M
1248	8.47e-36	0.517951	0.375	0.273	2.19e-31	2	btf3l4	0.102	M
1249	6.49e-46	0.51743	0.356	0.237	1.68e-41	2	higd1a	0.119	M
1250	2.8e-47	0.515729	0.485	0.356	7.24e-43	2	ndufb3	0.129	M
1251	3.34e-40	0.51464	0.429	0.316	8.65e-36	2	tomm5	0.113	M
1252	1.11e-35	0.514227	0.342	0.238	2.87e-31	2	kiaa1549la	0.104	M
1253	4.42e-75	0.51251	0.675	0.513	1.14e-70	2	atp5fa1	0.162	M
1254	1.09e-63	0.507802	0.522	0.358	2.82e-59	2	tspan7b	0.164	M
1255	2.09e-62	0.504477	0.563	0.416	5.41e-58	2	tma7	0.147	M
1256	1.38e-60	0.503181	0.6	0.462	3.57e-56	2	ywhabb	0.138	M
1257	4.44e-42	0.502378	0.384	0.266	1.15e-37	2	pclob	0.118	M
1258	4.98e-105	0.498602	0.775	0.582	1.29e-100	2	ywhaqb	0.193	M
1259	2.89e-29	0.497629	0.454	0.354	7.47e-25	2	id2a	0.1	M
1260	8.92e-50	0.496246	0.527	0.399	2.31e-45	2	eif2s2	0.128	M
1261	5.92e-49	0.496007	0.492	0.364	1.53e-44	2	tmed7	0.128	M
1262	1.32e-93	0.494184	0.688	0.471	3.4e-89	2	atp1a3a	0.217	M
1263	3.35e-103	0.491339	0.828	0.66	8.65e-99	2	cox6b2	0.168	M
1264	9.9e-45	0.489967	0.403	0.278	2.56e-40	2	spock3	0.125	M
1265	8.73e-40	0.487669	0.449	0.334	2.26e-35	2	ndufa1	0.115	M
1266	2.86e-93	0.484864	0.52	0.328	7.39e-89	2	olfm2a	0.192	M
1267	1.2e-47	0.483429	0.351	0.229	3.1e-43	2	opcml	0.122	M
1268	1.54e-109	0.48253	0.522	0.307	3.98e-105	2	edil3a	0.215	M
1269	2.48e-44	0.480516	0.361	0.243	6.43e-40	2	chmp6b	0.118	M
1270	1.1e-59	0.479858	0.285	0.162	2.84e-55	2	ENSDARG00000087599	0.123	M
1271	1.41e-72	0.476766	0.603	0.424	3.63e-68	2	map1aa	0.179	M
1272	7.92e-43	0.474329	0.546	0.424	2.05e-38	2	zgc:153426	0.122	M
1273	2.09e-41	0.474211	0.346	0.231	5.41e-37	2	c1qtnf4	0.115	M
1274	4.18e-33	0.471743	0.412	0.307	1.08e-28	2	ppme1	0.105	M
1275	9.45e-35	0.470733	0.35	0.248	2.44e-30	2	hcn1	0.102	M
1276	2.1e-50	0.470345	0.5	0.367	5.43e-46	2	eif1axb	0.133	M
1277	2.88e-36	0.467939	0.393	0.283	7.45e-32	2	pafah1b1b	0.11	M
1278	4.91e-39	0.466311	0.365	0.256	1.27e-34	2	thrab	0.109	M
1279	1.38e-79	0.463756	0.39	0.227	3.56e-75	2	thsd7ba	0.163	M
1280	2.07e-41	0.46276	0.366	0.248	5.34e-37	2	ntrk3b	0.118	M
1281	1.31e-57	0.460316	0.562	0.413	3.39e-53	2	atp5md	0.149	M
1282	4.35e-85	0.459343	0.572	0.375	1.13e-80	2	csmd3a.1	0.197	M
1283	6.18e-71	0.458921	0.313	0.174	1.6e-66	2	CR847968.1	0.139	M
1284	4.61e-38	0.458341	0.435	0.321	1.19e-33	2	hspe1	0.114	M
1285	1.25e-34	0.452333	0.436	0.329	3.23e-30	2	tomm7	0.107	M
1286	6.22e-82	0.449891	0.827	0.684	1.61e-77	2	eif1	0.143	M
1287	1.36e-53	0.4493	0.425	0.281	3.52e-49	2	atp2b4	0.144	M
1288	3.4e-52	0.447571	0.547	0.401	8.8e-48	2	camta1b	0.146	M
1289	2.43e-61	0.446502	0.655	0.505	6.28e-57	2	cdc42	0.15	M
1290	8.21e-47	0.445799	0.555	0.414	2.12e-42	2	appb	0.141	M
1291	4.68e-54	0.445566	0.606	0.459	1.21e-49	2	hint1	0.147	M
1292	1.8e-46	0.443885	0.578	0.453	4.64e-42	2	ppp2cb	0.125	M
1293	1.14e-148	0.443777	0.781	0.513	2.94e-144	2	rbfox1	0.268	M
1294	1.01e-38	0.442314	0.457	0.335	2.6e-34	2	iqsec1b	0.122	M
1295	3.13e-37	0.442082	0.391	0.279	8.11e-33	2	csdc2a	0.112	M
1296	2.53e-32	0.440897	0.413	0.31	6.55e-28	2	tusc3	0.103	M
1297	4.57e-43	0.436828	0.485	0.362	1.18e-38	2	arpc2	0.123	M
1298	1.78e-112	0.434715	0.596	0.364	4.59e-108	2	ENSDARG00000022176	0.232	M
1299	3.82e-86	0.43229	0.784	0.609	9.88e-82	2	basp1	0.175	M
1300	2.2e-33	0.432249	0.436	0.332	5.69e-29	2	eif5	0.104	M
1301	2.95e-45	0.4291	0.516	0.388	7.64e-41	2	CT027638.1	0.128	M
1302	1.74e-53	0.427744	0.474	0.329	4.51e-49	2	negr1	0.145	M
1303	3.21e-42	0.426374	0.294	0.185	8.29e-38	2	kcnd3	0.109	M
1304	9.98e-65	0.422703	0.313	0.176	2.58e-60	2	mab21l1	0.137	M
1305	3.92e-36	0.422118	0.503	0.385	1.01e-31	2	nat8l	0.118	M
1306	4.58e-41	0.419961	0.372	0.254	1.19e-36	2	arvcfb	0.118	M
1307	9.52e-69	0.419069	0.771	0.619	2.46e-64	2	gnb1a	0.152	M
1308	7.35e-40	0.416383	0.461	0.338	1.9e-35	2	syt11a	0.123	M
1309	9.69e-89	0.41388	0.922	0.818	2.51e-84	2	hmgb1a	0.104	M
1310	1.03e-78	0.406744	0.574	0.375	2.68e-74	2	grid1b	0.199	M
1311	8.14e-41	0.405613	0.554	0.424	2.11e-36	2	luzp2	0.13	M
1312	7.73e-34	0.405161	0.484	0.377	2e-29	2	srsf5a	0.107	M
1313	1.42e-38	0.401797	0.504	0.388	3.68e-34	2	romo1	0.116	M
1314	2.69e-38	0.400022	0.347	0.237	6.95e-34	2	grid1a	0.11	M
1315	1.54e-66	0.395809	0.457	0.291	3.97e-62	2	cacna1ab	0.166	M
1316	1.03e-44	0.393896	0.595	0.465	2.66e-40	2	vdac1	0.13	M
1317	8.48e-33	0.389935	0.51	0.408	2.19e-28	2	hmgn3	0.102	M
1318	1.85e-35	0.388154	0.417	0.304	4.79e-31	2	micos10	0.113	M
1319	1.1e-39	0.386992	0.456	0.323	2.85e-35	2	adcyap1b	0.133	M
1320	9.68e-42	0.383972	0.608	0.487	2.5e-37	2	rbx1	0.121	M
1321	1.8e-29	0.377933	0.463	0.361	4.65e-25	2	ube2na	0.102	M
1322	3.54e-37	0.377619	0.45	0.327	9.16e-33	2	iqsec3a	0.123	M
1323	1.1e-30	0.375723	0.445	0.34	2.84e-26	2	dctn3	0.105	M
1324	2.55e-37	0.375325	0.423	0.3	6.6e-33	2	camk2b1	0.123	M
1325	6.65e-48	0.367972	0.587	0.437	1.72e-43	2	ndrg4	0.15	M
1326	4.06e-33	0.365721	0.542	0.436	1.05e-28	2	vdac3	0.106	M
1327	5.43e-45	0.364951	0.777	0.675	1.4e-40	2	tubb2b	0.102	M
1328	4.56e-60	0.363178	0.779	0.633	1.18e-55	2	mllt11	0.146	M
1329	5.1e-60	0.36271	0.369	0.227	1.32e-55	2	unc5da	0.142	M
1330	4.21e-45	0.355478	0.725	0.607	1.09e-40	2	gnb1b	0.118	M
1331	1.17e-33	0.353626	0.37	0.262	3.02e-29	2	map1b	0.108	M
1332	9.37e-41	0.353066	0.619	0.486	2.42e-36	2	mdkb	0.133	M
1333	6.88e-46	0.352885	0.715	0.579	1.78e-41	2	bsg	0.136	M
1334	6.28e-45	0.351869	0.612	0.459	1.62e-40	2	clstn1	0.153	M
1335	5.13e-54	0.349979	0.725	0.571	1.33e-49	2	zgc:158463	0.154	M
1336	6.54e-38	0.349969	0.619	0.508	1.69e-33	2	ppib	0.111	M
1337	1.99e-31	0.34531	0.546	0.445	5.14e-27	2	myl12.1	0.101	M
1338	5.26e-49	0.342467	0.798	0.685	1.36e-44	2	hmgn7	0.113	M
1339	7.53e-38	0.336224	0.289	0.184	1.95e-33	2	grm4	0.105	M
1340	6.37e-30	0.333083	0.527	0.414	1.65e-25	2	stau2	0.113	M
1341	1.67e-63	0.330861	0.496	0.332	4.32e-59	2	ENSDARG00000037122	0.164	M
1342	1.89e-28	0.325847	0.424	0.317	4.9e-24	2	gabbr1b	0.107	M
1343	1.22e-26	0.316423	0.515	0.413	3.16e-22	2	si:ch211-133n4.4	0.102	M
1344	2.72e-53	0.311017	0.566	0.407	7.03e-49	2	ctnnd2a	0.159	M
1345	3.65e-32	0.310875	0.575	0.466	9.43e-28	2	brk1	0.109	M
1346	1.66e-28	0.307368	0.39	0.289	4.28e-24	2	ENSDARG00000040048	0.101	M
1347	5.56e-26	0.305808	0.466	0.365	1.44e-21	2	adgrl3.1	0.101	M
1348	1.47e-36	0.302635	0.681	0.575	3.79e-32	2	macroh2a2	0.106	M
1349	3.3e-51	0.300878	0.588	0.43	8.53e-47	2	hsbp1a	0.158	M
1350	5.41e-29	0.295859	0.639	0.536	1.4e-24	2	gap43	0.103	M
1351	6.82e-33	0.291972	0.653	0.535	1.76e-28	2	serinc1	0.118	M
1352	2.12e-68	0.285727	0.524	0.345	5.48e-64	2	cntnap2a	0.179	M
1353	1.34e-28	0.284198	0.604	0.485	3.47e-24	2	rab2a	0.119	M
1354	2.64e-38	0.283904	0.798	0.668	6.82e-34	2	dynll1	0.13	M
1355	3.92e-59	0.277929	0.896	0.774	1.01e-54	2	ckbb	0.122	M
1356	3.12e-73	0.275375	0.356	0.2	8.07e-69	2	atp1b1b	0.156	M
1357	3.06e-52	0.272208	0.53	0.366	7.9e-48	2	nrg3b	0.164	M
1358	6.64e-80	0.26208	0.634	0.429	1.72e-75	2	rbfox3a	0.205	M
1359	8.04e-31	0.251712	0.739	0.626	2.08e-26	2	ndufa4l	0.113	M
1360	3.29e-24	0.241665	0.685	0.585	8.51e-20	2	skp1	0.1	M
1361	3.99e-22	0.234757	0.549	0.447	1.03e-17	2	selenow1	0.102	M
1362	4.62e-56	0.230277	0.872	0.695	1.19e-51	2	nrxn1a	0.177	M
1363	1.91e-23	0.222263	0.503	0.398	4.93e-19	2	fam49al	0.105	M
1364	6.93e-35	0.207927	0.456	0.325	1.79e-30	2	rab6ba	0.131	M
1365	3.44e-34	0.206676	0.349	0.235	8.91e-30	2	nell2b	0.114	M
1366	3.23e-25	0.206224	0.667	0.557	8.35e-21	2	rpl5a	0.11	M
1367	6.12e-28	0.205311	0.648	0.519	1.58e-23	2	cspg5a	0.129	M
1368	1.9e-60	0.204759	0.524	0.342	4.9e-56	2	gria3b	0.182	M
1369	8.12e-31	0.200639	0.356	0.252	2.1e-26	2	adgrl2a	0.104	M
1370	4e-21	0.193544	0.678	0.571	1.04e-16	2	gabarapb	0.107	M
1371	3.8e-45	0.183985	0.316	0.194	9.82e-41	2	meis2a.1	0.122	M
1372	1.17e-42	0.183249	0.34	0.223	3.02e-38	2	gadd45ba	0.117	M
1373	4.99e-21	0.180169	0.72	0.603	1.29e-16	2	syt1a	0.117	M
1374	1.74e-35	0.175666	0.877	0.76	4.49e-31	2	nme2b.1	0.117	M
1375	1.32e-26	0.164307	0.807	0.695	3.42e-22	2	ywhabl	0.112	M
1376	3.63e-20	0.132778	0.612	0.511	9.39e-16	2	nsg2	0.101	M
1377	1.17e-22	0.104429	0.39	0.283	3.04e-18	2	zfhx4	0.107	M
1378	1.04e-272	3.01312	0.125	0.019	2.69e-268	3	zgc:158291	0.106	MTh
1379	1.22e-254	2.90323	0.138	0.025	3.16e-250	3	erfl1	0.113	MTh
1380	0	2.69985	0.293	0.064	0	3	pou4f2	0.229	MTh
1381	0	2.41782	0.358	0.095	0	3	bnc2	0.263	MTh
1382	0	2.30162	0.457	0.122	0	3	CU179643.1	0.335	MTh
1383	4.97e-213	2.21543	0.169	0.041	1.29e-208	3	tfap2d	0.128	MTh
1384	1.07e-282	2.11278	0.408	0.162	2.75e-278	3	si:dkey-35m8.1	0.246	MTh
1385	0	2.10871	0.568	0.212	0	3	tcf7l2	0.356	MTh
1386	3.08e-96	2.06096	0.205	0.091	7.98e-92	3	sox6	0.114	MTh
1387	0	2.03651	0.647	0.223	0	3	lef1	0.424	MTh
1388	1.78e-92	1.98319	0.36	0.224	4.6e-88	3	ENSDARG00000109820	0.136	MTh
1389	1.14e-134	1.97269	0.169	0.055	2.94e-130	3	shox	0.114	MTh
1390	1.03e-269	1.95416	0.42	0.174	2.66e-265	3	mcama	0.246	MTh
1391	0	1.93719	0.332	0.093	0	3	barhl2	0.239	MTh
1392	4.12e-263	1.92713	0.502	0.247	1.06e-258	3	adgrl2a	0.255	MTh
1393	3.71e-89	1.88776	0.215	0.1	9.6e-85	3	zmat4a	0.115	MTh
1394	7e-157	1.8645	0.301	0.132	1.81e-152	3	sema4c	0.169	MTh
1395	1.87e-110	1.86218	0.23	0.1	4.82e-106	3	rbfox3b	0.13	MTh
1396	0	1.85878	0.618	0.317	0	3	ebf3a.1	0.301	MTh
1397	0	1.84835	0.812	0.422	0	3	rbfox3a	0.39	MTh
1398	1.17e-144	1.84036	0.17	0.053	3.04e-140	3	barhl1a	0.117	MTh
1399	3.3e-238	1.84016	0.502	0.251	8.53e-234	3	lmo3	0.251	MTh
1400	4.5e-141	1.82616	0.31	0.142	1.16e-136	3	ebf1b	0.168	MTh
1401	6.02e-139	1.80663	0.18	0.059	1.56e-134	3	pou6f2	0.121	MTh
1402	0	1.80605	0.62	0.221	0	3	lhx9	0.399	MTh
1403	2.26e-94	1.71591	0.223	0.103	5.85e-90	3	foxo6b	0.12	MTh
1404	2.84e-223	1.70501	0.493	0.255	7.34e-219	3	sorcs2	0.238	MTh
1405	2.2e-175	1.67676	0.397	0.194	5.68e-171	3	efna2a	0.203	MTh
1406	3.86e-139	1.6644	0.22	0.082	9.98e-135	3	lhx2b	0.138	MTh
1407	3.87e-137	1.6613	0.292	0.132	1e-132	3	ldb2a	0.16	MTh
1408	2.34e-85	1.6514	0.294	0.164	6.06e-81	3	CR384099.1	0.13	MTh
1409	8.59e-99	1.64236	0.189	0.078	2.22e-94	3	sfxn5b	0.111	MTh
1410	1.09e-154	1.63897	0.314	0.139	2.81e-150	3	cachd1	0.175	MTh
1411	1.08e-165	1.6272	0.49	0.283	2.8e-161	3	hs3st4	0.207	MTh
1412	1.21e-226	1.61259	0.471	0.219	3.13e-222	3	ebf3a	0.252	MTh
1413	1.74e-109	1.6106	0.251	0.115	4.49e-105	3	ldb2b	0.136	MTh
1414	9.79e-160	1.59444	0.271	0.106	2.53e-155	3	kif26ab	0.165	MTh
1415	5.41e-118	1.56435	0.313	0.156	1.4e-113	3	nrp1a	0.157	MTh
1416	1.58e-127	1.56268	0.339	0.172	4.09e-123	3	roraa	0.167	MTh
1417	8.12e-95	1.55449	0.161	0.061	2.1e-90	3	tfap2b	0.1	MTh
1418	1.57e-255	1.53223	0.591	0.322	4.07e-251	3	zfhx3	0.269	MTh
1419	3.88e-219	1.52697	0.62	0.393	1e-214	3	dab1a	0.227	MTh
1420	0	1.51569	0.744	0.452	0	3	pbx3b	0.292	MTh
1421	4.31e-131	1.50638	0.308	0.145	1.11e-126	3	ablim1a	0.163	MTh
1422	1.22e-210	1.49255	0.249	0.078	3.15e-206	3	pou4f1	0.171	MTh
1423	2.47e-142	1.48457	0.277	0.116	6.4e-138	3	plxnb3	0.161	MTh
1424	1.03e-98	1.46789	0.45	0.303	2.65e-94	3	ca10a	0.147	MTh
1425	3.1e-98	1.44804	0.384	0.235	8.02e-94	3	grid1a	0.149	MTh
1426	9.5e-100	1.41881	0.375	0.224	2.46e-95	3	klhl29	0.151	MTh
1427	1.65e-75	1.38107	0.285	0.162	4.25e-71	3	ENSDARG00000087599	0.123	MTh
1428	2.87e-84	1.34995	0.351	0.214	7.43e-80	3	ENSDARG00000059707	0.137	MTh
1429	5.27e-100	1.33715	0.257	0.122	1.36e-95	3	efna3b	0.135	MTh
1430	3.13e-64	1.33275	0.308	0.195	8.1e-60	3	meis2a.1	0.113	MTh
1431	1.64e-69	1.32296	0.438	0.311	4.23e-65	3	edil3a	0.127	MTh
1432	1.17e-245	1.31796	0.777	0.578	3.04e-241	3	aff2	0.199	MTh
1433	3.51e-69	1.31501	0.268	0.15	9.08e-65	3	plch2a	0.118	MTh
1434	3.16e-68	1.30992	0.251	0.138	8.18e-64	3	atrnl1a	0.113	MTh
1435	8.73e-155	1.30763	0.593	0.398	2.26e-150	3	csmd2	0.195	MTh
1436	2.72e-101	1.29933	0.344	0.191	7.04e-97	3	ppp1r14c	0.153	MTh
1437	4.57e-222	1.26953	0.708	0.478	1.18e-217	3	plxna1a	0.23	MTh
1438	1.77e-81	1.26769	0.27	0.143	4.57e-77	3	pbx1b	0.127	MTh
1439	1.33e-186	1.26289	0.391	0.173	3.45e-182	3	mab21l1	0.218	MTh
1440	3.05e-63	1.2595	0.377	0.261	7.9e-59	3	sash1a	0.116	MTh
1441	2.38e-175	1.24485	0.604	0.388	6.16e-171	3	robo1	0.216	MTh
1442	2.55e-90	1.23701	0.573	0.424	6.59e-86	3	luzp2	0.149	MTh
1443	7.19e-71	1.22799	0.322	0.196	1.86e-66	3	fat3a	0.126	MTh
1444	3.62e-67	1.20636	0.309	0.19	9.35e-63	3	dpf1	0.119	MTh
1445	6.87e-70	1.20544	0.279	0.159	1.78e-65	3	atp2a1	0.12	MTh
1446	4.05e-76	1.20422	0.228	0.112	1.05e-71	3	myo10l3	0.116	MTh
1447	2.63e-90	1.1844	0.233	0.108	6.79e-86	3	pou3f1	0.125	MTh
1448	2.82e-134	1.1778	0.448	0.256	7.28e-130	3	runx1t1	0.192	MTh
1449	3.73e-120	1.1719	0.262	0.112	9.65e-116	3	mab21l2	0.15	MTh
1450	1.78e-127	1.16698	0.436	0.248	4.6e-123	3	thsd7aa	0.188	MTh
1451	2.57e-127	1.1669	0.494	0.31	6.64e-123	3	bach2b	0.184	MTh
1452	1.29e-104	1.16565	0.381	0.218	3.34e-100	3	pcbp4	0.163	MTh
1453	1.39e-82	1.15898	0.392	0.247	3.6e-78	3	hs6st1a	0.145	MTh
1454	4.09e-275	1.14148	0.792	0.513	1.06e-270	3	rbfox1	0.279	MTh
1455	4.17e-50	1.1403	0.417	0.313	1.08e-45	3	pcdh11	0.104	MTh
1456	1.91e-68	1.12854	0.316	0.19	4.93e-64	3	igdcc3	0.126	MTh
1457	1.08e-78	1.12812	0.232	0.113	2.8e-74	3	sinhcafl.1	0.119	MTh
1458	2.64e-113	1.10693	0.481	0.303	6.82e-109	3	tox	0.178	MTh
1459	5.91e-62	1.10462	0.241	0.133	1.53e-57	3	pou2f2a.1	0.108	MTh
1460	2.73e-97	1.08682	0.331	0.178	7.07e-93	3	si:ch73-386h18.1	0.153	MTh
1461	1.8e-126	1.0855	0.476	0.28	4.67e-122	3	zfhx4	0.196	MTh
1462	4.52e-92	1.07974	0.47	0.316	1.17e-87	3	blmh	0.154	MTh
1463	9.61e-107	1.05255	0.512	0.347	2.48e-102	3	grip1	0.165	MTh
1464	8.34e-97	1.04962	0.415	0.254	2.16e-92	3	nfil3-5	0.161	MTh
1465	7.81e-71	1.04563	0.491	0.368	2.02e-66	3	nrg3b	0.123	MTh
1466	1.02e-100	1.04168	0.536	0.376	2.64e-96	3	csmd3a.1	0.16	MTh
1467	4.14e-52	1.03528	0.366	0.259	1.07e-47	3	shank1	0.107	MTh
1468	7.04e-61	1.02899	0.328	0.206	1.82e-56	3	mtus2a	0.122	MTh
1469	4.69e-46	1.0168	0.325	0.223	1.21e-41	3	bcl11aa	0.102	MTh
1470	4.92e-81	1.01585	0.468	0.325	1.27e-76	3	ptprsa.1	0.143	MTh
1471	1.2e-60	1.01455	0.301	0.182	3.09e-56	3	pcdh7a	0.119	MTh
1472	3.84e-74	1.01439	0.399	0.262	9.93e-70	3	robo2.1	0.137	MTh
1473	1.74e-52	1.00174	0.244	0.142	4.51e-48	3	eml1	0.102	MTh
1474	8.73e-95	0.995878	0.534	0.388	2.26e-90	3	myt1la	0.146	MTh
1475	1.01e-124	0.989796	0.549	0.372	2.61e-120	3	pbx4	0.177	MTh
1476	5.7e-77	0.985755	0.474	0.341	1.47e-72	3	mtss1lb	0.133	MTh
1477	2e-61	0.978873	0.482	0.373	5.16e-57	3	cux1a	0.109	MTh
1478	2.45e-90	0.975624	0.368	0.211	6.33e-86	3	rgmb	0.157	MTh
1479	5.43e-96	0.970986	0.646	0.519	1.4e-91	3	brsk2b	0.127	MTh
1480	5.65e-128	0.96133	0.58	0.4	1.46e-123	3	ctnnb1	0.18	MTh
1481	1.98e-51	0.940428	0.327	0.216	5.12e-47	3	kalrna	0.111	MTh
1482	1.25e-84	0.933199	0.572	0.454	3.24e-80	3	dscaml1	0.118	MTh
1483	2.35e-71	0.932824	0.544	0.419	6.07e-67	3	agrn	0.125	MTh
1484	6.46e-71	0.930901	0.433	0.294	1.67e-66	3	sox11a	0.139	MTh
1485	1.85e-64	0.893073	0.567	0.437	4.78e-60	3	nlgn1	0.13	MTh
1486	3.85e-54	0.89268	0.465	0.359	9.95e-50	3	atf7ip	0.106	MTh
1487	2.86e-59	0.890178	0.465	0.35	7.4e-55	3	ENSDARG00000056490	0.115	MTh
1488	1.09e-133	0.87595	0.716	0.6	2.82e-129	3	ank2b	0.116	MTh
1489	2.66e-45	0.871738	0.396	0.294	6.88e-41	3	islr2	0.102	MTh
1490	1.71e-60	0.867764	0.343	0.218	4.41e-56	3	mpped2a	0.125	MTh
1491	1.91e-58	0.853264	0.396	0.275	4.95e-54	3	ssbp4	0.121	MTh
1492	1.07e-90	0.847902	0.556	0.406	2.77e-86	3	zbtb20	0.15	MTh
1493	6.12e-53	0.834912	0.483	0.368	1.58e-48	3	ENSDARG00000022176	0.115	MTh
1494	7.24e-52	0.833273	0.417	0.311	1.87e-47	3	ankrd12	0.106	MTh
1495	3.46e-47	0.829024	0.429	0.322	8.95e-43	3	nkain2	0.107	MTh
1496	6.22e-79	0.827552	0.616	0.504	1.61e-74	3	nbeaa	0.112	MTh
1497	1.49e-188	0.825777	0.854	0.685	3.84e-184	3	nrxn2a	0.169	MTh
1498	3.12e-88	0.818402	0.569	0.407	8.08e-84	3	ctnnd2a	0.162	MTh
1499	1.44e-48	0.812975	0.442	0.337	3.72e-44	3	enox1	0.105	MTh
1500	2.83e-98	0.812122	0.568	0.415	7.32e-94	3	chd4a	0.153	MTh
1501	8.37e-215	0.791126	0.862	0.719	2.16e-210	3	cd99l2	0.143	MTh
1502	1.04e-269	0.779075	0.925	0.818	2.7e-265	3	nova2	0.107	MTh
1503	6.01e-57	0.772703	0.527	0.426	1.55e-52	3	dbn1	0.101	MTh
1504	1.76e-41	0.760947	0.368	0.265	4.54e-37	3	rtn4r	0.103	MTh
1505	2.94e-49	0.756597	0.497	0.396	7.6e-45	3	fgf13a	0.101	MTh
1506	5.55e-43	0.74522	0.376	0.269	1.44e-38	3	bahcc1b	0.107	MTh
1507	7.41e-104	0.735283	0.641	0.461	1.92e-99	3	sox4a	0.18	MTh
1508	8.48e-49	0.673213	0.445	0.339	2.19e-44	3	ctnnbip1	0.106	MTh
1509	1.63e-71	0.664589	0.636	0.513	4.22e-67	3	plxna3	0.123	MTh
1510	1.19e-72	0.660463	0.558	0.41	3.07e-68	3	pbx1a	0.148	MTh
1511	3.06e-64	0.525095	0.488	0.334	7.91e-60	3	dnajb1b	0.154	MTh
1512	2.05e-38	0.43216	0.615	0.514	5.31e-34	3	hsp70.1	0.101	MTh
1513	2.16e-44	0.349439	0.737	0.628	5.57e-40	3	adgrl1a	0.109	MTh
1514	1.09e-27	0.163143	0.176	0.289	2.82e-23	3	znf536	-0.113	MTh
1515	0	4.87108	0.117	0.014	0	4	pdyn	0.103	Hyp
1516	0	4.55265	0.433	0.028	0	4	tent5d	0.405	Hyp
1517	0	4.14139	0.114	0.008	0	4	creb3l1	0.106	Hyp
1518	0	3.87849	0.205	0.019	0	4	ENSDARG00000100167	0.186	Hyp
1519	0	3.81711	0.452	0.054	0	4	rrad	0.398	Hyp
1520	0	3.80927	0.447	0.05	0	4	rgs5b	0.397	Hyp
1521	0	3.79227	0.163	0.015	0	4	si:dkey-19b23.8	0.148	Hyp
1522	0	3.78157	0.243	0.029	0	4	si:dkey-175g6.2	0.214	Hyp
1523	0	3.69637	0.378	0.04	0	4	crema	0.338	Hyp
1524	0	3.59803	0.468	0.06	0	4	adgrb1b	0.408	Hyp
1525	0	3.55282	0.153	0.013	0	4	cremb	0.14	Hyp
1526	0	3.52515	0.152	0.015	0	4	asip2b	0.137	Hyp
1527	0	3.4449	0.886	0.184	0	4	atp1b1b	0.702	Hyp
1528	0	3.44417	0.284	0.036	0	4	erfl3	0.248	Hyp
1529	0	3.26711	0.44	0.065	0	4	vgf	0.375	Hyp
1530	0	3.26243	0.125	0.016	0	4	gadd45bb	0.109	Hyp
1531	0	3.22645	0.112	0.011	0	4	gpx3	0.101	Hyp
1532	0	3.18968	0.534	0.071	0	4	fosb	0.463	Hyp
1533	0	3.17468	0.253	0.034	0	4	si:ch211-153j24.3	0.219	Hyp
1534	0	3.15035	0.151	0.018	0	4	fthl28	0.133	Hyp
1535	0	3.13285	0.336	0.039	0	4	sik1	0.297	Hyp
1536	0	3.10731	0.268	0.035	0	4	ncaldb	0.233	Hyp
1537	0	3.08719	0.369	0.05	0	4	plk2b	0.319	Hyp
1538	0	3.07309	0.181	0.026	0	4	erf	0.155	Hyp
1539	0	3.07308	0.238	0.031	0	4	gpr186	0.207	Hyp
1540	0	3.03582	0.295	0.041	0	4	bag3	0.254	Hyp
1541	0	3.00523	0.235	0.027	0	4	spry4	0.208	Hyp
1542	0	2.99595	0.836	0.214	0	4	scg2b	0.622	Hyp
1543	0	2.97734	0.127	0.012	0	4	gch1	0.115	Hyp
1544	0	2.97715	0.161	0.019	0	4	scn5lab	0.142	Hyp
1545	0	2.97075	0.45	0.069	0	4	nr4a1	0.381	Hyp
1546	0	2.89723	0.216	0.033	0	4	ppp4r4	0.183	Hyp
1547	0	2.86511	0.154	0.019	0	4	fosl2l	0.135	Hyp
1548	0	2.85665	0.379	0.066	0	4	nocta	0.313	Hyp
1549	0	2.84207	0.803	0.17	0	4	npas4a	0.633	Hyp
1550	2.88e-280	2.81966	0.131	0.019	7.45e-276	4	ntsr1	0.112	Hyp
1551	0	2.8161	0.417	0.059	0	4	qdpra	0.358	Hyp
1552	0	2.79644	0.272	0.039	0	4	slc16a3	0.233	Hyp
1553	0	2.79287	0.296	0.047	0	4	fosaa	0.249	Hyp
1554	0	2.75704	0.469	0.097	0	4	pde10a	0.372	Hyp
1555	0	2.70763	0.448	0.113	0	4	slc24a3	0.335	Hyp
1556	0	2.68703	0.213	0.031	0	4	greb1l	0.182	Hyp
1557	0	2.68337	0.567	0.12	0	4	slc35g2a	0.447	Hyp
1558	0	2.68198	0.211	0.038	0	4	rasd2	0.173	Hyp
1559	3.35e-283	2.68156	0.134	0.019	8.66e-279	4	npffr1l2	0.115	Hyp
1560	0	2.68135	0.256	0.053	0	4	whrnb	0.203	Hyp
1561	0	2.66719	0.628	0.124	0	4	fosl2	0.504	Hyp
1562	0	2.65652	0.142	0.018	0	4	si:ch211-263k4.2	0.124	Hyp
1563	6.38e-275	2.65373	0.196	0.04	1.65e-270	4	foxo1a	0.156	Hyp
1564	0	2.65349	0.257	0.041	0	4	stat3	0.216	Hyp
1565	0	2.64796	0.361	0.051	0	4	syt5b	0.31	Hyp
1566	0	2.63588	0.438	0.068	0	4	baiap3	0.37	Hyp
1567	0	2.63041	0.242	0.045	0	4	cbarpb	0.197	Hyp
1568	0	2.60585	0.353	0.068	0	4	rasd1	0.285	Hyp
1569	0	2.6001	0.373	0.08	0	4	arg2	0.293	Hyp
1570	2.18e-122	2.59712	0.141	0.04	5.63e-118	4	rtn4rl2a	0.101	Hyp
1571	3.17e-250	2.59104	0.148	0.026	8.19e-246	4	ENSDARG00000091962	0.122	Hyp
1572	0	2.58192	0.724	0.212	0	4	gadd45ba	0.512	Hyp
1573	0	2.57523	0.193	0.027	0	4	pde9a	0.166	Hyp
1574	0	2.53796	0.451	0.093	0	4	plk3	0.358	Hyp
1575	0	2.52627	0.21	0.034	0	4	nr4a3	0.176	Hyp
1576	0	2.51088	0.199	0.036	0	4	si:ch211-132b12.7	0.163	Hyp
1577	0	2.4928	0.249	0.043	0	4	hsd17b12a	0.206	Hyp
1578	0	2.49204	0.528	0.094	0	4	hpcal4	0.434	Hyp
1579	0	2.49048	0.188	0.03	0	4	vat1l	0.158	Hyp
1580	0	2.48737	0.268	0.048	0	4	bhlhe41	0.22	Hyp
1581	0	2.48321	0.609	0.147	0	4	junbb	0.462	Hyp
1582	0	2.46974	0.197	0.034	0	4	htr4	0.163	Hyp
1583	0	2.46896	0.315	0.057	0	4	prkd1	0.258	Hyp
1584	2.24e-293	2.44631	0.138	0.02	5.79e-289	4	nucb2b	0.118	Hyp
1585	1.07e-231	2.43481	0.291	0.089	2.77e-227	4	igsf9bb	0.202	Hyp
1586	0	2.41927	0.322	0.064	0	4	tent5ba	0.258	Hyp
1587	0	2.41364	0.241	0.053	0	4	kcnq5b	0.188	Hyp
1588	0	2.39654	0.202	0.037	0	4	ENSDARG00000104930	0.165	Hyp
1589	1.67e-268	2.35893	0.166	0.03	4.33e-264	4	dusp2	0.136	Hyp
1590	0	2.34633	0.757	0.227	0	4	btg2	0.53	Hyp
1591	0	2.33598	0.459	0.153	0	4	glipr1b	0.306	Hyp
1592	0	2.30903	0.245	0.045	0	4	syt10	0.2	Hyp
1593	0	2.30055	0.331	0.086	0	4	bdnf	0.245	Hyp
1594	1.2e-216	2.28823	0.127	0.022	3.11e-212	4	qpct	0.105	Hyp
1595	3.67e-254	2.28152	0.16	0.03	9.49e-250	4	fkbp11	0.13	Hyp
1596	0	2.27972	0.679	0.27	0	4	sat1a.2	0.409	Hyp
1597	0	2.248	0.233	0.043	0	4	ENSDARG00000101644	0.19	Hyp
1598	0	2.23856	0.618	0.157	0	4	tmsb1	0.461	Hyp
1599	9.41e-255	2.23498	0.167	0.031	2.43e-250	4	kctd12.2	0.136	Hyp
1600	0	2.23436	0.538	0.118	0	4	si:ch211-195b13.1	0.42	Hyp
1601	0	2.22807	0.283	0.054	0	4	pcbd1	0.229	Hyp
1602	0	2.22518	0.341	0.07	0	4	pcsk1	0.271	Hyp
1603	0	2.21843	0.509	0.137	0	4	kctd4	0.372	Hyp
1604	0	2.21711	0.617	0.171	0	4	jund	0.446	Hyp
1605	3.29e-243	2.19269	0.138	0.023	8.51e-239	4	hprt1l	0.115	Hyp
1606	2.54e-180	2.18165	0.129	0.026	6.58e-176	4	pfkfb3	0.103	Hyp
1607	0	2.17846	0.489	0.143	0	4	usp2a	0.346	Hyp
1608	0	2.16812	0.392	0.079	0	4	junba	0.313	Hyp
1609	5.69e-220	2.16552	0.161	0.033	1.47e-215	4	CR925802.1	0.128	Hyp
1610	0	2.15715	0.28	0.061	0	4	fndc3a	0.219	Hyp
1611	2.41e-264	2.14801	0.231	0.055	6.23e-260	4	arl5c	0.176	Hyp
1612	0	2.1371	0.566	0.168	0	4	ptp4a2b	0.398	Hyp
1613	0	2.13531	0.569	0.149	0	4	ptprnb	0.42	Hyp
1614	0	2.13512	0.496	0.172	0	4	itm2cb	0.324	Hyp
1615	0	2.13057	0.281	0.053	0	4	mao	0.228	Hyp
1616	0	2.12963	0.482	0.123	0	4	sh3bp5la	0.359	Hyp
1617	0	2.11904	0.454	0.119	0	4	tmem108	0.335	Hyp
1618	4.2e-264	2.11751	0.179	0.035	1.09e-259	4	jdp2b	0.144	Hyp
1619	0	2.11026	0.424	0.093	0	4	cetn2	0.331	Hyp
1620	0	2.10534	0.879	0.316	0	4	fosab	0.563	Hyp
1621	0	2.09722	0.825	0.248	0	4	egr4	0.577	Hyp
1622	0	2.08521	0.358	0.083	0	4	phyhipla	0.275	Hyp
1623	0	2.07337	0.569	0.159	0	4	tafa5a	0.41	Hyp
1624	1.75e-255	2.06589	0.204	0.045	4.52e-251	4	esrra	0.159	Hyp
1625	0	2.0553	0.402	0.106	0	4	slc6a17	0.296	Hyp
1626	1.41e-223	2.04837	0.196	0.046	3.66e-219	4	ubash3ba	0.15	Hyp
1627	1.99e-187	2.03592	0.16	0.037	5.14e-183	4	nab1a	0.123	Hyp
1628	0	2.03547	0.362	0.079	0	4	fndc4b	0.283	Hyp
1629	4.13e-181	2.02712	0.197	0.054	1.07e-176	4	nos1	0.143	Hyp
1630	1.06e-228	2.02351	0.2	0.047	2.75e-224	4	sik2a	0.153	Hyp
1631	0	2.01993	0.378	0.086	0	4	si:ch211-113g11.6	0.292	Hyp
1632	4.18e-221	2.01251	0.174	0.038	1.08e-216	4	FP102783.1	0.136	Hyp
1633	0	2.0115	0.438	0.115	0	4	npdc1b	0.323	Hyp
1634	5.6e-262	2.01054	0.17	0.032	1.45e-257	4	dpyda.3	0.138	Hyp
1635	2.23e-293	2.00875	0.299	0.079	5.77e-289	4	rasd4	0.22	Hyp
1636	0	2.00519	0.307	0.074	0	4	dusp5	0.233	Hyp
1637	0	2.0028	0.71	0.213	0	4	zgc:122979	0.497	Hyp
1638	5.7e-189	1.99173	0.144	0.03	1.47e-184	4	upp1	0.114	Hyp
1639	6.75e-228	1.99042	0.19	0.043	1.74e-223	4	slc26a5	0.147	Hyp
1640	3.27e-207	1.98381	0.175	0.04	8.47e-203	4	copz2	0.135	Hyp
1641	1.1e-240	1.98275	0.232	0.059	2.85e-236	4	pgp	0.173	Hyp
1642	0	1.98202	0.433	0.119	0	4	CU571064.1	0.314	Hyp
1643	1.65e-180	1.97452	0.149	0.033	4.26e-176	4	htr7c	0.116	Hyp
1644	0	1.96107	0.39	0.099	0	4	sprn2	0.291	Hyp
1645	0	1.95793	0.716	0.211	0	4	fxyd6	0.505	Hyp
1646	9.74e-177	1.95182	0.19	0.051	2.52e-172	4	kcnk10a	0.139	Hyp
1647	0	1.93116	0.559	0.154	0	4	serpini1	0.405	Hyp
1648	4.33e-198	1.92833	0.131	0.025	1.12e-193	4	pik3r6a	0.106	Hyp
1649	0	1.92555	0.249	0.049	0	4	phlda2	0.2	Hyp
1650	0	1.90422	0.587	0.169	0	4	ptprna	0.418	Hyp
1651	0	1.90346	0.747	0.251	0	4	scg5	0.496	Hyp
1652	2.11e-161	1.89999	0.197	0.058	5.45e-157	4	zgc:194629	0.139	Hyp
1653	9.12e-274	1.88938	0.324	0.095	2.36e-269	4	atf3	0.229	Hyp
1654	6.16e-282	1.88691	0.212	0.044	1.59e-277	4	ier2a	0.168	Hyp
1655	2.72e-279	1.88205	0.363	0.115	7.04e-275	4	hdac9b	0.248	Hyp
1656	2.85e-213	1.87629	0.147	0.029	7.36e-209	4	ak5l	0.118	Hyp
1657	0	1.87366	0.706	0.239	0	4	tob1a	0.467	Hyp
1658	0	1.86159	0.71	0.235	0	4	pcsk1nl	0.475	Hyp
1659	4.58e-93	1.85999	0.189	0.073	1.18e-88	4	rgs3a	0.116	Hyp
1660	1.67e-259	1.85111	0.273	0.074	4.32e-255	4	camk1b	0.199	Hyp
1661	9.73e-149	1.85066	0.159	0.043	2.52e-144	4	zgc:152863	0.116	Hyp
1662	1.88e-239	1.83596	0.212	0.05	4.86e-235	4	ets2	0.162	Hyp
1663	3.39e-225	1.83485	0.297	0.093	8.77e-221	4	dnajb4	0.204	Hyp
1664	7.11e-143	1.82987	0.135	0.033	1.84e-138	4	zgc:153031	0.102	Hyp
1665	7.58e-281	1.8193	0.312	0.088	1.96e-276	4	cbx7a	0.224	Hyp
1666	1.1e-248	1.81566	0.257	0.068	2.83e-244	4	CABZ01102170.1	0.189	Hyp
1667	0	1.79004	0.475	0.16	0	4	pim1	0.315	Hyp
1668	2.3e-221	1.77967	0.183	0.041	5.94e-217	4	fndc3ba	0.142	Hyp
1669	0	1.77662	0.691	0.227	0	4	higd1a	0.464	Hyp
1670	0	1.77571	0.626	0.198	0	4	syngr3b	0.428	Hyp
1671	1.15e-229	1.76815	0.238	0.063	2.98e-225	4	slc25a33	0.175	Hyp
1672	8.15e-206	1.76465	0.308	0.105	2.11e-201	4	hsph1	0.203	Hyp
1673	9.84e-193	1.75421	0.2	0.053	2.54e-188	4	rergla	0.147	Hyp
1674	3.8e-164	1.74765	0.163	0.041	9.82e-160	4	cdk5r2b	0.122	Hyp
1675	1.75e-163	1.74583	0.207	0.062	4.54e-159	4	rasgrf2b	0.145	Hyp
1676	5.74e-189	1.74493	0.211	0.058	1.48e-184	4	syt13	0.153	Hyp
1677	1.62e-135	1.74179	0.148	0.04	4.2e-131	4	plrdgb	0.108	Hyp
1678	6.18e-153	1.74066	0.214	0.068	1.6e-148	4	ago3a	0.146	Hyp
1679	2.01e-124	1.73417	0.139	0.038	5.19e-120	4	rnf213a	0.101	Hyp
1680	0	1.73377	0.658	0.219	0	4	pam	0.439	Hyp
1681	8.37e-157	1.73173	0.165	0.044	2.17e-152	4	arpp21	0.121	Hyp
1682	1.11e-188	1.72951	0.213	0.059	2.87e-184	4	si:ch211-13k12.2	0.154	Hyp
1683	9.49e-260	1.72805	0.407	0.146	2.45e-255	4	ppm1e	0.261	Hyp
1684	0	1.72767	0.42	0.123	0	4	slc2a3a	0.297	Hyp
1685	7.8e-222	1.72639	0.263	0.076	2.02e-217	4	ndel1b	0.187	Hyp
1686	0	1.72411	0.397	0.122	0	4	nyap2a	0.275	Hyp
1687	6.37e-231	1.71082	0.276	0.08	1.65e-226	4	ntrk2a	0.196	Hyp
1688	1.16e-167	1.70246	0.16	0.04	3.01e-163	4	oprm1	0.12	Hyp
1689	0	1.70066	0.435	0.121	0	4	egr1	0.314	Hyp
1690	0	1.69715	0.344	0.087	0	4	necab1	0.257	Hyp
1691	2.55e-222	1.69609	0.216	0.054	6.59e-218	4	ENSDARG00000060941	0.162	Hyp
1692	7.63e-154	1.69515	0.151	0.038	1.97e-149	4	ENSDARG00000087867	0.113	Hyp
1693	6.43e-172	1.69461	0.174	0.045	1.66e-167	4	npr1a	0.129	Hyp
1694	2.89e-197	1.69026	0.234	0.067	7.47e-193	4	ngb	0.167	Hyp
1695	0	1.69016	0.312	0.073	0	4	atp1b1a	0.239	Hyp
1696	2.45e-101	1.66982	0.238	0.099	6.33e-97	4	usp31	0.139	Hyp
1697	0	1.66931	0.455	0.133	0	4	cadpsa	0.322	Hyp
1698	4.18e-251	1.66903	0.342	0.109	1.08e-246	4	bhlhe40	0.233	Hyp
1699	1.29e-237	1.66884	0.293	0.087	3.33e-233	4	sik2b	0.206	Hyp
1700	1.28e-166	1.66372	0.216	0.065	3.32e-162	4	CR376745.1	0.151	Hyp
1701	2.34e-167	1.65896	0.144	0.033	6.05e-163	4	rnd2	0.111	Hyp
1702	6.96e-139	1.6572	0.152	0.041	1.8e-134	4	etv5a	0.111	Hyp
1703	0	1.65246	0.614	0.196	0	4	adcyap1r1a.1	0.418	Hyp
1704	0	1.64864	0.297	0.07	0	4	CR392045.1	0.227	Hyp
1705	3.17e-144	1.64663	0.202	0.064	8.21e-140	4	susd4	0.138	Hyp
1706	2.03e-156	1.64299	0.392	0.182	5.25e-152	4	gad2	0.21	Hyp
1707	1.85e-195	1.64102	0.215	0.059	4.79e-191	4	sesn3	0.156	Hyp
1708	2.88e-129	1.64024	0.245	0.093	7.45e-125	4	ntng1a	0.152	Hyp
1709	0	1.6371	0.431	0.139	0	4	dlgap2a	0.292	Hyp
1710	1.1e-242	1.63409	0.208	0.048	2.83e-238	4	ENSDARG00000102210	0.16	Hyp
1711	0	1.63374	0.313	0.082	0	4	ENSDARG00000098990	0.231	Hyp
1712	0	1.63208	0.537	0.166	0	4	smdt1a	0.371	Hyp
1713	3.1e-205	1.62791	0.245	0.071	8.01e-201	4	doc2b	0.174	Hyp
1714	8.92e-245	1.62593	0.283	0.081	2.31e-240	4	sgsm3	0.202	Hyp
1715	8.63e-230	1.62275	0.283	0.084	2.23e-225	4	mbnl1	0.199	Hyp
1716	0	1.61684	0.645	0.234	0	4	prkcbb	0.411	Hyp
1717	8.64e-135	1.61525	0.235	0.085	2.23e-130	4	prickle2b	0.15	Hyp
1718	1.32e-149	1.61245	0.209	0.066	3.41e-145	4	ppp1r15a	0.143	Hyp
1719	1.93e-155	1.61165	0.186	0.053	4.98e-151	4	dnajb2	0.133	Hyp
1720	1.23e-272	1.60774	0.361	0.115	3.18e-268	4	ppargc1b	0.246	Hyp
1721	6.67e-184	1.60111	0.296	0.103	1.72e-179	4	si:dkey-205h13.1	0.193	Hyp
1722	0	1.59378	0.559	0.204	0	4	syt4	0.355	Hyp
1723	0	1.5896	0.394	0.111	0	4	FP085414.1	0.283	Hyp
1724	1.75e-140	1.58815	0.158	0.043	4.53e-136	4	kctd12.1	0.115	Hyp
1725	2.89e-139	1.5835	0.142	0.037	7.47e-135	4	si:dkey-188i13.11	0.105	Hyp
1726	3.23e-166	1.57918	0.243	0.079	8.35e-162	4	slc23a2	0.164	Hyp
1727	0	1.57737	0.472	0.165	0	4	prelid3b	0.307	Hyp
1728	2.03e-156	1.57582	0.187	0.054	5.26e-152	4	prkg1b	0.133	Hyp
1729	5.83e-122	1.57097	0.261	0.104	1.51e-117	4	slc25a32a	0.157	Hyp
1730	3.35e-125	1.56725	0.19	0.063	8.66e-121	4	adgra1a	0.127	Hyp
1731	2.29e-259	1.56614	0.327	0.099	5.92e-255	4	lrrtm2	0.228	Hyp
1732	0	1.56533	0.391	0.113	0	4	plcxd3	0.278	Hyp
1733	1.44e-121	1.55916	0.167	0.052	3.72e-117	4	shisal1b	0.115	Hyp
1734	1.07e-221	1.55348	0.297	0.093	2.77e-217	4	shisa9b	0.204	Hyp
1735	0	1.55227	0.466	0.136	0	4	ier2b	0.33	Hyp
1736	2.7e-128	1.55019	0.182	0.058	6.97e-124	4	cyth1b	0.124	Hyp
1737	6.34e-144	1.54998	0.199	0.062	1.64e-139	4	si:ch211-212g7.6	0.137	Hyp
1738	4.02e-228	1.54873	0.292	0.088	1.04e-223	4	dgkg	0.204	Hyp
1739	8.15e-228	1.54723	0.281	0.083	2.11e-223	4	grin2da	0.198	Hyp
1740	1.51e-177	1.543	0.197	0.054	3.89e-173	4	baalcb	0.143	Hyp
1741	1.07e-108	1.53937	0.19	0.067	2.77e-104	4	si:dkey-112a7.4	0.123	Hyp
1742	0	1.53597	0.417	0.131	0	4	pgam1a	0.286	Hyp
1743	6.02e-174	1.53261	0.217	0.064	1.56e-169	4	prkceb	0.153	Hyp
1744	3.45e-193	1.52589	0.227	0.064	8.91e-189	4	gnb5a	0.163	Hyp
1745	1.63e-163	1.52372	0.248	0.083	4.22e-159	4	irs2b	0.165	Hyp
1746	3.39e-272	1.52226	0.409	0.14	8.76e-268	4	hivep1	0.269	Hyp
1747	1.72e-161	1.5204	0.209	0.063	4.44e-157	4	gpr137bb	0.146	Hyp
1748	1.94e-163	1.51737	0.177	0.047	5.01e-159	4	drd2b	0.13	Hyp
1749	1.34e-121	1.50447	0.16	0.049	3.47e-117	4	si:ch211-225b11.1	0.111	Hyp
1750	4.05e-226	1.50437	0.279	0.082	1.05e-221	4	rab3b	0.197	Hyp
1751	0	1.49589	0.799	0.301	0	4	aldocb	0.498	Hyp
1752	0	1.49575	0.596	0.231	0	4	dclk1a	0.365	Hyp
1753	7.76e-172	1.49279	0.199	0.056	2.01e-167	4	rhoq	0.143	Hyp
1754	6.85e-206	1.48694	0.259	0.077	1.77e-201	4	bcl2b	0.182	Hyp
1755	1.93e-152	1.48505	0.204	0.062	5e-148	4	csrnp1b	0.142	Hyp
1756	1.17e-176	1.48172	0.21	0.06	3.02e-172	4	osbpl3b	0.15	Hyp
1757	2.92e-182	1.48011	0.277	0.093	7.54e-178	4	hdac5	0.184	Hyp
1758	1.02e-233	1.47254	0.404	0.149	2.64e-229	4	pik3ip1	0.255	Hyp
1759	1.73e-209	1.4696	0.302	0.099	4.48e-205	4	pcdh15a	0.203	Hyp
1760	1.64e-304	1.46473	0.58	0.241	4.25e-300	4	mcl1a	0.339	Hyp
1761	1.69e-173	1.46264	0.233	0.072	4.38e-169	4	cica	0.161	Hyp
1762	9.43e-226	1.46169	0.309	0.097	2.44e-221	4	apln	0.212	Hyp
1763	1.68e-242	1.46026	0.347	0.113	4.34e-238	4	slc3a2b	0.234	Hyp
1764	3.49e-183	1.45875	0.498	0.239	9.03e-179	4	chmp6b	0.259	Hyp
1765	7.68e-120	1.45632	0.138	0.038	1.99e-115	4	sgsm1b	0.1	Hyp
1766	8.88e-200	1.44727	0.345	0.126	2.3e-195	4	ptp4a3a	0.219	Hyp
1767	7.69e-116	1.44511	0.163	0.051	1.99e-111	4	rasal1b	0.112	Hyp
1768	8.12e-129	1.44176	0.22	0.078	2.1e-124	4	glsb	0.142	Hyp
1769	6.62e-256	1.4409	0.379	0.127	1.71e-251	4	ENSDARG00000073824	0.252	Hyp
1770	1.35e-122	1.43146	0.245	0.095	3.49e-118	4	camkk1a	0.15	Hyp
1771	0	1.43132	0.863	0.423	0	4	vat1	0.44	Hyp
1772	0	1.42982	0.4	0.121	0	4	cpne2	0.279	Hyp
1773	1.02e-283	1.42967	0.439	0.153	2.65e-279	4	ldha	0.286	Hyp
1774	9.4e-162	1.42937	0.191	0.054	2.43e-157	4	iscub	0.137	Hyp
1775	0	1.4251	0.73	0.298	0	4	map1ab	0.432	Hyp
1776	3.41e-115	1.42355	0.19	0.066	8.81e-111	4	BX511120.2	0.124	Hyp
1777	2.16e-126	1.42259	0.2	0.068	5.58e-122	4	caln1	0.132	Hyp
1778	3.62e-177	1.41608	0.257	0.083	9.37e-173	4	tp53bp2b	0.174	Hyp
1779	5.32e-183	1.41401	0.297	0.103	1.38e-178	4	ENSDARG00000070601	0.194	Hyp
1780	1.63e-215	1.41383	0.342	0.119	4.2e-211	4	trim9	0.223	Hyp
1781	9.62e-204	1.40335	0.375	0.141	2.49e-199	4	scn1lab	0.234	Hyp
1782	5.79e-283	1.40059	0.38	0.12	1.5e-278	4	ENSDARG00000103535	0.26	Hyp
1783	2.07e-188	1.3956	0.343	0.128	5.36e-184	4	kctd17	0.215	Hyp
1784	1.08e-115	1.39303	0.225	0.085	2.78e-111	4	coro1ca	0.14	Hyp
1785	2.2e-107	1.38747	0.159	0.051	5.7e-103	4	ENSDARG00000075881	0.108	Hyp
1786	2.45e-281	1.38564	0.402	0.131	6.33e-277	4	syngr1a	0.271	Hyp
1787	4.68e-252	1.38271	0.396	0.137	1.21e-247	4	sipa1l1	0.259	Hyp
1788	2e-225	1.37636	0.353	0.121	5.17e-221	4	sgsm2	0.232	Hyp
1789	0	1.37346	0.537	0.201	0	4	cdk5r2a	0.336	Hyp
1790	2.56e-153	1.37197	0.222	0.071	6.61e-149	4	tnfaip2a	0.151	Hyp
1791	2.03e-109	1.36723	0.177	0.06	5.25e-105	4	mknk1	0.117	Hyp
1792	9.13e-210	1.35984	0.324	0.11	2.36e-205	4	pde1a	0.214	Hyp
1793	4.67e-100	1.35556	0.169	0.059	1.21e-95	4	ccdc85a	0.11	Hyp
1794	5.84e-83	1.35035	0.186	0.075	1.51e-78	4	cbln1	0.111	Hyp
1795	5.84e-160	1.34476	0.223	0.07	1.51e-155	4	gramd4a	0.153	Hyp
1796	4.04e-169	1.33953	0.257	0.085	1.04e-164	4	prickle2a	0.172	Hyp
1797	4.44e-215	1.33778	0.325	0.109	1.15e-210	4	plekhb2	0.216	Hyp
1798	1.44e-260	1.33665	0.399	0.136	3.73e-256	4	zgc:153615	0.263	Hyp
1799	4.45e-186	1.33499	0.277	0.09	1.15e-181	4	gria1b	0.187	Hyp
1800	6.12e-127	1.32875	0.204	0.069	1.58e-122	4	syn2b	0.135	Hyp
1801	9.52e-262	1.32441	0.414	0.144	2.46e-257	4	kcnn3	0.27	Hyp
1802	3.06e-128	1.32317	0.182	0.058	7.9e-124	4	elmo2	0.124	Hyp
1803	9.99e-219	1.31852	0.681	0.381	2.58e-214	4	ENSDARG00000002369	0.3	Hyp
1804	0	1.31552	0.604	0.229	0	4	ncalda	0.375	Hyp
1805	2.28e-297	1.31451	0.489	0.176	5.89e-293	4	nrsn1	0.313	Hyp
1806	3.72e-144	1.31342	0.283	0.108	9.63e-140	4	slc6a8	0.175	Hyp
1807	5.5e-239	1.31338	0.361	0.121	1.42e-234	4	srpra	0.24	Hyp
1808	1.53e-303	1.31261	0.435	0.142	3.95e-299	4	eef2l2	0.293	Hyp
1809	0	1.31067	0.802	0.369	0	4	grid1b	0.433	Hyp
1810	4.97e-107	1.30942	0.19	0.068	1.28e-102	4	grinaa	0.122	Hyp
1811	5.81e-115	1.30661	0.182	0.061	1.5e-110	4	slc20a1b	0.121	Hyp
1812	1.83e-126	1.30626	0.208	0.072	4.74e-122	4	cpeb2	0.136	Hyp
1813	4.5e-116	1.30382	0.181	0.06	1.16e-111	4	si:ch73-22o12.1	0.121	Hyp
1814	9.03e-222	1.30049	0.298	0.091	2.33e-217	4	CR556696.1	0.207	Hyp
1815	0	1.29464	0.653	0.27	0	4	spock3	0.383	Hyp
1816	1.61e-186	1.28771	0.296	0.1	4.17e-182	4	dpysl5b	0.196	Hyp
1817	0	1.28354	0.725	0.303	0	4	dynll2b	0.422	Hyp
1818	0	1.28233	0.719	0.303	0	4	uchl1	0.416	Hyp
1819	3.93e-157	1.27888	0.234	0.076	1.02e-152	4	whrna	0.158	Hyp
1820	3.95e-129	1.2762	0.189	0.06	1.02e-124	4	eml2	0.129	Hyp
1821	4.43e-157	1.27475	0.223	0.071	1.15e-152	4	plekha7a	0.152	Hyp
1822	0	1.2679	0.665	0.278	0	4	baiap2a	0.387	Hyp
1823	1.86e-154	1.26255	0.244	0.082	4.8e-150	4	tulp4b	0.162	Hyp
1824	1.78e-266	1.26197	0.449	0.162	4.61e-262	4	cdipt	0.287	Hyp
1825	1.56e-215	1.26013	0.431	0.169	4.04e-211	4	slc38a3a	0.262	Hyp
1826	5.36e-135	1.2567	0.29	0.116	1.38e-130	4	peli3	0.174	Hyp
1827	1.21e-148	1.25023	0.257	0.091	3.12e-144	4	cacng8a	0.166	Hyp
1828	0	1.24077	0.823	0.395	0	4	cpe	0.428	Hyp
1829	7.01e-132	1.23449	0.216	0.073	1.81e-127	4	sybu	0.143	Hyp
1830	5.27e-102	1.23412	0.152	0.049	1.36e-97	4	igf2bp2b	0.103	Hyp
1831	9.59e-99	1.23398	0.18	0.065	2.48e-94	4	osbp2	0.115	Hyp
1832	2.61e-220	1.23135	0.442	0.174	6.74e-216	4	rab11fip4a	0.268	Hyp
1833	1.2e-178	1.23134	0.406	0.17	3.1e-174	4	dlgap1a	0.236	Hyp
1834	3.49e-101	1.22834	0.172	0.06	9.02e-97	4	plpp1a	0.112	Hyp
1835	1.43e-244	1.22745	0.459	0.176	3.7e-240	4	ENSDARG00000093064	0.283	Hyp
1836	2.57e-300	1.22676	0.562	0.219	6.64e-296	4	pgk1	0.343	Hyp
1837	0	1.22498	0.697	0.301	0	4	camk2n1a	0.396	Hyp
1838	1.55e-140	1.22369	0.259	0.095	4e-136	4	efhd2	0.164	Hyp
1839	3.87e-104	1.22062	0.169	0.057	1e-99	4	epb41l3b	0.112	Hyp
1840	1.45e-191	1.21823	0.319	0.111	3.75e-187	4	camk1db	0.208	Hyp
1841	7.99e-122	1.21804	0.18	0.058	2.07e-117	4	sgsm1a	0.122	Hyp
1842	4.49e-107	1.21288	0.193	0.069	1.16e-102	4	gfra2b	0.124	Hyp
1843	1.03e-138	1.2127	0.264	0.099	2.65e-134	4	lrrfip1b	0.165	Hyp
1844	4.08e-118	1.21191	0.251	0.099	1.06e-113	4	pard6a	0.152	Hyp
1845	5.89e-100	1.21062	0.164	0.056	1.52e-95	4	slc8a3	0.108	Hyp
1846	1.55e-94	1.20373	0.184	0.068	4e-90	4	pgm1	0.116	Hyp
1847	0	1.20014	0.81	0.424	0	4	hsbp1a	0.386	Hyp
1848	3.59e-274	1.19926	0.643	0.294	9.27e-270	4	cpeb4b	0.349	Hyp
1849	4.21e-148	1.19316	0.295	0.113	1.09e-143	4	per2	0.182	Hyp
1850	2.75e-106	1.1923	0.166	0.055	7.11e-102	4	enpp5	0.111	Hyp
1851	7.24e-127	1.19149	0.241	0.09	1.87e-122	4	fscn1b	0.151	Hyp
1852	2.23e-143	1.19108	0.327	0.133	5.76e-139	4	dennd5b	0.194	Hyp
1853	2.27e-133	1.19097	0.227	0.079	5.87e-129	4	arl3b	0.148	Hyp
1854	5.74e-218	1.19001	0.355	0.123	1.48e-213	4	fam155a	0.232	Hyp
1855	0	1.18875	0.903	0.528	0	4	gap43	0.375	Hyp
1856	5.63e-245	1.18746	0.536	0.226	1.46e-240	4	si:dkey-177p2.6	0.31	Hyp
1857	1.45e-233	1.1866	0.716	0.392	3.75e-229	4	midn	0.324	Hyp
1858	2.17e-157	1.18569	0.251	0.085	5.6e-153	4	BX088686.1	0.166	Hyp
1859	2.01e-283	1.18557	0.485	0.177	5.21e-279	4	scg3	0.308	Hyp
1860	5.68e-161	1.18387	0.268	0.093	1.47e-156	4	pptc7a	0.175	Hyp
1861	1.75e-189	1.17958	0.372	0.144	4.51e-185	4	mink1	0.228	Hyp
1862	3.77e-229	1.17948	0.447	0.172	9.74e-225	4	lrrc4ba	0.275	Hyp
1863	1.82e-144	1.17339	0.264	0.096	4.71e-140	4	camk1da	0.168	Hyp
1864	9.78e-300	1.17283	0.742	0.372	2.53e-295	4	kif1b	0.37	Hyp
1865	1.67e-103	1.17133	0.171	0.059	4.33e-99	4	ENSDARG00000074863	0.112	Hyp
1866	0	1.16833	0.684	0.291	0	4	atp2b3b	0.393	Hyp
1867	1.06e-143	1.16765	0.272	0.101	2.75e-139	4	cacng2b	0.171	Hyp
1868	5.68e-128	1.16694	0.256	0.097	1.47e-123	4	map2k1	0.159	Hyp
1869	3.87e-169	1.16509	0.3	0.108	1e-164	4	ENSDARG00000105118	0.192	Hyp
1870	1.07e-221	1.1649	0.414	0.153	2.78e-217	4	iqsec2b	0.261	Hyp
1871	5.82e-239	1.16201	0.497	0.201	1.51e-234	4	dynll2a	0.296	Hyp
1872	9.89e-116	1.16157	0.217	0.08	2.56e-111	4	cnih2	0.137	Hyp
1873	9.99e-183	1.15938	0.306	0.107	2.58e-178	4	serpina10a	0.199	Hyp
1874	4.79e-155	1.15866	0.353	0.145	1.24e-150	4	rcan2	0.208	Hyp
1875	7.83e-114	1.15441	0.27	0.112	2.03e-109	4	zfand5a	0.158	Hyp
1876	4.1e-94	1.14491	0.156	0.053	1.06e-89	4	sigmar1	0.103	Hyp
1877	1.18e-216	1.1376	0.413	0.157	3.06e-212	4	sult4a1	0.256	Hyp
1878	8.14e-91	1.13722	0.165	0.059	2.11e-86	4	citb	0.106	Hyp
1879	1.25e-132	1.13563	0.193	0.061	3.22e-128	4	si:dkey-56f14.4	0.132	Hyp
1880	2.31e-128	1.13294	0.219	0.076	5.97e-124	4	lrrtm1	0.143	Hyp
1881	1.82e-153	1.13258	0.254	0.087	4.71e-149	4	tspan18a	0.167	Hyp
1882	6.87e-118	1.13247	0.236	0.09	1.78e-113	4	doc2d	0.146	Hyp
1883	1.57e-96	1.1321	0.185	0.068	4.06e-92	4	cabp1a	0.117	Hyp
1884	7.68e-109	1.13205	0.181	0.062	1.99e-104	4	tet1	0.119	Hyp
1885	8.79e-115	1.13064	0.191	0.066	2.27e-110	4	spred3	0.125	Hyp
1886	2.59e-127	1.12948	0.24	0.089	6.71e-123	4	map1sb	0.151	Hyp
1887	1.54e-139	1.12886	0.227	0.077	3.97e-135	4	rmdn3	0.15	Hyp
1888	0	1.12875	0.865	0.515	0	4	zgc:65894	0.35	Hyp
1889	2.53e-91	1.12817	0.203	0.081	6.55e-87	4	dennd4a	0.122	Hyp
1890	5.31e-184	1.12743	0.318	0.113	1.37e-179	4	nos1apb	0.205	Hyp
1891	2.49e-233	1.12669	0.481	0.191	6.45e-229	4	pabpc1b	0.29	Hyp
1892	2.28e-71	1.12499	0.175	0.073	5.9e-67	4	cygb2	0.102	Hyp
1893	1.41e-112	1.12298	0.173	0.057	3.65e-108	4	gabra3	0.116	Hyp
1894	1.32e-146	1.1218	0.235	0.079	3.4e-142	4	klhdc8b	0.156	Hyp
1895	1.68e-304	1.12061	0.665	0.29	4.36e-300	4	pkma	0.375	Hyp
1896	1.04e-209	1.11734	0.453	0.185	2.69e-205	4	pfkpa	0.268	Hyp
1897	6.25e-252	1.11669	0.554	0.236	1.62e-247	4	gnai1	0.318	Hyp
1898	1.64e-105	1.11656	0.191	0.069	4.25e-101	4	kcnq5a	0.122	Hyp
1899	5.2e-182	1.11596	0.501	0.234	1.35e-177	4	jun	0.267	Hyp
1900	2.72e-134	1.11581	0.264	0.099	7.02e-130	4	trim13	0.165	Hyp
1901	7.52e-108	1.11402	0.156	0.049	1.94e-103	4	nrxn1b	0.107	Hyp
1902	5.04e-52	1.11306	0.237	0.127	1.3e-47	4	hspbp1	0.11	Hyp
1903	0	1.11222	0.677	0.274	0	4	si:ch73-119p20.1	0.403	Hyp
1904	2.39e-196	1.11208	0.367	0.137	6.17e-192	4	ENSDARG00000088842	0.23	Hyp
1905	1.37e-153	1.11199	0.422	0.191	3.54e-149	4	si:ch211-195b15.8	0.231	Hyp
1906	4.99e-127	1.10722	0.282	0.114	1.29e-122	4	fkbp4	0.168	Hyp
1907	3.09e-92	1.10638	0.18	0.067	7.99e-88	4	ENSDARG00000074363	0.113	Hyp
1908	6.11e-121	1.10579	0.284	0.117	1.58e-116	4	pcyt2	0.167	Hyp
1909	2.07e-113	1.10353	0.216	0.08	5.36e-109	4	scrn2	0.136	Hyp
1910	2.08e-288	1.10347	0.67	0.301	5.38e-284	4	pcdh17	0.369	Hyp
1911	1.32e-184	1.10333	0.349	0.13	3.42e-180	4	syngr3a	0.219	Hyp
1912	1.17e-86	1.1026	0.19	0.075	3.02e-82	4	wbp2	0.115	Hyp
1913	0	1.10156	0.984	0.731	0	4	gapdhs	0.253	Hyp
1914	3.56e-179	1.09394	0.353	0.135	9.21e-175	4	si:dkey-172j4.3	0.218	Hyp
1915	8.59e-134	1.09061	0.376	0.171	2.22e-129	4	diras1a	0.205	Hyp
1916	2.68e-102	1.09054	0.206	0.078	6.92e-98	4	slc7a14a	0.128	Hyp
1917	1.07e-276	1.0883	0.76	0.391	2.76e-272	4	fam49al	0.369	Hyp
1918	2.27e-197	1.08803	0.432	0.177	5.88e-193	4	prkar1b	0.255	Hyp
1919	4.1e-90	1.08725	0.198	0.078	1.06e-85	4	tiparp	0.12	Hyp
1920	1.5e-92	1.0841	0.165	0.059	3.87e-88	4	eef1a1l2	0.106	Hyp
1921	6.13e-217	1.08236	0.452	0.179	1.59e-212	4	ENSDARG00000093058	0.273	Hyp
1922	2.35e-219	1.08216	0.516	0.223	6.08e-215	4	CU929259.1	0.293	Hyp
1923	1.42e-113	1.08106	0.308	0.137	3.68e-109	4	slc32a1	0.171	Hyp
1924	1.13e-141	1.07972	0.329	0.136	2.93e-137	4	cnksr2a	0.193	Hyp
1925	2.55e-208	1.07933	0.378	0.138	6.59e-204	4	slc6a1a	0.24	Hyp
1926	1.62e-127	1.07721	0.323	0.139	4.19e-123	4	rps6ka1	0.184	Hyp
1927	2.79e-88	1.07635	0.182	0.069	7.22e-84	4	spred1	0.113	Hyp
1928	2.41e-117	1.07388	0.22	0.081	6.24e-113	4	top1	0.139	Hyp
1929	2.68e-89	1.07234	0.264	0.119	6.94e-85	4	cited4a	0.145	Hyp
1930	5.73e-171	1.07141	0.353	0.138	1.48e-166	4	slc24a6a	0.215	Hyp
1931	3.18e-216	1.07024	0.467	0.19	8.23e-212	4	mbnl2	0.277	Hyp
1932	5.68e-245	1.06558	0.535	0.223	1.47e-240	4	necap1	0.312	Hyp
1933	2.36e-66	1.0635	0.181	0.079	6.11e-62	4	arl4ab	0.102	Hyp
1934	8.68e-232	1.06235	0.534	0.229	2.24e-227	4	gpia	0.305	Hyp
1935	1.04e-255	1.0599	0.614	0.277	2.68e-251	4	pafah1b1b	0.337	Hyp
1936	2.09e-218	1.05946	0.473	0.192	5.42e-214	4	ubl3a	0.281	Hyp
1937	8.16e-131	1.0588	0.233	0.083	2.11e-126	4	zgc:77880	0.15	Hyp
1938	6.98e-121	1.05845	0.204	0.07	1.81e-116	4	degs1	0.134	Hyp
1939	2.67e-102	1.05771	0.177	0.062	6.9e-98	4	ppm1ab	0.115	Hyp
1940	1.73e-103	1.05646	0.251	0.104	4.47e-99	4	fbxl16	0.147	Hyp
1941	0	1.05578	0.799	0.369	0	4	eno1a	0.43	Hyp
1942	9.86e-227	1.05519	0.5	0.207	2.55e-222	4	si:ch211-26b3.4	0.293	Hyp
1943	5.25e-124	1.0541	0.264	0.103	1.36e-119	4	CU856539.1	0.161	Hyp
1944	1e-105	1.05322	0.233	0.092	2.59e-101	4	dlg1l	0.141	Hyp
1945	0	1.04941	0.862	0.467	0	4	atp1a3a	0.395	Hyp
1946	1.7e-88	1.0471	0.169	0.062	4.41e-84	4	ptprr	0.107	Hyp
1947	1.91e-113	1.04657	0.296	0.128	4.94e-109	4	mapk8ip1a	0.168	Hyp
1948	2.56e-197	1.04545	0.45	0.186	6.62e-193	4	grin2db	0.264	Hyp
1949	2.57e-102	1.04479	0.208	0.079	6.64e-98	4	arhgef9a	0.129	Hyp
1950	4.69e-130	1.04419	0.253	0.094	1.21e-125	4	ENSDARG00000098810	0.159	Hyp
1951	1.8e-89	1.03943	0.223	0.093	4.66e-85	4	frmd3	0.13	Hyp
1952	1.47e-94	1.03831	0.191	0.072	3.81e-90	4	pcdh15b	0.119	Hyp
1953	8.26e-124	1.03658	0.274	0.109	2.14e-119	4	slc7a8a	0.165	Hyp
1954	1.45e-87	1.03642	0.18	0.069	3.74e-83	4	ical1	0.111	Hyp
1955	8.2e-64	1.03524	0.182	0.081	2.12e-59	4	vav3b	0.101	Hyp
1956	1.08e-161	1.03296	0.411	0.178	2.8e-157	4	tub	0.233	Hyp
1957	7.38e-93	1.03143	0.204	0.081	1.91e-88	4	mapk3	0.123	Hyp
1958	3.16e-104	1.03125	0.207	0.077	8.18e-100	4	tead1b	0.13	Hyp
1959	3.68e-92	1.02941	0.185	0.07	9.52e-88	4	slc9a6a	0.115	Hyp
1960	1.99e-113	1.02834	0.367	0.18	5.15e-109	4	slc17a6b	0.187	Hyp
1961	9.25e-84	1.02711	0.187	0.074	2.39e-79	4	ENSDARG00000105121	0.113	Hyp
1962	7.61e-132	1.02044	0.264	0.1	1.97e-127	4	glo1	0.164	Hyp
1963	1.27e-257	1.01945	0.626	0.279	3.27e-253	4	rab6bb	0.347	Hyp
1964	3.39e-100	1.01831	0.241	0.1	8.76e-96	4	adcy2b	0.141	Hyp
1965	4.39e-306	1.01815	0.718	0.328	1.13e-301	4	calm3a.1	0.39	Hyp
1966	1.26e-186	1.01719	0.39	0.153	3.26e-182	4	hk1	0.237	Hyp
1967	1.22e-231	1.0165	0.576	0.257	3.16e-227	4	mtbl	0.319	Hyp
1968	1.94e-228	1.01542	0.476	0.188	5.02e-224	4	frmpd3	0.288	Hyp
1969	2.44e-179	1.01453	0.401	0.163	6.31e-175	4	atox1	0.238	Hyp
1970	6.4e-176	1.01404	0.37	0.145	1.66e-171	4	ntrk2b	0.225	Hyp
1971	5.64e-225	1.0096	0.505	0.209	1.46e-220	4	atp6v1b2	0.296	Hyp
1972	9.12e-119	1.00817	0.266	0.106	2.36e-114	4	prkag2a	0.16	Hyp
1973	4.45e-102	1.00609	0.21	0.08	1.15e-97	4	pygmb	0.13	Hyp
1974	4.03e-123	1.00429	0.26	0.101	1.04e-118	4	tmem14ca	0.159	Hyp
1975	5.85e-76	1.00089	0.167	0.066	1.51e-71	4	pbxip1a	0.101	Hyp
1976	7.14e-115	1.00012	0.269	0.111	1.85e-110	4	spon1a	0.158	Hyp
1977	8.06e-187	0.99858	0.381	0.147	2.08e-182	4	mbnl3	0.234	Hyp
1978	3.36e-132	0.998311	0.313	0.129	8.69e-128	4	etnk1	0.184	Hyp
1979	1.02e-154	0.997672	0.382	0.162	2.63e-150	4	nupr1a	0.22	Hyp
1980	2.64e-200	0.994746	0.751	0.447	6.83e-196	4	hist2h2l	0.304	Hyp
1981	7.94e-203	0.993924	0.529	0.236	2.05e-198	4	hivep2a	0.293	Hyp
1982	9.11e-85	0.993662	0.182	0.07	2.36e-80	4	gramd1bb	0.112	Hyp
1983	1.2e-62	0.992261	0.243	0.122	3.11e-58	4	tafa5l	0.121	Hyp
1984	4.96e-220	0.990202	0.606	0.287	1.28e-215	4	chac1	0.319	Hyp
1985	3.9e-94	0.98552	0.193	0.073	1.01e-89	4	tmem9	0.12	Hyp
1986	2.92e-118	0.985053	0.253	0.098	7.55e-114	4	rgs9b	0.155	Hyp
1987	2.59e-108	0.983573	0.28	0.118	6.7e-104	4	rgs16	0.162	Hyp
1988	2.93e-145	0.983155	0.338	0.139	7.58e-141	4	spock2	0.199	Hyp
1989	2.96e-276	0.982733	0.617	0.257	7.66e-272	4	sh3gl2a	0.36	Hyp
1990	0	0.982297	0.929	0.582	0	4	rnasekb	0.347	Hyp
1991	2.43e-139	0.98199	0.298	0.117	6.28e-135	4	CABZ01087224.1	0.181	Hyp
1992	6.46e-171	0.97935	0.394	0.162	1.67e-166	4	mapk1	0.232	Hyp
1993	8.02e-100	0.977822	0.237	0.097	2.07e-95	4	clip3	0.14	Hyp
1994	3.62e-156	0.970347	0.435	0.196	9.36e-152	4	lin7a	0.239	Hyp
1995	2.06e-163	0.96967	0.429	0.189	5.32e-159	4	sept5a	0.24	Hyp
1996	1.1e-89	0.969295	0.18	0.068	2.83e-85	4	idh1	0.112	Hyp
1997	2.11e-151	0.968644	0.331	0.131	5.45e-147	4	cacna1ia	0.2	Hyp
1998	1.85e-268	0.968209	0.724	0.354	4.79e-264	4	atp6ap2	0.37	Hyp
1999	3.12e-129	0.965561	0.364	0.163	8.06e-125	4	pde3b	0.201	Hyp
[truncated: 48,233 more rows]
[truncated: 1 more columns]

## Sheet: Cluster size
Cell Ident	Size	Freq
DHab_1	212	0.00142422
DHab_2	147	0.000987551
DHab_3	145	0.000974115
DHab_4	125	0.000839755
DHab_5	110	0.000738984
DHab_6	90	0.000604623
DHab_7	87	0.000584469
DHab_8	75	0.000503853
DHab_9	40	0.000268721
Di_1_IN	691	0.00464216
Di_2	598	0.00401739
Di_3	332	0.00223039
Di_4	287	0.00192808
Di_5	153	0.00102786
Di_6	152	0.00102114
Di_7	182	0.00122268
Endothelial_1	891	0.00598577
Endothelial_2	502	0.00337245
Ependymal_1	1031	0.0069263
Ependymal_2	1266	0.00850504
Epethelial cells	260	0.00174669
Erythrocytes	270	0.00181387
Ganglia	513	0.00344635
GC_1	2843	0.0190994
GC_2	2671	0.0179439
GC_3	2618	0.0175878
GC_4	2406	0.0161636
GC_5	1792	0.0120387
GC_6	1501	0.0100838
GC_7	1143	0.00767872
GC_8	946	0.00635526
GC_9	591	0.00397036
HB_1	479	0.00321794
HB_2	245	0.00164592
HB_3	25	0.000167951
HB_4	131	0.000880063
HB_5	481	0.00323138
HB_6	46	0.00030903
Hyp_1	3618	0.0243059
Hyp_2	2930	0.0196838
Hyp_3	1452	0.00975459
Hyp_4	1495	0.0100435
Hyp_5	715	0.0048034
Hyp_6	498	0.00334558
Hyp_7	145	0.000974115
IN_1	2425	0.0162912
IN_2	124	0.000833037
MB_1	13294	0.0893096
MB_2	4428	0.0297475
MB_3	1401	0.00941197
MB_4	161	0.0010816
MB_5	73	0.000490417
MB_het	1204	0.00808852
Microglia	2009	0.0134965
Neuron_1	759	0.00509899
Neuron_2	1226	0.00823631
Neuron_adarb2+	157	0.00105473
Neuron_cdh4+_roraa+	1854	0.0124552
Neuron_eomesa+_zic2a+	189	0.00126971
Neuron_fstl5+	617	0.00414503
Neuron_grm2a+	422	0.00283501
Neuron_mef2cb+	217	0.00145781
Neuron_neto1l+_cntn4+	1052	0.00706738
Neuron_tac1+_pou6f2	122	0.000819601
Neuron_zbtb18+_neurod1+	80	0.000537443
Neuron_zeb2a+	243	0.00163248
OB	80	0.000537443
Oligodendrocyte_1	1824	0.0122537
Oligodendrocyte_2	598	0.00401739
Oligodendrocyte_3	286	0.00192136
OPC	959	0.0064426
OT_1	2234	0.0150081
OT_2	2111	0.0141818
OT_3	1633	0.0109706
OT_4	901	0.00605295
OT_5	741	0.00497807
OT_6	469	0.00315076
Pal_1	1462	0.00982177
Pal_9	249	0.00167279
Pal_10	182	0.00122268
Pal_11	142	0.000953961
Pal_2	1090	0.00732266
Pal_3	1011	0.00679194
Pal_4	964	0.00647619
Pal_5	948	0.0063687
Pal_6	877	0.00589172
Pal_7	801	0.00538115
Pal_8	472	0.00317091
Pericytes	1038	0.00697332
Pineal	56	0.00037621
POA_1	928	0.00623434
POA_2	129	0.000866627
Precursor_1	652	0.00438016
Precursor_2(srrm4)	602	0.00404426
Precursor_3(RG)	182	0.00122268
Prog_1	9939	0.0667706
Prog_2	9402	0.063163
Prog_3	8541	0.0573788
Prog_4	616	0.00413831
Prog_5	98	0.000658368
Prog/Diff	3854	0.0258913
PurN_1	932	0.00626121
PurN_2	387	0.00259988
PurN_3	325	0.00218336
PurN_4	295	0.00198182
PurN_5	189	0.00126971
PurN_6	272	0.00182731
RG_1	2650	0.0178028
RG_2	1579	0.0106078
RG_3	518	0.00347994
RG_4	463	0.00311045
RG_5	108	0.000725548
RG_6	57	0.000382928
RG_7	46	0.00030903
SubPal_1	684	0.00459514
SubPal_2	538	0.0036143
SubPal_3	481	0.00323138
SubPal_4	389	0.00261332
SubPal_5	318	0.00213634
SubPal_6	303	0.00203557
SubPal_7	1005	0.00675163
SubPal_8	474	0.00318435
Tel	301	0.00202213
Tel_IN	335	0.00225054
TL_1	1995	0.0134025
TL_2	1298	0.00872001
Unk_1	1217	0.00817585
Unk_2	303	0.00203557
URL_1	2687	0.0180514
URL_2	1654	0.0111116
URL_3	1057	0.00710097
VHab_1	242	0.00162577
VHab_2	241	0.00161905
VHab_3	184	0.00123612
VHab_4	117	0.00078601
VHab_5	95	0.000638214
VHab_6	56	0.00037621

## Sheet: GranuleCells_TL
	p_val	avg_log2FC	pct.1	pct.2	p_val_adj	cluster	gene	pct.diff	Sub-Cluster.ids	Legend
1	0	7.16853	0.232	0.002	0	4	pgam2	0.23	TL_1	GC = Granule cells
2	0	6.51489	0.743	0.02	0	4	galn	0.723	TL_1	TL = Torus Longitudinalis
3	0	5.43383	0.205	0.008	0	4	trabd2b	0.197	TL_1
4	0	5.31003	0.312	0.01	0	4	ncaldb	0.302	TL_1
5	0	5.20105	0.113	0.003	0	4	cav2	0.11	TL_1
6	0	4.88906	0.433	0.021	0	4	cbln2a	0.412	TL_1
7	0	4.88294	0.102	0.003	0	4	si:ch211-157b11.8	0.099	TL_1
8	0	4.74613	0.224	0.009	0	4	sema3ab	0.215	TL_1
9	0	4.73147	0.188	0.009	0	4	krt5	0.179	TL_1
10	0	4.59969	0.906	0.097	0	4	unc5a	0.809	TL_1
11	0	4.38424	0.186	0.011	0	4	nfatc1	0.175	TL_1
12	0	4.18849	0.197	0.012	0	4	CT573817.1	0.185	TL_1
13	0	4.16946	0.222	0.015	0	4	rapgef5b	0.207	TL_1
14	0	4.10307	0.417	0.03	0	4	tp53i11a	0.387	TL_1
15	0	4.0785	0.697	0.058	0	4	hs3st4	0.639	TL_1
16	0	3.9728	0.781	0.075	0	4	pvalb7	0.706	TL_1
17	0	3.93437	0.38	0.03	0	4	htr2cl1	0.35	TL_1
18	0	3.91104	0.248	0.018	0	4	mid1	0.23	TL_1
19	3.55102186477793e-275	3.90504	0.126	0.01	9.18187723575629e-271	4	adcy1a	0.116	TL_1
20	0	3.88259	0.463	0.041	0	4	cntn5	0.422	TL_1
21	0	3.79192	0.312	0.029	0	4	slc17a6a	0.283	TL_1
22	0	3.716	0.807	0.106	0	4	hpcal4	0.701	TL_1
23	0	3.69401	0.163	0.013	0	4	ENSDARG00000031345	0.15	TL_1
24	0	3.66687	0.175	0.017	0	4	plppr3b	0.158	TL_1
25	0	3.65313	0.378	0.027	0	4	ngb	0.351	TL_1
26	4.39487694423753e-271	3.62459	0.103	0.006	1.1363833314715e-266	4	si:rp71-1h20.9	0.097	TL_1
27	0	3.57199	0.791	0.112	0	4	gabbr1a	0.679	TL_1
28	7.8706794913897e-278	3.27936	0.173	0.021	2.03512159608863e-273	4	greb1l	0.152	TL_1
29	0	3.1986	0.3	0.034	0	4	rasa4	0.266	TL_1
30	0	3.19749	0.644	0.087	0	4	tcap	0.557	TL_1
31	0	3.19504	0.167	0.015	0	4	cobll1a	0.152	TL_1
32	0	3.11433	0.429	0.058	0	4	hs6st1b	0.371	TL_1
33	1.8953177987902e-212	3.0971	0.133	0.016	4.90072323233182e-208	4	tulp1b	0.117	TL_1
34	0	3.09576	0.189	0.021	0	4	BX571768.1	0.168	TL_1
35	0	3.07663	0.283	0.032	0	4	crlf3	0.251	TL_1
36	0	3.06269	0.54	0.071	0	4	clu	0.469	TL_1
37	0	2.9956	0.451	0.057	0	4	neurod6a	0.394	TL_1
38	2.11099876615768e-182	2.95341	0.122	0.016	5.45840950965391e-178	4	irx5a	0.106	TL_1
39	0	2.94495	0.37	0.049	0	4	rnf128a	0.321	TL_1
40	0	2.92266	0.336	0.046	0	4	otx1	0.29	TL_1
41	0	2.91496	0.904	0.183	0	4	lmo4b	0.721	TL_1
42	0	2.87643	0.247	0.033	0	4	lrfn4a	0.214	TL_1
43	0	2.82152	0.545	0.078	0	4	hs6st1a	0.467	TL_1
44	0	2.81521	0.355	0.053	0	4	dhrs3b	0.302	TL_1
45	7.75791756286131e-186	2.68201	0.122	0.016	2.00596474422905e-181	4	mgll	0.106	TL_1
46	0	2.67861	0.445	0.063	0	4	cpne8	0.382	TL_1
47	3.36592589857295e-197	2.66866	0.163	0.027	8.70327459594009e-193	4	fscn1b	0.136	TL_1
48	0	2.64799	0.671	0.133	0	4	tmsb1	0.538	TL_1
49	0	2.64637	0.274	0.044	0	4	camk1b	0.23	TL_1
50	7.36992502490586e-138	2.63985	0.116	0.02	1.90564151368991e-133	4	slc29a4	0.096	TL_1
51	2.50299211595673e-255	2.63839	0.215	0.037	6.47198671422932e-251	4	necab2	0.178	TL_1
52	0	2.60487	0.256	0.043	0	4	si:dkeyp-9d4.3	0.213	TL_1
53	3.27521624451095e-280	2.55808	0.229	0.038	8.46872664343197e-276	4	irx1a	0.191	TL_1
54	9.90827313742992e-135	2.54081	0.106	0.017	2.56198218514525e-130	4	camkva	0.089	TL_1
55	0	2.53506	0.371	0.062	0	4	lef1	0.309	TL_1
56	2.2790122732202e-243	2.52606	0.156	0.02	5.89284203486548e-239	4	nefma	0.136	TL_1
57	0	2.52462	0.278	0.052	0	4	znrf3	0.226	TL_1
58	0	2.51911	0.527	0.098	0	4	ptprea	0.429	TL_1
59	1.57475161784108e-267	2.50717	0.229	0.04	4.07183525825169e-263	4	tmem237a	0.189	TL_1
60	0	2.50014	0.319	0.038	0	4	wu:fj39g12	0.281	TL_1
61	6.98876446163093e-158	2.43109	0.143	0.026	1.80708482684391e-153	4	rxfp1	0.117	TL_1
62	2.82275540514807e-162	2.42581	0.15	0.028	7.29879865109137e-158	4	irx3a	0.122	TL_1
63	1.91623653506496e-178	2.41827	0.165	0.031	4.95481280871747e-174	4	nkd1	0.134	TL_1
64	0	2.414	0.527	0.118	0	4	nav3	0.409	TL_1
65	0	2.36868	0.225	0.032	0	4	ENSDARG00000098810	0.193	TL_1
66	7.83185021803028e-254	2.31901	0.228	0.042	2.02508151087609e-249	4	bcar1	0.186	TL_1
67	0	2.30991	0.466	0.092	0	4	kcnj19b	0.374	TL_1
68	2.84899890230885e-160	2.29853	0.147	0.027	7.3666564617e-156	4	irx2a	0.12	TL_1
69	2.2334313247392e-94	2.29161	0.109	0.024	5.77498337637814e-90	4	cox4i2	0.085	TL_1
70	9.69710982814529e-281	2.26895	0.251	0.045	2.50738168826353e-276	4	itsn2b	0.206	TL_1
71	9.12038641911478e-201	2.26041	0.216	0.047	2.35825831639051e-196	4	znrf1	0.169	TL_1
72	4.56750637214957e-188	2.235	0.18	0.035	1.18102012264672e-183	4	il1rapl2	0.145	TL_1
73	0	2.19109	0.887	0.244	0	4	edil3a	0.643	TL_1
74	3.72560656785824e-154	2.18535	0.152	0.03	9.63330090251106e-150	4	gsto1	0.122	TL_1
75	1.27100593159713e-270	2.18154	0.307	0.07	3.28644003733071e-266	4	xkr6b	0.237	TL_1
76	0	2.17339	0.792	0.242	0	4	camk2n1a	0.55	TL_1
77	0	2.15312	0.584	0.143	0	4	fxyd6	0.441	TL_1
78	4.11019155140435e-250	2.13563	0.276	0.061	1.06277222944662e-245	4	fam155a	0.215	TL_1
79	0	2.13218	0.76	0.184	0	4	fxyd1	0.576	TL_1
80	6.76789532959351e-167	2.12109	0.15	0.027	1.74997469537299e-162	4	si:ch73-344o19.1	0.123	TL_1
81	1.2099697894124e-146	2.08303	0.182	0.044	3.12861888448364e-142	4	axin2	0.138	TL_1
82	0	2.06433	0.778	0.227	0	4	cadm1a	0.551	TL_1
83	1.55687715038459e-127	2.06118	0.132	0.027	4.02561724774943e-123	4	zfpm1	0.105	TL_1
84	2.13895257912361e-298	2.04904	0.35	0.083	5.53068968383992e-294	4	arhgap12b	0.267	TL_1
85	0	2.04117	0.904	0.467	0	4	zgc:65894	0.437	TL_1
86	5.18076935511325e-288	2.00779	0.35	0.085	1.33959153215163e-283	4	rasal2	0.265	TL_1
87	1.05213014848881e-79	1.98259	0.105	0.026	2.72049292494752e-75	4	sulf2a	0.079	TL_1
88	2.62853039127364e-116	1.96592	0.149	0.037	6.79659103271624e-112	4	cep112	0.112	TL_1
89	0	1.93925	0.425	0.108	0	4	nck2a	0.317	TL_1
90	4.20045693277135e-136	1.93903	0.127	0.023	1.08611214910669e-131	4	sv2ca	0.104	TL_1
91	0	1.93806	0.986	0.722	0	4	sncb	0.264	TL_1
92	0	1.93517	0.887	0.343	0	4	rab6ba	0.544	TL_1
93	5.13925670641039e-113	1.93181	0.134	0.03	1.32885760657653e-108	4	herc7	0.104	TL_1
94	0	1.91826	0.568	0.169	0	4	uchl1	0.399	TL_1
95	2.39841567010465e-303	1.91481	0.324	0.069	6.2015833981896e-299	4	cdk15	0.255	TL_1
96	4.05044917513453e-66	1.90971	0.105	0.03	1.04732464321454e-61	4	prxl2b	0.075	TL_1
97	2.84772203350907e-187	1.89797	0.248	0.063	7.36335486204441e-183	4	atp2a2a	0.185	TL_1
98	1.83030378310596e-84	1.88078	0.112	0.028	4.73261649197708e-80	4	nyap2a	0.084	TL_1
99	0	1.85382	0.643	0.195	0	4	kif26ba	0.448	TL_1
100	1.24445286467746e-121	1.83756	0.163	0.041	3.2177817721965e-117	4	rhobtb4	0.122	TL_1
101	1.23093822435803e-242	1.83269	0.341	0.092	3.18283696672257e-238	4	zgc:92140	0.249	TL_1
102	0	1.83133	0.962	0.497	0	4	igsf21a	0.465	TL_1
103	1.72272259597582e-90	1.8299	0.107	0.024	4.45444381641467e-86	4	dhrs13a.1	0.083	TL_1
104	6.83735732694024e-224	1.81215	0.244	0.053	1.76793548402694e-219	4	crabp1a	0.191	TL_1
105	1.18363608369941e-156	1.80444	0.208	0.052	3.06052782162157e-152	4	rab3b	0.156	TL_1
106	0	1.80156	0.984	0.601	0	4	luzp2	0.383	TL_1
107	0	1.7957	0.452	0.117	0	4	hs6st3b	0.335	TL_1
108	0	1.7789	0.689	0.284	0	4	vat1	0.405	TL_1
109	0	1.756	0.99	0.748	0	4	gpm6ab	0.242	TL_1
110	0	1.74314	0.38	0.086	0	4	ptprua	0.294	TL_1
111	6.92297393439275e-139	1.73921	0.174	0.041	1.79007337021593e-134	4	lingo2a	0.133	TL_1
112	1.03887292636292e-113	1.72704	0.175	0.049	2.68621372569659e-109	4	FQ790211.1	0.126	TL_1
113	0	1.72424	0.654	0.231	0	4	rab6bb	0.423	TL_1
114	2.30992755709133e-83	1.71107	0.107	0.026	5.97277968437105e-79	4	pik3r2	0.081	TL_1
115	1.76750416919588e-145	1.70794	0.188	0.046	4.57023553028979e-141	4	scrn2	0.142	TL_1
116	6.97584356828215e-220	1.70402	0.36	0.109	1.80374387145072e-215	4	pknox2	0.251	TL_1
117	2.40289790729074e-208	1.69528	0.297	0.079	6.21317311888168e-204	4	ubl3a	0.218	TL_1
118	0	1.69355	0.583	0.195	0	4	oaz2b	0.388	TL_1
119	2.28756251976556e-86	1.6807	0.144	0.042	5.91495040735782e-82	4	patj	0.102	TL_1
120	1.07451070327531e-232	1.6755	0.334	0.09	2.77836232545896e-228	4	cbln2b	0.244	TL_1
121	6.8684946694191e-187	1.67514	0.235	0.056	1.7759866666717e-182	4	cetn2	0.179	TL_1
122	9.76945164047299e-249	1.66718	0.338	0.087	2.5260871106771e-244	4	ak1	0.251	TL_1
123	1.20551332852473e-95	1.66498	0.163	0.049	3.11709581356638e-91	4	serpini1	0.114	TL_1
124	4.99369886936544e-228	1.66378	0.265	0.059	1.29122071665182e-223	4	BX511120.2	0.206	TL_1
125	2.00916069264445e-155	1.65614	0.212	0.054	5.19508680297074e-151	4	slc1a2b	0.158	TL_1
126	9.77362265689773e-77	1.65519	0.11	0.029	2.52716561039405e-72	4	foxo6a	0.081	TL_1
127	1.48703642970658e-136	1.64726	0.191	0.05	3.8450300962923e-132	4	kcnc2	0.141	TL_1
128	3.59698380400911e-214	1.64405	0.284	0.071	9.30072102202636e-210	4	hdac9b	0.213	TL_1
129	2.5391180216764e-92	1.63958	0.128	0.033	6.56539746864866e-88	4	tbc1d8b	0.095	TL_1
130	1.03860135022243e-160	1.63593	0.213	0.052	2.68551151127013e-156	4	mstnb	0.161	TL_1
131	0	1.62993	0.985	0.706	0	4	syt1a	0.279	TL_1
132	7.42485585914433e-91	1.62603	0.156	0.046	1.91984497949895e-86	4	pawr	0.11	TL_1
133	0	1.62081	0.683	0.24	0	4	syn2a	0.443	TL_1
134	2.95162523248885e-187	1.61713	0.313	0.094	7.63201736364642e-183	4	syngr3a	0.219	TL_1
135	8.63831671644529e-67	1.61484	0.12	0.037	2.23360955337126e-62	4	tns1a	0.083	TL_1
136	1.66413208854428e-208	1.61341	0.326	0.093	4.30294634134894e-204	4	ahcyl1	0.233	TL_1
137	3.25211909536584e-208	1.60303	0.336	0.099	8.40900434488746e-204	4	pabpc1b	0.237	TL_1
138	0	1.60181	0.906	0.492	0	4	vamp2	0.414	TL_1
139	0	1.60094	0.865	0.381	0	4	tmsb2	0.484	TL_1
140	3.76884101578773e-74	1.59597	0.113	0.031	9.74509221452234e-70	4	faim2a	0.082	TL_1
141	4.67124605675928e-287	1.59244	0.428	0.121	1.20784409289625e-282	4	cplx2.1	0.307	TL_1
142	0	1.57673	0.778	0.306	0	4	maptb	0.472	TL_1
143	1.04564052229265e-303	1.57562	0.579	0.21	2.70371269849211e-299	4	stxbp5a	0.369	TL_1
144	1.34304894857319e-220	1.57371	0.313	0.082	3.4727216663257e-216	4	map2k1	0.231	TL_1
145	8.11615262266313e-109	1.5692	0.152	0.039	2.09859358364201e-104	4	foxo6b	0.113	TL_1
146	0	1.56848	0.441	0.086	0	4	cntn4	0.355	TL_1
147	2.6457791179936e-164	1.56752	0.247	0.067	6.84119106539606e-160	4	kcnh3	0.18	TL_1
148	2.41027092843183e-64	1.55324	0.102	0.028	6.23223753964618e-60	4	rgs7bpb	0.074	TL_1
149	2.02223150267492e-180	1.55079	0.298	0.088	5.22888399646655e-176	4	mpped1	0.21	TL_1
150	1.59972086324616e-69	1.54333	0.128	0.04	4.1363982360956e-65	4	camkk1a	0.088	TL_1
151	6.52153293999019e-276	1.54293	0.556	0.208	1.68627277229326e-271	4	fam49al	0.348	TL_1
152	8.48924480876415e-81	1.54042	0.163	0.054	2.19506403020215e-76	4	smdt1a	0.109	TL_1
153	7.75039287358975e-223	1.53793	0.369	0.11	2.0040190853241e-218	4	csmd3a	0.259	TL_1
154	0	1.52354	0.699	0.29	0	4	atp6v0b	0.409	TL_1
155	1.87175120513035e-93	1.52087	0.161	0.048	4.83978709110555e-89	4	arhgef9b	0.113	TL_1
156	5.29282355528602e-101	1.52013	0.14	0.036	1.36856538669031e-96	4	cry-dash	0.104	TL_1
157	0	1.51837	0.774	0.333	0	4	sypa	0.441	TL_1
158	9.56145935665919e-250	1.51696	0.49	0.171	2.47230654585137e-245	4	klf7b	0.319	TL_1
159	7.30569200530795e-106	1.50452	0.175	0.051	1.88903278181248e-101	4	rras2	0.124	TL_1
160	9.62939534092241e-151	1.49965	0.25	0.073	2.48987275330231e-146	4	sdhaf4	0.177	TL_1
161	0	1.49853	0.833	0.397	0	4	atp6ap2	0.436	TL_1
162	1.1426065850465e-179	1.48709	0.354	0.12	2.95443784695473e-175	4	si:dkeyp-77h1.4	0.234	TL_1
163	8.69616012821258e-123	1.48687	0.224	0.07	2.24856612435193e-118	4	kcnk10a	0.154	TL_1
164	2.34417599110541e-66	1.48231	0.158	0.058	6.06133586020126e-62	4	ptprdb	0.1	TL_1
165	0	1.47812	0.694	0.29	0	4	syt11a	0.404	TL_1
166	3.4812854145892e-56	1.47797	0.107	0.034	9.00155969650329e-52	4	chst2b	0.073	TL_1
167	1.04209881353282e-247	1.47283	0.452	0.147	2.69455490215182e-243	4	sult4a1	0.305	TL_1
168	8.59283251956736e-61	1.45839	0.118	0.038	2.22184870458453e-56	4	sh3bp5b	0.08	TL_1
169	3.33673177004176e-109	1.45297	0.203	0.063	8.62778733779697e-105	4	selenoj	0.14	TL_1
170	1.76710776683937e-77	1.45184	0.114	0.03	4.56921055271655e-73	4	tfb1m	0.084	TL_1
171	1.29620353700948e-73	1.44635	0.113	0.031	3.35159348564542e-69	4	CR759843.2	0.082	TL_1
172	7.56572433720757e-242	1.43582	0.481	0.166	1.95626934187176e-237	4	syn1	0.315	TL_1
173	1.43777592111763e-196	1.43525	0.349	0.108	3.71765719923384e-192	4	slc2a3a	0.241	TL_1
174	1.07573779479445e-161	1.43454	0.222	0.056	2.78153521600001e-157	4	bhlhe41	0.166	TL_1
175	0	1.43228	0.786	0.4	0	4	dnajc5aa	0.386	TL_1
176	3.71518675453579e-201	1.43065	0.433	0.157	9.60635839120318e-197	4	rap1b	0.276	TL_1
177	0	1.42849	0.683	0.279	0	4	pclob	0.404	TL_1
178	7.08032256186445e-83	1.42569	0.181	0.063	1.83075900482129e-78	4	zmynd8	0.118	TL_1
179	0	1.42471	0.985	0.774	0	4	atp6v0cb	0.211	TL_1
180	6.60367188681546e-137	1.42445	0.286	0.098	1.70751143977387e-132	4	nrxn2b	0.188	TL_1
181	4.50246477623973e-222	1.4244	0.323	0.085	1.16420231719231e-217	4	syt13	0.238	TL_1
182	0	1.42355	0.881	0.491	0	4	brinp2	0.39	TL_1
183	7.98759322847121e-63	1.41753	0.122	0.039	2.0653519810858e-58	4	zgc:114120	0.083	TL_1
184	1.73138413021997e-261	1.41661	0.521	0.183	4.47683994550976e-257	4	rab3ab	0.338	TL_1
185	2.69803232979908e-140	1.411	0.281	0.093	6.97630219516148e-136	4	capns1b	0.188	TL_1
186	0	1.40623	0.831	0.432	0	4	sv2a	0.399	TL_1
187	3.73597306680052e-247	1.40449	0.579	0.234	9.66010555882611e-243	4	fat1a	0.345	TL_1
188	1.39482082631481e-118	1.40224	0.18	0.049	3.60658821060221e-114	4	pcsk6	0.131	TL_1
189	8.43057644724361e-200	1.39868	0.346	0.104	2.17989415196378e-195	4	ncs1a	0.242	TL_1
190	1.36792635690711e-147	1.39638	0.249	0.073	3.5370471810547e-143	4	smad3a	0.176	TL_1
191	0	1.39285	0.83	0.37	0	4	aldocb	0.46	TL_1
192	3.69304363656961e-307	1.39081	0.697	0.29	9.54910293107805e-303	4	pcdh19	0.407	TL_1
193	1.36703270477443e-105	1.38366	0.19	0.058	3.53473646473525e-101	4	nr4a3	0.132	TL_1
194	4.72421781515167e-120	1.37344	0.265	0.094	1.22154100046377e-115	4	arhgap1	0.171	TL_1
195	1.84503563310238e-131	1.37098	0.285	0.099	4.77070863651281e-127	4	csmd1a	0.186	TL_1
196	1.03536899382386e-83	1.36347	0.167	0.054	2.67715360733035e-79	4	scamp5a	0.113	TL_1
197	8.99363276392876e-233	1.36335	0.472	0.164	2.32548362376906e-228	4	adgrb1a	0.308	TL_1
198	3.49976853843172e-144	1.36224	0.353	0.134	9.04935150982291e-140	4	nol4lb	0.219	TL_1
199	0	1.36152	0.772	0.366	0	4	tspan7b	0.406	TL_1
200	3.60595377584851e-77	1.35923	0.142	0.044	9.3239146782115e-73	4	map3k22	0.098	TL_1
201	3.75326781747679e-164	1.35537	0.31	0.099	9.70482459564973e-160	4	atp6v1ab	0.211	TL_1
202	1.43549964702609e-217	1.34749	0.467	0.169	3.71177143731535e-213	4	atp6v1d	0.298	TL_1
203	2.10253110904705e-121	1.34661	0.241	0.078	5.43651468866295e-117	4	add3a	0.163	TL_1
204	1.44192983495225e-192	1.34578	0.461	0.178	3.72839797423603e-188	4	ephb3a	0.283	TL_1
205	1.03192110525424e-195	1.34302	0.372	0.119	2.66823840185588e-191	4	usp43a	0.253	TL_1
206	3.25233426822968e-211	1.34056	0.58	0.259	8.40956071736149e-207	4	zgc:153426	0.321	TL_1
207	0	1.33945	0.953	0.679	0	4	basp1	0.274	TL_1
208	1.59198656490161e-86	1.33735	0.188	0.065	4.11639966086609e-82	4	abat	0.123	TL_1
209	1.04855506236636e-142	1.33153	0.313	0.11	2.71124882476069e-138	4	nrip1b	0.203	TL_1
210	2.52736467539746e-163	1.32886	0.344	0.118	6.53500684117521e-159	4	schip1	0.226	TL_1
211	6.58063199427332e-280	1.3272	0.517	0.166	1.70155401475925e-275	4	slc38a3a	0.351	TL_1
212	1.78601933695194e-165	1.32497	0.367	0.131	4.61811019955664e-161	4	sept5a	0.236	TL_1
213	4.17443412563521e-124	1.32249	0.299	0.111	1.0793834318655e-119	4	nucb2a	0.188	TL_1
214	5.96324108765856e-292	1.32243	0.618	0.228	1.54191524803587e-287	4	syngr1a	0.39	TL_1
215	8.99724875271504e-297	1.32068	0.752	0.369	2.32641860998953e-292	4	clta	0.383	TL_1
216	3.82038310619229e-119	1.31942	0.251	0.085	9.87836459768142e-115	4	barhl1b	0.166	TL_1
217	4.11255873752507e-82	1.31868	0.155	0.049	1.06338431276186e-77	4	efr3bb	0.106	TL_1
218	1.01407461315497e-225	1.31616	0.42	0.136	2.62209272723481e-221	4	nlgn1	0.284	TL_1
219	4.13070817822983e-110	1.3152	0.185	0.054	1.06807721364489e-105	4	gabrd	0.131	TL_1
220	0	1.31407	0.982	0.657	0	4	snap25b	0.325	TL_1
221	0	1.3113	0.744	0.292	0	4	dusp5	0.452	TL_1
222	0	1.31021	0.855	0.443	0	4	eno1a	0.412	TL_1
223	5.68400669041961e-121	1.30367	0.206	0.06	1.4697136099418e-116	4	tmem42b	0.146	TL_1
224	0	1.30185	0.987	0.858	0	4	gapdhs	0.129	TL_1
225	5.95817022044994e-121	1.30148	0.245	0.081	1.54060407390174e-116	4	pgam1a	0.164	TL_1
226	4.86296586801634e-85	1.30122	0.133	0.037	1.25741708449298e-80	4	cabp1a	0.096	TL_1
227	4.84869924222939e-92	1.30103	0.216	0.077	1.25372816306325e-87	4	cntn1a	0.139	TL_1
228	2.57222985994544e-191	1.29506	0.538	0.234	6.65101474886093e-187	4	fam110b	0.304	TL_1
229	0	1.2921	0.925	0.601	0	4	atpv0e2	0.324	TL_1
230	4.79371891251385e-299	1.29073	0.511	0.157	1.23951189920871e-294	4	sprn2	0.354	TL_1
231	8.29889954027962e-287	1.28551	0.796	0.457	2.1458464541301e-282	4	hsbp1a	0.339	TL_1
232	6.02086008925435e-180	1.28521	0.447	0.174	1.5568137932785e-175	4	ctnnb1	0.273	TL_1
233	2.50997084103975e-288	1.28479	0.711	0.316	6.49003160367647e-284	4	nsfa	0.395	TL_1
234	2.06172568193153e-178	1.28029	0.402	0.144	5.33100409577035e-174	4	atp6v1c1a	0.258	TL_1
235	8.69425088361406e-148	1.27356	0.379	0.146	2.24807245097609e-143	4	pcdh1a	0.233	TL_1
236	6.13501753791204e-108	1.27268	0.244	0.086	1.58633148477792e-103	4	hrasb	0.158	TL_1
237	1.8190664799882e-118	1.27039	0.296	0.111	4.70356019730548e-114	4	grip1	0.185	TL_1
238	1.80589077447619e-176	1.26823	0.476	0.196	4.66949177556309e-172	4	stmn2b	0.28	TL_1
239	7.32220375675404e-55	1.2665	0.1	0.031	1.89330222538389e-50	4	zgc:114045	0.069	TL_1
240	3.85278613410558e-50	1.26649	0.1	0.033	9.96214910695679e-46	4	si:dkey-44g23.5	0.067	TL_1
241	5.70709015981685e-58	1.26381	0.101	0.03	1.47568230262384e-53	4	bbs5	0.071	TL_1
242	9.39631457845715e-104	1.2635	0.238	0.084	2.42960506055167e-99	4	cisd1	0.154	TL_1
243	1.25445578643787e-195	1.25784	0.543	0.24	3.24364632699239e-191	4	rhoab	0.303	TL_1
244	1.87829348995386e-218	1.25453	0.638	0.294	4.8567034769737e-214	4	tcf12	0.344	TL_1
245	6.63969923685289e-157	1.25372	0.383	0.144	1.71682703167305e-152	4	pgam1b	0.239	TL_1
246	5.13094487041777e-62	1.24809	0.172	0.068	1.32670841514392e-57	4	mylipa	0.104	TL_1
247	3.90825285195675e-103	1.24701	0.251	0.093	1.01055693993046e-98	4	nrg2a	0.158	TL_1
248	1.52097660005139e-34	1.24498	0.145	0.069	3.93278919475289e-30	4	gadd45ga	0.076	TL_1
249	5.77576522461819e-75	1.24412	0.152	0.05	1.49343961412952e-70	4	zgc:153431	0.102	TL_1
250	6.09243821185469e-242	1.24372	0.658	0.301	1.57532174843927e-237	4	snap91b	0.357	TL_1
251	1.65954827995007e-75	1.24179	0.198	0.076	4.2910939874669e-71	4	atrnl1a	0.122	TL_1
252	1.27756542837356e-81	1.24061	0.196	0.071	3.3034009281455e-77	4	eaf1	0.125	TL_1
253	3.96603541108436e-74	1.23942	0.178	0.065	1.02549777624408e-69	4	rgmb	0.113	TL_1
254	2.19319411953322e-259	1.23815	0.698	0.329	5.67094203487705e-255	4	ip6k2a	0.369	TL_1
255	3.40542012425526e-198	1.238	0.477	0.181	8.80539481528683e-194	4	pgk1	0.296	TL_1
256	6.5564556640644e-69	1.23665	0.184	0.071	1.69530274105713e-64	4	fads2	0.113	TL_1
257	6.41003152748121e-174	1.23509	0.368	0.125	1.65744185206082e-169	4	map1lc3a	0.243	TL_1
258	1.05174303326515e-97	1.23433	0.152	0.041	2.7194919611137e-93	4	asb5b	0.111	TL_1
259	7.45423054600527e-289	1.23379	0.731	0.333	1.92744039228058e-284	4	ndufa4	0.398	TL_1
260	8.8426176361838e-92	1.23289	0.21	0.074	2.28643564218805e-87	4	cdh6	0.136	TL_1
261	4.07192245275234e-52	1.23203	0.104	0.034	1.05287698860817e-47	4	arg2	0.07	TL_1
262	2.84937939789686e-228	1.22848	0.606	0.256	7.3676403091419e-224	4	atp6v0d1	0.35	TL_1
263	5.62496356105884e-85	1.227	0.155	0.047	1.45444682798298e-80	4	crebl2	0.108	TL_1
264	4.99148682769111e-107	1.22532	0.273	0.103	1.29064874903609e-102	4	fam184b	0.17	TL_1
265	3.27623143129004e-54	1.22234	0.134	0.049	8.47135161188665e-50	4	FO904844.1	0.085	TL_1
266	1.48440942780259e-62	1.21861	0.143	0.05	3.83823745746916e-58	4	CR769778.1	0.093	TL_1
267	4.07897796480033e-61	1.21798	0.14	0.049	1.05470133235842e-56	4	coq7	0.091	TL_1
268	2.80278652816394e-162	1.21482	0.358	0.125	7.24716512587351e-158	4	arl6ip5b	0.233	TL_1
269	5.88514248974565e-158	1.21278	0.363	0.13	1.52172129357353e-153	4	slc44a5a	0.233	TL_1
270	0	1.21232	0.881	0.538	0	4	atp6v1e1b	0.343	TL_1
271	2.23391638096476e-235	1.21188	0.594	0.242	5.77623758626057e-231	4	gpia	0.352	TL_1
272	0	1.20955	0.906	0.633	0	4	atp6v1g1	0.273	TL_1
273	0	1.2067	0.96	0.584	0	4	sypb	0.376	TL_1
274	1.64093634933826e-143	1.20524	0.38	0.151	4.24296911848393e-139	4	sh3bgrl3	0.229	TL_1
275	1.04147794988824e-251	1.2042	0.582	0.219	2.69294953502601e-247	4	si:ch73-119p20.1	0.363	TL_1
276	9.57699856862834e-45	1.20226	0.107	0.038	2.47632451989023e-40	4	blvrb	0.069	TL_1
277	2.14199858527875e-58	1.19643	0.174	0.071	5.53856574195527e-54	4	enox2	0.103	TL_1
278	2.0400560649246e-78	1.1959	0.187	0.067	5.27497296707553e-74	4	CR318607.1	0.12	TL_1
279	1.95864201490079e-122	1.19396	0.235	0.074	5.06446065792896e-118	4	cox8b	0.161	TL_1
280	2.27975406544305e-211	1.19186	0.58	0.249	5.8947600870161e-207	4	atp6v1aa	0.331	TL_1
281	0	1.18901	0.752	0.316	0	4	gap43	0.436	TL_1
282	1.79595239330958e-53	1.1838	0.137	0.051	4.64379410338058e-49	4	tktb	0.086	TL_1
283	5.3063718171563e-121	1.18357	0.378	0.162	1.37206856076211e-116	4	nfatc3a	0.216	TL_1
284	1.01202749466939e-58	1.18333	0.149	0.055	2.61679949296664e-54	4	pde4ca	0.094	TL_1
285	1.21886697699481e-167	1.18192	0.378	0.134	3.15162434241549e-163	4	ENSDARG00000086753	0.244	TL_1
286	3.01631807676298e-46	1.17868	0.13	0.051	7.79929365108605e-42	4	carmil3	0.079	TL_1
287	1.74551360302558e-270	1.17818	0.804	0.463	4.51337452334323e-266	4	atp6v0ca	0.341	TL_1
288	1.94296980265794e-51	1.17766	0.12	0.043	5.02393701873264e-47	4	npsn	0.077	TL_1
289	3.95213018536086e-71	1.17714	0.187	0.071	1.02190230202876e-66	4	zfyve9a	0.116	TL_1
290	7.88657292755167e-68	1.17661	0.188	0.074	2.03923116187704e-63	4	ENSDARG00000113112	0.114	TL_1
291	2.00601687151181e-93	1.17504	0.252	0.098	5.18695782466808e-89	4	rnd1b	0.154	TL_1
292	1.70841378418615e-76	1.17285	0.186	0.067	4.41744552177012e-72	4	fkbp1b	0.119	TL_1
293	3.75031269862021e-217	1.17239	0.632	0.29	9.69718354482228e-213	4	atp6v1h	0.342	TL_1
294	2.55315973350572e-155	1.1716	0.566	0.284	6.60170512292575e-151	4	st6gal2a	0.282	TL_1
295	0	1.1695	0.88	0.578	0	4	tpi1b	0.302	TL_1
296	1.92979661506977e-87	1.16876	0.229	0.088	4.9898751075859e-83	4	klc4	0.141	TL_1
297	4.00858816476186e-99	1.1663	0.23	0.082	1.03650064176248e-94	4	robo2.1	0.148	TL_1
298	5.06624245916313e-135	1.16629	0.358	0.14	1.30997831266581e-130	4	ENSDARG00000093058	0.218	TL_1
299	1.4652377964499e-86	1.16571	0.215	0.079	3.78866537028052e-82	4	sptssa	0.136	TL_1
300	1.92466795552737e-276	1.16513	0.794	0.432	4.97661393260712e-272	4	calm1b	0.362	TL_1
301	2.87954526816551e-213	1.16427	0.581	0.24	7.44564019989555e-209	4	CABZ01113373.1	0.341	TL_1
302	2.39720163582955e-55	1.16349	0.112	0.037	6.19844426976446e-51	4	polr3k	0.075	TL_1
303	1.83209986892128e-54	1.16342	0.116	0.039	4.73726063106975e-50	4	coq9	0.077	TL_1
304	2.45976551288645e-186	1.15983	0.548	0.243	6.3602156866705e-182	4	ap2s1	0.305	TL_1
305	6.08668139001742e-253	1.15843	0.728	0.354	1.5738332070168e-248	4	aldoaa	0.374	TL_1
306	7.5576492854484e-56	1.15668	0.119	0.04	1.95418137573839e-51	4	CU856222.1	0.079	TL_1
307	1.87092876205794e-131	1.15506	0.263	0.085	4.83766050005321e-127	4	isca2	0.178	TL_1
308	1.88042158917036e-207	1.151	0.548	0.22	4.86220610311779e-203	4	CR786577.1	0.328	TL_1
309	5.51838691754089e-65	1.14951	0.167	0.062	1.42688930526855e-60	4	adam19b	0.105	TL_1
310	5.11678543348182e-46	1.14516	0.106	0.037	1.32304720953539e-41	4	si:dkeyp-27e10.3	0.069	TL_1
311	6.07870271170344e-44	1.14353	0.119	0.046	1.57177016016516e-39	4	plpp1a	0.073	TL_1
312	2.87526557654686e-273	1.1413	0.717	0.303	7.43457420127721e-269	4	grid1a	0.414	TL_1
313	5.38941447855491e-175	1.13865	0.487	0.201	1.39354090171994e-170	4	atp6v1b2	0.286	TL_1
314	1.50719902756165e-93	1.13592	0.226	0.081	3.89716452556617e-89	4	glo1	0.145	TL_1
315	7.66535165311805e-119	1.13557	0.337	0.137	1.98202997694673e-114	4	ppfia2	0.2	TL_1
316	0	1.13436	0.931	0.643	0	4	stxbp1a	0.288	TL_1
317	6.72156823799085e-256	1.13419	0.844	0.548	1.73799589929729e-251	4	tubb4b	0.296	TL_1
318	2.16274684634255e-77	1.13215	0.164	0.055	5.59221452058793e-73	4	tmem14ca	0.109	TL_1
319	0	1.13174	0.849	0.466	0	4	ndrg4	0.383	TL_1
320	4.63523838379333e-86	1.12834	0.26	0.108	1.19853358889744e-81	4	nars1	0.152	TL_1
321	2.27952222584411e-48	1.1226	0.107	0.037	5.89416061936512e-44	4	ENSDARG00000101869	0.07	TL_1
322	1.01321869498005e-76	1.12168	0.233	0.096	2.61987957960991e-72	4	adcy5	0.137	TL_1
323	1.06525783515125e-136	1.12086	0.415	0.176	2.75443718435058e-132	4	rac3b	0.239	TL_1
324	3.7906431800779e-120	1.11833	0.313	0.12	9.80146607072744e-116	4	bloc1s6	0.193	TL_1
325	4.3293503363778e-55	1.11801	0.128	0.045	1.11944011647721e-50	4	scamp1	0.083	TL_1
326	1.25813978593153e-109	1.11707	0.32	0.13	3.25317204448316e-105	4	triob	0.19	TL_1
327	4.8057510748951e-58	1.1156	0.142	0.052	1.24262305543563e-53	4	rcc1l	0.09	TL_1
328	1.47751763077097e-178	1.10768	0.399	0.139	3.82041733788451e-174	4	zgc:153615	0.26	TL_1
329	5.16051476818366e-138	1.10248	0.338	0.124	1.33435430360925e-133	4	cadm1b	0.214	TL_1
330	2.79851816452184e-193	1.09982	0.67	0.346	7.23612841800412e-189	4	adam23a	0.324	TL_1
331	5.2064495704572e-33	1.09412	0.11	0.047	1.34623166543312e-28	4	uhrf1bp1l	0.063	TL_1
332	4.44423837425418e-137	1.09285	0.302	0.103	1.1491467164309e-132	4	eef2l2	0.199	TL_1
333	9.61166064657116e-91	1.09243	0.226	0.083	2.48528709338391e-86	4	pnpo	0.143	TL_1
334	7.57968430181018e-83	1.09228	0.202	0.073	1.95987896991906e-78	4	unc13a	0.129	TL_1
335	4.8274637365878e-38	1.08976	0.108	0.042	1.24823729836951e-33	4	bysl	0.066	TL_1
336	1.43319925564024e-152	1.08945	0.583	0.301	3.70582331530896e-148	4	tuba2	0.282	TL_1
337	3.40445237385646e-97	1.08595	0.268	0.105	8.80289250308065e-93	4	si:ch211-255i3.4	0.163	TL_1
338	1.05772148265333e-110	1.08246	0.279	0.104	2.73495043769671e-106	4	slc35f1	0.175	TL_1
339	1.25555657361057e-81	1.08229	0.208	0.077	3.24649263238484e-77	4	smim29	0.131	TL_1
340	2.12287846175541e-67	1.08065	0.172	0.064	5.48912683856095e-63	4	gramd1bb	0.108	TL_1
341	6.13756021328396e-50	1.08041	0.19	0.087	1.58698894434883e-45	4	slc1a4	0.103	TL_1
342	5.21464974602231e-153	1.07942	0.356	0.129	1.34835198482899e-148	4	thsd7ba	0.227	TL_1
343	2.47569064073005e-77	1.07929	0.167	0.057	6.4013932897357e-73	4	adgrl2a	0.11	TL_1
344	1.11291004436828e-61	1.07594	0.204	0.087	2.87765150172307e-57	4	pcxa	0.117	TL_1
345	1.44126257081522e-65	1.07366	0.172	0.065	3.72667262935691e-61	4	bag1	0.107	TL_1
346	2.70441447334873e-88	1.07288	0.221	0.082	6.99280450373781e-84	4	lamtor3	0.139	TL_1
347	4.9103294170273e-227	1.07233	0.508	0.177	1.26966387736075e-222	4	syt12	0.331	TL_1
348	2.12385117497516e-91	1.07108	0.267	0.107	5.49164198313326e-87	4	ccdc167	0.16	TL_1
349	1.89489638089993e-77	1.07064	0.193	0.071	4.89963357209295e-73	4	msra	0.122	TL_1
350	8.09544541375196e-183	1.06962	0.52	0.214	2.09323932063384e-178	4	necap1	0.306	TL_1
351	2.34822922241952e-32	1.06719	0.1	0.041	6.07181630041016e-28	4	slc6a6a	0.059	TL_1
352	1.71921378998328e-42	1.06633	0.127	0.052	4.44537109675978e-38	4	slc24a6a	0.075	TL_1
353	2.6083955330825e-114	1.06103	0.426	0.2	6.74452832989142e-110	4	traf4a	0.226	TL_1
354	3.12748989969444e-57	1.06021	0.135	0.048	8.08675063363991e-53	4	tmem9	0.087	TL_1
355	8.05048834027026e-67	1.05565	0.183	0.071	2.08161477014368e-62	4	pdcd10b	0.112	TL_1
356	5.75681686484481e-50	1.05532	0.176	0.078	1.48854013674292e-45	4	nalcn	0.098	TL_1
357	2.52192489882741e-237	1.05527	0.839	0.572	6.52094121089802e-233	4	si:dkey-276j7.1	0.267	TL_1
358	6.29257833393907e-221	1.05441	0.751	0.382	1.62707197980663e-216	4	srrm4	0.369	TL_1
359	1.6780938122282e-98	1.05431	0.259	0.098	4.33904717027845e-94	4	plekhb2	0.161	TL_1
360	4.94402360552327e-217	1.0529	0.728	0.38	1.27837618368015e-212	4	reep5	0.348	TL_1
361	7.01575822876587e-69	1.05192	0.15	0.051	1.81406460521199e-64	4	napgb	0.099	TL_1
362	1.89323574550274e-93	1.05108	0.274	0.111	4.89533966714643e-89	4	jpt1a	0.163	TL_1
363	1.49856278244231e-110	1.04705	0.256	0.09	3.87483378656108e-106	4	tent5ba	0.166	TL_1
364	3.78168689127257e-36	1.04618	0.125	0.054	9.77830779476347e-32	4	fasn	0.071	TL_1
365	2.78238219619615e-52	1.04258	0.134	0.05	7.19440564470438e-48	4	tppp2	0.084	TL_1
366	9.6805118769159e-124	1.04193	0.325	0.122	2.50308995601414e-119	4	zgc:91860	0.203	TL_1
367	2.16823721830933e-50	1.03661	0.129	0.048	5.60641097538244e-46	4	atg3	0.081	TL_1
368	1.34900699058851e-70	1.03647	0.204	0.081	3.48812737556472e-66	4	acat1	0.123	TL_1
369	1.32976670643199e-73	1.03449	0.21	0.083	3.4383777728212e-69	4	cbln1	0.127	TL_1
370	4.55035629114482e-53	1.03092	0.155	0.062	1.17658562620132e-48	4	lamtor5	0.093	TL_1
371	5.05456695914944e-54	1.03071	0.148	0.057	1.30695937862727e-49	4	ENSDARG00000105118	0.091	TL_1
372	2.53859449112107e-96	1.02833	0.39	0.19	6.56404377569174e-92	4	dpysl2b	0.2	TL_1
373	1.87533446033325e-153	1.02827	0.444	0.181	4.84905231408368e-149	4	uqcc3	0.263	TL_1
374	1.95976586645284e-81	1.0277	0.199	0.072	5.0673666008871e-77	4	BX927123.1	0.127	TL_1
375	2.26482984708209e-56	1.02764	0.155	0.06	5.85617053560016e-52	4	sri	0.095	TL_1
376	1.84224753795781e-265	1.02707	0.851	0.471	4.7634994588975e-261	4	c1qtnf4	0.38	TL_1
377	1.15474598772102e-80	1.02634	0.253	0.105	2.98582670045024e-76	4	synj1	0.148	TL_1
378	2.52327550500634e-44	1.02562	0.141	0.058	6.52443347329489e-40	4	ophn1	0.083	TL_1
379	1.42088663809257e-38	1.02425	0.107	0.041	3.67398658011596e-34	4	pdrg1	0.066	TL_1
380	7.90887277081248e-159	1.0241	0.542	0.25	2.04499723234898e-154	4	pacsin1a	0.292	TL_1
381	2.06400473233012e-93	1.02251	0.277	0.112	5.33689703638599e-89	4	mtx2	0.165	TL_1
382	1.12761182772395e-111	1.02005	0.346	0.144	2.91566590294581e-107	4	tmem59	0.202	TL_1
383	1.6865976845914e-66	1.01864	0.188	0.074	4.36103563304797e-62	4	ncoa3	0.114	TL_1
384	2.71101142656231e-48	1.01859	0.129	0.049	7.00986224566217e-44	4	gnb5a	0.08	TL_1
385	0	1.01758	0.968	0.796	0	4	rtn1a	0.172	TL_1
386	2.06933203402182e-83	1.01755	0.311	0.142	5.35067184037022e-79	4	dpysl5a	0.169	TL_1
387	8.02795067152065e-158	1.01557	0.383	0.139	2.07578720513509e-153	4	hivep3b	0.244	TL_1
388	1.23391079794547e-57	1.01302	0.171	0.069	3.19052315024761e-53	4	herc2	0.102	TL_1
389	6.40432763641578e-166	1.01254	0.525	0.226	1.65596699694803e-161	4	stxbp5l	0.299	TL_1
390	2.35841538947747e-89	1.01218	0.305	0.133	6.09815467257189e-85	4	dgkza	0.172	TL_1
391	9.40634048569656e-117	1.01197	0.38	0.163	2.43219745938656e-112	4	atp6v1ba	0.217	TL_1
392	5.94756077264457e-87	1.00937	0.219	0.08	1.53786078898271e-82	4	phyhipla	0.139	TL_1
393	9.1951477580057e-69	1.00806	0.224	0.095	2.37758935578753e-64	4	mboat2a	0.129	TL_1
394	1.24081944089499e-209	1.00748	0.628	0.278	3.20838682832216e-205	4	sema6e	0.35	TL_1
395	3.48691212403659e-46	1.0063	0.16	0.069	9.01610867912141e-42	4	zgc:162989	0.091	TL_1
396	1.26378861496344e-128	1.00359	0.226	0.066	3.26777822171097e-124	4	sybu	0.16	TL_1
397	7.54390752144178e-93	1.00309	0.242	0.09	1.9506281678192e-88	4	sgtb	0.152	TL_1
398	3.61748891456744e-57	0.998553	0.194	0.084	9.35374108639702e-53	4	chrna5	0.11	TL_1
399	2.22023756274251e-86	0.998307	0.273	0.114	5.74086826598332e-82	4	atox1	0.159	TL_1
400	1.06942803885322e-226	0.997877	0.844	0.576	2.76522008006278e-222	4	fabp3	0.268	TL_1
401	3.03886237241641e-114	0.997861	0.465	0.231	7.8575864363571e-110	4	cyfip2	0.234	TL_1
402	1.44511019858939e-133	0.997235	0.418	0.176	3.73662144049259e-129	4	caskin1	0.242	TL_1
403	2.41895676015905e-104	0.995698	0.286	0.109	6.25469649474325e-100	4	plch1	0.177	TL_1
404	3.33763651373976e-48	0.994391	0.14	0.055	8.63012673357689e-44	4	ypel3	0.085	TL_1
405	8.20653496484765e-32	0.993894	0.101	0.042	2.12196374586066e-27	4	ccny	0.059	TL_1
406	1.61298027847297e-40	0.991602	0.154	0.07	4.17068310604757e-36	4	arhgdia	0.084	TL_1
407	8.41760040335441e-105	0.990068	0.317	0.129	2.17653893629535e-100	4	wbp2nl	0.188	TL_1
408	3.17068101865928e-29	0.989415	0.1	0.043	8.19842990994729e-25	4	fam162a	0.057	TL_1
409	1.35464761031832e-75	0.988494	0.218	0.086	3.50271232600007e-71	4	CR847531.1	0.132	TL_1
410	1.15241428962157e-170	0.988339	0.455	0.175	2.9797976286745e-166	4	nlgn4xa	0.28	TL_1
411	2.72775208248938e-68	0.9867	0.183	0.069	7.0531485596928e-64	4	smim7	0.114	TL_1
412	1.78225673807678e-165	0.986307	0.543	0.241	4.60838124764513e-161	4	ENSDARG00000071353	0.302	TL_1
413	6.99971956183527e-45	0.986239	0.153	0.066	1.80991748710375e-40	4	txndc17	0.087	TL_1
414	5.32362936297319e-156	0.984984	0.665	0.378	1.37653084438398e-151	4	cd81a	0.287	TL_1
415	1.04018184700865e-170	0.984656	0.726	0.412	2.68959820181026e-166	4	fam184a	0.314	TL_1
416	8.4166437728259e-202	0.983251	0.648	0.289	2.17629158033959e-197	4	pcbp3	0.359	TL_1
417	9.96874472351867e-96	0.981625	0.202	0.066	2.57761832316022e-91	4	cacng7a	0.136	TL_1
418	5.46338140296791e-89	0.981453	0.226	0.083	1.41266652936541e-84	4	puraa	0.143	TL_1
419	3.30428820114719e-200	0.979065	0.781	0.456	8.54389800170628e-196	4	mllt11	0.325	TL_1
420	5.31281905612462e-161	0.978936	0.651	0.344	1.37373562334214e-156	4	ndfip1	0.307	TL_1
421	3.49910337021716e-62	0.978857	0.179	0.071	9.0476315843705e-58	4	si:dkey-205h13.1	0.108	TL_1
422	3.58160363761091e-31	0.977223	0.17	0.09	9.26095252577053e-27	4	khdrbs1b	0.08	TL_1
423	3.68108053215222e-43	0.976536	0.125	0.049	9.51816993198601e-39	4	bcat2	0.076	TL_1
424	5.75739423805017e-62	0.9763	0.159	0.059	1.48868942813263e-57	4	capns1a	0.1	TL_1
425	7.59402440195789e-44	0.975744	0.129	0.051	1.96358688961425e-39	4	ugp2b	0.078	TL_1
426	2.63816986283557e-108	0.975501	0.411	0.192	6.82151581433393e-104	4	tnip1	0.219	TL_1
427	4.33849297529521e-51	0.974589	0.16	0.066	1.12180412862208e-46	4	wdr13	0.094	TL_1
428	6.77576852421186e-217	0.973654	0.757	0.393	1.75201046730546e-212	4	eno2	0.364	TL_1
429	7.19454507094833e-34	0.971357	0.102	0.042	1.86029351899511e-29	4	sdhaf3	0.06	TL_1
430	2.81550005736928e-37	0.970196	0.114	0.047	7.28003849833976e-33	4	ENSDARG00000112909	0.067	TL_1
431	7.58941460850583e-177	0.96963	0.725	0.412	1.96239493532135e-172	4	cdc42	0.313	TL_1
432	0	0.96675	0.94	0.745	0	4	stmn2a	0.195	TL_1
433	9.44223259771937e-65	0.965532	0.163	0.06	2.4414780827923e-60	4	wipi1	0.103	TL_1
434	5.12302963454877e-89	0.964862	0.223	0.081	1.32466177260528e-84	4	CR376745.1	0.142	TL_1
435	1.23366269889111e-63	0.964656	0.174	0.067	3.18988164052275e-59	4	insyn1	0.107	TL_1
436	2.30993711333081e-71	0.963138	0.24	0.102	5.97280439393947e-67	4	ccdc32	0.138	TL_1
437	2.96636989122965e-46	0.962704	0.103	0.035	7.67014262775252e-42	4	pbxip1a	0.068	TL_1
438	5.91025124685008e-183	0.962595	0.607	0.271	1.52821366489803e-178	4	drp2	0.336	TL_1
439	1.10541074316353e-233	0.9578	0.855	0.569	2.85826055859795e-229	4	ldhba	0.286	TL_1
440	1.53452411511536e-127	0.957587	0.526	0.261	3.9678190044538e-123	4	gmfb	0.265	TL_1
441	3.60117483851613e-52	0.957483	0.151	0.06	9.31155777995115e-48	4	tp53inp1	0.091	TL_1
442	9.00631165850727e-179	0.954043	0.674	0.335	2.32876200554022e-174	4	skia	0.339	TL_1
443	4.91665964798668e-103	0.953016	0.349	0.151	1.27130068517992e-98	4	foxo3b	0.198	TL_1
444	3.48248454889813e-74	0.95228	0.232	0.095	9.00466029808591e-70	4	tmod2	0.137	TL_1
445	4.84358422923416e-61	0.951071	0.23	0.103	1.25240557415308e-56	4	asap1b	0.127	TL_1
446	3.94115727441869e-64	0.949366	0.25	0.115	1.01906503644644e-59	4	fam131bb	0.135	TL_1
447	1.68364552861807e-51	0.948967	0.146	0.057	4.35340224334775e-47	4	lgals3a	0.089	TL_1
448	3.86500801825471e-142	0.948259	0.475	0.208	9.9937512328012e-138	4	calm3a.1	0.267	TL_1
449	2.73383717066827e-33	0.946756	0.104	0.043	7.06888277219694e-29	4	si:ch73-269m14.2	0.061	TL_1
450	3.4193307839798e-62	0.946049	0.221	0.097	8.84136360813657e-58	4	rab11bb	0.124	TL_1
451	3.947117100464e-55	0.944876	0.159	0.063	1.02060606866698e-50	4	gdap1	0.096	TL_1
452	9.07489881971945e-84	0.942379	0.293	0.128	2.34649658781486e-79	4	cox17	0.165	TL_1
453	3.43819517818861e-31	0.941645	0.103	0.044	8.89014127224229e-27	4	pafah1b3.1	0.059	TL_1
454	4.21821616178975e-53	0.939627	0.174	0.073	1.09070415295398e-48	4	ppifb	0.101	TL_1
455	3.65734293124214e-251	0.939492	0.838	0.459	9.4567916173128e-247	4	sh3gl2a	0.379	TL_1
456	4.49100674389561e-90	0.936517	0.283	0.117	1.16123961376909e-85	4	rab11ba	0.166	TL_1
457	2.31493015594987e-42	0.93594	0.143	0.061	5.98571490423959e-38	4	ENSDARG00000113899	0.082	TL_1
458	1.92738821057056e-63	0.934926	0.196	0.08	4.9836476960723e-59	4	cnep1r1	0.116	TL_1
459	4.41161817337305e-74	0.934709	0.282	0.128	1.14071211108907e-69	4	prune2	0.154	TL_1
460	2.12208363397972e-91	0.932948	0.447	0.236	5.48707165238136e-87	4	mid1ip1b	0.211	TL_1
461	2.6289427639485e-131	0.932555	0.561	0.289	6.79765730474163e-127	4	uqcrfs1	0.272	TL_1
462	6.66740143745235e-300	0.931698	0.94	0.715	1.72398998968205e-295	4	rnasekb	0.225	TL_1
463	6.99922459137891e-76	0.930644	0.244	0.101	1.80978950259285e-71	4	nrsn1	0.143	TL_1
464	3.97370488350828e-38	0.930328	0.131	0.056	1.02748087172874e-33	4	insig1	0.075	TL_1
465	8.78248540938047e-55	0.92954	0.158	0.062	2.27088725230351e-50	4	si:ch211-213a13.1	0.096	TL_1
466	3.25764377856567e-157	0.928546	0.527	0.236	8.42328951823726e-153	4	higd1a	0.291	TL_1
467	3.32901596258407e-104	0.928455	0.286	0.109	8.60783657445364e-100	4	qki2	0.177	TL_1
468	1.40704020176101e-106	0.927636	0.451	0.221	3.63818384969346e-102	4	man1a2	0.23	TL_1
469	1.20819774541359e-185	0.927222	0.788	0.47	3.12403691031592e-181	4	cpe	0.318	TL_1
470	1.40228967500448e-11	0.926716	0.299	0.219	3.62590041265909e-07	4	epd	0.08	TL_1
471	1.40191396726307e-150	0.926624	0.554	0.261	3.62492894515211e-146	4	sdhb	0.293	TL_1
472	1.71615956598593e-144	0.921129	0.486	0.215	4.43747378976982e-140	4	rims1b	0.271	TL_1
473	3.05060662546194e-83	0.920418	0.279	0.119	7.88795355145693e-79	4	zgc:194578	0.16	TL_1
474	1.19909847076744e-70	0.920138	0.237	0.101	3.10050891586337e-66	4	micos13	0.136	TL_1
475	4.25071687445e-51	0.913509	0.15	0.06	1.09910786222654e-46	4	cacng7b	0.09	TL_1
476	7.7824925650759e-108	0.912638	0.406	0.187	2.01231910255168e-103	4	cox6b1	0.219	TL_1
477	3.85653882127918e-49	0.910185	0.17	0.074	9.97185243018157e-45	4	kifbp	0.096	TL_1
478	6.34538563312437e-168	0.908907	0.733	0.432	1.64072636315697e-163	4	mdh1aa	0.301	TL_1
479	9.99976580295384e-157	0.908514	0.654	0.337	2.58563944366977e-152	4	gabarapl2	0.317	TL_1
480	2.39449209109622e-130	0.908275	0.623	0.352	6.19143819994749e-126	4	ap2m1a	0.271	TL_1
481	3.49704193235072e-152	0.907696	0.73	0.455	9.04230132447926e-148	4	ywhaqa	0.275	TL_1
482	6.70868457679688e-47	0.904376	0.127	0.048	1.73466457102237e-42	4	tollip	0.079	TL_1
483	3.56169218154055e-152	0.904049	0.548	0.251	9.20946747380941e-148	4	ywhag1	0.297	TL_1
484	1.25825215765879e-70	0.902329	0.23	0.096	3.25346260405834e-66	4	fam91a1	0.134	TL_1
485	1.38318496149839e-69	0.902094	0.291	0.138	3.57650135494639e-65	4	ube2nb	0.153	TL_1
486	5.97523595606064e-78	0.898873	0.272	0.118	1.5450167611586e-73	4	pole4	0.154	TL_1
487	8.34086177818988e-37	0.897796	0.132	0.058	2.15669662998656e-32	4	mrpl53	0.074	TL_1
488	8.66411574594896e-97	0.897645	0.464	0.241	2.24028040843002e-92	4	gdi1	0.223	TL_1
489	5.72067400164318e-34	0.897337	0.125	0.055	1.47919467660488e-29	4	cox20	0.07	TL_1
490	4.18334019721499e-58	0.896161	0.184	0.076	1.08168627479388e-53	4	sod2	0.108	TL_1
491	1.46124056023492e-90	0.895491	0.254	0.097	3.77832971659944e-86	4	mknk2a	0.157	TL_1
492	2.65724472022885e-218	0.895308	0.823	0.454	6.87083767309573e-214	4	negr1	0.369	TL_1
493	7.29555060752724e-72	0.893556	0.234	0.097	1.88641052058832e-67	4	mcf2lb	0.137	TL_1
494	1.31583875371228e-47	0.893537	0.183	0.083	3.40236426547384e-43	4	arhgef7b	0.1	TL_1
495	2.18070921945657e-27	0.890648	0.107	0.049	5.63865982874884e-23	4	slco5a1a.1	0.058	TL_1
496	8.41569492493078e-39	0.890485	0.111	0.043	2.17604623673935e-34	4	mmadhc	0.068	TL_1
497	7.29189571942878e-72	0.88963	0.258	0.112	1.8854654761727e-67	4	zdhhc8b	0.146	TL_1
498	1.05657331522061e-62	0.888747	0.166	0.062	2.73198162116593e-58	4	map1sb	0.104	TL_1
499	8.80978756036934e-83	0.888629	0.248	0.099	2.2779467694847e-78	4	si:dkeyp-72g9.4	0.149	TL_1
500	6.31417765086553e-51	0.887276	0.192	0.086	1.6326569151843e-46	4	dynll2a	0.106	TL_1
501	2.74382281962327e-101	0.886869	0.382	0.173	7.09470266469989e-97	4	rogdi	0.209	TL_1
502	6.65871336101245e-30	0.885531	0.116	0.053	1.72174351375699e-25	4	top1	0.063	TL_1
503	3.029062715552e-34	0.884648	0.114	0.049	7.83224746360279e-30	4	mrps28	0.065	TL_1
504	1.94787780311082e-49	0.884345	0.211	0.1	5.03662763550364e-45	4	tpm3	0.111	TL_1
505	0	0.883286	0.994	0.943	0	4	gpm6aa	0.051	TL_1
506	2.31772368919533e-79	0.882577	0.274	0.118	5.99293814315237e-75	4	si:ch211-288d18.1	0.156	TL_1
507	4.64592815851091e-58	0.879853	0.182	0.074	1.20129764394617e-53	4	pgm1	0.108	TL_1
508	1.53291156803398e-81	0.879346	0.307	0.138	3.96364944146547e-77	4	wdfy3	0.169	TL_1
509	1.50051289101531e-37	0.87857	0.174	0.085	3.87987618229829e-33	4	tp53bp2b	0.089	TL_1
510	8.18130994869018e-63	0.878254	0.182	0.071	2.11544131343282e-58	4	slmapb	0.111	TL_1
511	6.17943478606003e-120	0.877268	0.658	0.405	1.59781645263154e-115	4	selenow1	0.253	TL_1
512	6.62827273513923e-42	0.876709	0.148	0.064	1.71387248112495e-37	4	dpm3	0.084	TL_1
513	7.22312074495224e-107	0.874737	0.481	0.244	1.8676823310223e-102	4	pafah1b1b	0.237	TL_1
514	2.13217014217365e-46	0.873469	0.192	0.09	5.51315233661841e-42	4	ralaa	0.102	TL_1
515	4.22166789796755e-108	0.871735	0.462	0.228	1.09159666837747e-103	4	ndufa2	0.234	TL_1
516	9.70886185069982e-92	0.870704	0.218	0.077	2.51042040873545e-87	4	hspa8b	0.141	TL_1
517	7.83477578556498e-101	0.869502	0.347	0.149	2.02583797487354e-96	4	atp6v0a1b	0.198	TL_1
518	2.23563558061587e-66	0.868011	0.208	0.085	5.78068292079846e-62	4	serpina10a	0.123	TL_1
519	1.86650395547177e-40	0.866824	0.118	0.046	4.82621927766335e-36	4	gpr158b	0.072	TL_1
520	1.62196825613097e-50	0.864442	0.224	0.108	4.19392331987784e-46	4	ENSDARG00000090624	0.116	TL_1
521	2.07837787339855e-130	0.862945	0.494	0.227	5.37406166724663e-126	4	vsnl1b	0.267	TL_1
522	1.30348508359859e-103	0.862928	0.387	0.174	3.37042138066088e-99	4	pfkpa	0.213	TL_1
523	1.7615234913729e-82	0.862227	0.343	0.162	4.55477129164291e-78	4	sdha	0.181	TL_1
524	8.26335928747157e-139	0.860768	0.716	0.434	2.13665681096152e-134	4	rab2a	0.282	TL_1
525	5.59286166724677e-69	0.858582	0.248	0.108	1.4461462413e-64	4	sdf4	0.14	TL_1
526	7.14848678681216e-39	0.858432	0.129	0.055	1.84838422846602e-34	4	glrx5	0.074	TL_1
527	1.55830212818947e-53	0.858026	0.215	0.099	4.02930181285952e-49	4	mtpn	0.116	TL_1
528	4.86629540212095e-48	0.856417	0.211	0.101	1.25827800212641e-43	4	fscn1a	0.11	TL_1
529	4.29962491902086e-27	0.855827	0.11	0.051	1.11175401531122e-22	4	jkamp	0.059	TL_1
530	3.31046240564492e-121	0.854927	0.416	0.178	8.55986264227608e-117	4	si:dkey-172j4.3	0.238	TL_1
531	1.62659469293662e-55	0.853358	0.164	0.065	4.20588589752621e-51	4	ENSDARG00000068296	0.099	TL_1
532	1.48901902265402e-150	0.85243	0.751	0.471	3.85015648687651e-146	4	cycsb	0.28	TL_1
533	4.26985384254997e-52	0.8518	0.139	0.053	1.10405610806815e-47	4	tusc2a	0.086	TL_1
534	1.18777344741006e-54	0.850094	0.16	0.063	3.07122580296819e-50	4	phkg1a	0.097	TL_1
535	4.47088884015616e-91	0.849967	0.406	0.201	1.15603772739918e-86	4	slc44a2	0.205	TL_1
536	1.88200587932677e-71	0.847055	0.262	0.115	4.86630260217522e-67	4	cdipt	0.147	TL_1
537	2.56429772405613e-71	0.846132	0.269	0.12	6.63050462509194e-67	4	ENSDARG00000096668	0.149	TL_1
538	4.20608434494746e-71	0.845743	0.21	0.083	1.08756722907306e-66	4	si:dkeyp-123h10.2	0.127	TL_1
539	8.38867616868535e-98	0.845326	0.382	0.176	2.16905999693697e-93	4	atp6ap1a	0.206	TL_1
540	7.68258411287297e-66	0.838098	0.267	0.123	1.98648577406556e-61	4	tmem9b	0.144	TL_1
541	6.47673389501614e-60	0.836549	0.193	0.08	1.67468908323432e-55	4	ENSDARG00000027547	0.113	TL_1
542	2.39421817613508e-80	0.834652	0.236	0.093	6.19072993803248e-76	4	ric8a	0.143	TL_1
543	2.53967408485002e-33	0.834628	0.128	0.058	6.56683528119669e-29	4	src	0.07	TL_1
544	6.4471181678574e-58	0.834451	0.231	0.106	1.66703134466289e-53	4	selenou1a	0.125	TL_1
545	1.28268402269002e-51	0.832965	0.153	0.061	3.31663607746959e-47	4	bpgm	0.092	TL_1
546	2.40338408365962e-89	0.832702	0.411	0.205	6.21443022511868e-85	4	sept15	0.206	TL_1
547	3.36439341962328e-101	0.831681	0.302	0.12	8.69931206511991e-97	4	nrip2	0.182	TL_1
548	5.74163054742069e-87	0.831547	0.379	0.183	1.48461341064657e-82	4	ap2a1	0.196	TL_1
549	2.58774409301434e-110	0.830558	0.507	0.259	6.69112990130719e-106	4	gabarapa	0.248	TL_1
550	8.56241576173167e-90	0.830363	0.263	0.103	2.21398384351096e-85	4	castor2	0.16	TL_1
551	2.44435442553864e-99	0.829284	0.374	0.168	6.32036723811526e-95	4	pip4k2ab	0.206	TL_1
552	2.22439241442608e-44	0.829142	0.165	0.073	5.75161146598153e-40	4	si:dkey-10p5.10	0.092	TL_1
553	8.86239029639763e-49	0.828007	0.146	0.058	2.29154825893954e-44	4	ppm1ab	0.088	TL_1
554	2.92947766409304e-32	0.825326	0.143	0.069	7.57475039604537e-28	4	erp44	0.074	TL_1
555	8.23174392990659e-41	0.824691	0.184	0.089	2.12848202795595e-36	4	cops5	0.095	TL_1
556	4.4094968261501e-67	0.824632	0.26	0.118	1.14016359433763e-62	4	uqcrc2b	0.142	TL_1
557	3.47150608553311e-37	0.823152	0.135	0.059	8.97627328536297e-33	4	slc35g2a	0.076	TL_1
558	3.41287337698346e-77	0.822959	0.284	0.125	8.82466669086614e-73	4	atp6v1c1b	0.159	TL_1
559	9.90050927027363e-48	0.821524	0.123	0.045	2.55997468201465e-43	4	mef2ca	0.078	TL_1
560	1.74769188202421e-105	0.821325	0.423	0.196	4.51900689935e-101	4	dgkh	0.227	TL_1
561	2.30958269086453e-36	0.818587	0.129	0.056	5.97188796376841e-32	4	osbp2	0.073	TL_1
562	1.45820072712891e-117	0.817539	0.461	0.213	3.77046962013723e-113	4	ENSDARG00000093064	0.248	TL_1
563	7.97508581378363e-41	0.817259	0.183	0.088	2.06211793887003e-36	4	znf219	0.095	TL_1
564	1.05241571472618e-112	0.815126	0.449	0.208	2.72123131356748e-108	4	ENSDARG00000115101	0.241	TL_1
565	1.21550846442573e-96	0.813256	0.365	0.164	3.14294023646561e-92	4	ndufv3	0.201	TL_1
566	8.16618812177771e-33	0.812791	0.129	0.059	2.11153126264806e-28	4	uqcc2	0.07	TL_1
567	3.74172408162833e-140	0.812246	0.782	0.495	9.67497595786636e-136	4	serinc1	0.287	TL_1
568	1.14371048430459e-79	0.812092	0.294	0.131	2.95729219926639e-75	4	nupr1a	0.163	TL_1
569	3.67483249170183e-260	0.810131	0.952	0.756	9.50201437379343e-256	4	marcksl1b	0.196	TL_1
570	1.11572189401755e-102	0.807892	0.406	0.187	2.88492210136119e-98	4	eef1a1a	0.219	TL_1
571	1.47611908926175e-70	0.806677	0.24	0.101	3.8168011291041e-66	4	bbip1	0.139	TL_1
572	2.09041280631011e-44	0.805625	0.137	0.055	5.40518039327606e-40	4	nbr1b	0.082	TL_1
573	1.58336999469535e-71	0.805356	0.296	0.138	4.09411979528376e-67	4	myl12.2	0.158	TL_1
574	3.77425449757065e-52	0.80527	0.222	0.104	9.75908985436844e-48	4	dpm2	0.118	TL_1
575	1.25026785928112e-37	0.80326	0.149	0.069	3.23281760374318e-33	4	gadd45gip1	0.08	TL_1
576	7.09287045001496e-56	0.802392	0.174	0.071	1.83400351226037e-51	4	strip2	0.103	TL_1
577	5.51727854186895e-73	0.802363	0.281	0.128	1.42660271257105e-68	4	CABZ01087224.1	0.153	TL_1
578	5.34611656804465e-27	0.801896	0.145	0.075	1.3823453609993e-22	4	ENSDARG00000104101	0.07	TL_1
579	4.56707125531038e-120	0.801536	0.475	0.218	1.1809076144856e-115	4	dtnbp1a	0.257	TL_1
580	5.45048642579663e-39	0.801131	0.141	0.062	1.40933227511823e-34	4	ank2a	0.079	TL_1
581	6.43354319822379e-29	0.79954	0.111	0.05	1.66352126476472e-24	4	scn2b	0.061	TL_1
582	5.04307465903116e-100	0.799166	0.564	0.32	1.30398781458569e-95	4	sod1	0.244	TL_1
583	1.22074677232156e-26	0.798543	0.13	0.065	3.15648492919186e-22	4	kif13ba	0.065	TL_1
584	8.14335241962134e-73	0.798453	0.362	0.184	2.10562663514149e-68	4	snap91a	0.178	TL_1
585	7.82621514879014e-75	0.797994	0.269	0.117	2.02362445102267e-70	4	zgc:165603	0.152	TL_1
586	1.96952380645068e-71	0.797141	0.318	0.153	5.09259770633953e-67	4	pdhb	0.165	TL_1
587	3.78654788671202e-39	0.796997	0.156	0.071	9.79087687067127e-35	4	tmem18	0.085	TL_1
588	6.13786376096459e-81	0.796584	0.422	0.223	1.58706743267261e-76	4	gdi2	0.199	TL_1
589	5.65703375257334e-33	0.796576	0.116	0.05	1.46273921740289e-28	4	stk25b	0.066	TL_1
590	1.9242228560378e-53	0.79483	0.233	0.111	4.97546303885695e-49	4	mrpl34	0.122	TL_1
591	5.87004472784595e-75	0.794175	0.389	0.202	1.51781746527913e-70	4	coro1cb	0.187	TL_1
592	1.54892717719807e-39	0.794058	0.17	0.08	4.00506100208105e-35	4	CU929259.1	0.09	TL_1
593	5.72605179861119e-32	0.794	0.124	0.056	1.48058521356689e-27	4	arpc5la	0.068	TL_1
594	8.54147054031996e-51	0.793917	0.237	0.116	2.20856803761053e-46	4	rtn3	0.121	TL_1
595	1.00587491989828e-90	0.79313	0.434	0.217	2.60089078038097e-86	4	map7d2b	0.217	TL_1
596	2.32815789741544e-30	0.792459	0.115	0.052	6.0199178753471e-26	4	ttpal	0.063	TL_1
597	2.73492795097427e-67	0.791485	0.329	0.167	7.07170320283416e-63	4	ap2b1	0.162	TL_1
598	3.47155938466849e-71	0.789811	0.298	0.14	8.97641110093733e-67	4	rab1bb	0.158	TL_1
599	3.30494659905719e-149	0.788245	0.647	0.325	8.54560042118217e-145	4	hcn1	0.322	TL_1
600	6.84050919685435e-46	0.787201	0.137	0.054	1.76875046303063e-41	4	mapk3	0.083	TL_1
601	1.94583998893968e-55	0.785709	0.23	0.107	5.03135845940133e-51	4	abca3b	0.123	TL_1
602	5.56275075969221e-25	0.781016	0.1	0.046	1.43836046393361e-20	4	slc4a8	0.054	TL_1
603	6.31359737710036e-102	0.78027	0.57	0.32	1.63250687379684e-97	4	arpc3	0.25	TL_1
604	3.53838112736333e-62	0.779106	0.22	0.095	9.14919208102336e-58	4	pdap1b	0.125	TL_1
605	7.43657729798004e-32	0.778821	0.11	0.047	1.9228757919387e-27	4	hdac5	0.063	TL_1
606	2.94814825522855e-84	0.778471	0.376	0.182	7.62302694354445e-80	4	ptges3a	0.194	TL_1
607	7.51981098652353e-107	0.776992	0.559	0.303	1.94439752678539e-102	4	atp5mc3a	0.256	TL_1
608	5.09051505901154e-180	0.776199	0.807	0.436	1.31625447880862e-175	4	fat2	0.371	TL_1
609	3.13515343486022e-133	0.775817	0.815	0.592	8.10656623651806e-129	4	dynll1	0.223	TL_1
610	9.17099016854622e-83	0.775735	0.332	0.152	2.371342927881e-78	4	pam	0.18	TL_1
611	1.38188032184249e-71	0.774581	0.241	0.101	3.57312794818813e-67	4	rorab	0.14	TL_1
612	2.81325248894554e-41	0.773885	0.159	0.071	7.27422696066649e-37	4	ENSDARG00000039203	0.088	TL_1
613	1.25051903596093e-55	0.773516	0.252	0.121	3.23346707128418e-51	4	dldh	0.131	TL_1
614	3.71348916271803e-91	0.772188	0.311	0.131	9.60196892804002e-87	4	purba	0.18	TL_1
615	1.53136143777056e-123	0.772035	0.491	0.225	3.95964126964334e-119	4	btbd11a	0.266	TL_1
616	8.02453698719252e-36	0.771529	0.122	0.052	2.07490452877837e-31	4	kctd7	0.07	TL_1
617	1.77209609555249e-95	0.771525	0.546	0.31	4.58210887427007e-91	4	ENSDARG00000113702	0.236	TL_1
618	1.46086625712866e-65	0.770525	0.256	0.115	3.77736188105757e-61	4	ndufa7	0.141	TL_1
619	1.29062338817299e-117	0.770488	0.729	0.464	3.33716489479889e-113	4	uqcrh	0.265	TL_1
620	6.2719306488892e-107	0.767683	0.483	0.237	1.62173310788328e-102	4	gng7	0.246	TL_1
621	1.12802405092552e-146	0.766526	0.752	0.421	2.91673178847811e-142	4	gabbr2	0.331	TL_1
622	3.68933049501099e-64	0.765668	0.215	0.09	9.53950186094991e-60	4	fam219ab	0.125	TL_1
623	1.77547733952985e-32	0.763651	0.133	0.062	4.59085175682234e-28	4	arf3a	0.071	TL_1
624	2.53460709652109e-24	0.762322	0.122	0.062	6.55373356947459e-20	4	psmg1	0.06	TL_1
625	3.46386675448809e-56	0.761478	0.228	0.104	8.95652026707986e-52	4	chmp1b	0.124	TL_1
626	1.16286183300349e-37	0.76117	0.121	0.05	3.00681184159712e-33	4	cables2b	0.071	TL_1
627	2.96788951014204e-47	0.761137	0.188	0.086	7.67407190637427e-43	4	zgc:123105	0.102	TL_1
628	1.16769658854275e-35	0.761093	0.148	0.069	3.01931306899498e-31	4	tm2d3	0.079	TL_1
629	5.2485176155759e-32	0.760845	0.101	0.041	1.35710919985946e-27	4	isca1	0.06	TL_1
630	1.39047006970411e-39	0.760743	0.189	0.093	3.59533845923392e-35	4	mtch2	0.096	TL_1
631	2.22952094667188e-135	0.7593	0.794	0.552	5.76487231180949e-131	4	gnb1a	0.242	TL_1
632	3.34984105317092e-107	0.758533	0.647	0.382	8.66168401118405e-103	4	celf4	0.265	TL_1
633	6.86968196205704e-59	0.756822	0.257	0.122	1.77629366492909e-54	4	yjefn3	0.135	TL_1
634	3.76534164735668e-38	0.756541	0.131	0.056	9.73604389757016e-34	4	nufip2	0.075	TL_1
635	2.90237408836636e-47	0.754151	0.203	0.095	7.50466868028891e-43	4	tent4b	0.108	TL_1
636	2.0954181396673e-58	0.753771	0.316	0.166	5.41812268373774e-54	4	ctsla	0.15	TL_1
637	6.19416078816913e-34	0.753109	0.121	0.053	1.60162415499689e-29	4	ubl7a	0.068	TL_1
638	8.39526978203306e-29	0.751741	0.102	0.044	2.17076490754029e-24	4	rarres3l	0.058	TL_1
639	1.02113588835376e-47	0.750277	0.195	0.089	2.64035106651633e-43	4	dnmbp	0.106	TL_1
640	8.47070203599644e-81	0.750084	0.441	0.233	2.1902694254476e-76	4	ap3s2	0.208	TL_1
641	4.47934999275338e-29	0.748647	0.139	0.069	1.15822552762624e-24	4	fam219aa	0.07	TL_1
642	2.43118241325094e-81	0.74809	0.293	0.127	6.28630836594296e-77	4	rasgef1ba	0.166	TL_1
643	2.29164823087969e-44	0.747695	0.189	0.089	5.92551483058561e-40	4	chmp4bb	0.1	TL_1
644	3.25140417825899e-38	0.74505	0.15	0.068	8.40715578372428e-34	4	banf1	0.082	TL_1
645	7.71235513748499e-26	0.744559	0.122	0.06	1.99418366789949e-21	4	vps4b	0.062	TL_1
646	2.35103043191484e-32	0.74382	0.112	0.048	6.07905938780219e-28	4	plppr4b	0.064	TL_1
647	4.85438360932416e-80	0.743404	0.402	0.202	1.25519796986295e-75	4	rab41	0.2	TL_1
648	2.31152085800837e-56	0.741945	0.357	0.199	5.97689948255225e-52	4	ralgps2	0.158	TL_1
649	2.43879088535804e-24	0.741851	0.116	0.057	6.30598159227028e-20	4	mrpl15	0.059	TL_1
650	7.86011234434112e-110	0.739395	0.555	0.292	2.03238924887628e-105	4	gpm6ba	0.263	TL_1
651	1.33912922259407e-31	0.738996	0.111	0.048	3.46258643086149e-27	4	got1	0.063	TL_1
652	1.40217052340966e-56	0.738344	0.235	0.109	3.62559232238037e-52	4	slc17a6b	0.126	TL_1
653	4.16170861995844e-42	0.737977	0.194	0.094	1.07609299786265e-37	4	snn	0.1	TL_1
654	1.54230149353329e-70	0.7371	0.32	0.153	3.98792897182903e-66	4	ctsf	0.167	TL_1
655	2.67944064747015e-237	0.734806	0.971	0.865	6.92822968216357e-233	4	tuba1c	0.106	TL_1
656	3.75890014205443e-41	0.734593	0.202	0.1	9.71938809731013e-37	4	rca2.1	0.102	TL_1
657	9.18995598205453e-85	0.73412	0.304	0.13	2.37624691827984e-80	4	crtac1b	0.174	TL_1
658	1.11147331242658e-31	0.733912	0.117	0.052	2.87393654394141e-27	4	wdr11	0.065	TL_1
659	3.41417880805806e-37	0.733746	0.168	0.081	8.82804214399573e-33	4	BX005454.1	0.087	TL_1
660	7.55419377143777e-52	0.733393	0.27	0.138	1.95328788348066e-47	4	cox14	0.132	TL_1
661	2.49206096455605e-45	0.733305	0.173	0.077	6.44372203605258e-41	4	tmem106ba	0.096	TL_1
662	1.20327394880739e-40	0.730711	0.19	0.093	3.11130544943127e-36	4	syngr3b	0.097	TL_1
663	2.93103364701251e-90	0.73068	0.431	0.216	7.57877370108024e-86	4	chac1	0.215	TL_1
664	7.33802477966883e-66	0.72716	0.381	0.205	1.89739306727897e-61	4	scdb	0.176	TL_1
665	2.51642708969582e-108	0.726847	0.689	0.435	6.50672552582648e-104	4	ube2v2	0.254	TL_1
666	2.32232244791207e-26	0.725647	0.144	0.075	6.00482915356624e-22	4	npepl1	0.069	TL_1
667	5.87238878863848e-38	0.722585	0.164	0.077	1.51842356907825e-33	4	crim1	0.087	TL_1
668	4.79115947303429e-34	0.722347	0.135	0.061	1.23885010494248e-29	4	mfn2	0.074	TL_1
669	2.85977532516374e-159	0.721629	0.602	0.268	7.39452105827589e-155	4	mctp1a	0.334	TL_1
670	2.14335195613333e-40	0.721019	0.127	0.052	5.54206515297395e-36	4	ikbkg	0.075	TL_1
671	5.51891583540482e-90	0.720868	0.353	0.159	1.42702606756062e-85	4	tmem178	0.194	TL_1
672	8.90786417438662e-38	0.720619	0.146	0.065	2.30330643957115e-33	4	arhgef9a	0.081	TL_1
673	2.33146584710894e-63	0.720331	0.245	0.11	6.02847124086957e-59	4	zgc:153018	0.135	TL_1
674	1.04142302066247e-32	0.72021	0.124	0.055	2.69280750452695e-28	4	cacna2d2b	0.069	TL_1
675	3.45327425080082e-31	0.719679	0.166	0.085	8.92913123029567e-27	4	park7	0.081	TL_1
676	1.54933732046874e-210	0.719631	0.939	0.73	4.00612150953603e-206	4	stx1b	0.209	TL_1
677	1.55223799218825e-31	0.718859	0.138	0.066	4.01362177640116e-27	4	CR855389.1	0.072	TL_1
678	1.52519245611172e-88	0.718569	0.469	0.245	3.94369013376807e-84	4	scocb	0.224	TL_1
679	6.33156623068557e-229	0.716872	0.948	0.788	1.63715308026837e-224	4	elavl4	0.16	TL_1
680	2.26044269710893e-57	0.716511	0.232	0.106	5.84482668191456e-53	4	rab6a	0.126	TL_1
681	1.36164884255189e-26	0.715724	0.146	0.076	3.52081541218642e-22	4	taok1a	0.07	TL_1
682	3.79583635257312e-110	0.714213	0.339	0.134	9.81489405684833e-106	4	bhlhe40	0.205	TL_1
683	3.96975645672178e-37	0.713587	0.148	0.067	1.02645992701455e-32	4	ccdc136b	0.081	TL_1
684	9.08872168530839e-47	0.712131	0.178	0.08	2.35007076617019e-42	4	apoob	0.098	TL_1
685	5.74427112443804e-100	0.70978	0.486	0.243	1.48529618464594e-95	4	ckmt1	0.243	TL_1
686	5.66041332246421e-25	0.709184	0.106	0.05	1.46361307278957e-20	4	tbc1d24	0.056	TL_1
687	5.82082974228821e-76	0.708959	0.335	0.158	1.50509194646346e-71	4	dynll2b	0.177	TL_1
688	8.04789701513402e-54	0.707641	0.278	0.141	2.0809447312032e-49	4	coa6	0.137	TL_1
689	1.46172929051899e-27	0.707525	0.138	0.069	3.77959342649496e-23	4	enoph1	0.069	TL_1
690	9.91972097580618e-60	0.707321	0.182	0.072	2.5649422527142e-55	4	grm1b	0.11	TL_1
691	3.45531463060224e-41	0.705926	0.167	0.076	8.93440704034823e-37	4	dnm1b	0.091	TL_1
692	4.929023687317e-80	0.705448	0.408	0.207	1.27449765482956e-75	4	dock3	0.201	TL_1
693	3.70818133441547e-21	0.705416	0.105	0.053	9.58824447639808e-17	4	cmc1	0.052	TL_1
694	1.87827543618542e-35	0.705408	0.151	0.071	4.85665679534464e-31	4	ENSDARG00000007359	0.08	TL_1
695	3.89864935946051e-36	0.704252	0.19	0.097	1.0080737648757e-31	4	bloc1s1	0.093	TL_1
696	5.98513548861755e-37	0.7035	0.17	0.082	1.54757648329184e-32	4	ENSDARG00000105121	0.088	TL_1
697	1.37844260910278e-54	0.703214	0.213	0.095	3.56423905435705e-50	4	azin1b	0.118	TL_1
698	1.57095666259716e-32	0.703035	0.146	0.07	4.06202264247747e-28	4	ankrd46b	0.076	TL_1
699	6.89696897936901e-80	0.703025	0.401	0.203	1.78334926899545e-75	4	chchd2	0.198	TL_1
700	3.2974748940823e-26	0.7023	0.132	0.066	8.52628083362859e-22	4	slc44a5b	0.066	TL_1
701	2.95479348195171e-34	0.701802	0.149	0.071	7.64020950628253e-30	4	higd2a	0.078	TL_1
702	9.37261358843163e-39	0.701778	0.132	0.056	2.42347669556077e-34	4	gbp	0.076	TL_1
703	2.72872780536325e-90	0.701273	0.361	0.162	7.05567148632774e-86	4	si:ch211-151p13.8	0.199	TL_1
704	2.52434571616841e-56	0.70051	0.197	0.084	6.52720071829665e-52	4	clip3	0.113	TL_1
705	1.08128945027731e-14	0.69997	0.101	0.057	2.79589013158205e-10	4	suclg2	0.044	TL_1
706	3.50518570106978e-39	0.69937	0.158	0.072	9.06335866725614e-35	4	arhgap21b	0.086	TL_1
707	1.43144426242148e-92	0.697516	0.361	0.163	3.70128542934322e-88	4	galnt9	0.198	TL_1
708	2.13772011475672e-56	0.696565	0.316	0.165	5.52750290072646e-52	4	elovl6	0.151	TL_1
709	7.89702327120899e-38	0.69525	0.19	0.095	2.04193330723651e-33	4	pcyt2	0.095	TL_1
710	6.551881876665e-30	0.695028	0.103	0.044	1.69412009684927e-25	4	dusp23b	0.059	TL_1
711	3.41413629400394e-20	0.693861	0.102	0.051	8.82793221540599e-16	4	eea1	0.051	TL_1
712	3.96472610507203e-37	0.692379	0.183	0.09	1.02515922898848e-32	4	prnprs3	0.093	TL_1
713	9.75342512926187e-49	0.690654	0.227	0.11	2.52194313567324e-44	4	dctn1b	0.117	TL_1
714	5.44374092953893e-30	0.69058	0.124	0.058	1.40758809215088e-25	4	tmem203	0.066	TL_1
715	1.15341971821499e-34	0.68991	0.121	0.052	2.98239736538849e-30	4	creg1	0.069	TL_1
716	1.27635355677067e-84	0.689511	0.458	0.239	3.30026739174191e-80	4	itm2ba	0.219	TL_1
717	5.32248544842091e-93	0.689327	0.507	0.269	1.3762350623982e-88	4	hmga1b	0.238	TL_1
718	2.13714081835446e-37	0.688998	0.194	0.098	5.52600501401914e-33	4	psap	0.096	TL_1
719	5.27238568938838e-43	0.686908	0.227	0.116	1.36328076770515e-38	4	kif3cb	0.111	TL_1
720	1.0191565114908e-35	0.686129	0.132	0.058	2.63523299176175e-31	4	CR855860.1	0.074	TL_1
721	4.4602966618101e-32	0.685602	0.187	0.099	1.15329890784424e-27	4	eif4g3a	0.088	TL_1
722	7.27718642735118e-61	0.684183	0.345	0.182	1.88166209452019e-56	4	si:dkey-19e4.5	0.163	TL_1
723	4.81771466220119e-32	0.683973	0.147	0.071	1.24571648020536e-27	4	bri3bp	0.076	TL_1
724	7.23316815023353e-95	0.683149	0.584	0.329	1.87028028860588e-90	4	fundc1	0.255	TL_1
725	7.60871679122444e-66	0.682843	0.412	0.228	1.9673859007069e-61	4	uqcrc1	0.184	TL_1
726	2.05181276044471e-49	0.682025	0.26	0.132	5.30537225468188e-45	4	fam120c	0.128	TL_1
727	1.0836887127254e-25	0.681911	0.103	0.047	2.80209390449407e-21	4	nt5dc2	0.056	TL_1
728	8.77963665100482e-37	0.680834	0.193	0.098	2.27015064885032e-32	4	rcan3	0.095	TL_1
729	1.47986603264297e-97	0.679188	0.753	0.529	3.82648960060494e-93	4	ywhaba	0.224	TL_1
730	3.1625942275177e-41	0.678968	0.22	0.112	8.17751989409252e-37	4	ppp3ccb	0.108	TL_1
731	1.03127993178268e-44	0.678325	0.239	0.122	2.66658051961048e-40	4	prdx3	0.117	TL_1
732	3.22016138213502e-38	0.677237	0.146	0.065	8.32637128578652e-34	4	clint1b	0.081	TL_1
733	1.66917971841583e-30	0.676678	0.128	0.06	4.31599799790781e-26	4	chmp2bb	0.068	TL_1
734	1.14114420977752e-129	0.676375	0.293	0.099	2.95065658322174e-125	4	spon1a	0.194	TL_1
735	7.07076558361526e-49	0.675728	0.255	0.129	1.8282878569554e-44	4	mpc2	0.126	TL_1
736	3.5933579894861e-147	0.675397	0.838	0.582	9.29134575341421e-143	4	ywhag2	0.256	TL_1
737	1.53210027291994e-64	0.675124	0.367	0.195	3.96155167568908e-60	4	vps29	0.172	TL_1
738	4.39735838901309e-45	0.674434	0.225	0.112	1.13702495864711e-40	4	glula	0.113	TL_1
739	4.49238741887997e-78	0.673986	0.461	0.25	1.16159661489979e-73	4	vapb	0.211	TL_1
740	1.62143166356115e-41	0.670195	0.112	0.042	4.19253585247008e-37	4	BX640522.1	0.07	TL_1
741	2.9830492935609e-151	0.669235	0.908	0.589	7.71327055836043e-147	4	ENSDARG00000022176	0.319	TL_1
742	3.79857233763008e-148	0.668908	0.894	0.668	9.8219684934101e-144	4	rtn1b	0.226	TL_1
743	3.62285202822096e-25	0.668751	0.13	0.066	9.36760848937095e-21	4	ube2kb	0.064	TL_1
744	5.13942682756732e-52	0.668674	0.301	0.159	1.32890159480408e-47	4	rtn4a	0.142	TL_1
745	3.85232667001079e-37	0.668586	0.17	0.082	9.96096107064691e-33	4	si:dkey-234h16.7	0.088	TL_1
746	8.44383193750085e-46	0.666081	0.155	0.065	2.1833216240796e-41	4	bdnf	0.09	TL_1
747	8.80017695846213e-57	0.665817	0.297	0.151	2.27546175614955e-52	4	lasp1	0.146	TL_1
748	3.35996375394758e-44	0.664427	0.232	0.117	8.68785827858225e-40	4	kif1ab	0.115	TL_1
749	3.44793675038514e-29	0.660569	0.105	0.046	8.91533005547086e-25	4	lyrm4	0.059	TL_1
750	4.71323806484962e-61	0.660336	0.337	0.175	1.21870196642816e-56	4	atp5mea	0.162	TL_1
751	5.89287743989579e-46	0.660311	0.198	0.092	1.52372131963386e-41	4	CU856539.1	0.106	TL_1
752	1.98038223981072e-36	0.659224	0.167	0.081	5.12067435747858e-32	4	cetn3	0.086	TL_1
753	7.26402373537468e-98	0.65734	0.563	0.307	1.87825861725583e-93	4	dpp6b	0.256	TL_1
754	5.47166082082161e-25	0.657137	0.123	0.061	1.41480733843984e-20	4	rchy1	0.062	TL_1
755	9.21144290856608e-32	0.656872	0.172	0.089	2.38180279286793e-27	4	timm23a	0.083	TL_1
756	2.85306692768215e-75	0.655732	0.386	0.193	7.37717515490774e-71	4	cspg5a	0.193	TL_1
757	1.1847549236133e-91	0.655713	0.49	0.255	3.0634208059869e-87	4	prdx5	0.235	TL_1
758	1.17245080216995e-22	0.654704	0.104	0.051	3.03160603917083e-18	4	dnajc18	0.053	TL_1
759	3.26196042396564e-54	0.654255	0.205	0.09	8.43445106824796e-50	4	zgc:92335	0.115	TL_1
760	8.71617356542396e-28	0.654022	0.112	0.051	2.25374099881167e-23	4	dgkg	0.061	TL_1
761	2.70083986359423e-16	0.653142	0.116	0.066	6.9835616352956e-12	4	gpr158a	0.05	TL_1
762	9.9575424717966e-122	0.652114	0.742	0.461	2.57472175693245e-117	4	bsnb	0.281	TL_1
763	5.41809941990824e-61	0.650898	0.218	0.093	1.40095796700567e-56	4	si:ch211-196g2.4	0.125	TL_1
764	5.49303386712505e-63	0.650605	0.413	0.229	1.42033376702253e-58	4	ndufab1b	0.184	TL_1
765	2.43289575515114e-65	0.650431	0.418	0.231	6.29073855409431e-61	4	cyc1	0.187	TL_1
766	5.59117702501744e-32	0.649201	0.162	0.081	1.44571064335876e-27	4	nudcd3	0.081	TL_1
767	1.09247403146314e-18	0.648337	0.106	0.056	2.82481010315423e-14	4	tbc1d10b	0.05	TL_1
768	5.81415991040515e-40	0.646721	0.185	0.089	1.50336732803346e-35	4	flot2b	0.096	TL_1
769	6.90421955832856e-42	0.645593	0.203	0.1	1.78522405119702e-37	4	ube2d2l	0.103	TL_1
770	2.09431219867392e-24	0.645368	0.126	0.064	5.41526305211115e-20	4	ifngr2	0.062	TL_1
771	1.8547153999002e-46	0.645304	0.247	0.126	4.79573760952194e-42	4	syap1	0.121	TL_1
772	2.48957908478185e-36	0.644843	0.124	0.053	6.43730463952043e-32	4	lonrf1l	0.071	TL_1
773	4.29908030261392e-18	0.641741	0.1	0.052	1.11161319384688e-13	4	cry2	0.048	TL_1
774	2.69280140881902e-82	0.639596	0.553	0.319	6.96277660278334e-78	4	si:dkey-81l17.6	0.234	TL_1
775	1.05372270751654e-56	0.639516	0.253	0.119	2.72461080482551e-52	4	atxn1a	0.134	TL_1
776	1.71568109754574e-23	0.638892	0.115	0.057	4.43623661392402e-19	4	bckdhb	0.058	TL_1
777	6.84903830240076e-43	0.63866	0.129	0.051	1.77095583385177e-38	4	si:ch211-132b12.7	0.078	TL_1
778	2.72905025482958e-48	0.638474	0.232	0.113	7.05650524391285e-44	4	tomm70a	0.119	TL_1
779	9.06874661743793e-61	0.638025	0.39	0.215	2.34490581287092e-56	4	cnrip1a	0.175	TL_1
780	2.46797784629074e-34	0.638024	0.174	0.086	6.38145031715395e-30	4	rab15	0.088	TL_1
781	1.6648963093665e-25	0.637766	0.12	0.058	4.30492238712895e-21	4	xkr7	0.062	TL_1
782	8.19670312817612e-34	0.637244	0.193	0.102	2.1194215278525e-29	4	arpc5lb	0.091	TL_1
783	5.32295520717613e-37	0.636622	0.179	0.088	1.37635652791953e-32	4	ENSDARG00000102424	0.091	TL_1
784	2.21055791640637e-56	0.635589	0.264	0.128	5.71583960445195e-52	4	ache	0.136	TL_1
785	4.77550346732156e-30	0.63492	0.122	0.056	1.23480193154534e-25	4	ENSDARG00000101387	0.066	TL_1
786	1.16661993430958e-31	0.634134	0.208	0.114	3.01652916414427e-27	4	dctn2	0.094	TL_1
787	1.46244599796896e-97	0.634072	0.642	0.37	3.78144661694834e-93	4	crhr1	0.272	TL_1
788	7.61806159435147e-60	0.633664	0.353	0.188	1.96980218645146e-55	4	ndufa11	0.165	TL_1
789	3.43485888773932e-70	0.63338	0.435	0.237	8.88151462602755e-66	4	si:dkey-56m19.5	0.198	TL_1
790	3.86376580778669e-19	0.631829	0.102	0.053	9.99053924919405e-15	4	kctd6b	0.049	TL_1
791	2.16376955438725e-105	0.631144	0.801	0.606	5.59485893677912e-101	4	cox8a	0.195	TL_1
792	8.72998807597421e-29	0.631121	0.133	0.064	2.25731301680465e-24	4	pcsk1	0.069	TL_1
793	4.24068500040309e-82	0.629899	0.53	0.301	1.09651392055423e-77	4	cpeb4b	0.229	TL_1
794	7.27935204362675e-106	0.629572	0.58	0.307	1.88222205792057e-101	4	pkma	0.273	TL_1
795	3.10684753346515e-91	0.629479	0.567	0.313	8.03337566728083e-87	4	map1aa	0.254	TL_1
796	9.21237786777213e-46	0.62883	0.338	0.193	2.38204454526984e-41	4	adgrl3.1	0.145	TL_1
797	5.01347763608999e-41	0.628588	0.232	0.121	1.29633491236379e-36	4	timm17a	0.111	TL_1
798	3.37896488502181e-56	0.626888	0.372	0.206	8.73698950320089e-52	4	klf7a	0.166	TL_1
799	3.68743220626043e-82	0.626216	0.587	0.347	9.5345934557276e-78	4	ENSDARG00000089877	0.24	TL_1
800	4.34431403275043e-22	0.62613	0.119	0.061	1.12330927944828e-17	4	fam120a	0.058	TL_1
801	1.72027215828928e-68	0.622274	0.449	0.246	4.44810771968859e-64	4	elmod1	0.203	TL_1
802	1.29441363087076e-50	0.621575	0.287	0.149	3.34696532534254e-46	4	cdk5r2a	0.138	TL_1
803	1.24986128556312e-74	0.621492	0.501	0.284	3.23176632608056e-70	4	madd	0.217	TL_1
804	5.51289349461422e-31	0.620326	0.121	0.055	1.4254688709024e-26	4	pora	0.066	TL_1
805	1.46045809748128e-37	0.620303	0.144	0.064	3.77630650265734e-33	4	CR847509.1	0.08	TL_1
806	2.27385192927708e-29	0.619781	0.185	0.1	5.87949893353174e-25	4	ppp6c	0.085	TL_1
807	2.1049372754113e-25	0.619079	0.142	0.074	5.44273631303099e-21	4	caskb	0.068	TL_1
808	3.32680781006289e-42	0.618917	0.221	0.112	8.6021269544796e-38	4	pet100	0.109	TL_1
809	2.67552591861373e-24	0.617158	0.106	0.05	6.91810736775952e-20	4	ubn1	0.056	TL_1
810	9.93058587904814e-29	0.615062	0.157	0.081	2.56775159074548e-24	4	mrpl36	0.076	TL_1
811	7.31512695596285e-14	0.614957	0.111	0.066	1.89147237700331e-09	4	serp2	0.045	TL_1
812	1.11551492148788e-44	0.614504	0.237	0.119	2.8843869324912e-40	4	rab42a	0.118	TL_1
813	5.44179865733182e-33	0.612127	0.157	0.077	1.40708587882629e-28	4	guk1a	0.08	TL_1
814	4.81713445650655e-37	0.611618	0.181	0.089	1.2455664564189e-32	4	adcy6a	0.092	TL_1
815	8.45846239863746e-50	0.611424	0.245	0.12	2.18710462241569e-45	4	map2k2a	0.125	TL_1
816	2.66658841719814e-59	0.611329	0.305	0.152	6.89499767034923e-55	4	sh3glb2b	0.153	TL_1
817	1.53523647998104e-54	0.610263	0.282	0.141	3.96966096628698e-50	4	cacng8b	0.141	TL_1
818	2.15137146481054e-48	0.610055	0.284	0.149	5.56280119656062e-44	4	atp1b3a	0.135	TL_1
819	9.28036734089651e-30	0.609971	0.168	0.088	2.39962458333561e-25	4	echs1	0.08	TL_1
820	6.10136319347944e-59	0.609305	0.459	0.269	1.57762948093798e-54	4	ndufs7	0.19	TL_1
821	1.02993354932109e-61	0.608585	0.38	0.205	2.66309917847954e-57	4	ndufs2	0.175	TL_1
822	1.31835112072406e-38	0.607199	0.161	0.074	3.4088604928562e-34	4	arl3b	0.087	TL_1
823	3.27701922430143e-47	0.60636	0.278	0.146	8.4733886082762e-43	4	arpc4l	0.132	TL_1
824	1.1436465877781e-33	0.604363	0.183	0.094	2.95712698201784e-29	4	dda1	0.089	TL_1
825	1.91038479097986e-29	0.60284	0.158	0.081	4.93968195403662e-25	4	pcsk2	0.077	TL_1
826	2.67339341760932e-25	0.601985	0.13	0.065	6.91259335991241e-21	4	slc25a14	0.065	TL_1
827	2.01728967509193e-188	0.601471	0.973	0.851	5.21610591288521e-184	4	stmn1b	0.122	TL_1
828	3.79161542396151e-98	0.600269	0.451	0.212	9.80398000173728e-94	4	golga7bb	0.239	TL_1
829	9.04724305388955e-57	0.60002	0.399	0.226	2.33934563644422e-52	4	got2b	0.173	TL_1
830	1.39512828048174e-35	0.598929	0.176	0.087	3.60738319484163e-31	4	psmg3	0.089	TL_1
831	2.83054333576399e-31	0.598462	0.182	0.096	7.31893590328494e-27	4	tegt	0.086	TL_1
832	7.83900699385496e-96	0.597159	0.599	0.336	2.02693203840108e-91	4	gng2	0.263	TL_1
833	5.2892970983149e-82	0.596954	0.516	0.285	1.36765355071128e-77	4	psd3l	0.231	TL_1
834	1.20218782509931e-38	0.595141	0.234	0.124	3.10849705935928e-34	4	capza1a	0.11	TL_1
835	4.00909059755475e-73	0.594345	0.416	0.216	1.03663055580973e-68	4	atp6v1f	0.2	TL_1
836	8.53836947411369e-61	0.593765	0.442	0.255	2.20776619492158e-56	4	gpx4b	0.187	TL_1
837	5.02511414477527e-20	0.592827	0.118	0.063	1.29934376441454e-15	4	lrrc4cb	0.055	TL_1
838	7.87958753104784e-18	0.592433	0.132	0.076	2.03742494790304e-13	4	pvrl2l	0.056	TL_1
839	9.82775564953862e-47	0.592307	0.312	0.171	2.5411627783012e-42	4	ENSDARG00000089836	0.141	TL_1
840	1.87894833959344e-50	0.592113	0.284	0.148	4.85839672168676e-46	4	cops7a	0.136	TL_1
841	6.71295053034213e-30	0.591783	0.204	0.113	1.73576761863056e-25	4	gnb2	0.091	TL_1
842	4.05294230650023e-38	0.591676	0.206	0.105	1.04796929219176e-33	4	si:ch1073-314i13.4	0.101	TL_1
843	1.26995230424286e-40	0.590477	0.188	0.09	3.28371567308076e-36	4	akt1s1	0.098	TL_1
844	4.75900521228689e-26	0.590244	0.166	0.09	1.23053597774102e-21	4	alas1	0.076	TL_1
845	3.07892272281676e-89	0.59009	0.417	0.197	7.96117048438729e-85	4	mag	0.22	TL_1
846	2.5948776176145e-28	0.58996	0.149	0.076	6.70957505586583e-24	4	klf6a	0.073	TL_1
847	3.97235658393009e-48	0.589429	0.266	0.137	1.0271322419068e-43	4	zgc:77056	0.129	TL_1
848	2.081024211128e-30	0.588464	0.15	0.074	5.38090430271368e-26	4	proza	0.076	TL_1
849	1.68300738126526e-26	0.588272	0.183	0.102	4.35175218573758e-22	4	FQ976914.1	0.081	TL_1
850	1.72704896238421e-57	0.587005	0.295	0.146	4.46563050203686e-53	4	emc7	0.149	TL_1
851	8.70064791997621e-51	0.586892	0.372	0.213	2.24972653266825e-46	4	ing4	0.159	TL_1
852	2.59146309534087e-26	0.58632	0.13	0.064	6.70074612562289e-22	4	chchd10	0.066	TL_1
853	1.27611852550395e-57	0.584107	0.452	0.266	3.29965967139556e-53	4	dmxl2	0.186	TL_1
854	3.93841026218927e-27	0.584015	0.171	0.092	1.01835474149428e-22	4	pde4a	0.079	TL_1
855	3.04017895762484e-35	0.58381	0.19	0.097	7.86099073073056e-31	4	rpz2	0.093	TL_1
856	3.14041973585497e-46	0.58326	0.189	0.086	8.12018331100019e-42	4	sort1a	0.103	TL_1
857	9.27957730289176e-83	0.581408	0.49	0.257	2.39942030320872e-78	4	atp2b3b	0.233	TL_1
858	1.18499101410599e-71	0.581381	0.484	0.27	3.06403126517386e-67	4	tmbim4	0.214	TL_1
859	2.11609955502417e-30	0.58076	0.174	0.091	5.47159861942598e-26	4	jam3a	0.083	TL_1
860	8.93515605768819e-98	0.580229	0.717	0.448	2.31036330183643e-93	4	atp1b2a	0.269	TL_1
861	8.31958061846896e-29	0.579364	0.161	0.084	2.15119396051752e-24	4	arl2	0.077	TL_1
862	3.40602262301103e-27	0.578889	0.102	0.045	8.80695269631962e-23	4	hagh	0.057	TL_1
863	5.25093824097876e-14	0.578867	0.101	0.058	1.35773510096988e-09	4	phb2a	0.043	TL_1
864	1.44409706473672e-103	0.577009	0.848	0.651	3.73400178028975e-99	4	atp5f1b	0.197	TL_1
865	2.88009480201265e-59	0.573161	0.326	0.166	7.44706112956411e-55	4	gabra1	0.16	TL_1
866	5.41197344125278e-29	0.572741	0.168	0.088	1.39937397270473e-24	4	cops8	0.08	TL_1
867	5.63209699050706e-31	0.571841	0.155	0.077	1.45629131883541e-26	4	erc1a	0.078	TL_1
868	3.15584435369706e-63	0.571235	0.396	0.213	8.16006674535448e-59	4	ndufv2	0.183	TL_1
869	2.52070563574413e-15	0.569214	0.102	0.057	6.51778856234361e-11	4	daam1b	0.045	TL_1
870	1.02526047379338e-29	0.568946	0.18	0.096	2.65101600708753e-25	4	naa38	0.084	TL_1
871	2.23176542930308e-24	0.5688	0.124	0.062	5.77067587054898e-20	4	fam126a	0.062	TL_1
872	2.35612804503391e-22	0.5687	0.138	0.074	6.09224028604417e-18	4	lgmn	0.064	TL_1
873	1.39590106587806e-35	0.567608	0.236	0.129	3.60938138604091e-31	4	reep2	0.107	TL_1
874	2.86933299678209e-65	0.567407	0.528	0.317	7.41923432977944e-61	4	mpc1	0.211	TL_1
875	1.82836823202334e-25	0.56736	0.101	0.046	4.72761173754274e-21	4	pde8b	0.055	TL_1
876	2.60674422027377e-34	0.56733	0.245	0.138	6.7402585303619e-30	4	rab3c	0.107	TL_1
877	4.78833828905715e-18	0.567205	0.133	0.076	1.23812063140151e-13	4	slc36a1	0.057	TL_1
878	2.8027033592462e-30	0.566019	0.176	0.092	7.24695007600289e-26	4	bin1a	0.084	TL_1
879	3.00100932248647e-47	0.565936	0.301	0.163	7.75970980515327e-43	4	ndufa10	0.138	TL_1
880	2.20839052765318e-29	0.564368	0.181	0.097	5.71023538735283e-25	4	sars1	0.084	TL_1
881	4.57143129101286e-64	0.563772	0.606	0.396	1.1820349889172e-59	4	brk1	0.21	TL_1
882	1.04092807072959e-17	0.56345	0.109	0.059	2.69152771248551e-13	4	dlg1l	0.05	TL_1
883	3.26698760114139e-53	0.56197	0.421	0.248	8.44744984027129e-49	4	rnf7	0.173	TL_1
884	5.33081674071555e-73	0.560013	0.762	0.567	1.37838928464682e-68	4	cox6c	0.195	TL_1
885	1.21463957336378e-55	0.560008	0.443	0.261	3.14069354484672e-51	4	palm1b	0.182	TL_1
886	7.85693907829874e-112	0.559071	0.8	0.495	2.03156873747571e-107	4	cspg5b	0.305	TL_1
887	1.38370953590661e-65	0.55892	0.57	0.358	3.57785774699371e-61	4	cox5ab	0.212	TL_1
888	1.92934307123053e-23	0.557945	0.128	0.066	4.98870237928077e-19	4	akap11	0.062	TL_1
889	3.4055156918585e-59	0.55772	0.609	0.411	8.80564192443852e-55	4	ywhabb	0.198	TL_1
890	8.3894395898739e-21	0.557707	0.15	0.085	2.1692573947537e-16	4	ap3m2	0.065	TL_1
891	8.87124161115349e-61	0.557544	0.544	0.338	2.29383694339596e-56	4	ENSDARG00000031435	0.206	TL_1
892	4.32719070519969e-50	0.555739	0.212	0.097	1.11888170064348e-45	4	desi1a	0.115	TL_1
893	3.37498510148212e-89	0.554779	0.73	0.478	8.72669897690231e-85	4	uqcrb	0.252	TL_1
894	3.28617051979814e-25	0.553918	0.153	0.082	8.49705111304204e-21	4	gpatch11	0.071	TL_1
895	8.60158812583067e-31	0.553698	0.129	0.06	2.22411264169604e-26	4	ehd3	0.069	TL_1
896	1.95695125309662e-18	0.551468	0.124	0.069	5.06008885513192e-14	4	ctsd	0.055	TL_1
897	2.64230935693222e-61	0.551346	0.516	0.315	6.83221930421964e-57	4	csnk1a1	0.201	TL_1
898	1.77349431172492e-27	0.550184	0.142	0.072	4.58572424182713e-23	4	trappc6b	0.07	TL_1
899	1.43120947422295e-23	0.550175	0.103	0.048	3.70067833749828e-19	4	si:dkey-174m14.3	0.055	TL_1
900	2.54987643696507e-59	0.550055	0.486	0.29	6.59321550306057e-55	4	tmed7	0.196	TL_1
901	2.66907684169327e-19	0.549836	0.105	0.054	6.90143198956628e-15	4	mapta	0.051	TL_1
902	3.56634682065206e-60	0.549397	0.565	0.362	9.22150297416004e-56	4	dnmt3ab	0.203	TL_1
903	2.37015700855881e-78	0.54929	0.791	0.578	6.12851497703051e-74	4	r3hdm1	0.213	TL_1
904	2.2916617454484e-68	0.548472	0.515	0.296	5.92554977520594e-64	4	magi3b	0.219	TL_1
905	4.76304731259695e-20	0.54726	0.13	0.071	1.23158114361819e-15	4	ap1s2	0.059	TL_1
906	7.4906308573608e-50	0.546199	0.38	0.218	1.93685242078778e-45	4	laptm4b	0.162	TL_1
907	4.37737434403777e-27	0.545232	0.164	0.087	1.13185768413785e-22	4	otx2b	0.077	TL_1
908	1.06412423060734e-29	0.545212	0.129	0.061	2.75150602308141e-25	4	deptor	0.068	TL_1
909	5.8871280276598e-20	0.545208	0.117	0.062	1.522234694112e-15	4	znhit1	0.055	TL_1
910	2.80334270040335e-56	0.544113	0.53	0.336	7.24860322043293e-52	4	gabbr1b	0.194	TL_1
911	1.87408854476196e-42	0.543644	0.236	0.121	4.845830750191e-38	4	hk1	0.115	TL_1
912	1.14709667976117e-75	0.543165	0.686	0.45	2.96604788485845e-71	4	atp5meb	0.236	TL_1
913	5.00473059655488e-34	0.543097	0.187	0.096	1.2940731903512e-29	4	ano1	0.091	TL_1
914	4.37358207281895e-16	0.542761	0.126	0.073	1.1308771165688e-11	4	acp1	0.053	TL_1
915	2.76187953715873e-63	0.54243	0.611	0.397	7.14139191923134e-59	4	idh2	0.214	TL_1
916	1.34450895821212e-20	0.541581	0.106	0.053	3.47649681324908e-16	4	mrpl27	0.053	TL_1
917	2.17790287261937e-13	0.539969	0.106	0.063	5.6314034577319e-09	4	mycbp	0.043	TL_1
918	4.92035076970927e-42	0.53872	0.319	0.183	1.27225509852372e-37	4	get1	0.136	TL_1
919	1.24185983813811e-74	0.537356	0.759	0.545	3.21107698347372e-70	4	ywhah	0.214	TL_1
920	7.57572578908088e-19	0.537253	0.124	0.069	1.95885541728264e-14	4	mrpl24	0.055	TL_1
921	9.23655746822116e-13	0.537161	0.108	0.065	2.38829666455794e-08	4	nav1b	0.043	TL_1
922	5.92332418657648e-18	0.536435	0.104	0.055	1.53159393492308e-13	4	dixdc1a	0.049	TL_1
923	1.05052559932621e-39	0.535738	0.256	0.139	2.71634404217778e-35	4	pcmt	0.117	TL_1
924	2.0216213497819e-49	0.535533	0.361	0.204	5.22730632413105e-45	4	si:ch211-235e9.6	0.157	TL_1
925	8.17447318998464e-24	0.533357	0.152	0.082	2.11367353273433e-19	4	slc12a5a	0.07	TL_1
926	2.48319712858044e-35	0.533105	0.184	0.092	6.42080281537043e-31	4	fbxl16	0.092	TL_1
927	1.32859534751766e-31	0.532514	0.119	0.052	3.43534899007641e-27	4	tlr7.1	0.067	TL_1
928	5.81913936797487e-48	0.532509	0.316	0.171	1.50465486637726e-43	4	arl8a	0.145	TL_1
929	6.11514154498831e-16	0.531913	0.108	0.06	1.58119214928763e-11	4	cdip1	0.048	TL_1
930	1.55432224550615e-20	0.531465	0.112	0.058	4.01901103020524e-16	4	kif21a	0.054	TL_1
931	2.77860272715634e-32	0.530753	0.218	0.119	7.18463307160814e-28	4	scn1lab	0.099	TL_1
932	6.33609940205195e-11	0.530547	0.1	0.061	1.63832522238857e-06	4	ube2d1a	0.039	TL_1
933	2.45220601298419e-35	0.530425	0.206	0.107	6.34066908777322e-31	4	rab5aa	0.099	TL_1
934	4.35991040011323e-65	0.530187	0.542	0.327	1.12734203215728e-60	4	ndufb7	0.215	TL_1
935	1.13954912060959e-50	0.529548	0.342	0.188	2.9465321611602e-46	4	ik	0.154	TL_1
936	1.48958299762904e-52	0.529083	0.438	0.262	3.85161475696941e-48	4	ndufb10	0.176	TL_1
937	1.89753572937555e-18	0.527126	0.106	0.055	4.90645813544636e-14	4	klhl17	0.051	TL_1
938	1.20832659497776e-47	0.525722	0.406	0.242	3.124370076634e-43	4	kcnab2a	0.164	TL_1
939	5.31198995738913e-40	0.525428	0.156	0.07	1.37352124328211e-35	4	pdcd6	0.086	TL_1
940	2.10636263174333e-48	0.524597	0.217	0.101	5.44642185689874e-44	4	pygmb	0.116	TL_1
941	8.68755779524982e-33	0.524396	0.191	0.1	2.24634181911775e-28	4	slc25a11	0.091	TL_1
942	1.14275618895083e-27	0.523724	0.191	0.106	2.95482467777017e-23	4	aak1b	0.085	TL_1
943	4.84374201432607e-21	0.523661	0.163	0.094	1.25244637264429e-16	4	dctn5	0.069	TL_1
944	2.52170667992758e-30	0.522555	0.183	0.097	6.52037696228873e-26	4	atl1	0.086	TL_1
945	1.32441981504269e-43	0.522182	0.306	0.17	3.42455231575588e-39	4	hnrnpd	0.136	TL_1
946	2.01721057483642e-14	0.520779	0.11	0.064	5.21590138335454e-10	4	ssbp1	0.046	TL_1
947	2.22425004512205e-62	0.520641	0.311	0.151	5.75124334167209e-58	4	ank1a	0.16	TL_1
948	3.01307831435741e-64	0.520615	0.528	0.317	7.79091659743394e-60	4	sub1b	0.211	TL_1
949	8.00818227413746e-29	0.520516	0.174	0.093	2.07067569062372e-24	4	mrps18c	0.081	TL_1
950	2.60758552912932e-41	0.520408	0.304	0.172	6.74243390266968e-37	4	otub1b	0.132	TL_1
951	3.54566888548115e-67	0.520034	0.392	0.204	9.16803603718862e-63	4	mpp2b	0.188	TL_1
952	1.11677843624805e-49	0.519901	0.369	0.21	2.88765400260659e-45	4	suclg1	0.159	TL_1
953	8.57377926446577e-48	0.517582	0.332	0.184	2.21692210441291e-43	4	mtbl	0.148	TL_1
954	4.44696624069684e-61	0.517293	0.669	0.468	1.14985206085698e-56	4	atp5fa1	0.201	TL_1
955	2.1851864177016e-40	0.517024	0.31	0.177	5.65023652025104e-36	4	trappc5	0.133	TL_1
956	1.01558329319664e-31	0.515877	0.222	0.123	2.62599372121856e-27	4	laptm4a	0.099	TL_1
957	1.50371004921221e-18	0.515546	0.128	0.072	3.88814307424802e-14	4	hars	0.056	TL_1
958	9.77840546194045e-60	0.515297	0.632	0.426	2.52840230029394e-55	4	rbx1	0.206	TL_1
959	1.03769359024562e-35	0.512508	0.204	0.105	2.6831643162981e-31	4	ptprna	0.099	TL_1
960	3.24091330673152e-24	0.51223	0.109	0.052	8.3800295372157e-20	4	celf5b	0.057	TL_1
961	3.23752129533711e-69	0.51221	0.693	0.466	8.37125881335317e-65	4	ywhaz	0.227	TL_1
962	1.85909631194241e-57	0.511059	0.497	0.301	4.80706533378948e-53	4	ifrd1	0.196	TL_1
963	4.53570904703979e-45	0.509881	0.43	0.269	1.17279828829308e-40	4	dctn3	0.161	TL_1
964	1.58902851570448e-22	0.509811	0.101	0.048	4.10875103305708e-18	4	fth1b	0.053	TL_1
965	5.22588947220591e-75	0.50932	0.558	0.321	1.35125824082828e-70	4	pcloa	0.237	TL_1
966	3.93501400030447e-57	0.509263	0.498	0.298	1.01747657005873e-52	4	ndufa8	0.2	TL_1
967	5.45245747293687e-44	0.507939	0.331	0.188	1.40984192877729e-39	4	kif5aa	0.143	TL_1
968	2.33853288152207e-15	0.507324	0.111	0.064	6.04674447175162e-11	4	tmem11	0.047	TL_1
969	5.32131053582922e-20	0.507264	0.125	0.067	1.37593126524936e-15	4	chordc1b	0.058	TL_1
970	3.86542593772347e-49	0.507135	0.352	0.195	9.99483184717159e-45	4	BX088686.1	0.157	TL_1
971	2.52331520634561e-161	0.506986	0.78	0.443	6.52453612904783e-157	4	olfm1a	0.337	TL_1
972	1.93846607087033e-17	0.506883	0.123	0.069	5.0122917194494e-13	4	cd2bp2	0.054	TL_1
973	1.14775039684784e-27	0.506316	0.17	0.09	2.96773820112945e-23	4	atxn1b	0.08	TL_1
974	1.74312887236577e-34	0.505863	0.191	0.098	4.50720832527617e-30	4	apbb1	0.093	TL_1
975	4.32804864837997e-21	0.505833	0.119	0.062	1.11910353901161e-16	4	pitpnab	0.057	TL_1
976	1.01019039890453e-25	0.505702	0.172	0.095	2.61204931444745e-21	4	tmem63ba	0.077	TL_1
977	8.41769510672837e-40	0.504822	0.207	0.103	2.17656342374675e-35	4	stk35	0.104	TL_1
978	8.86246825018229e-19	0.504559	0.11	0.058	2.29156841544964e-14	4	mrpl2	0.052	TL_1
979	4.84364327113109e-17	0.503132	0.12	0.067	1.25242084061637e-12	4	plekhj1	0.053	TL_1
980	1.2268737208339e-17	0.502464	0.106	0.057	3.17232737996023e-13	4	yy1b	0.049	TL_1
981	1.60221467004572e-38	0.502361	0.267	0.147	4.14284647233723e-34	4	mff	0.12	TL_1
982	1.08542807005177e-43	0.501821	0.356	0.207	2.80659136073286e-39	4	dnm1a	0.149	TL_1
983	1.35760863657082e-40	0.500642	0.242	0.127	3.51036865158117e-36	4	purab	0.115	TL_1
984	1.49206012167009e-42	0.49993	0.26	0.137	3.85801985660236e-38	4	vapal	0.123	TL_1
985	4.62119333574609e-59	0.499439	0.673	0.47	1.19490196082387e-54	4	atp5pd	0.203	TL_1
986	1.74532821755537e-41	0.499222	0.248	0.129	4.51289517213291e-37	4	ndel1a	0.119	TL_1
987	2.02026529778282e-28	0.498688	0.192	0.106	5.22379998047705e-24	4	trappc4	0.086	TL_1
988	3.83597061482371e-21	0.498438	0.112	0.057	9.91866921874966e-17	4	cbx3b	0.055	TL_1
989	2.7511938052309e-35	0.498189	0.25	0.139	7.11376182218554e-31	4	mrpl33	0.111	TL_1
990	6.94832491247014e-23	0.49629	0.14	0.075	1.7966283726174e-18	4	txndc15	0.065	TL_1
991	7.59037992830991e-54	0.495581	0.55	0.349	1.96264453806309e-49	4	ndufa6	0.201	TL_1
992	5.38134791825354e-50	0.495535	0.388	0.222	1.39145513122282e-45	4	sept6	0.166	TL_1
993	3.09291611414711e-59	0.494015	0.695	0.492	7.99735319635018e-55	4	cox5aa	0.203	TL_1
994	1.26385295233479e-26	0.49401	0.179	0.098	3.26794457885206e-22	4	bsdc1	0.081	TL_1
995	1.4147518673828e-14	0.493921	0.126	0.076	3.65812390349172e-10	4	sptbn2	0.05	TL_1
996	1.54791989245445e-49	0.492727	0.593	0.402	4.00245646591948e-45	4	vdac1	0.191	TL_1
997	1.24484904004514e-46	0.492241	0.362	0.207	3.21880616284471e-42	4	ndufs3	0.155	TL_1
998	3.10658219791219e-17	0.492127	0.1	0.053	8.03268958914156e-13	4	aktip	0.047	TL_1
999	2.18629166565075e-90	0.491448	0.859	0.715	5.65309435987314e-86	4	gng3	0.144	TL_1
1000	1.00645107827098e-43	0.491287	0.336	0.191	2.60238055308528e-39	4	rab1ba	0.145	TL_1
1001	4.44350211847969e-27	0.490427	0.166	0.088	1.14895634277529e-22	4	abhd16a	0.078	TL_1
1002	4.7665773940233e-20	0.488745	0.145	0.082	1.2324939167726e-15	4	ENSDARG00000067981	0.063	TL_1
1003	7.08619022585349e-23	0.488642	0.181	0.105	1.83227620669894e-18	4	dlst	0.076	TL_1
1004	2.92588104443713e-18	0.488432	0.116	0.063	7.5654506166011e-14	4	smim13	0.053	TL_1
1005	2.61047405089337e-22	0.487893	0.139	0.075	6.74990275339498e-18	4	rnf175	0.064	TL_1
1006	8.4016178926007e-41	0.487286	0.214	0.106	2.17240633848976e-36	4	dpysl5b	0.108	TL_1
1007	5.39020154382121e-31	0.486965	0.226	0.127	1.39374441318585e-26	4	rab39bb	0.099	TL_1
1008	2.85697308202751e-17	0.486163	0.176	0.11	7.38727529819854e-13	4	tmem63c	0.066	TL_1
1009	9.05296861363616e-13	0.485848	0.119	0.073	2.3408260944279e-08	4	tomm40l	0.046	TL_1
1010	3.61030304886744e-41	0.485282	0.491	0.323	9.33516059345653e-37	4	ptprsa.1	0.168	TL_1
1011	2.27756737116903e-71	0.484543	0.781	0.578	5.88910595163176e-67	4	gabarapb	0.203	TL_1
1012	1.59358276770986e-18	0.483933	0.115	0.062	4.12052696246738e-14	4	camlg	0.053	TL_1
1013	2.78615604488273e-27	0.483541	0.215	0.123	7.20416368525327e-23	4	tspan3b	0.092	TL_1
1014	3.39604913148573e-57	0.483142	0.29	0.141	8.78116423928266e-53	4	rap1gap2b	0.149	TL_1
1015	2.37264928285005e-53	0.482458	0.582	0.382	6.13495925066536e-49	4	ndufb9	0.2	TL_1
1016	1.47641820511087e-55	0.482234	0.629	0.428	3.81757455295517e-51	4	atp5f1d	0.201	TL_1
1017	3.64355115105922e-16	0.481903	0.102	0.056	9.42113021129382e-12	4	arntl1a	0.046	TL_1
1018	1.57104229955816e-28	0.481657	0.13	0.062	4.06224407396753e-24	4	napba	0.068	TL_1
1019	2.19468583703159e-18	0.481433	0.109	0.058	5.67479916881258e-14	4	rab35b	0.051	TL_1
1020	3.88758180370279e-25	0.481364	0.168	0.092	1.00521202698343e-20	4	ENSDARG00000035596	0.076	TL_1
1021	1.73397907716179e-17	0.480731	0.108	0.058	4.48354969981723e-13	4	scfd1	0.05	TL_1
1022	2.89870210973013e-34	0.480234	0.147	0.068	7.49517404512919e-30	4	nr4a1	0.079	TL_1
1023	4.25348476662382e-17	0.479801	0.11	0.06	1.09982355610592e-12	4	tomm40	0.05	TL_1
1024	7.03802920489869e-28	0.479404	0.211	0.12	1.81982321151066e-23	4	snx6	0.091	TL_1
1025	3.83547973352498e-49	0.4794	0.529	0.338	9.91739994697554e-45	4	hint1	0.191	TL_1
1026	9.531920444151e-13	0.479319	0.101	0.059	2.46466866924412e-08	4	washc2c	0.042	TL_1
1027	3.05020799727138e-36	0.478944	0.269	0.151	7.88692281854461e-32	4	cltca	0.118	TL_1
1028	4.1862678854465e-20	0.478559	0.143	0.081	1.0824432871399e-15	4	tiam2a	0.062	TL_1
1029	1.49170896157369e-54	0.478037	0.392	0.218	3.85711186194108e-50	4	glrbb	0.174	TL_1
1030	6.46639046653697e-52	0.477474	0.324	0.171	1.67201458293246e-47	4	upf3a	0.153	TL_1
1031	6.66856675319724e-11	0.477372	0.121	0.078	1.72429130537421e-06	4	grk4	0.043	TL_1
1032	1.61010168418048e-17	0.476592	0.113	0.062	4.16323992478546e-13	4	ppp1r1b	0.051	TL_1
1033	3.57283799128631e-19	0.475535	0.12	0.065	9.23828719406901e-15	4	CABZ01102240.1	0.055	TL_1
1034	3.35772624836823e-33	0.475426	0.186	0.096	8.68207276040574e-29	4	npdc1b	0.09	TL_1
1035	3.1027690861023e-26	0.475352	0.194	0.11	8.0228300259347e-22	4	pdha1a	0.084	TL_1
1036	1.64844241124977e-35	0.474409	0.335	0.202	4.26237754276852e-31	4	mtss1lb	0.133	TL_1
1037	1.42542492207757e-32	0.474284	0.256	0.147	3.68572122101596e-28	4	ndufa9a	0.109	TL_1
1038	2.46245308816903e-47	0.473924	0.495	0.313	6.36716495007866e-43	4	ndufa1	0.182	TL_1
1039	7.80810642993552e-74	0.47354	0.663	0.42	2.01894207958843e-69	4	elmo1	0.243	TL_1
1040	2.68352731989054e-21	0.472005	0.106	0.053	6.93879659104096e-17	4	zgc:55943	0.053	TL_1
1041	1.02553475681957e-31	0.470904	0.218	0.12	2.65172522070837e-27	4	trappc2l	0.098	TL_1
1042	3.90010641985433e-45	0.470813	0.495	0.322	1.00845051698173e-40	4	cst3	0.173	TL_1
1043	3.49411989637674e-13	0.470104	0.101	0.059	9.03474581606134e-09	4	pptc7a	0.042	TL_1
1044	4.74577105614805e-17	0.46935	0.16	0.098	1.2271140219882e-12	4	trmt112	0.062	TL_1
1045	3.38463470229599e-21	0.46933	0.186	0.111	8.75164994972674e-17	4	slmapa	0.075	TL_1
1046	2.94183694313818e-33	0.469217	0.209	0.111	7.60670778387239e-29	4	atg13	0.098	TL_1
1047	2.90507131795112e-28	0.468674	0.189	0.103	7.51164290682622e-24	4	ttc39c	0.086	TL_1
1048	2.87756735788057e-13	0.467813	0.132	0.082	7.44052591727179e-09	4	si:ch211-126j24.1	0.05	TL_1
1049	3.3767823094653e-26	0.467792	0.145	0.075	8.73134601758442e-22	4	ypel5	0.07	TL_1
1050	5.39192097079881e-36	0.466291	0.236	0.127	1.39418900541945e-31	4	chmp4ba	0.109	TL_1
1051	2.69661775585902e-33	0.466218	0.18	0.09	6.97264453132466e-29	4	ankrd29	0.09	TL_1
1052	2.89024411255044e-20	0.465996	0.182	0.11	7.47330420182166e-16	4	tssc4	0.072	TL_1
1053	2.65895951742723e-188	0.465903	0.995	0.977	6.87527162421158e-184	4	tmsb4x	0.018	TL_1
1054	2.46570909320966e-59	0.465732	0.339	0.174	6.37558400231222e-55	4	tmeff2a	0.165	TL_1
1055	2.35350076793014e-29	0.465602	0.224	0.128	6.08544693563696e-25	4	mrps14	0.096	TL_1
1056	1.01130580650902e-20	0.464612	0.112	0.057	2.61493342389037e-16	4	ica1	0.055	TL_1
1057	9.98461689924304e-23	0.46445	0.158	0.088	2.58172239163727e-18	4	yipf4	0.07	TL_1
1058	4.61396748298598e-30	0.464359	0.226	0.128	1.19303357207569e-25	4	ndufv1	0.098	TL_1
1059	1.69228367148514e-18	0.464153	0.129	0.073	4.37573788935912e-14	4	smim20	0.056	TL_1
1060	6.10529912580216e-29	0.461772	0.178	0.094	1.57864719495867e-24	4	csnk1e	0.084	TL_1
1061	6.25344955835224e-24	0.461165	0.148	0.079	1.61695445230314e-19	4	chmp2a	0.069	TL_1
1062	1.41995421275106e-51	0.461007	0.455	0.269	3.67157560791041e-47	4	clstn3	0.186	TL_1
1063	5.95324135282462e-50	0.460779	0.72	0.551	1.53932961659986e-45	4	tubb2b	0.169	TL_1
1064	3.62395352633574e-23	0.460444	0.126	0.064	9.37045663304631e-19	4	vps13c	0.062	TL_1
1065	7.67249473878228e-18	0.460426	0.109	0.059	1.98387696460693e-13	4	ccdc115	0.05	TL_1
1066	4.70164873469643e-26	0.460061	0.174	0.095	1.21570531333045e-21	4	pik3r3a	0.079	TL_1
1067	2.89088720813228e-24	0.459712	0.21	0.124	7.47496705406763e-20	4	fto	0.086	TL_1
1068	9.43500632636263e-32	0.459627	0.276	0.162	2.43960958580759e-27	4	kras	0.114	TL_1
1069	1.14589725033433e-39	0.459391	0.394	0.244	2.96294652018947e-35	4	dynlt3	0.15	TL_1
1070	1.77858440504717e-48	0.458708	0.439	0.264	4.59888569613047e-44	4	zic3	0.175	TL_1
1071	5.03114672994272e-19	0.458635	0.104	0.054	1.30090360996129e-14	4	fbxo41	0.05	TL_1
1072	5.67766717160153e-16	0.456778	0.106	0.058	1.46807440056101e-11	4	nudt3a	0.048	TL_1
1073	4.31957436726772e-20	0.456249	0.19	0.116	1.11691234414441e-15	4	ier3ip1	0.074	TL_1
1074	7.94261463734374e-41	0.455623	0.316	0.179	2.05372186677797e-36	4	nat9	0.137	TL_1
1075	9.11353312632116e-29	0.454647	0.176	0.093	2.35648626047286e-24	4	fryl	0.083	TL_1
1076	3.1272179289832e-25	0.454563	0.174	0.096	8.08604739897186e-21	4	pdzd11	0.078	TL_1
1077	3.93449316724499e-18	0.453952	0.104	0.055	1.01734189825454e-13	4	tbc1d14	0.049	TL_1
1078	6.93117150307613e-46	0.453774	0.61	0.426	1.79219301555039e-41	4	atp5po	0.184	TL_1
1079	4.24953418197144e-72	0.453489	0.602	0.354	1.09880205343235e-67	4	ndrg3a	0.248	TL_1
1080	6.11788145172049e-64	0.451994	0.792	0.601	1.58190060697137e-59	4	ywhabl	0.191	TL_1
1081	1.26252516601578e-31	0.451132	0.193	0.102	3.264511321767e-27	4	micu1	0.091	TL_1
1082	1.05121318628418e-84	0.450949	0.696	0.416	2.718121935775e-80	4	sncgb	0.28	TL_1
1083	6.98141884299634e-32	0.450825	0.226	0.125	1.80518547023356e-27	4	ENSDARG00000098856	0.101	TL_1
1084	1.89866854600638e-36	0.450706	0.163	0.077	4.9093872594087e-32	4	lrrc4ba	0.086	TL_1
1085	4.78265369792299e-28	0.450612	0.134	0.065	1.23665076667195e-23	4	fdx1	0.069	TL_1
1086	2.02902235567371e-37	0.450381	0.351	0.211	5.2464431050655e-33	4	amph	0.14	TL_1
1087	1.81977666707418e-39	0.448922	0.334	0.196	4.70539652805371e-35	4	naa20	0.138	TL_1
1088	1.72465650656946e-37	0.448851	0.326	0.191	4.45944432903665e-33	4	thrab	0.135	TL_1
1089	1.41950309766563e-38	0.448573	0.156	0.071	3.67040915963403e-34	4	rasd1	0.085	TL_1
1090	3.23449262371782e-58	0.447675	0.748	0.56	8.36342757714716e-54	4	cox7c	0.188	TL_1
1091	1.363942080411e-41	0.447649	0.236	0.12	3.52674503731872e-37	4	gnb5b	0.116	TL_1
1092	4.08268753581898e-36	0.447434	0.14	0.062	1.05566051613671e-31	4	thraa	0.078	TL_1
1093	4.33033086530475e-28	0.446557	0.2	0.111	1.11969365184185e-23	4	tcta	0.089	TL_1
1094	7.81169290026305e-27	0.445987	0.272	0.167	2.01986943322102e-22	4	arhgap21a	0.105	TL_1
1095	3.08671028722383e-20	0.445592	0.143	0.08	7.98130678967464e-16	4	epdr1	0.063	TL_1
1096	2.08181672739978e-23	0.445406	0.171	0.096	5.38295351203761e-19	4	ENSDARG00000073822	0.075	TL_1
1097	1.01725654767414e-29	0.444778	0.218	0.122	2.63032025532103e-25	4	ndfip1l	0.096	TL_1
1098	1.26087509662765e-43	0.444732	0.314	0.174	3.26024473735012e-39	4	rims4	0.14	TL_1
1099	4.89581442066288e-51	0.444499	0.764	0.605	1.2659107347508e-46	4	zgc:193541	0.159	TL_1
1100	4.95475517128235e-19	0.444297	0.16	0.095	1.28115104463848e-14	4	lhfpl3	0.065	TL_1
1101	7.6251611043647e-35	0.444067	0.323	0.195	1.97163790675558e-30	4	kifap3a	0.128	TL_1
1102	2.55606798782749e-36	0.443076	0.182	0.089	6.60922499612555e-32	4	oxr1b	0.093	TL_1
1103	1.14751602053787e-37	0.443019	0.304	0.175	2.96713217430476e-33	4	sdhdb	0.129	TL_1
1104	1.98953985939027e-40	0.443004	0.266	0.142	5.14435321442543e-36	4	ginm1	0.124	TL_1
1105	5.46343445044588e-86	0.44275	0.859	0.597	1.41268024585179e-81	4	celf5a	0.262	TL_1
1106	4.32874149535077e-36	0.442371	0.382	0.241	1.11928268845285e-31	4	sept3	0.141	TL_1
1107	3.72206654680564e-19	0.43997	0.127	0.07	9.62414747007534e-15	4	gpx4a	0.057	TL_1
1108	9.26387807849823e-24	0.439606	0.156	0.085	2.39536095475729e-19	4	uchl5	0.071	TL_1
1109	1.33430357987103e-44	0.437054	0.592	0.406	3.45010876647253e-40	4	vdac3	0.186	TL_1
1110	2.97981021340469e-51	0.436646	0.742	0.55	7.7048952688005e-47	4	skp1	0.192	TL_1
1111	3.76035695136075e-26	0.436494	0.262	0.162	9.72315496913349e-22	4	si:ch211-140m22.7	0.1	TL_1
1112	7.48324010074204e-26	0.435653	0.219	0.128	1.93494139284887e-21	4	gria2a	0.091	TL_1
1113	8.48031365893873e-18	0.434559	0.124	0.069	2.19275470279179e-13	4	tmem30ab	0.055	TL_1
1114	1.88296387374857e-35	0.433325	0.38	0.238	4.86877968835169e-31	4	tbcb	0.142	TL_1
1115	1.51743980119934e-16	0.432266	0.153	0.093	3.92364409396114e-12	4	si:dkey-88p24.11	0.06	TL_1
1116	1.95932933908994e-15	0.431794	0.107	0.06	5.06623787208487e-11	4	mrps26	0.047	TL_1
1117	2.0693546890989e-16	0.431753	0.12	0.068	5.35073041960303e-12	4	arfip2a	0.052	TL_1
1118	6.44543163488073e-48	0.431441	0.53	0.34	1.66659525783111e-43	4	ndufb4	0.19	TL_1
1119	4.85464845669893e-16	0.431267	0.1	0.054	1.25526645144864e-11	4	atg16l1	0.046	TL_1
1120	1.46668559909939e-18	0.431128	0.174	0.105	3.79240895359129e-14	4	stx12	0.069	TL_1
1121	4.2025952655901e-31	0.430794	0.27	0.16	1.08666505782363e-26	4	taf7	0.11	TL_1
1122	6.90327792127949e-14	0.430535	0.123	0.074	1.78498057210524e-09	4	dpm1	0.049	TL_1
1123	2.64254736986585e-21	0.429453	0.16	0.091	6.83283473426212e-17	4	dctn4	0.069	TL_1
1124	1.48391783455886e-20	0.429086	0.119	0.063	3.83696634481883e-16	4	CABZ01092982.2	0.056	TL_1
1125	3.71473793528433e-38	0.428967	0.267	0.147	9.6051978792647e-34	4	gtf2h5	0.12	TL_1
1126	4.92469809967002e-27	0.428746	0.243	0.144	1.27337918763168e-22	4	nmnat2	0.099	TL_1
1127	2.07329356233123e-29	0.428708	0.287	0.176	5.36091516411986e-25	4	psmd3	0.111	TL_1
1128	3.49851914727906e-40	0.428608	0.347	0.203	9.04612095911946e-36	4	atp1b3b	0.144	TL_1
1129	2.16790859884584e-28	0.427178	0.24	0.14	5.60556126403569e-24	4	si:ch211-22i13.2	0.1	TL_1
1130	2.80825199922536e-15	0.427105	0.105	0.059	7.26129719439702e-11	4	bahd1	0.046	TL_1
1131	1.88363205004537e-11	0.426631	0.105	0.064	4.8705073918023e-07	4	gmps	0.041	TL_1
1132	1.23513831852585e-29	0.426354	0.249	0.145	3.19369715021229e-25	4	ube2a	0.104	TL_1
1133	1.14795012307851e-32	0.426285	0.133	0.06	2.96825463324411e-28	4	ENSDARG00000040633	0.073	TL_1
1134	8.28518316688068e-29	0.425822	0.229	0.131	2.14229981146034e-24	4	arf2a	0.098	TL_1
1135	1.48069330542696e-18	0.424625	0.181	0.111	3.82862867984248e-14	4	inpp4aa	0.07	TL_1
1136	4.92282787465218e-39	0.424451	0.377	0.229	1.27289560354881e-34	4	cops9	0.148	TL_1
1137	1.18197995229152e-23	0.424272	0.1	0.046	3.05624556264018e-19	4	ENSDARG00000088100	0.054	TL_1
1138	3.75904837319186e-23	0.424008	0.157	0.086	9.7197713785622e-19	4	tmem179aa	0.071	TL_1
1139	3.2658283712203e-38	0.42235	0.345	0.205	8.44445241946433e-34	4	ndufab1a	0.14	TL_1
1140	1.02899817674394e-58	0.421986	0.806	0.665	2.6606805856068e-54	4	cox4i1	0.141	TL_1
1141	7.12912631400413e-51	0.421095	0.652	0.446	1.84337819101205e-46	4	ndufb8	0.206	TL_1
1142	1.81797202104853e-51	0.420974	0.253	0.122	4.70073025482517e-47	4	si:ch211-195b13.1	0.131	TL_1
1143	4.75939283584875e-21	0.420078	0.152	0.085	1.23063620556541e-16	4	kcnh7	0.067	TL_1
1144	3.69914928707428e-11	0.419885	0.106	0.065	9.56489031158797e-07	4	ryr1b	0.041	TL_1
1145	6.29337163286158e-43	0.419827	0.486	0.311	1.62727710310902e-38	4	capza1b	0.175	TL_1
1146	1.09735542198783e-39	0.419684	0.318	0.183	2.83743191463393e-35	4	arglu1a	0.135	TL_1
1147	9.57782931617423e-18	0.419507	0.126	0.071	2.47653932628317e-13	4	ube2l3a	0.055	TL_1
1148	1.11978953677173e-28	0.419378	0.232	0.134	2.89543980523067e-24	4	ccdc50	0.098	TL_1
1149	5.68728777936361e-10	0.419019	0.11	0.071	1.47056200111005e-05	4	myca	0.039	TL_1
1150	4.60753168446337e-25	0.41877	0.199	0.115	1.19136946765169e-20	4	kif3a	0.084	TL_1
1151	4.38850794878523e-63	0.417008	0.81	0.623	1.1347365003174e-58	4	bsg	0.187	TL_1
1152	9.11827266017874e-30	0.416885	0.194	0.104	2.35771176174242e-25	4	sept8a	0.09	TL_1
1153	4.51077384289663e-21	0.416405	0.201	0.122	1.16635079255778e-16	4	raph1b	0.079	TL_1
1154	3.66155079642046e-28	0.416206	0.162	0.084	9.46767189430439e-24	4	citb	0.078	TL_1
1155	1.49879804508188e-16	0.415863	0.148	0.089	3.87544210516822e-12	4	rcan1a	0.059	TL_1
1156	1.60367850573049e-15	0.415838	0.164	0.103	4.14663151226733e-11	4	acsbg2	0.061	TL_1
1157	6.456797245695e-55	0.415615	0.639	0.417	1.66953406381936e-50	4	atp1a3a	0.222	TL_1
1158	5.1842822352531e-17	0.41544	0.119	0.067	1.34049985756939e-12	4	zgc:101679	0.052	TL_1
1159	2.22639810666342e-18	0.415224	0.141	0.081	5.7567975843996e-14	4	CU571074.2	0.06	TL_1
1160	4.56492111368028e-27	0.414453	0.275	0.168	1.18035165236431e-22	4	cited4b	0.107	TL_1
1161	2.36339514754485e-28	0.414357	0.239	0.14	6.11103083300673e-24	4	arpc1a	0.099	TL_1
1162	3.84283662874109e-38	0.413861	0.416	0.261	9.93642267093585e-34	4	smdt1b	0.155	TL_1
1163	5.16693897450947e-24	0.41383	0.15	0.08	1.33601541063891e-19	4	maff	0.07	TL_1
1164	9.31457813842388e-17	0.413789	0.202	0.131	2.40847046925226e-12	4	mgat4a	0.071	TL_1
1165	2.02758988712855e-39	0.4092	0.48	0.312	5.2427391711483e-35	4	ndufc2	0.168	TL_1
1166	2.09269775815648e-25	0.409028	0.123	0.06	5.41108859326522e-21	4	anxa13	0.063	TL_1
1167	1.95305316854477e-15	0.408863	0.104	0.058	5.05000957790622e-11	4	yipf6	0.046	TL_1
1168	3.0825522024715e-22	0.408819	0.21	0.127	7.97055522993057e-18	4	cfap20	0.083	TL_1
1169	2.66310089184806e-19	0.407447	0.166	0.098	6.88597997605154e-15	4	ppp2r5d	0.068	TL_1
1170	5.08085564927184e-20	0.407266	0.2	0.123	1.31375684523222e-15	4	psmd12	0.077	TL_1
1171	3.32187320705136e-32	0.406901	0.244	0.138	8.5893675514727e-28	4	dnajc7	0.106	TL_1
1172	6.99322644727823e-19	0.406303	0.176	0.106	1.80823856247273e-14	4	zgc:100918	0.07	TL_1
1173	3.22996160196455e-38	0.406024	0.572	0.399	8.35171171419975e-34	4	dynlrb1.1	0.173	TL_1
1174	1.84860404147472e-19	0.405961	0.176	0.106	4.77993547004119e-15	4	ufc1	0.07	TL_1
1175	5.95813901625652e-22	0.404147	0.232	0.145	1.54059600543345e-17	4	med19b	0.087	TL_1
1176	1.07684349559975e-26	0.404018	0.218	0.126	2.78439422657228e-22	4	furinb	0.092	TL_1
1177	6.76238930687954e-41	0.404001	0.202	0.097	1.74855100307984e-36	4	crema	0.105	TL_1
1178	2.87752973737152e-16	0.403276	0.127	0.073	7.44042864192154e-12	4	rusc2	0.054	TL_1
1179	1.52894564686645e-21	0.402913	0.149	0.082	3.95339475910257e-17	4	abca1a	0.067	TL_1
1180	2.63120914025598e-18	0.40263	0.15	0.088	6.80351747395988e-14	4	kirrel3a	0.062	TL_1
1181	2.28921563098127e-45	0.402509	0.792	0.657	5.91922485702827e-41	4	eif1	0.135	TL_1
1182	1.34202691274288e-20	0.402224	0.253	0.164	3.47007898827928e-16	4	pitpnbl	0.089	TL_1
1183	7.8069101490281e-28	0.402105	0.25	0.149	2.0186327572342e-23	4	oxsr1a	0.101	TL_1
1184	6.20698370552761e-16	0.401449	0.142	0.086	1.60493977673827e-11	4	mrpl54	0.056	TL_1
1185	1.67286708002165e-44	0.400591	0.289	0.152	4.32553240881198e-40	4	slc35g2b	0.137	TL_1
1186	1.19831714623077e-20	0.39943	0.164	0.095	3.0984886450089e-16	4	gnas	0.069	TL_1
1187	1.95081049265937e-13	0.397832	0.131	0.081	5.04421069086932e-09	4	ciapin1	0.05	TL_1
1188	1.86425958039025e-13	0.397489	0.128	0.078	4.82041599701507e-09	4	si:ch73-238c9.1	0.05	TL_1
1189	1.56653576315519e-17	0.397375	0.121	0.068	4.05059152279037e-13	4	ubr7	0.053	TL_1
1190	5.67752804159046e-34	0.395193	0.16	0.076	1.46803842571405e-29	4	dap1b	0.084	TL_1
1191	1.37488445507361e-45	0.395075	0.15	0.061	3.55503873548384e-41	4	frzb	0.089	TL_1
1192	3.61137310061145e-61	0.395072	0.845	0.698	9.33792742625103e-57	4	atp5mc1	0.147	TL_1
1193	6.58418514600145e-33	0.394958	0.405	0.261	1.7024727532016e-28	4	ndufs6	0.144	TL_1
1194	5.72902957622206e-26	0.393946	0.115	0.054	1.48135517752374e-21	4	lancl2	0.061	TL_1
1195	1.88662297635855e-30	0.393762	0.224	0.125	4.87824102997029e-26	4	vps28	0.099	TL_1
1196	2.56721345579099e-19	0.393683	0.157	0.091	6.63804383263876e-15	4	dync1li1	0.066	TL_1
1197	3.62100560277262e-41	0.392923	0.489	0.312	9.36283418708916e-37	4	appb	0.177	TL_1
1198	1.73546827086894e-15	0.392869	0.135	0.081	4.48740030798582e-11	4	mrps25	0.054	TL_1
1199	2.98779644066049e-17	0.392823	0.141	0.082	7.72554525661583e-13	4	pcmtd1	0.059	TL_1
1200	2.74660400060565e-50	0.392499	0.539	0.34	7.10189396436604e-46	4	ndufa5	0.199	TL_1
1201	8.82667764439097e-16	0.391426	0.105	0.058	2.28231403851017e-11	4	hnrnph1	0.047	TL_1
1202	5.48843740103233e-19	0.391042	0.219	0.139	1.41914525878493e-14	4	ENSDARG00000024966	0.08	TL_1
1203	1.6954797357103e-20	0.39023	0.143	0.079	4.38400195262612e-16	4	rabgap1l	0.064	TL_1
1204	2.00882618203418e-24	0.389604	0.212	0.125	5.19422185888579e-20	4	ENSDARG00000054777	0.087	TL_1
1205	2.39964658458193e-17	0.389411	0.138	0.08	6.2047661737535e-13	4	faf2	0.058	TL_1
1206	5.3394010232292e-25	0.389321	0.279	0.175	1.38060892257637e-20	4	lamtor2	0.104	TL_1
1207	3.89449374084859e-36	0.387883	0.426	0.274	1.00699924657122e-31	4	ENSDARG00000104264	0.152	TL_1
1208	4.09437099076703e-13	0.38702	0.104	0.061	1.05868150708263e-08	4	eif4ba	0.043	TL_1
1209	5.13405639263263e-14	0.386727	0.114	0.067	1.32751296144302e-09	4	hirip3	0.047	TL_1
1210	2.69080941453208e-19	0.386145	0.153	0.088	6.9576259031556e-15	4	chchd6b	0.065	TL_1
1211	2.96008385553738e-15	0.385589	0.115	0.066	7.653888825263e-11	4	csk	0.049	TL_1
1212	1.27117495084939e-42	0.383993	0.21	0.101	3.28687707041126e-38	4	neurod6b	0.109	TL_1
1213	2.04783940266728e-16	0.383527	0.158	0.097	5.29509834347679e-12	4	ap1m1	0.061	TL_1
1214	4.45243134247065e-12	0.382887	0.127	0.081	1.15126517222263e-07	4	lzic	0.046	TL_1
1215	3.34023063132075e-41	0.382655	0.705	0.531	8.63683434340607e-37	4	atp5mf	0.174	TL_1
1216	1.51275157881252e-13	0.382537	0.112	0.066	3.91152175733553e-09	4	ENSDARG00000045797	0.046	TL_1
1217	7.49550643067339e-28	0.382273	0.294	0.182	1.93811309777922e-23	4	ppt1	0.112	TL_1
1218	4.69001483376211e-11	0.38191	0.101	0.062	1.21269713556587e-06	4	aars1	0.039	TL_1
1219	3.08730826690061e-16	0.381374	0.137	0.081	7.98285298572491e-12	4	nup50	0.056	TL_1
1220	7.80877620349712e-42	0.380951	0.298	0.162	2.01911526293825e-37	4	ctdsp2	0.136	TL_1
1221	2.7991694650976e-28	0.38068	0.339	0.218	7.23781248590287e-24	4	cope	0.121	TL_1
1222	3.03104946142228e-16	0.380611	0.158	0.097	7.83738459239958e-12	4	rab3ip	0.061	TL_1
1223	2.34641236176759e-28	0.380607	0.251	0.148	6.06711844382247e-24	4	nkap	0.103	TL_1
1224	5.29899353421289e-37	0.380161	0.632	0.46	1.37016075814143e-32	4	ywhaqb	0.172	TL_1
1225	4.27756989141986e-34	0.379799	0.406	0.262	1.10605124682443e-29	4	smndc1	0.144	TL_1
1226	1.05524986922773e-46	0.379715	0.796	0.642	2.72855958686214e-42	4	ENSDARG00000015978	0.154	TL_1
1227	1.29400076711106e-21	0.378992	0.231	0.144	3.34589778351906e-17	4	zc3h11a	0.087	TL_1
1228	6.82641295168241e-37	0.37884	0.679	0.511	1.76510559691652e-32	4	atp5pf	0.168	TL_1
1229	1.84031036864084e-28	0.378453	0.357	0.232	4.75849052019463e-24	4	BX465834.1	0.125	TL_1
1230	1.39029214375036e-34	0.378446	0.367	0.227	3.59487839609531e-30	4	klc1a	0.14	TL_1
1231	1.05307798310485e-28	0.37843	0.376	0.248	2.72294374091422e-24	4	cltcb	0.128	TL_1
1232	1.50238481659667e-13	0.377447	0.129	0.079	3.88471642027401e-09	4	tm9sf3	0.05	TL_1
1233	9.72184458288669e-13	0.377253	0.126	0.078	2.51377735379701e-08	4	prkacab	0.048	TL_1
1234	1.80531770243861e-32	0.376907	0.476	0.322	4.66800998319552e-28	4	ndufb5	0.154	TL_1
1235	3.66884010459212e-11	0.376705	0.121	0.077	9.48651985844385e-07	4	ENSDARG00000115869	0.044	TL_1
1236	2.28430548032322e-13	0.37662	0.118	0.071	5.90652868047174e-09	4	exoc1	0.047	TL_1
1237	2.25438670588685e-15	0.375879	0.101	0.056	5.82916770541163e-11	4	ppp2r2ca	0.045	TL_1
1238	5.35744651218863e-30	0.374906	0.269	0.159	1.38527494465662e-25	4	arglu1b	0.11	TL_1
1239	1.2074562610495e-37	0.374208	0.27	0.147	3.1221196541957e-33	4	cry1a	0.123	TL_1
1240	4.30955428886426e-28	0.37388	0.307	0.191	1.11432145247163e-23	4	sdhc	0.116	TL_1
1241	5.3992716835204e-24	0.373876	0.271	0.171	1.39608967920787e-19	4	copz1	0.1	TL_1
1242	2.01181488624912e-18	0.373205	0.185	0.114	5.20194975137436e-14	4	ppp2r2d	0.071	TL_1
1243	4.17081566402462e-15	0.372502	0.142	0.086	1.07844780624685e-10	4	ywhae2	0.056	TL_1
1244	3.17605182186604e-14	0.372188	0.168	0.109	8.21231719579903e-10	4	slirp	0.059	TL_1
1245	1.30848529782393e-40	0.371764	0.439	0.272	3.38335043458332e-36	4	ppfia3	0.167	TL_1
1246	1.7932521495258e-57	0.371757	0.332	0.166	4.63681208302885e-53	4	prkcab	0.166	TL_1
1247	7.97059314354117e-49	0.370592	0.781	0.581	2.06095626912544e-44	4	hmgb1a	0.2	TL_1
1248	7.2694533587678e-26	0.370218	0.32	0.206	1.87966255497659e-21	4	micos10	0.114	TL_1
1249	1.68280102181452e-65	0.368871	0.457	0.242	4.35121860210581e-61	4	zgc:92107	0.215	TL_1
1250	1.35264421552145e-45	0.368594	0.813	0.691	3.4975321480738e-41	4	ubc	0.122	TL_1
1251	5.98858162871105e-53	0.368482	0.585	0.372	1.54846755173582e-48	4	atp5if1b	0.213	TL_1
1252	3.21140329059582e-15	0.368066	0.137	0.082	8.3037254884936e-11	4	rabif	0.055	TL_1
1253	2.03242529757396e-78	0.367466	0.902	0.704	5.25524209193698e-74	4	calm3a	0.198	TL_1
1254	1.09669376802771e-28	0.36669	0.214	0.12	2.83572107598926e-24	4	vps35	0.094	TL_1
1255	4.76125203039154e-14	0.366594	0.131	0.08	1.23111693749834e-09	4	stau1	0.051	TL_1
1256	8.83434270740534e-21	0.366135	0.204	0.124	2.2842959938538e-16	4	prrg1	0.08	TL_1
1257	1.86874163909706e-14	0.365673	0.114	0.066	4.83200525621328e-10	4	dtd1	0.048	TL_1
1258	5.16979602054866e-23	0.364632	0.211	0.126	1.33675415703327e-18	4	ENSDARG00000103134	0.085	TL_1
1259	4.32642756209878e-35	0.36432	0.399	0.252	1.11868437473188e-30	4	ndufa12	0.147	TL_1
1260	5.94733674877785e-72	0.363773	0.931	0.891	1.53780286313149e-67	4	ppiab	0.04	TL_1
1261	2.10282331674995e-22	0.36303	0.202	0.12	5.43727025012035e-18	4	ndufs8a	0.082	TL_1
1262	1.34475400610462e-48	0.362977	0.809	0.638	3.47713043358473e-44	4	calm3b	0.171	TL_1
1263	8.91078813458847e-09	0.362661	0.111	0.074	0.000230406	4	itsn1	0.037	TL_1
1264	4.04599256256087e-22	0.361963	0.191	0.112	1.04617229690136e-17	4	mras	0.079	TL_1
1265	6.80965227716988e-15	0.361872	0.13	0.078	1.76077178930782e-10	4	ankrd54	0.052	TL_1
1266	3.68108994148999e-19	0.36063	0.176	0.106	9.51819426171066e-15	4	mrps33	0.07	TL_1
1267	2.90328813746322e-15	0.360478	0.128	0.076	7.50703213703864e-11	4	casc3	0.052	TL_1
1268	1.20803878932349e-33	0.360248	0.276	0.158	3.12362589755375e-29	4	cicb	0.118	TL_1
1269	2.21019313152362e-34	0.360213	0.587	0.416	5.71489638018062e-30	4	pfn2l	0.171	TL_1
1270	4.08007407837965e-27	0.359978	0.221	0.128	1.05498475444663e-22	4	coa3a	0.093	TL_1
1271	9.83841235549805e-26	0.358695	0.283	0.177	2.54391828276113e-21	4	tomm6	0.106	TL_1
1272	1.63463065078353e-56	0.358433	0.707	0.473	4.22666447373098e-52	4	hivep2a	0.234	TL_1
1273	3.22262197944505e-17	0.358324	0.206	0.133	8.33273365225108e-13	4	CU694197.1	0.073	TL_1
1274	7.6299613997217e-19	0.357789	0.222	0.142	1.97287911912604e-14	4	si:ch211-242b18.1	0.08	TL_1
1275	6.94211596781653e-20	0.356846	0.13	0.071	1.79502292579832e-15	4	ap2m1b	0.059	TL_1
1276	9.15900641259257e-14	0.356498	0.135	0.083	2.36824428810406e-09	4	fam204a	0.052	TL_1
1277	7.23345977400024e-25	0.355216	0.22	0.13	1.87035569376324e-20	4	etfa	0.09	TL_1
1278	1.07125169957975e-19	0.354946	0.166	0.097	2.76993551960337e-15	4	tefa	0.069	TL_1
1279	6.68088111157629e-10	0.354878	0.103	0.065	1.72747542902028e-05	4	commd8	0.038	TL_1
1280	3.24511023148266e-21	0.35482	0.202	0.122	8.39088152554472e-17	4	slc7a6os	0.08	TL_1
1281	2.08921799436882e-15	0.354221	0.11	0.062	5.40209096803945e-11	4	ube2f	0.048	TL_1
1282	2.18791785045598e-38	0.353928	0.217	0.109	5.65729918592403e-34	4	btbd6a	0.108	TL_1
1283	3.69063032502053e-26	0.353815	0.263	0.16	9.54286283140558e-22	4	ip6k2b	0.103	TL_1
1284	5.97039099122705e-22	0.353709	0.194	0.115	1.54376399860158e-17	4	rbm5	0.079	TL_1
1285	3.72757173086511e-20	0.353689	0.156	0.089	9.63838222449791e-16	4	ppp2r5ea	0.067	TL_1
1286	1.94381829869366e-28	0.353246	0.19	0.103	5.0261309749322e-24	4	glceb	0.087	TL_1
1287	1.09169570225053e-12	0.353006	0.112	0.067	2.82279757730919e-08	4	bloc1s2	0.045	TL_1
1288	1.09315960496543e-36	0.352885	0.529	0.356	2.8265827905591e-32	4	mdh2	0.173	TL_1
1289	3.53558876207925e-12	0.352317	0.122	0.076	9.14197186210832e-08	4	dlat	0.046	TL_1
1290	6.05621355610492e-45	0.351403	0.595	0.388	1.56595513920205e-40	4	atp1a1a.1	0.207	TL_1
1291	9.30766158148565e-13	0.351303	0.106	0.063	2.40668205512475e-08	4	rmnd5b	0.043	TL_1
1292	1.92722079669631e-41	0.350983	0.75	0.583	4.98321481401764e-37	4	cox6a1	0.167	TL_1
1293	6.55752973298381e-26	0.350978	0.345	0.225	1.69558046305762e-21	4	elob.1	0.12	TL_1
1294	1.14201936196969e-50	0.350607	0.714	0.507	2.95291946424502e-46	4	stmn4	0.207	TL_1
1295	9.00928341443774e-08	0.350116	0.112	0.077	0.00232953	4	btbd10a	0.035	TL_1
1296	2.64682901607024e-17	0.349754	0.137	0.079	6.84390578685283e-13	4	snapc5	0.058	TL_1
1297	1.14859567356658e-22	0.349482	0.223	0.135	2.96992383314111e-18	4	rab5c	0.088	TL_1
1298	4.47150155782751e-26	0.349027	0.324	0.21	1.15619615780746e-21	4	mif	0.114	TL_1
1299	3.64382807138338e-42	0.348958	0.638	0.435	9.42184624417602e-38	4	mcama	0.203	TL_1
1300	1.44143332216116e-45	0.348712	0.307	0.163	3.72711414111212e-41	4	ENSDARG00000109963	0.144	TL_1
1301	2.49614543262929e-38	0.348614	0.785	0.645	6.45428324514956e-34	4	cox6b2	0.14	TL_1
1302	3.00619554694412e-24	0.348558	0.221	0.131	7.77311982573341e-20	4	sms	0.09	TL_1
1303	3.78617133541005e-15	0.347292	0.101	0.056	9.78990322196978e-11	4	nipa2	0.045	TL_1
1304	1.17404852846273e-31	0.345917	0.474	0.317	3.03573728004608e-27	4	atp5f1c	0.157	TL_1
1305	2.7137188768769e-48	0.345045	0.796	0.639	7.0168628999406e-44	4	atp5mc3b	0.157	TL_1
1306	4.39420231759284e-16	0.344741	0.139	0.083	1.13620889325998e-11	4	si:ch211-191j22.3	0.056	TL_1
1307	1.32542955166452e-37	0.34415	0.526	0.349	3.42716319173894e-33	4	ndufb2	0.177	TL_1
1308	1.82421968597821e-17	0.343518	0.209	0.134	4.71688484203386e-13	4	anapc11	0.075	TL_1
1309	2.89453433684544e-20	0.343461	0.123	0.065	7.48439743478125e-16	4	igsf8	0.058	TL_1
1310	8.85644445938034e-12	0.343069	0.103	0.062	2.29001084386197e-07	4	ENSDARG00000100031	0.041	TL_1
1311	5.54379435548441e-18	0.342391	0.12	0.066	1.4334589064976e-13	4	adam9	0.054	TL_1
1312	1.80003818143806e-20	0.342265	0.21	0.129	4.6543587257444e-16	4	aco2	0.081	TL_1
1313	1.18684105191406e-35	0.342095	0.358	0.213	3.06881490793418e-31	4	srgap1a	0.145	TL_1
1314	1.03970740231583e-11	0.342094	0.129	0.082	2.68837143016805e-07	4	lrch1	0.047	TL_1
1315	1.80996631846627e-17	0.341613	0.18	0.111	4.68002990965823e-13	4	cds2	0.069	TL_1
1316	7.36403154481668e-24	0.341605	0.348	0.23	1.90411763654325e-19	4	ipo13	0.118	TL_1
1317	2.03886853592093e-19	0.340473	0.138	0.077	5.27190237333074e-15	4	smim19	0.061	TL_1
1318	1.05050703209377e-22	0.340195	0.218	0.131	2.71629603288485e-18	4	rgs7a	0.087	TL_1
1319	2.02358287766957e-09	0.338953	0.11	0.072	5.23237824679021e-05	4	tomm20a.1	0.038	TL_1
1320	5.85810500115172e-39	0.338364	0.439	0.274	1.5147302101478e-34	4	anp32a	0.165	TL_1
1321	2.26155804561308e-59	0.335653	0.779	0.541	5.84771063854174e-55	4	atp2b4	0.238	TL_1
1322	5.27163417609453e-41	0.335568	0.652	0.451	1.36308644891276e-36	4	clstn1	0.201	TL_1
1323	2.18808787512246e-29	0.335171	0.534	0.378	5.65773881870416e-25	4	stau2	0.156	TL_1
1324	8.61577527721208e-16	0.334741	0.285	0.201	2.22778101342873e-11	4	stt3b	0.084	TL_1
1325	1.2005274563485e-12	0.332292	0.106	0.063	3.10420384388032e-08	4	sucla2	0.043	TL_1
1326	2.04982600897579e-16	0.332091	0.187	0.119	5.30023511140869e-12	4	suco	0.068	TL_1
1327	4.31942456113287e-13	0.33186	0.151	0.097	1.11687360877213e-08	4	dnajc8	0.054	TL_1
1328	6.62038785068197e-37	0.331328	0.75	0.586	1.71183368655084e-32	4	gnb1b	0.164	TL_1
1329	6.88733515201397e-27	0.33061	0.362	0.238	1.78085825025625e-22	4	tomm7	0.124	TL_1
1330	1.04533563168047e-29	0.329681	0.31	0.19	2.7029243428362e-25	4	st8sia5	0.12	TL_1
1331	7.7375861160479e-17	0.329645	0.129	0.074	2.00070764202651e-12	4	pik3r1	0.055	TL_1
1332	5.04235435700684e-12	0.328976	0.115	0.071	1.30380156609126e-07	4	zc2hc1a	0.044	TL_1
1333	3.82207587419815e-13	0.328578	0.137	0.086	9.88274158791417e-09	4	ppp1r7	0.051	TL_1
1334	1.21977323345966e-30	0.32788	0.146	0.07	3.15396764975663e-26	4	abhd4	0.076	TL_1
1335	1.85174464774707e-20	0.327147	0.255	0.165	4.78805613567959e-16	4	ppp2r1ba	0.09	TL_1
1336	4.3225209357917e-25	0.326726	0.229	0.135	1.11767423836766e-20	4	irf2bp2b	0.094	TL_1
1337	8.81083900266189e-32	0.326627	0.282	0.165	2.27821864091828e-27	4	ube2al	0.117	TL_1
1338	1.40025394630966e-29	0.325977	0.156	0.078	3.62063662897288e-25	4	gabra6b	0.078	TL_1
1339	8.84000547621436e-22	0.325481	0.257	0.164	2.28576021598475e-17	4	mrpl57	0.093	TL_1
1340	5.44425990928982e-11	0.325183	0.161	0.109	1.40772228474507e-06	4	vamp4	0.052	TL_1
1341	4.6937510028874e-17	0.324754	0.121	0.068	1.21366319681659e-12	4	mroh1	0.053	TL_1
1342	6.36127198789292e-10	0.324664	0.124	0.082	1.64483409790947e-05	4	psmc3	0.042	TL_1
1343	1.95161813111417e-14	0.324093	0.227	0.156	5.04629900162191e-10	4	CU639469.1	0.071	TL_1
1344	5.87622916365075e-29	0.324077	0.456	0.306	1.51941657484518e-24	4	arl6ip1	0.15	TL_1
1345	4.23495008537117e-16	0.32287	0.199	0.129	1.09503104357442e-11	4	mob4	0.07	TL_1
1346	6.42383624153053e-09	0.322576	0.112	0.074	0.000166101	4	si:zfos-169g10.3	0.038	TL_1
1347	1.14065572225448e-09	0.322182	0.109	0.07	2.94939350103341e-05	4	lrrfip1b	0.039	TL_1
1348	3.69954160456226e-11	0.32181	0.106	0.065	9.56590472691664e-07	4	sufu	0.041	TL_1
1349	3.53542746842734e-37	0.321505	0.208	0.105	9.14155480511258e-33	4	glsb	0.103	TL_1
1350	5.32419585110456e-28	0.320116	0.315	0.197	1.37667732122011e-23	4	edf1	0.118	TL_1
1351	2.74917100299102e-26	0.319962	0.214	0.122	7.10853146243389e-22	4	pip4p1a	0.092	TL_1
1352	1.29901914710769e-31	0.319573	0.369	0.232	3.35887380867635e-27	4	pag1	0.137	TL_1
1353	4.1925562727667e-16	0.318462	0.139	0.082	1.08406927544929e-11	4	tpm1	0.057	TL_1
1354	3.05329831195992e-18	0.31838	0.212	0.135	7.89491344523476e-14	4	mrps36	0.077	TL_1
1355	2.51070069747846e-22	0.317195	0.261	0.163	6.49191879347006e-18	4	gabrg2	0.098	TL_1
1356	1.17458498964437e-12	0.315859	0.156	0.102	3.03712440772344e-08	4	nnt	0.054	TL_1
1357	6.65183118512508e-15	0.315653	0.127	0.075	1.71996398953779e-10	4	fis1	0.052	TL_1
1358	4.87345085338059e-57	0.314755	0.48	0.272	1.26012818715862e-52	4	fam214a	0.208	TL_1
1359	2.30163234782657e-12	0.31455	0.128	0.08	5.95133076177517e-08	4	golgb1	0.048	TL_1
1360	3.55694387471453e-14	0.313632	0.111	0.064	9.19718977684937e-10	4	ska2	0.047	TL_1
1361	2.5035091576292e-37	0.313214	0.804	0.676	6.47332362888181e-33	4	atp5l	0.128	TL_1
1362	2.42453056786557e-22	0.312894	0.236	0.146	6.26910868933e-18	4	trappc3	0.09	TL_1
1363	2.46059423431398e-28	0.312126	0.42	0.279	6.36235851166565e-24	4	nckap1	0.141	TL_1
1364	5.50565583916471e-33	0.310797	0.504	0.335	1.42359743033282e-28	4	cbx1b	0.169	TL_1
1365	1.52632969876946e-14	0.310641	0.167	0.106	3.9466307021082e-10	4	prkar1b	0.061	TL_1
1366	5.92051684640327e-11	0.310396	0.123	0.079	1.53086804097449e-06	4	fip1l1b	0.044	TL_1
1367	3.60601599718846e-30	0.310231	0.647	0.478	9.32407556393021e-26	4	slc25a3b	0.169	TL_1
1368	7.40623147611697e-13	0.309236	0.113	0.068	1.91502927277956e-08	4	hivep1	0.045	TL_1
1369	1.87332081694149e-20	0.308816	0.271	0.177	4.8438456363656e-16	4	myl6	0.094	TL_1
1370	1.55756860554545e-13	0.308344	0.107	0.062	4.02740514335886e-09	4	bloc1s5	0.045	TL_1
1371	2.79382818511937e-14	0.308047	0.139	0.085	7.22400153826315e-10	4	slc25a36a	0.054	TL_1
1372	1.71531151366971e-12	0.307963	0.126	0.078	4.43528098089577e-08	4	pdcd10a	0.048	TL_1
1373	4.64807119459078e-22	0.307719	0.249	0.156	1.20185176878534e-17	4	cnbpa	0.093	TL_1
1374	7.31022534319881e-29	0.307077	0.525	0.369	1.89020496699092e-24	4	uqcrq	0.156	TL_1
1375	1.57108380154868e-11	0.305596	0.103	0.062	4.06235138566442e-07	4	mrpl40	0.041	TL_1
1376	2.79856598001945e-36	0.305473	0.733	0.559	7.23625205453629e-32	4	cox7a2a	0.174	TL_1
1377	6.57555422278901e-31	0.304941	0.522	0.359	1.70024105538655e-26	4	hsbp1b	0.163	TL_1
1378	1.2165966424945e-15	0.304675	0.113	0.064	3.14575393849802e-11	4	actr2b	0.049	TL_1
1379	4.4323507537737e-25	0.304157	0.429	0.294	1.14607293440327e-20	4	ddx6	0.135	TL_1
1380	1.12895898778313e-30	0.303956	0.75	0.597	2.91914925471084e-26	4	oaz1b	0.153	TL_1
1381	3.16903986387111e-16	0.303856	0.181	0.114	8.19418637601154e-12	4	ENSDARG00000104871	0.067	TL_1
1382	3.74120242691154e-36	0.303733	0.276	0.152	9.67362711526518e-32	4	per2	0.124	TL_1
1383	5.72907491670158e-37	0.303564	0.322	0.187	1.48136690121153e-32	4	cplx2l	0.135	TL_1
1384	6.75943667032132e-28	0.303188	0.353	0.226	1.74778753984498e-23	4	ndufs4	0.127	TL_1
1385	4.67106906163424e-48	0.30317	0.37	0.202	1.20779832726677e-43	4	islr2	0.168	TL_1
1386	7.04764302906672e-42	0.302604	0.354	0.2	1.82230905802578e-37	4	zbtb46	0.154	TL_1
1387	2.12017018251133e-26	0.30247	0.379	0.25	5.48212404091954e-22	4	pdcl	0.129	TL_1
1388	2.23588026686202e-34	0.301882	0.294	0.169	5.78131560602514e-30	4	sept9b	0.125	TL_1
1389	2.59195071663661e-25	0.301244	0.215	0.124	6.70200696800729e-21	4	usp2a	0.091	TL_1
1390	8.3750214770201e-15	0.301217	0.152	0.094	2.16552930331309e-10	4	ppm1la	0.058	TL_1
1391	2.79421501888721e-12	0.300847	0.128	0.08	7.22500177433665e-08	4	tspan2a	0.048	TL_1
1392	3.16408573701705e-27	0.299844	0.521	0.368	8.18137649020499e-23	4	uqcr10	0.153	TL_1
1393	1.3083444615128e-09	0.299619	0.102	0.065	3.38298627413366e-05	4	strap	0.037	TL_1
1394	2.3396150341805e-18	0.298904	0.207	0.13	6.04954259388051e-14	4	cox7a2l	0.077	TL_1
1395	1.27608745498786e-20	0.298877	0.216	0.133	3.2995793323621e-16	4	apba1b	0.083	TL_1
1396	1.63781336368154e-29	0.297998	0.294	0.178	4.23489401447135e-25	4	mast2	0.116	TL_1
1397	6.18781543692708e-13	0.297184	0.123	0.075	1.59998343752624e-08	4	nkrf	0.048	TL_1
1398	7.99373331952747e-17	0.297163	0.157	0.095	2.06693962443022e-12	4	mrpl48	0.062	TL_1
1399	1.32198922068629e-31	0.295944	0.477	0.321	3.41826752792853e-27	4	ndufs5	0.156	TL_1
1400	4.22768304858969e-13	0.295827	0.148	0.095	1.09315200587384e-08	4	ubap2l	0.053	TL_1
1401	4.23721870937271e-14	0.294454	0.107	0.061	1.0956176416825e-09	4	rnf41	0.046	TL_1
1402	8.17580906455592e-33	0.293791	0.356	0.218	2.11401894982222e-28	4	prkcea	0.138	TL_1
1403	1.10585302675912e-18	0.291737	0.188	0.115	2.85940417129105e-14	4	hspa4l	0.073	TL_1
1404	4.0385536181733e-10	0.291219	0.12	0.078	1.04424880905107e-05	4	etfb	0.042	TL_1
1405	1.81620731434091e-60	0.291199	0.311	0.151	4.69616725269128e-56	4	scg2b	0.16	TL_1
1406	1.47984839960965e-15	0.288374	0.136	0.081	3.82644400687068e-11	4	serbp1b	0.055	TL_1
1407	4.89472371061709e-29	0.288287	0.504	0.348	1.26562870985426e-24	4	camk2d2	0.156	TL_1
1408	1.10767260596447e-08	0.288182	0.117	0.078	0.000286411	4	lman2	0.039	TL_1
1409	7.41195789856266e-11	0.288103	0.104	0.064	1.91650995383135e-06	4	rgs9b	0.04	TL_1
1410	1.5810015432963e-13	0.287983	0.128	0.078	4.08799569050125e-09	4	rab18a	0.05	TL_1
1411	6.59193222671166e-10	0.287678	0.105	0.067	1.70447591586083e-05	4	klf11a	0.038	TL_1
1412	1.03150090231884e-37	0.287404	0.336	0.194	2.66715188312583e-33	4	ahcyl2b	0.142	TL_1
1413	6.85624105978153e-50	0.28668	0.932	0.858	1.77281825082771e-45	4	cfl1	0.074	TL_1
1414	2.32073589082209e-14	0.286464	0.204	0.136	6.00072679289868e-10	4	emc6	0.068	TL_1
1415	1.22474770684255e-13	0.286413	0.106	0.061	3.16683014558277e-09	4	spg7	0.045	TL_1
1416	1.59520938791597e-63	0.285874	0.756	0.493	4.12473291433432e-59	4	zfpm2a	0.263	TL_1
1417	1.57563260657379e-46	0.285841	0.337	0.181	4.07411323081784e-42	4	inpp4ab	0.156	TL_1
1418	2.94098900195888e-13	0.284521	0.138	0.086	7.60451526236506e-09	4	samd13	0.052	TL_1
1419	1.17543469904412e-17	0.283366	0.233	0.152	3.03932150131839e-13	4	mtdhb	0.081	TL_1
1420	1.86151212290448e-33	0.281897	0.69	0.503	4.81331189619412e-29	4	si:ch73-46j18.5	0.187	TL_1
1421	1.19156714753016e-23	0.281833	0.424	0.293	3.08103517336874e-19	4	paip2b	0.131	TL_1
1422	2.27106142853718e-20	0.280216	0.188	0.114	5.8722835357686e-16	4	phactr3b	0.074	TL_1
1423	8.11665145681181e-09	0.280118	0.113	0.076	0.000209872	4	mrps34	0.037	TL_1
1424	8.61165430275954e-13	0.278319	0.16	0.104	2.22671545306453e-08	4	csde1	0.056	TL_1
1425	1.06251800997405e-13	0.277783	0.155	0.098	2.74735281838991e-09	4	mapk8ip2	0.057	TL_1
1426	2.80046067562173e-17	0.277609	0.346	0.247	7.2411511689551e-13	4	xbp1	0.099	TL_1
1427	3.89141544595472e-17	0.277427	0.206	0.131	1.00620329186051e-12	4	rheb	0.075	TL_1
1428	2.10478844306628e-26	0.277389	0.472	0.327	5.44235147723647e-22	4	apba2b	0.145	TL_1
1429	9.12210544863837e-15	0.276655	0.158	0.099	2.35870280585442e-10	4	fbxl3a	0.059	TL_1
1430	1.01029599988267e-09	0.276175	0.131	0.088	2.61232236689661e-05	4	dhx38	0.043	TL_1
1431	3.10978404993924e-11	0.274944	0.162	0.109	8.04096861792788e-07	4	rab7a	0.053	TL_1
1432	3.56906960138936e-12	0.274486	0.119	0.073	9.22854326831248e-08	4	si:ch211-117c9.5	0.046	TL_1
1433	1.65829251805956e-25	0.274066	0.292	0.181	4.2878469639466e-21	4	atcaya	0.111	TL_1
1434	9.60584001428183e-09	0.273845	0.122	0.083	0.000248378	4	map2k6	0.039	TL_1
1435	1.95368345605662e-41	0.273651	0.576	0.38	5.05163931232561e-37	4	cnbpb	0.196	TL_1
1436	3.46279195503889e-17	0.273336	0.256	0.172	8.95374115814405e-13	4	hspe1	0.084	TL_1
1437	3.09015592524457e-24	0.272927	0.114	0.055	7.99021617590489e-20	4	sgk1	0.059	TL_1
1438	8.89179887097344e-08	0.272528	0.144	0.103	0.00229915	4	gphna	0.041	TL_1
1439	1.03578951607313e-14	0.271309	0.128	0.076	2.67824095171029e-10	4	clcn4	0.052	TL_1
1440	6.46406521414136e-16	0.271074	0.228	0.152	1.67141334242053e-11	4	psmc2	0.076	TL_1
1441	1.09289097580773e-17	0.271065	0.348	0.246	2.82588819614606e-13	4	ndufa3	0.102	TL_1
1442	8.7344885471719e-09	0.270954	0.11	0.073	0.000225848	4	phb	0.037	TL_1
1443	3.49679679772464e-35	0.270818	0.394	0.242	9.04166747987661e-31	4	kcnc1a	0.152	TL_1
1444	6.49058923093116e-14	0.270521	0.228	0.156	1.67827165744187e-09	4	bmpr2a	0.072	TL_1
1445	2.00766661939461e-14	0.2704	0.198	0.131	5.19122357776864e-10	4	tmem50a	0.067	TL_1
1446	8.29614002352975e-19	0.270315	0.229	0.146	2.14513292588409e-14	4	rer1	0.083	TL_1
1447	6.19504601788523e-37	0.270289	0.243	0.129	1.60185304884459e-32	4	zgc:77784	0.114	TL_1
1448	1.0654722934852e-12	0.26991	0.137	0.087	2.75499170926467e-08	4	mia2	0.05	TL_1
1449	2.08507132150208e-21	0.269765	0.422	0.298	5.39136891600792e-17	4	ube2v1	0.124	TL_1
1450	4.92614087622418e-14	0.268492	0.211	0.142	1.27375224636529e-09	4	trioa	0.069	TL_1
1451	1.025142626197e-12	0.268269	0.117	0.071	2.65071128855757e-08	4	fundc2	0.046	TL_1
1452	1.43048871772224e-31	0.268099	0.398	0.256	3.6988146774144e-27	4	hist2h2l	0.142	TL_1
1453	1.71139851573646e-16	0.268037	0.188	0.118	4.42516314213975e-12	4	ppm1k	0.07	TL_1
1454	2.82952681611475e-20	0.267203	0.14	0.077	7.31630748842792e-16	4	efhd2	0.063	TL_1
1455	3.60851153030546e-10	0.266866	0.109	0.069	9.33052826391083e-06	4	arl5a	0.04	TL_1
1456	1.66286295167361e-23	0.266235	0.361	0.241	4.29966473414246e-19	4	pin1	0.12	TL_1
1457	2.330802855873e-13	0.265698	0.115	0.068	6.02675694443082e-09	4	ccdc25	0.047	TL_1
1458	6.38613376318818e-10	0.265494	0.112	0.072	1.65126260714757e-05	4	eif3hb	0.04	TL_1
1459	8.10985879974517e-16	0.264756	0.168	0.105	2.09696618985011e-11	4	fam199x	0.063	TL_1
1460	1.0043758827948e-23	0.264598	0.307	0.198	2.5970147201425e-19	4	snrnp27	0.109	TL_1
1461	6.45768154535848e-16	0.264307	0.151	0.092	1.66976271718334e-11	4	mrpl17	0.059	TL_1
1462	1.78960726708453e-12	0.262679	0.106	0.063	4.62738751050048e-08	4	commd4	0.043	TL_1
1463	3.21418121983466e-09	0.262544	0.109	0.071	8.31090838012647e-05	4	pam16	0.038	TL_1
1464	1.93420250816735e-15	0.262382	0.253	0.173	5.00126742536831e-11	4	actr1	0.08	TL_1
1465	1.44950182976121e-100	0.2623	0.961	0.841	3.74797688121356e-96	4	calm1a	0.12	TL_1
1466	4.84975190379182e-24	0.262093	0.339	0.221	1.25400034976345e-19	4	ppp3r1b	0.118	TL_1
1467	5.17541022483886e-23	0.262021	0.148	0.08	1.33820582183659e-18	4	si:ch211-186j3.6	0.068	TL_1
1468	5.68298533020613e-21	0.261937	0.385	0.267	1.4694495168314e-16	4	arpc2	0.118	TL_1
1469	7.9939578893685e-15	0.261473	0.174	0.111	2.06699769145401e-10	4	nudcd2	0.063	TL_1
1470	1.92177457841043e-22	0.2613	0.385	0.262	4.96913252739584e-18	4	rnf44	0.123	TL_1
1471	3.00445011693134e-17	0.260273	0.141	0.082	7.76860666734936e-13	4	fbxo45	0.059	TL_1
1472	1.73045276236833e-10	0.259415	0.116	0.074	4.47443170765578e-06	4	hnrnpul1	0.042	TL_1
1473	2.87089113333289e-14	0.258745	0.177	0.115	7.42326320345886e-10	4	si:zfos-1192g2.3	0.062	TL_1
1474	3.41011747157877e-19	0.258315	0.197	0.121	8.81754074626122e-15	4	arl1	0.076	TL_1
1475	5.11505359334708e-15	0.257798	0.239	0.163	1.32259940763175e-10	4	denr	0.076	TL_1
1476	3.9920541940879e-21	0.257744	0.246	0.155	1.03222545296531e-16	4	ENSDARG00000012458	0.091	TL_1
1477	2.29200204038996e-13	0.257693	0.189	0.126	5.92642967583632e-09	4	cnih1	0.063	TL_1
1478	7.23939149832546e-39	0.257565	0.431	0.266	1.87188945972201e-34	4	BX511178.2	0.165	TL_1
1479	1.95587472140625e-24	0.256992	0.589	0.439	5.05730526714015e-20	4	atp5pb	0.15	TL_1
1480	1.58875803591035e-21	0.256169	0.218	0.133	4.10805165345339e-17	4	ppm1bb	0.085	TL_1
1481	8.11383663006309e-12	0.255668	0.1	0.06	2.09799473743541e-07	4	heca	0.04	TL_1
1482	3.75948462336805e-10	0.255284	0.101	0.063	9.72089939064276e-06	4	zdhhc5a	0.038	TL_1
1483	2.87307451327245e-09	0.25501	0.125	0.083	7.42890876896857e-05	4	tpd52l2b	0.042	TL_1
1484	1.35379491547616e-42	0.254216	0.28	0.147	3.50050751294671e-38	4	thsd7ab	0.133	TL_1
1485	1.82258865418438e-24	0.254053	0.184	0.103	4.71266748312455e-20	4	ctnnb2	0.081	TL_1
1486	6.74547304297849e-09	0.253309	0.123	0.083	0.000174418	4	sar1b	0.04	TL_1
1487	4.58272833590351e-22	0.253262	0.465	0.331	1.18495606581457e-17	4	kif1aa	0.134	TL_1
1488	1.95213871533431e-13	0.253192	0.195	0.131	5.04764507623993e-09	4	zgc:109889	0.064	TL_1
1489	2.36163638593068e-11	0.252992	0.124	0.079	6.10648320310095e-07	4	tnksb	0.045	TL_1
1490	1.48629865809994e-18	0.252114	0.237	0.153	3.84312244024901e-14	4	hipk2	0.084	TL_1
1491	1.12083992546626e-13	0.251932	0.126	0.076	2.8981557952781e-09	4	rnf13	0.05	TL_1
1492	8.29680888698166e-18	0.251742	0.129	0.072	2.14530587390685e-13	4	mtus1b	0.057	TL_1
1493	2.12496999369304e-13	0.251283	0.139	0.086	5.4945349126921e-09	4	snx25	0.053	TL_1
1494	1.96669601993871e-08	0.251254	0.101	0.066	0.000508529	4	supt5h	0.035	TL_1
1495	3.80348070096759e-17	0.251104	0.273	0.185	9.8346600484919e-13	4	rab14	0.088	TL_1
1496	1.14836825632465e-20	0.250705	0.343	0.234	2.96933580037865e-16	4	ncl	0.109	TL_1
1497	5.24143474655455e-18	0.250615	0.256	0.169	1.35527778241661e-13	4	ENSDARG00000102733	0.087	TL_1
1498	6.74462195654529e-15	0.250566	0.187	0.122	1.74395689930391e-10	4	ube2l3b	0.065	TL_1
1499	1.49145095789165e-16	0.250092	0.141	0.083	3.85644474182044e-12	4	znf395b	0.058	TL_1
1500	1.60610768056243e-14	0.249797	0.111	0.064	4.15291262963027e-10	4	acvr1l	0.047	TL_1
1501	1.08338650769316e-11	0.249703	0.129	0.081	2.80131249294219e-07	4	chst1	0.048	TL_1
1502	4.98362397369279e-16	0.24872	0.114	0.064	1.28861565087774e-11	4	impa1	0.05	TL_1
1503	1.13779578612746e-19	0.248618	0.371	0.26	2.94199856418976e-15	4	eif2s2	0.111	TL_1
1504	2.30920872538087e-16	0.247941	0.299	0.208	5.97092100121731e-12	4	ptp4a2a	0.091	TL_1
1505	1.58643709005032e-19	0.246469	0.406	0.289	4.10205038374312e-15	4	crip2l	0.117	TL_1
1506	2.92856463522975e-13	0.246236	0.158	0.102	7.57238957731357e-09	4	actr2a	0.056	TL_1
1507	6.2144389179873e-24	0.245899	0.244	0.149	1.60686747102398e-19	4	grk5l	0.095	TL_1
1508	4.20758283892994e-11	0.245628	0.125	0.08	1.08795469466211e-06	4	slu7	0.045	TL_1
1509	1.93679565087008e-22	0.245046	0.286	0.183	5.00797251445477e-18	4	pcnp	0.103	TL_1
1510	2.43244276181382e-18	0.243237	0.19	0.117	6.28956724922198e-14	4	rab11fip4a	0.073	TL_1
1511	4.45143706545796e-15	0.242954	0.241	0.164	1.15100808201546e-10	4	sgta	0.077	TL_1
1512	5.14953955921472e-26	0.242933	0.354	0.228	1.33151644382615e-21	4	ndufb6	0.126	TL_1
1513	1.91404366643432e-12	0.241587	0.106	0.063	4.94914270829921e-08	4	josd2	0.043	TL_1
1514	1.25514455634481e-07	0.241456	0.111	0.076	0.00324543	4	aurkaip1	0.035	TL_1
1515	3.5015876178646e-09	0.241347	0.149	0.103	9.05405510351251e-05	4	nsfl1c	0.046	TL_1
1516	2.25709918490076e-10	0.240297	0.125	0.081	5.8361813623979e-06	4	ppp1r9bb	0.044	TL_1
1517	7.76133077753079e-20	0.240232	0.217	0.134	2.00684729914614e-15	4	acsl4a	0.083	TL_1
1518	1.09490351881997e-22	0.239453	0.467	0.328	2.8310920286128e-18	4	tomm20b	0.139	TL_1
1519	2.42336275895703e-54	0.239101	0.244	0.118	6.26608908583519e-50	4	tenm3	0.126	TL_1
1520	1.33275957188033e-15	0.238164	0.186	0.119	3.44611642501097e-11	4	eif4ebp2	0.067	TL_1
1521	5.08054478062456e-17	0.237505	0.143	0.083	1.31367646392609e-12	4	ppm1ba	0.06	TL_1
1522	3.78045768058513e-13	0.237453	0.15	0.096	9.77512942468896e-09	4	aip	0.054	TL_1
1523	3.60939972858374e-18	0.237251	0.229	0.147	9.33282487819897e-14	4	mapk8ip3	0.082	TL_1
1524	1.08037727706751e-14	0.235932	0.123	0.072	2.79353152531346e-10	4	chmp5b	0.051	TL_1
1525	7.41037546427e-14	0.235586	0.192	0.127	1.9161007837963e-09	4	opa1	0.065	TL_1
1526	1.08494781904161e-20	0.235309	0.276	0.178	2.80534957569589e-16	4	ldha	0.098	TL_1
1527	1.56638365792178e-11	0.234779	0.218	0.154	4.05019822428834e-07	4	uchl3	0.064	TL_1
1528	4.46257488411841e-22	0.233931	0.436	0.305	1.1538879877865e-17	4	ndufb3	0.131	TL_1
1529	1.16818181411397e-44	0.233351	0.491	0.311	3.02056771675448e-40	4	h1-10	0.18	TL_1
1530	6.73949917636094e-21	0.232582	0.416	0.29	1.74263230203165e-16	4	smap1	0.126	TL_1
1531	3.92895856488034e-12	0.231391	0.15	0.097	1.01591081612111e-07	4	cldnd1a	0.053	TL_1
1532	5.09511470970101e-09	0.231098	0.115	0.076	0.000131744	4	rhot1a	0.039	TL_1
1533	1.30660866363247e-15	0.230706	0.244	0.165	3.37849802155449e-11	4	sap30l	0.079	TL_1
1534	2.76552839122751e-16	0.230488	0.182	0.115	7.15082676119698e-12	4	cwc25	0.067	TL_1
1535	1.57527368797858e-08	0.229221	0.123	0.083	0.000407319	4	tpm2	0.04	TL_1
1536	1.95707029874557e-20	0.228831	0.273	0.177	5.06039667146643e-16	4	trappc1	0.096	TL_1
1537	3.31411238025631e-16	0.22873	0.364	0.261	8.56930038162875e-12	4	pop7	0.103	TL_1
1538	2.31255867925162e-14	0.227639	0.181	0.117	5.97958297694092e-10	4	ENSDARG00000087456	0.064	TL_1
1539	9.413932215075e-15	0.227364	0.253	0.174	2.43416045285194e-10	4	txndc9	0.079	TL_1
1540	2.94905108808654e-08	0.226836	0.148	0.105	0.000762536	4	exoc4	0.043	TL_1
1541	6.24401859437213e-15	0.226605	0.114	0.065	1.6145158879468e-10	4	dnajb4	0.049	TL_1
1542	7.19610453428035e-12	0.226415	0.196	0.135	1.86069674942887e-07	4	tomm22	0.061	TL_1
1543	1.7132379507688e-10	0.226224	0.162	0.111	4.42991936930289e-06	4	mrpl32	0.051	TL_1
1544	1.68899563375029e-18	0.226217	0.384	0.272	4.36723601018813e-14	4	spcs1	0.112	TL_1
1545	3.98872082641421e-65	0.226053	0.884	0.67	1.03136354408592e-60	4	snap25a	0.214	TL_1
1546	1.11293436466037e-14	0.225929	0.274	0.192	2.87771438670232e-10	4	spcs2	0.082	TL_1
1547	1.3503417386416e-15	0.224995	0.213	0.14	3.49157863360557e-11	4	nedd4l	0.073	TL_1
1548	6.40945049271951e-09	0.222846	0.144	0.1	0.000165729	4	jakmip2	0.044	TL_1
1549	1.35282535169839e-57	0.222744	0.944	0.698	3.49800051188652e-53	4	qkia	0.246	TL_1
1550	1.91046767157947e-07	0.222401	0.133	0.095	0.0049399	4	ogt.1	0.038	TL_1
1551	1.4226060929077e-32	0.221426	0.456	0.29	3.67843257443143e-28	4	phyhiplb	0.166	TL_1
1552	2.70824165727717e-10	0.221263	0.116	0.074	7.00270045322157e-06	4	mrpl47	0.042	TL_1
1553	3.0946585841235e-17	0.220691	0.209	0.133	8.00185870096813e-13	4	abcc5	0.076	TL_1
1554	2.70934664843515e-10	0.220612	0.137	0.091	7.00555762885876e-06	4	psmc1b	0.046	TL_1
1555	2.70632731524599e-13	0.220595	0.226	0.155	6.99775053903155e-09	4	selenow2a	0.071	TL_1
1556	5.82598498176693e-12	0.219692	0.142	0.092	1.50642493673548e-07	4	ythdf1	0.05	TL_1
1557	5.25824069911296e-12	0.218643	0.199	0.137	1.35962329756964e-07	4	clcn3	0.062	TL_1
1558	3.58670527535258e-18	0.218623	0.335	0.232	9.27414383047918e-14	4	eif4a1b	0.103	TL_1
1559	6.80502679820653e-22	0.218543	0.21	0.125	1.75957577921226e-17	4	lin7a	0.085	TL_1
1560	7.59877969002626e-06	0.218328	0.112	0.081	0.196482	4	ptgr1	0.031	TL_1
1561	6.51830483968623e-18	0.217958	0.166	0.099	1.68543808239767e-13	4	homer1b	0.067	TL_1
1562	1.1447601673617e-10	0.217915	0.115	0.073	2.96000636474716e-06	4	nae1	0.042	TL_1
1563	1.32396964980771e-15	0.217905	0.238	0.16	3.42338832350779e-11	4	anapc16	0.078	TL_1
1564	1.35608035502075e-19	0.217477	0.274	0.18	3.50641697397715e-15	4	taf13	0.094	TL_1
1565	2.95772840813707e-14	0.217241	0.202	0.134	7.64779834492001e-10	4	CU062632.1	0.068	TL_1
1566	4.84203554912512e-12	0.215407	0.169	0.113	1.25200513193728e-07	4	b4galt6	0.056	TL_1
1567	1.46882995251885e-13	0.215243	0.205	0.138	3.79795360822799e-09	4	hspa9	0.067	TL_1
1568	1.55984546935232e-44	0.214798	0.609	0.395	4.03329243010429e-40	4	aff2	0.214	TL_1
1569	2.12977924455545e-13	0.214782	0.237	0.164	5.50697019264703e-09	4	cacng2a	0.073	TL_1
1570	1.28129752736542e-15	0.21432	0.236	0.159	3.31305101650877e-11	4	ogdha	0.077	TL_1
1571	7.78563184403095e-16	0.214083	0.191	0.122	2.01313082591108e-11	4	cnpy3	0.069	TL_1
1572	4.71874942760847e-06	0.213522	0.104	0.074	0.122013	4	sirt6	0.03	TL_1
1573	7.35129787604253e-11	0.213425	0.121	0.077	1.90082509180832e-06	4	cnot3a	0.044	TL_1
1574	4.09909514666798e-15	0.212865	0.147	0.09	1.05990303207394e-10	4	h2ax	0.057	TL_1
1575	1.19607427905966e-29	0.212607	0.427	0.276	3.09268926336457e-25	4	itm2ca	0.151	TL_1
1576	2.53255458395622e-11	0.212086	0.114	0.071	6.5484263877356e-07	4	rufy2	0.043	TL_1
1577	5.98836795552731e-14	0.211215	0.125	0.075	1.5484123022607e-09	4	kif5ba	0.05	TL_1
1578	3.77502481202944e-14	0.210266	0.189	0.124	9.76108165646453e-10	4	emc9	0.065	TL_1
1579	1.92492120709831e-21	0.209745	0.415	0.285	4.9772687651941e-17	4	l1cama	0.13	TL_1
1580	1.78144690348663e-10	0.209531	0.112	0.071	4.60628725834538e-06	4	pdap1a	0.041	TL_1
1581	1.26763133118108e-11	0.2089	0.171	0.115	3.27771433303493e-07	4	ulk2	0.056	TL_1
1582	2.56253771218503e-09	0.208526	0.101	0.064	6.62595376239682e-05	4	ical1	0.037	TL_1
1583	1.429408710376e-27	0.207208	0.267	0.158	3.69602210241922e-23	4	jund	0.109	TL_1
1584	5.81386831893792e-11	0.205901	0.124	0.079	1.50329193122778e-06	4	birc2	0.045	TL_1
1585	1.32340029201906e-10	0.205637	0.254	0.186	3.42191613507368e-06	4	dock7	0.068	TL_1
1586	3.37205445183645e-10	0.205347	0.155	0.105	8.7191211961135e-06	4	mfap1	0.05	TL_1
1587	5.61013190222379e-11	0.205324	0.16	0.108	1.45061180595801e-06	4	cacybp	0.052	TL_1
1588	1.42779013053047e-14	0.205313	0.246	0.168	3.69183694051265e-10	4	def8	0.078	TL_1
1589	1.08916511055564e-31	0.20471	0.439	0.281	2.81625422636372e-27	4	pcsk1nl	0.158	TL_1
1590	8.63749366054004e-15	0.204514	0.278	0.193	2.23339673580584e-10	4	smc3	0.085	TL_1
1591	6.24942255816262e-08	0.203971	0.109	0.074	0.00161591	4	zc3h15	0.035	TL_1
1592	9.03009058169721e-15	0.202155	0.276	0.192	2.33491052170945e-10	4	csdc2a	0.084	TL_1
1593	5.06240442510392e-09	0.201792	0.172	0.123	0.000130899	4	fkbp3	0.049	TL_1
1594	1.325842448642e-19	0.201746	0.139	0.077	3.42823081945362e-15	4	med30	0.062	TL_1
1595	7.18191499571511e-10	0.200668	0.154	0.106	1.85702776044206e-05	4	eif5a2	0.048	TL_1
1596	8.54344588409503e-09	0.200639	0.111	0.073	0.000220908	4	zgc:77880	0.038	TL_1
1597	8.50845786428329e-22	0.200103	0.45	0.316	2.20003194996773e-17	4	romo1	0.134	TL_1
1598	2.63913490386744e-36	0.199368	0.334	0.192	6.82401112093005e-32	4	hlfa	0.142	TL_1
1599	4.83630019054573e-10	0.198456	0.115	0.074	1.25052214026941e-05	4	rrm2b	0.041	TL_1
1600	2.51487583296393e-19	0.197905	0.436	0.31	6.50271444129484e-15	4	fam32a	0.126	TL_1
1601	1.00594909052862e-15	0.197427	0.13	0.076	2.60108256337985e-11	4	brms1la	0.054	TL_1
1602	8.23025345807344e-10	0.196899	0.148	0.101	2.12809663665405e-05	4	csnk1db	0.047	TL_1
1603	9.65014360743399e-27	0.196475	0.562	0.399	2.49523763257421e-22	4	si:ch73-281n10.2	0.163	TL_1
1604	1.28223344413194e-14	0.195747	0.195	0.127	3.31547101649197e-10	4	rab5ab	0.068	TL_1
1605	1.59482592564579e-18	0.194435	0.538	0.402	4.12374139594232e-14	4	sem1	0.136	TL_1
1606	5.05649009692006e-07	0.194232	0.1	0.068	0.0130746	4	atg101	0.032	TL_1
1607	2.81495583793513e-13	0.192751	0.112	0.066	7.27863131014888e-09	4	ankrd46a	0.046	TL_1
1608	5.38622965919715e-14	0.192112	0.227	0.153	1.39271740297861e-09	4	cacna1c	0.074	TL_1
1609	4.31314929529698e-13	0.190953	0.321	0.234	1.11525101328494e-08	4	rapgef2	0.087	TL_1
1610	3.65500012372339e-17	0.190928	0.185	0.115	9.45073381991158e-13	4	ablim1a	0.07	TL_1
1611	3.00784350491332e-10	0.189397	0.105	0.065	7.77738095065438e-06	4	maco1a	0.04	TL_1
1612	1.99169382843951e-52	0.188946	0.606	0.367	5.14992273219605e-48	4	nhsl2	0.239	TL_1
1613	2.77472031951059e-15	0.188651	0.22	0.145	7.17459433015854e-11	4	mapk8ip1a	0.075	TL_1
1614	4.61308322344722e-10	0.188585	0.189	0.134	1.19280492908675e-05	4	pum1	0.055	TL_1
1615	6.98283522401588e-18	0.188182	0.574	0.437	1.80555170387379e-13	4	ywhae1	0.137	TL_1
1616	6.61903893948955e-09	0.187399	0.127	0.086	0.000171148	4	prkar2aa	0.041	TL_1
1617	4.72306282862987e-17	0.186755	0.35	0.245	1.22124235559882e-12	4	morf4l1	0.105	TL_1
1618	4.88040284912712e-54	0.186587	0.55	0.323	1.2619257646988e-49	4	nptx1l	0.227	TL_1
1619	1.99028275730231e-09	0.186126	0.138	0.093	5.14627412555659e-05	4	celf1	0.045	TL_1
1620	2.81463205324666e-08	0.185863	0.184	0.136	0.000727779	4	hmgb3b	0.048	TL_1
1621	3.32125472046447e-09	0.185617	0.113	0.074	8.58776833070499e-05	4	rbms1a	0.039	TL_1
1622	5.94003606608515e-09	0.185223	0.12	0.08	0.000153592	4	gtf2a2	0.04	TL_1
1623	1.13784947487746e-11	0.184607	0.2	0.138	2.94213738719065e-07	4	ube2q2	0.062	TL_1
1624	2.68964839761085e-12	0.183809	0.267	0.191	6.95462386170238e-08	4	btf3l4	0.076	TL_1
1625	1.70645301280317e-14	0.183369	0.191	0.124	4.41237555520515e-10	4	opcml	0.067	TL_1
1626	3.26711183486555e-09	0.183281	0.136	0.092	8.44777107141186e-05	4	trir	0.044	TL_1
1627	2.83222728076745e-06	0.182872	0.148	0.111	0.0732329	4	ranbp1	0.037	TL_1
1628	7.34039193684499e-15	0.182803	0.203	0.133	1.89800514311001e-10	4	nexmifa	0.07	TL_1
1629	1.06696235898463e-15	0.182554	0.178	0.112	2.75884457162656e-11	4	spock2	0.066	TL_1
1630	1.32376549010084e-19	0.182253	0.754	0.623	3.42286042775375e-15	4	si:ch211-196l7.4	0.131	TL_1
1631	1.1387671614024e-13	0.182137	0.177	0.115	2.94451024923818e-09	4	sart1	0.062	TL_1
1632	1.62127224038365e-11	0.181879	0.101	0.06	4.19212363196002e-07	4	spty2d1	0.041	TL_1
1633	1.15952427644166e-14	0.181537	0.263	0.181	2.99818192159519e-10	4	polr2f	0.082	TL_1
1634	6.15709771788775e-09	0.181224	0.136	0.093	0.000159204	4	snx12	0.043	TL_1
1635	1.74011687434028e-08	0.181205	0.144	0.101	0.000449942	4	tfg	0.043	TL_1
1636	1.26478572070282e-25	0.181157	0.571	0.393	3.27035643802127e-21	4	nlgn3a	0.178	TL_1
1637	1.19078653255304e-06	0.180069	0.108	0.076	0.0307902	4	scai	0.032	TL_1
1638	6.60754394282698e-17	0.178985	0.209	0.133	1.70851263729677e-12	4	leng8	0.076	TL_1
1639	3.71442501918577e-14	0.176784	0.252	0.173	9.60438877210864e-10	4	st13	0.079	TL_1
1640	1.56606440168556e-17	0.176654	0.486	0.357	4.04937272343834e-13	4	ppp2cb	0.129	TL_1
1641	2.42318840561097e-06	0.176649	0.126	0.092	0.0626564	4	abi1b	0.034	TL_1
1642	1.61376872652601e-05	0.176613	0.107	0.078	0.417272	4	ylpm1	0.029	TL_1
1643	3.47155334749658e-13	0.175182	0.156	0.1	8.9763954906219e-09	4	arih2	0.056	TL_1
1644	3.52960607288481e-11	0.175113	0.127	0.081	9.12650242265825e-07	4	gripap1	0.046	TL_1
1645	4.66170247627744e-30	0.174436	0.415	0.263	1.20537640929106e-25	4	dpp6a	0.152	TL_1
1646	1.21778524907037e-09	0.173905	0.166	0.116	3.14882731852125e-05	4	dpysl4	0.05	TL_1
1647	3.50679258437128e-10	0.173811	0.11	0.07	9.06751358540881e-06	4	otud5b	0.04	TL_1
1648	8.47793303095411e-13	0.173555	0.1	0.058	2.1921391438138e-08	4	dcun1d2a	0.042	TL_1
1649	2.39313960760424e-07	0.172727	0.105	0.071	0.00618794	4	zcchc17	0.034	TL_1
1650	2.25650872030144e-09	0.171574	0.141	0.096	5.83465459808342e-05	4	gpr107	0.045	TL_1
1651	2.87370774150372e-09	0.171242	0.144	0.098	7.43054610720618e-05	4	sh3gl3a	0.046	TL_1
1652	2.43296232790265e-11	0.171104	0.245	0.176	6.29091069125789e-07	4	dclk1b	0.069	TL_1
1653	6.02040907594304e-12	0.171097	0.106	0.064	1.55669717476659e-07	4	CABZ01102170.1	0.042	TL_1
1654	2.71688307694583e-14	0.170912	0.237	0.161	7.02504457205882e-10	4	si:dkeyp-44a8.2	0.076	TL_1
1655	1.36971939758891e-14	0.169368	0.303	0.215	3.54168344634565e-10	4	dpy30	0.088	TL_1
1656	4.08091806940505e-11	0.16901	0.16	0.107	1.05520298520606e-06	4	BX510915.1	0.053	TL_1
1657	5.14784109792221e-24	0.168461	0.334	0.214	1.33107727268975e-19	4	rims3	0.12	TL_1
1658	1.00546523218623e-09	0.168365	0.22	0.16	2.59983145086393e-05	4	mcts1	0.06	TL_1
1659	3.15717787497711e-09	0.167597	0.133	0.089	8.16351483132832e-05	4	vkorc1l1	0.044	TL_1
1660	9.23131326951713e-12	0.167082	0.103	0.061	2.38694067209904e-07	4	srpk1a	0.042	TL_1
1661	5.14954333207295e-23	0.166503	0.361	0.237	1.3315174193741e-18	4	pkp4	0.124	TL_1
1662	1.23667648202873e-10	0.165614	0.136	0.089	3.19767437958168e-06	4	wdr37	0.047	TL_1
1663	1.12166984358365e-14	0.163792	0.445	0.331	2.90030171455424e-10	4	serf2	0.114	TL_1
1664	0.000188	0.163608	0.107	0.082	1	4	fgf12b	0.025	TL_1
1665	6.75503555298296e-16	0.162488	0.206	0.133	1.7466495429348e-11	4	hexim1	0.073	TL_1
1666	2.45721007765928e-11	0.162386	0.255	0.185	6.35360809780359e-07	4	magoh	0.07	TL_1
1667	4.32098824126489e-18	0.16209	0.158	0.092	1.11727792954386e-13	4	lurap1	0.066	TL_1
1668	6.71983674755221e-30	0.161993	0.296	0.174	1.73754818781457e-25	4	tmem266	0.122	TL_1
1669	4.58158418520053e-18	0.161956	0.244	0.157	1.1846602227673e-13	4	ENSDARG00000086184	0.087	TL_1
1670	5.87828323617473e-19	0.1615	0.283	0.186	1.5199476963777e-14	4	scrt2	0.097	TL_1
1671	5.55018183793933e-07	0.161318	0.112	0.078	0.0143511	4	ankrd13c	0.034	TL_1
1672	1.54240643786064e-60	0.160624	0.521	0.291	3.98820032637625e-56	4	nrxn2a	0.23	TL_1
1673	4.09374181257109e-26	0.159324	0.493	0.339	1.05851882047651e-21	4	dedd1	0.154	TL_1
1674	4.08960473867609e-10	0.159077	0.167	0.115	1.05744909727948e-05	4	gramd1a	0.052	TL_1
1675	4.25744622910995e-05	0.158921	0.105	0.077	1	4	oxct1a	0.028	TL_1
1676	1.38370738322328e-11	0.156425	0.193	0.133	3.57785218080043e-07	4	uqcrc2a	0.06	TL_1
1677	4.62244394243507e-09	0.156043	0.11	0.071	0.000119523	4	ankra2	0.039	TL_1
1678	6.7809729775291e-14	0.155843	0.26	0.18	1.7533561827997e-09	4	zfand5b	0.08	TL_1
1679	3.20301076425513e-10	0.154866	0.156	0.106	8.28202493313448e-06	4	CABZ01113192.1	0.05	TL_1
1680	6.96636794157715e-15	0.154821	0.282	0.194	1.8012937586536e-10	4	iqsec2a	0.088	TL_1
1681	4.41892896944417e-16	0.15441	0.513	0.386	1.14260246362918e-11	4	atp5md	0.127	TL_1
1682	6.20968383145819e-17	0.154025	0.191	0.119	1.60563794830014e-12	4	unm-hu7912	0.072	TL_1
1683	7.22026221455447e-17	0.153736	0.339	0.236	1.86694320081735e-12	4	ppm1aa	0.103	TL_1
1684	1.28861181267534e-11	0.153313	0.147	0.095	3.33196356403464e-07	4	ranbp9	0.052	TL_1
1685	2.89067232090063e-44	0.15261	0.631	0.405	7.47441142015275e-40	4	znf536	0.226	TL_1
1686	8.26351556434426e-12	0.15157	0.214	0.148	2.13669721947249e-07	4	sumo1	0.066	TL_1
1687	7.85398520810336e-12	0.151266	0.514	0.399	2.03080495525929e-07	4	tmem258	0.115	TL_1
1688	2.60500198195362e-10	0.150382	0.227	0.163	6.73575362473748e-06	4	rtn4b	0.064	TL_1
1689	8.23368355910993e-16	0.150139	0.324	0.227	2.12898355787906e-11	4	dnajb6a	0.097	TL_1
1690	2.47950788652884e-16	0.149783	0.297	0.204	6.41126354219762e-12	4	tomm5	0.093	TL_1
1691	2.84756624679424e-07	0.14929	0.12	0.084	0.00736295	4	nedd8l	0.036	TL_1
1692	1.69840311829337e-12	0.14869	0.217	0.148	4.39156094297117e-08	4	sept7b	0.069	TL_1
1693	8.52037351924632e-12	0.148634	0.306	0.224	2.20311298087152e-07	4	tnikb	0.082	TL_1
[truncated: 14,496 more rows]

## Sheet: Hypothalamus
	p_val	avg_log2FC	pct.1	pct.2	p_val_adj	cluster	gene	pct.diff	Sub-Cluster.ids	Legend
[truncated: 3,567 more rows]

[truncated: 14 more sheets: Optic Tectum, HB_2(OT.0.5), Midbrain, Pallium, Miscellaneous, SubPallium, Ventral Habenula, Dorsal Habenula, Telencephalon, Diencephalon, Hindbrain, Neurons Differentiating, Progenitors, Radial Glial cells_URL]
