# Supplementary material for: Barcoding Notch signaling in the developing brain
Source: Development. 2024 Dec 20;151(24):dev203102. doi: 10.1242/dev.203102 (PMC11701514; doi:10.1242/dev.203102)
Supplement: Table S3. List of references for scRNA-seq cluster identification. [file develop-151-203102-TableS3.xlsx]

## Sheet: 3 week res1.0 Non-Neuronal
Clusters	Markers	References
'4'='GranuleCells_TL_1',	pax6b, neurod1, zic2a, zic5, oprd1b, pax6a, neurod2, nfixb, zic1, nebl, etv5a	Raj et al., 2018 Nat Biotechnol; Takeuchi et al., 2017 J. Comp. Neurol.
'5'='Progenitors_A',	her15.1, her15.2, her4.2, her4.2.1, her4.1, her4.4, dla, dlb, sox11b	Diotel et al., 2015 J. Comp. Neurol.; Raj et al., 2018 Nat Biotechnol
'8'='Progenitors_B',	mdka, fabp7a, her6, her15.1, her4.2, her4.1, her4.2.1, her15.2	Diotel et al., 2015 J. Comp. Neurol.; Lubke et al., 2022 Brain Sci; Raj et al., 2018 Nat Biotechnol;
'9'='Progenitors_C',	pcna, stmn1a, her4.2, her15.1, her4.2.1, her2, her4.1	Diotel et al., 2015 J. Comp. Neurol.; Raj et al., 2018 Nat Biotechnol
'10'='GranuleCells_TL_2',	pax6b, neurod1, zic2a, zic5, oprd1b, pax6a, neurod2, nfixb, zic1, nebl, etv5a	Raj et al., 2018 Nat Biotechnol, Takeuchi et al., 2017 J. Comp. Neurol.
'12'='Progenitors_D',	mki67, stmn1a, tuba8l, her4.1, pcna, her4.2, her4.2.1, her15.1, her15.2, her2, dla	Diotel et al., 2015 J. Comp. Neurol.; Raj et al., 2018 Nat Biotechnol
'13'='GranuleCells_TL_3',	pax6b, neurod1, zic2a, zic5, oprd1b, pax6a, neurod2, nfixb, zic1, nebl, etv5a	Raj et al., 2018 Nat Biotechnol, Takeuchi et al., 2017 J. Comp. Neurol.
'14'='Progenitors_E',	nusap1, mki67, tuba8l, tpx2, dla, her15.2, her4.2, her15.1, her4.1, stmn1a, her4.2.1	Diotel et al., 2015 J. Comp. Neurol.; Raj et al., 2018 Nat Biotechnol
'15'='RadialGlia',	slc1a2b, cx43, ptgdsb.2, s100b, glula, ptgdsb.1	Raj et al., 2018 Nat Biotechnol
'16'='URLProgenitors',	atoh1c, mki67, stmn1a, tuba8l, pcna, oprd1b	Kani et al., 2010 Dev. Biol.; Raj et al., 2018 Nat Biotechnol; Wullimann et al., 2011 Front. Neuroanat.
'17'='Progenitors_F',	stmn1a, her4.1, mdka, pcna, her2	Lubke et al., 2022 Brain Sci; Raj et al., 2018 Nat Biotechnol;
'18'='Microglia',	ccl34b.1, lgals3bpb, havcr1, ctss2.1, mpeg1.1	Daniocell (Sur et al., 2023 Dev Cell)
'19'='Oligodendrocyte_A',	cd59, mpz, plp1b, cldnk, flj13639, ugt8, cx27.5, sox10, olig2, mbpa, mbpb,	Preston and Macklin, 2016 Glia; Raj et al., 2018 Nat Biotechnol
'21'='Ependymal_2',	epd, ggctb, wu:fj16a03, cp	Raj et al., 2018 Nat Biotechnol; ZFIN Thisse et al., 2004,
'22'='Unk_1',	x	x
'23'='Pericytes',	pdgfrb, tagln2	Wang et al., 2014 Development
'24'='Ependymal_1',	epd, ggctb, wu:fj16a03, cp	Raj et al., 2018 Nat Biotechnol; ZFIN Thisse et al., 2004,
'25'='OPC',	aplna/b, olig1, olig2, sox10, sema5a, nkx2.2a	Preston and Macklin, 2016 Glia; Raj et al., 2018 Nat Biotechnol
'26'='Endothelial_1',	etv2, cldn5a, krdl,gstp1, epas1b, cxcl12b, icn, krt8, rgcc, pecam1	Gurung et al., 2022 Scientific Reports; Raj et al., 2018 Nat Biotechnol; ZFIN
'27'='Oligodendrocyte_B',	cd59, mpz, plp1b, cldnk, flj13639, ugt8, cx27.5, sox10, olig2, mbpa, mbpb,	Preston and Macklin, 2016 Glia; Raj et al., 2018 Nat Biotechnol
'29'='Endothelial_2',	etv2, cldn5a, gstp1, krt8	Gurung et al., 2022 Scientific Reports; Raj et al., 2018 Nat Biotechnol; ZFIN
'30'='Erythrocytes',	cahz, alas2, ucp3, hbbe1.2, hbbe2, hbae1.3, hbae5	Daniocell (Sur et al., 2023 Dev Cell)
'31'='EpithelialCells'	sv2, epas1a, cldne, slc13a1, elf3, cldnb, cldn1	Daniocell (Sur et al., 2023 Dev Cell); Pan et al., 2022 Scientific Reports

## Sheet: Neuron res3.0 clusters
Cluster	Identity	Markers	References
0	Neu(diff)	fabp7a, her15.1, her2, mki67, pcna, tubb5, elavl4, snap25a	Diotel et al., 2015 J. Comp. Neurol.; ZFIN e.g. Rauch et al., 2003; Thisse et al., 2004
1	OT	pax7a, sox14, otx2b, tal1, gata3, gata2a,	Raj et al., 2018 Nat Biotechnol; Zhang et al., 2021 eLife; ZFIN e.g. Paridaen et al., 2009 Dev. Biol.; Zhang et al., 2007; Thisse et al. 2001-present
2	M	calb2a, atf5b, pvalb6, vamp1, ddit3	Raj et al., 2018 Nat Biotechnol; ZFIN e.g. Zhu et al., 2022; Thisse et al. 2004; Bhoyar et al., 2017 Int. J. Dev. Neurosci.
3	MTh	pou4f2, bnc2, tcf7l2, barlh2, lef1, barhl1a, lhx9	Raj et al., 2018 Nat Biotechnol; ZFIN e.g. Rauch et al., 2003,
4	Hyp	pdyn, gad1b, gad2, scg3	Raj et al., 2018 Nat Biotechnol; Hiraki-Kajiyama et al., 2024 J Comp Neurol
5	Pa	nrgna, rtn4rl2b, rtn4rl2a, eomesa, bhlhe22, gabrb3, egr2a, tbr1b, neurod6a, gem, gria2b, ngb, emx3, zbtb18	Raj et al., 2018 Nat Biotechnol; Pandey et al., 2023 Genome Res.
6	Hyp	hmx3a, isl1, nkx2.4a, dlx2a, dlx5a, dlx6a, dlx1a	Raj et al., 2018 Nat Biotechnol; Manoli et al., 2014 Front. Neuroanat.; Yelin-Bekerman et al., 2015; Zhang et al., 2021 eLife; Thisse et al., 2005-present (ZFIN)
7	Hyp	nkx2.4a, isl1, kctd4, lhx5, cbln1	Raj et al., 2018 Nat Biotechnol; Zhang et al., 2021 eLife, Manoli et al., 2014 Front. Neuroanat.
8	SPa	dlx5a, dlx6a, dlx1a, dlx2a, foxg1a, six3a, gad2	Raj et al., 2018 Nat Biotechnol; Pandey et al., 2023 Genome Res.; Weinschutz Mendes et al., 2020; Diotel et al., 2015 J. Comp. Neurol.
9	MTh	pou4f2, barhl1a, barhl2, pou3f1, pou4f1, lef1, lhx9, lhx2b, tcf7l2	Raj et al., 2018 Nature Biotechnology
10	OT	gata3, slc6a1b, gad2, gad1b, tal1, emx2, pax7a, pax7b	Raj et al., 2018 Nat Biotechnol; Zhang et al., 2021 eLife; ZFIN e.g. Paridaen et al., 2009 Dev. Biol.; Zhang et al., 2007; Thisse et al. 2001-present
11	MTh	pou4f2, barhl1a, barhl2, zgc:158291, pou3f1, pou4f1, lef1, lhx9, tcf7l2, bnc2, shox	Raj et al., 2018 Nat Biotechnol; Zhang et al., 2021 eLife; ZFIN e.g. Rauch et al., 2003
12	Pa	eomesa, tbr1b, bhlhe22, bhlhe23, neurod4, zbtb18, emx3, neurod1	Raj et al., 2018 Nat Biotechnol; Pandey et al., 2023 Genome Res.
13	GC/TL	fat2, nebl, zic2a, zic5, neurod1, zic1, qkia	Raj et al., 2018 Nat Biotechnol; Takeuchi et al., 2017 J. Comp. Neurol.
14	M	pou4f2, lef1, tcf7l2, lhx9	Raj et al., 2018 Nat Biotechnol; ZFIN e.g. Liu et al., 2015 PLoS One
15	Pa	tbr1b, emx3, eomesa, neurod6b, lhx5, neurod1, lhx9	Raj et al., 2018 Nat Biotechnol; Pandey et al., 2023 Genome Res.
16	Hyp	gad2, slc32a1, gad1b, slc6a1b	Raj et al., 2018 Nat Biotechnol; Zhang et al., 2021 eLife
17	M	vamp1, calb2a, pvalb6	Raj et al., 2018 Nature Biotechnology
18	SPa	dlx2a, dlx6a,dlx1a, sp9, dlx5a, lhx6	Raj et al., 2018 Nat Biotechnol; Zhang et al., 2021 eLife; Pandey et al., 2023 Genome Res.
19	M	bnc2, onecut1, her6, robo1, islr2, tfap2a, tcf7l2, pou2f2a, shox2	Raj et al., 2018 Nat Biotechnol; Peukert el al. , 2011 PLoS Biol; Bae et al., 2009 Dev. Biol.; Schuhmacher et al., 2011 BMC Evol. Biol.
20	M	atf5b, tcf7l2, pou4f2, lef1, ddit3, sox6, lhx9	Raj et al., 2018 Nature Biotechnology
21	Pa	rprma, emx3, cbln1, rtn4rl2a	Pandey et al., 2023 Genome Res.
22	OT	calb2b, slc6a1, slc32a1, gata3, gata2a, gad1b, pax7b, tal1, kcnip1b	Raj et al., 2018 Nat Biotechnol; Zhang et al., 2021 eLife; ZFIN e.g. Bhoyar et al., 2017; Zhang et al., 2007
23	Hb	phx2bb, lmx1bb, hoxb3a	Raj et al., 2018 Nat Biotechnol; Zhang et al., 2021 eLife; ZFIN Hockman et al., 2017; Hadrys et al., 2006; Filippi et al., 2007
24	OT	pax7b, tal1, sox1a, gad2b, gad2, slc32a1, penkb	Raj et al., 2018 Nat Biotechnol; Zhang et al., 2021 eLife
25	MTh	pax2a, meis2a, lhx9, tcf7l2, pou3f1, en2b, vim, bnc2	Raj et al., 2018 Nat Biotechnol; Zhang et al., 2021 eLife
26	Di	pitx2, bhlhe22, neurod6a, irx1a, irx2a, lmo4a	Raj et al., 2018 Nat Biotechnol; Zhang et al., 2021 eLife
27	Hyp	nr5a1b, htr2cl1, kctd4,	ZFIN e.g. Kurrasch et al., 2009; Schneider et al., 2012
28	Neuron_2	gap43, calm1a, tubb2	ZFIN e.g. Thisse et al., 2001
29	MTh	barhl1a, barhl2, pou4f1, pou3f1, lhx9, lhx2b, tfap2d, lef1	Raj et al., 2018 Nat Biotechnol; Peukert el al. , 2011 PLoS Biol; Bae et al., 2009 Dev. Biol.; Schuhmacher et al., 2011 BMC Evol. Biol.
30	M	tfap2d, bnc2, tcf7l2, lhx9, lhx2b, hunk, robo1	Raj et al., 2018 Nat Biotechnol; Peukert el al. , 2011 PLoS Biol; Bae et al., 2009 Dev. Biol.; Schuhmacher et al., 2011 BMC Evol. Biol.
31	Hb	lmx1ba, lmx1bb, phox2bb, hoxa1a	Raj et al., 2018 Nat Biotechnol; Zhang et al., 2021 eLife; ZFIN Hockman et al., 2017; Filippi et al., 2007; Thisse et al., 2005
32	Pa	zbtb18, tbr1b, bhlhe22, eomesa, foxg1a	Raj et al., 2018 Nat Biotechnol; Zhang et al., 2021 eLife; Pandey et al., 2023 Genome Res.
33	DHab	gng8, g0s2, tac3a, tacr3l, sst1.1, adcyap1a, kctd12.1, slc17a6b, nwd2, synpr	Raj et al., 2018 Nat Biotechnol; Pandey et al., 2019 Curr Biol.; deCarvalho et al., 2014 Genesis; Taylor et al., 2011 J. Neurosci;
34	GC/TL	tlx3b, neurod1, zic2a, zic5, neurod2, nebl	Raj et al., 2018 Nat Biotechnol; Takeuchi et al., 2017 J. Comp. Neurol.
35	Di	nme2a, CR936442.1, calb2a, pitx2, neurod6a	Raj et al., 2018 Nat Biotechnol; Zhang et al., 2021 eLife; ZFIN e.g. Bohnsack et al., 2013
36	Hyp	pdyn, fezf1, tac1, kctd4, adcyap1b	Raj et al., 2018 Nat Biotechnol; Zhang et al., 2021 eLife; Hiraki-Kajiyama et al.,2024 J Comp Neurol
37	VHab	kiss1, prkcq, dkk1b, aoc1, ppp1r14ab	Raj et al., 2018 Nat Biotechnol; Zhang et al., 2021 eLife; Pandey et al., 2019 Curr Biol.; Tang et al., 2015 Endocrinology
38	PurN_1	skor2, skor1b, lhx1a	Raj et al., 2018 Nat Biotechnol; Zhang et al., 2021 eLife; ZFIN e.g. Takeuchi et al., 2017
39	POA_1	penkb, six3b, rtn4rl2a, six3a, rtn4rl2b, slc32a1, gad1b, pyya, nrgna, dlx5a, dlx2a, foxg1a, adcyap1r1a, apln, foxo1a	Raj et al., 2018 Nat Biotechnol; Herget and Ryu, 2015 Front. Neuroanat.; Kobayashi et al., 1998 Development; Anneser et al., 2024 Curr Biol.
40	Pa	eomesa, tbr1b, bhlhe22, bhlhe23, neurod6a, zbtb18, gem, efna1b	Raj et al., 2018 Nat Biotechnol; Zhang et al., 2021 eLife; Pandey et al., 2023 Genome Res.
41	Tel	camk2a, nrgna, ntn1b, prckbb, gria3b	ZFIN e.g. Thisse et al., 2004; Zada et al., 2014; Zhang et al., 2012; Haug et al., 2018; Hoppmann et al., 2008
42	Pa	nrgna, rtn4r12a, rtn4r12b, eomesa, bhlhe22,egr2a, tbr1b,gabrb3, neurod6a, gem, ngb,gria2b , dusp2, dusp5, gem	Raj et al., 2018 Nat Biotechnol; Zhang et al., 2021 eLife; Pandey et al., 2023 Genome Res.
43	OT	nrgnb, ccdc136a, npb, gad2, gad1b, slc32a1, prkcda, sox1a, penkb, rergla, ngef, pax7b, tal1	Raj et al., 2018 Nat Biotechnol; Zhang et al., 2021 eLife; Zhang et al., 2007 Dev. Biol.; Minchin et al., 2008 Dev. Biol.; Ito et al., 2010 Dev. Biol; Z-brain Atlas
44	Hyp	sp8a, dlx2b, dlx2a, dlx1a, dlx5a, synpr	Raj et al., 2018 Nat Biotechnol; Zhang et al., 2021 eLife
45	Hyp	th2, tph1a, prdx1, txn, chgb, scg3, ddc, ccka, nkx2.4a, txnrd3	Raj et al., 2018 Nat Biotechnol; Zhang et al., 2021 eLife
46	Neu(diff)	mki67, cdk1, her12, atoh1c, her2, her4.1, her4.2, tubb5, elavl4, snap25a	Diotel et al., 2015 J. Comp. Neurol.; ZFIN e.g. Rauch et al., 2003; Thisse et al., 2004
47	Tel	tbr1b, emx3, lhx5, foxg1a, elavl3, tubb5	Raj et al., 2018 Nat Biotechnol; Zhang et al., 2021 eLife
48	Oligodendrocyte_2	cd59, cx27.5, mbpb, cldnk, mpz, ugt8, plp1b, sox10	Raj et al., 2018 Nat Biotechnol; Zhang et al., 2021 eLife; Preston and Macklin, 2016 Glia
49	M	nefma, vamp1, slc17a6b, stmn3, pvalb6, calb2a, dkk3a	Raj et al., 2018 Nat Biotechnol; ZFIN e.g. Thisse et al. 2004; Bhoyar et al., 2017 Int. J. Dev. Neurosci.
50	Hyp	synpr, pyyb, sp8a, tac1, trh, kctd4, gad2, gad1b, slc6a1b, slc32a1	Raj et al., 2018 Nat Biotechnol; Zhang et al., 2021 eLife
51	Ganglia	isl2b, six1a, eya2, tuba8l3a, vim, zeb1b	ZFIN e.g. Thisse et al., 2004; Larson et al., 2010; Thisse et al., 2001; Thisse et al., 2005
52	PurN_2	aldoca, ca8, itpr1b, pvalb7	Raj et al., 2018 Nat Biotechnol; Zhang et al., 2021 eLife; ZFIN e.g. Takeuchi et al., 2017,
53	Pa	nrgna, fam43b, bhlhe22, bhlhe23, gabrb3, eomesa, neurod6a, zbtb18, pvalb7, chga, ngb	Raj et al., 2018 Nat Biotechnol; Pandey et al., 2023 Genome Res.
54	PurN_3	havcr2, hgfrb, irl1rapl1a, cnn3a, itpr1b	Zhang et al., 2021 eLife
55	PurN_4	ca8, aldoca, skor1b, casq2, itpr1b, grm1a, pvalb7	Raj et al., 2018 Nat Biotechnol; Zhang et al., 2021 eLife; ZFIN e.g. Takeuchi et al., 2017,
56	Oligodendrocyte_3	cd59, plp1b, cldnk, ugt8, cx27.5, sox10	Raj et al., 2018 Nat Biotechnol; Zhang et al., 2021 eLife; Preston and Macklin, 2016 Glia
57	PurN_5	ca8, itpr1b, skor1b, pvalb7	Raj et al., 2018 Nat Biotechnol; Zhang et al., 2021 eLife; ZFIN e.g. Takeuchi et al., 2017
58	OB	pvalb5, soul2, ompb, s100z	ZFIN e.g. Thisse et al., 2004; Thisse et al., 2001; Kraemer et al., 2008

## Sheet: Sub-clusters
Cluster	References
DHab_1	Pandey et al., 2019 Curr Biol.
DHab_2	Pandey et al., 2019 Curr Biol.
DHab_3	Pandey et al., 2019 Curr Biol.
DHab_4	Pandey et al., 2019 Curr Biol.
DHab_5	Pandey et al., 2019 Curr Biol.
DHab_6	Pandey et al., 2019 Curr Biol.
DHab_7	Pandey et al., 2019 Curr Biol.
DHab_8	Pandey et al., 2019 Curr Biol.
DHab_9	Pandey et al., 2019 Curr Biol.
Di_1_IN	Raj et al., 2018 Nat Biotechnol; Zhang et al., 2021 eLife; ZFIN e.g. Bohnsack et al., 2013
Di_2	Raj et al., 2018 Nat Biotechnol; Zhang et al., 2021 eLife; ZFIN e.g. Bohnsack et al., 2013
Di_3	Raj et al., 2018 Nat Biotechnol; Zhang et al., 2021 eLife; ZFIN e.g. Bohnsack et al., 2013
Di_4	Raj et al., 2018 Nat Biotechnol; Zhang et al., 2021 eLife; ZFIN e.g. Bohnsack et al., 2013
Di_5	Raj et al., 2018 Nat Biotechnol; Zhang et al., 2021 eLife; ZFIN e.g. Bohnsack et al., 2013
Di_6	Raj et al., 2018 Nat Biotechnol; Zhang et al., 2021 eLife; ZFIN e.g. Bohnsack et al., 2013
Di_7	Raj et al., 2018 Nat Biotechnol; Zhang et al., 2021 eLife; ZFIN e.g. Bohnsack et al., 2013
GC_1	Raj et al., 2018 Nat Biotechnol; Takeuchi et al., 2017 J. Comp. Neurol.
GC_2	Raj et al., 2018 Nat Biotechnol; Takeuchi et al., 2017 J. Comp. Neurol.
GC_3	Raj et al., 2018 Nat Biotechnol; Takeuchi et al., 2017 J. Comp. Neurol.
GC_4	Raj et al., 2018 Nat Biotechnol; Takeuchi et al., 2017 J. Comp. Neurol.
GC_5	Raj et al., 2018 Nat Biotechnol; Takeuchi et al., 2017 J. Comp. Neurol.
GC_6	Raj et al., 2018 Nat Biotechnol; Takeuchi et al., 2017 J. Comp. Neurol.
GC_7	Raj et al., 2018 Nat Biotechnol; Takeuchi et al., 2017 J. Comp. Neurol.
GC_8	Raj et al., 2018 Nat Biotechnol; Takeuchi et al., 2017 J. Comp. Neurol.
GC_9	Raj et al., 2018 Nat Biotechnol; Takeuchi et al., 2017 J. Comp. Neurol.
HB_1	Raj et al., 2018 Nat Biotechnol; Tambalo et al., 2020 Development; Zhang et al., 2021 eLife; Hadrys et al., 2006; Hockman et al., 2017; Filippi et al., 2007
HB_2 (OT 0.5)	Raj et al., 2018 Nat Biotechnol; Tambalo et al., 2020 Development; Hadrys et al., 2006
HB_3 (Tel)	Raj et al., 2018 Nat Biotechnol; Tambalo et al., 2020 Development; Zhang et al., 2021 eLife; Hockman et al., 2017
HB_4 (misc)	Raj et al., 2018 Nat Biotechnol; Tambalo et al., 2020 Development; Zhang et al., 2021 eLife; Hadrys et al., 2006; Hockman et al., 2017; Filippi et al., 2007
HB_5	Raj et al., 2018 Nat Biotechnol; Tambalo et al., 2020 Development
HB_6	Raj et al., 2018 Nat Biotechnol; Tambalo et al., 2020 Development
Hyp_1	Raj et al., 2018 Nat Biotechnol; Zhang et al., 2021 eLife; ZFIN e.g. Toro et al., 2009
Hyp_2	Raj et al., 2018 Nat Biotechnol; Zhang et al., 2021 eLife
Hyp_3	Raj et al., 2018 Nat Biotechnol; Zhang et al., 2021 eLife
Hyp_4	Raj et al., 2018 Nat Biotechnol; Zhang et al., 2021 eLife; ZFIN e.g. Kurrasch et al., 2009; Schneider et al., 2012
Hyp_5	Raj et al., 2018 Nat Biotechnol; Shafer et al., 2021; Zhang et al., 2021 eLife
Hyp_6	Raj et al., 2018 Nat Biotechnol; Shafer et al., 2021; Zhang et al., 2021 eLife
Hyp_7 (Tel)	Raj et al., 2018 Nat Biotechnol; Zhang et al., 2021 eLife; Hiraki-Kajiyama et al., 2024 J Comp Neurol
MB_1	Raj et al., 2018 Nat Biotechnol; Peukert el al. , 2011 PLoS Biol; Bae et al., 2009 Dev. Biol.; Schuhmacher et al., 2011 BMC Evol. Biol.
MB_2	Raj et al., 2018 Nat Biotechnol; Peukert el al. , 2011 PLoS Biol; Bae et al., 2009 Dev. Biol.; Schuhmacher et al., 2011 BMC Evol. Biol.;ZFIN e.g. Zhu et al., 2022; Thisse et al. 2004; Bhoyar et al., 2017 Int. J. Dev. Neurosci.
MB_3	Raj et al., 2018 Nat Biotechnol; Peukert el al. , 2011 PLoS Biol; Bae et al., 2009 Dev. Biol.; Schuhmacher et al., 2011 BMC Evol. Biol.
MB_4	Raj et al., 2018 Nat Biotechnol; ZFIN e.g. Thisse et al. 2004; Bhoyar et al., 2017 Int. J. Dev. Neurosci.
MB_5	Raj et al., 2018 Nat Biotechnol; Peukert el al. , 2011 PLoS Biol; Bae et al., 2009 Dev. Biol.; Schuhmacher et al., 2011 BMC Evol. Biol.
OT_1	Raj et al., 2018 Nat Biotechnol; Zhang et al., 2021 eLife; ZFIN e.g. Paridaen et al., 2009 Dev. Biol.; Zhang et al., 2007; Thisse et al. 2001-present; Haug et al., 2013
OT_2	Raj et al., 2018 Nat Biotechnol; Zhang et al., 2021 eLife; ZFIN e.g. Paridaen et al., 2009 Dev. Biol.; Zhang et al., 2007; Thisse et al. 2001-present
OT_3	Raj et al., 2018 Nat Biotechnol; Zhang et al., 2021 eLife; ZFIN e.g. Paridaen et al., 2009 Dev. Biol.; Zhang et al., 2007; Thisse et al. 2001-present
OT_4	Raj et al., 2018 Nat Biotechnol; Zhang et al., 2021 eLife; ZFIN e.g. Paridaen et al., 2009 Dev. Biol.; Zhang et al., 2007; Thisse et al. 2001-present
OT_5	Raj et al., 2018 Nat Biotechnol; Zhang et al., 2021 eLife; ZFIN e.g. Paridaen et al., 2009 Dev. Biol.; Zhang et al., 2007; Thisse et al. 2001-present
OT_6	Raj et al., 2018 Nat Biotechnol; Zhang et al., 2021 eLife; ZFIN e.g. Paridaen et al., 2009 Dev. Biol.; Zhang et al., 2007; Thisse et al. 2001-present
Pal_1	Raj et al., 2018 Nat Biotechnol; Pandey et al., 2023 Genome Res.
Pal_2	Raj et al., 2018 Nat Biotechnol; Pandey et al., 2023 Genome Res.
Pal_3	Raj et al., 2018 Nat Biotechnol; Pandey et al., 2023 Genome Res.
Pal_4	Raj et al., 2018 Nat Biotechnol; Pandey et al., 2023 Genome Res.
Pal_5	Raj et al., 2018 Nat Biotechnol; Pandey et al., 2023 Genome Res.
Pal_6	Raj et al., 2018 Nat Biotechnol; Pandey et al., 2023 Genome Res.
Pal_7	Raj et al., 2018 Nat Biotechnol; Pandey et al., 2023 Genome Res.
Pal_8	Raj et al., 2018 Nat Biotechnol; Pandey et al., 2023 Genome Res.
Pal_9	Raj et al., 2018 Nat Biotechnol; Pandey et al., 2023 Genome Res.
Pal_10	Raj et al., 2018 Nat Biotechnol; Pandey et al., 2023 Genome Res.
Pal_11	Raj et al., 2018 Nat Biotechnol; Pandey et al., 2023 Genome Res.
POA_1	Raj et al., 2018 Nat Biotechnol; Herget and Ryu, 2015 Front. Neuroanat.; Kobayashi et al., 1998 Development; Anneser et al., 2024 Curr Biol.
POA_2	Raj et al., 2018 Nat Biotechnol; Herget and Ryu, 2015 Front. Neuroanat.; Kobayashi et al., 1998 Development; Anneser et al., 2024 Curr Biol.
Prog_1	Raj et al., 2018 Nat Biotechnol; Diotel et al., 2015 J. Comp. Neurol.
Prog_2	Raj et al., 2018 Nat Biotechnol; Diotel et al., 2015 J. Comp. Neurol.
Prog_3	Raj et al., 2018 Nat Biotechnol; Diotel et al., 2015 J. Comp. Neurol.
Prog_4	Raj et al., 2018 Nat Biotechnol; Diotel et al., 2015 J. Comp. Neurol.
Prog_5	Raj et al., 2018 Nat Biotechnol; Diotel et al., 2015 J. Comp. Neurol.
RG_1	Raj et al., 2018 Nat Biotechnol; Than-trong and Bally-Cuif, 2015 Glia
RG_2	Raj et al., 2018 Nat Biotechnol; Mitic et al., 2024; Than-trong and Bally-Cuif, 2015 Glia
RG_3	Raj et al., 2018 Nat Biotechnol; Mitic et al., 2024; Than-trong and Bally-Cuif, 2015 Glia
RG_4	Raj et al., 2018 Nat Biotechnol; Than-trong and Bally-Cuif, 2015 Glia
RG_5	Raj et al., 2018 Nat Biotechnol; Than-trong and Bally-Cuif, 2015 Glia
RG_6	Raj et al., 2018 Nat Biotechnol; Than-trong and Bally-Cuif, 2015 Glia
RG_7	Raj et al., 2018 Nat Biotechnol; Than-trong and Bally-Cuif, 2015 Glia
SubPal_1	Raj et al., 2018 Nat Biotechnol;Pandey et al., 2023 Genome Res.; von Bernhardi et al., 2022 J Comp Neurol.
SubPal_2	Raj et al., 2018 Nat Biotechnol; Pandey et al., 2023 Genome Res.
SubPal_3	Raj et al., 2018 Nat Biotechnol; Pandey et al., 2023 Genome Res.
SubPal_4	Raj et al., 2018 Nat Biotechnol; Pandey et al., 2023 Genome Res.
SubPal_5	Raj et al., 2018 Nat Biotechnol; Pandey et al., 2023 Genome Res.
SubPal_6	Raj et al., 2018 Nat Biotechnol; Pandey et al., 2023 Genome Res.
SubPal_7 (Hyp)	Raj et al., 2018 Nat Biotechnol; Pandey et al., 2023 Genome Res.
SubPal_8 (Hyp)	Raj et al., 2018 Nat Biotechnol; Pandey et al., 2023 Genome Res.
Tel	Raj et al., 2018 Nat Biotechnol; Zhang et al., 2021 eLife; ZFIN e.g. Webb et al., 2009; Filippi et al., 2012
Tel_IN	Raj et al., 2018 Nat Biotechnol; Zhang et al., 2021 eLife; ZFIN e.g. Webb et al., 2009; Filippi et al., 2012
TL_1	Raj et al., 2018 Nat Biotechnol; Raj et al., 2020 Neuron; Takeuchi et al., 2017 J. Comp. Neurol.
TL_2	Raj et al., 2018 Nat Biotechnol; Raj et al., 2020 Neuron; Takeuchi et al., 2017 J. Comp. Neurol.
URL_1	Raj et al., 2018 Nat Biotechnol; Kani et al., 2010 Dev. Biol.; Wullimann et al., 2011 Front. Neuroanat.
URL_2	Raj et al., 2018 Nat Biotechnol; Kani et al., 2010 Dev. Biol.; Wullimann et al., 2011 Front. Neuroanat.
URL_3	Raj et al., 2018 Nat Biotechnol; Kani et al., 2010 Dev. Biol.; Wullimann et al., 2011 Front. Neuroanat.
VHab_1	Raj et al., 2018 Nat Biotechnol; Zhang et al., 2021 eLife; Pandey et al., 2019 Curr Biol.; Tang et al., 2015 Endocrinology
VHab_2	Raj et al., 2018 Nat Biotechnol; Zhang et al., 2021 eLife; Pandey et al., 2019 Curr Biol.; Tang et al., 2015 Endocrinology
VHab_3	Raj et al., 2018 Nat Biotechnol; Zhang et al., 2021 eLife; Pandey et al., 2019 Curr Biol.; Tang et al., 2015 Endocrinology
VHab_4	Raj et al., 2018 Nat Biotechnol; Zhang et al., 2021 eLife; Pandey et al., 2019 Curr Biol.; Tang et al., 2015 Endocrinology
VHab_5	Raj et al., 2018 Nat Biotechnol; Zhang et al., 2021 eLife; Pandey et al., 2019 Curr Biol.; Tang et al., 2015 Endocrinology
VHab_6	Raj et al., 2018 Nat Biotechnol; Zhang et al., 2021 eLife; Pandey et al., 2019 Curr Biol.; Tang et al., 2015 Endocrinology
