# Supplementary material for: Barcoding Notch signaling in the developing brain
Source: Development. 2024 Dec 20;151(24):dev203102. doi: 10.1242/dev.203102 (PMC11701514; doi:10.1242/dev.203102)
Supplement: Table S4. List of edited and unedited SABER-seq barcodes matched to corresponding cell types and list of cell types with bias in barcode detection. [file develop-151-203102-TableS4.xlsx]

## Sheet: Barcodes matched to cell types
CB	readName	sample	cellBarcode	UMI	target1	target2	target3	target4	cell.idents	hmid
b1_GAGTGTTTCTAGTGAC-1	GAGTGTTTCTAGTGACAGCTACATGCAC	b1	GAGTGTTTCTAGTGAC	AGCTACATGCAC	100D+21	100D+21	100D+21&5I+121	48D+129	URL_1	100D+21-100D+21-100D+21&5I+121-48D+129
b4.22_ACGATCAGTTCCTACC-1	ACGATCAGTTCCTACCTGTCGCCCCCTT	b4.22	ACGATCAGTTCCTACC	TGTCGCCCCCTT	101D+19	101D+19	101D+19	41D+129	GC_5	101D+19-101D+19-101D+19-41D+129
b1_TCTCTGGTCAGGAGAC-1	TCTCTGGTCAGGAGACCACTTACATCAC	b1	TCTCTGGTCAGGAGAC	CACTTACATCAC	102D+19	102D+19	102D+19&4I+121	16D+131	OPC	102D+19-102D+19-102D+19&4I+121-16D+131
b4.22_ATCTCTAGTCTTGAGT-1	ATCTCTAGTCTTGAGTGTGTTGGTATCG	b4.22	ATCTCTAGTCTTGAGT	GTGTTGGTATCG	102D+20	102D+20	102D+20	22D+145	SubPal_6	102D+20-102D+20-102D+20-22D+145
b2_ATACCTTGTCCGAAGA-1	ATACCTTGTCCGAAGAATCCTCGATGCG	b2	ATACCTTGTCCGAAGA	ATCCTCGATGCG	102D+20	102D+20	102D+20	30D+147	MB_1	102D+20-102D+20-102D+20-30D+147
b2_GAAGGGTGTCCGACGT-1	GAAGGGTGTCCGACGTTCCGCGCCTCTC	b2	GAAGGGTGTCCGACGT	TCCGCGCCTCTC	102D+20	102D+20	102D+20	36D+141	Prog_1	102D+20-102D+20-102D+20-36D+141
b4.21_TGTAGACCAATCGCGC-1	TGTAGACCAATCGCGCAGCATCTTGGTA	b4.21	TGTAGACCAATCGCGC	AGCATCTTGGTA	102D+20	102D+20	102D+20	36D+141	MB_3	102D+20-102D+20-102D+20-36D+141
b4.21_CATCCACAGAGTATAC-1	CATCCACAGAGTATACGACAGTGGTTGG	b4.21	CATCCACAGAGTATAC	GACAGTGGTTGG	102D19	102D19	102D19	43D+128	Prog_2	102D19-102D19-102D19-43D+128
b1_GCAACATCAGGGAGAG-1	GCAACATCAGGGAGAGCTACTGGGAGAT	b1	GCAACATCAGGGAGAG	CTACTGGGAGAT	103D+21	103D+21	103D+21	27D+129	SubPal_3	103D+21-103D+21-103D+21-27D+129
b2_ACATCCCCACCCTTAC-1	ACATCCCCACCCTTACATCGTTACCATG	b2	ACATCCCCACCCTTAC	ATCGTTACCATG	103D+21	103D+21	103D+21	27D+129	GC_8	103D+21-103D+21-103D+21-27D+129
b4.21_TTCCACGTCATACGAC-1	TTCCACGTCATACGACTAGTCGCGCGTT	b4.21	TTCCACGTCATACGAC	TAGTCGCGCGTT	104D+20	104D+20	104D+20	47D+130	URL_1	104D+20-104D+20-104D+20-47D+130
b2_ATTACTCCAAGAGATT-1	ATTACTCCAAGAGATTAGACCCTCAGCT	b2	ATTACTCCAAGAGATT	AGACCCTCAGCT	104D+57	104D+57	104D+57	104D+57	MB_1	104D+57-104D+57-104D+57-104D+57
b2_CCTCAACCAGCTGAGA-1	CCTCAACCAGCTGAGAACTTTAGGGAGG	b2	CCTCAACCAGCTGAGA	ACTTTAGGGAGG	105D+57	105D+57	105D+57	105D+57	Neuron_2	105D+57-105D+57-105D+57-105D+57
b1_ACATCGATCGCCGAAC-1	ACATCGATCGCCGAACTTTCGCTTCGAT	b1	ACATCGATCGCCGAAC	TTTCGCTTCGAT	106D+20	106D+20	106D+20	21D+133	Prog_2	106D+20-106D+20-106D+20-21D+133
b4.22_AGAGCAGAGACCGCCT-1	AGAGCAGAGACCGCCTACGTTCATCAAC	b4.22	AGAGCAGAGACCGCCT	ACGTTCATCAAC	106D+71	106D+71	106D+71	106D+71	OT_2	106D+71-106D+71-106D+71-106D+71
b4.22_CCAATGACAACTGGTT-1	CCAATGACAACTGGTTTCTACATCCATT	b4.22	CCAATGACAACTGGTT	TCTACATCCATT	108D+20	108D+20	108D+20	36D+134	Prog/Diff	108D+20-108D+20-108D+20-36D+134
b4.21_ACGGTTAAGGTGATCG-1	ACGGTTAAGGTGATCGTGCGCACTGCCG	b4.21	ACGGTTAAGGTGATCG	TGCGCACTGCCG	108D+20	108D+20	108D+20	40D+137	MB_1	108D+20-108D+20-108D+20-40D+137
b4.22_TGTCCACGTCGCACAC-1	TGTCCACGTCGCACACATAGGTCAGATG	b4.22	TGTCCACGTCGCACAC	ATAGGTCAGATG	108D+21	108D+21	108D+21	25D+134	MB_1	108D+21-108D+21-108D+21-25D+134
b4.22_TCCTCCCCATCCTAAG-1	TCCTCCCCATCCTAAGCCGGGGAAGCCG	b4.22	TCCTCCCCATCCTAAG	CCGGGGAAGCCG	108D+21	108D+21	108D+21	25D+134	PurN_1	108D+21-108D+21-108D+21-25D+134
b4.21_GTGAGCCAGGTTGAGC-1	GTGAGCCAGGTTGAGCTTGGCCATAGCT	b4.21	GTGAGCCAGGTTGAGC	TTGGCCATAGCT	108D+21	108D+21	108D+21	43D+135	MB_het	108D+21-108D+21-108D+21-43D+135
b4.22_GGCACGTTCATCGCAA-1	GGCACGTTCATCGCAACTGTCGGCACCC	b4.22	GGCACGTTCATCGCAA	CTGTCGGCACCC	110D+20	110D+20	110D+20	41D+134	GC_3	110D+20-110D+20-110D+20-41D+134
b1_TTGCCTGTCAGTCTTT-1	TTGCCTGTCAGTCTTTGTGGGCCACTCC	b1	TTGCCTGTCAGTCTTT	GTGGGCCACTCC	110D+21	110D+21	110D+21	41D+136	DHab_3	110D+21-110D+21-110D+21-41D+136
b4.21_CTAACTTGTCGCATGC-1	CTAACTTGTCGCATGCGCGTATAATTGT	b4.21	CTAACTTGTCGCATGC	GCGTATAATTGT	110D+67	110D+67	110D+67	110D+67	Prog_3	110D+67-110D+67-110D+67-110D+67
b1_CCACGTTAGTCATCGT-1	CCACGTTAGTCATCGTTCGGCTGTCATT	b1	CCACGTTAGTCATCGT	TCGGCTGTCATT	114D+20	114D+20	114D+20	54D+140	OT_1	114D+20-114D+20-114D+20-54D+140
b4.22_CATTCATGTAGTGTGG-1	CATTCATGTAGTGTGGACCTGCTTAGGT	b4.22	CATTCATGTAGTGTGG	ACCTGCTTAGGT	115D+21	115D+21	115D+21	14D+139	GC_4	115D+21-115D+21-115D+21-14D+139
b2_ACACAGTCAGCGTAGA-1	ACACAGTCAGCGTAGATAGCTGATCAGC	b2	ACACAGTCAGCGTAGA	TAGCTGATCAGC	115D+59	115D+59	115D+59	115D+59	Pal_6	115D+59-115D+59-115D+59-115D+59
b2_AAGCGTTGTAGGGTAC-1	AAGCGTTGTAGGGTACTTATTAGCTGAG	b2	AAGCGTTGTAGGGTAC	TTATTAGCTGAG	115D+59	115D+59	115D+59	115D+59	RG_2	115D+59-115D+59-115D+59-115D+59
b4.21_TTATTGCAGATAACAC-1	TTATTGCAGATAACACTAATGAGCCTAA	b4.21	TTATTGCAGATAACAC	TAATGAGCCTAA	115D+62	115D+62	115D+62	115D+62	Prog_1	115D+62-115D+62-115D+62-115D+62
b4.22_TTACCATTCTACTTCA-1	TTACCATTCTACTTCATCCCCAGCCACG	b4.22	TTACCATTCTACTTCA	TCCCCAGCCACG	115D+62	115D+62	115D+62	115D+62	Endothelial_1	115D+62-115D+62-115D+62-115D+62
b4.21_TCCAGAAAGGTGAGCT-1	TCCAGAAAGGTGAGCTGACCCCATGTAG	b4.21	TCCAGAAAGGTGAGCT	GACCCCATGTAG	116D+25	116D+25	116D+25	30D+147	Hyp_1	116D+25-116D+25-116D+25-30D+147
b1_GTTAGTGGTCTAGGTT-1	GTTAGTGGTCTAGGTTCCCCACCTGTCA	b1	GTTAGTGGTCTAGGTT	CCCCACCTGTCA	118D+21	118D+21	118D+21	32D+145	Hyp_5	118D+21-118D+21-118D+21-32D+145
b1_CACTGGGCATGTGCCG-1	CACTGGGCATGTGCCGACTGGTCAGCAT	b1	CACTGGGCATGTGCCG	ACTGGTCAGCAT	118D+21	118D+21	118D+21	32D+145	MB_2	118D+21-118D+21-118D+21-32D+145
b1_GTGTTCCCACACCAGC-1	GTGTTCCCACACCAGCTCACGTGTGAGT	b1	GTGTTCCCACACCAGC	TCACGTGTGAGT	118D+21	118D+21	118D+21	32D+145	URL_1	118D+21-118D+21-118D+21-32D+145
b2_GGCGTCACATCTCAAG-1	GGCGTCACATCTCAAGTGTAGGATGTAG	b2	GGCGTCACATCTCAAG	TGTAGGATGTAG	119D+21	119D+21	119D+21	14D+144	Hyp_4	119D+21-119D+21-119D+21-14D+144
b4.21_ATCAGGTCATAGAATG-1	ATCAGGTCATAGAATGATAACTGTCAAG	b4.21	ATCAGGTCATAGAATG	ATAACTGTCAAG	119D+21	119D+21	119D+21	32D+145	Hyp_1	119D+21-119D+21-119D+21-32D+145
b1_TTTACGTTCTACAGGT-1	TTTACGTTCTACAGGTCCCGTTTCAATT	b1	TTTACGTTCTACAGGT	CCCGTTTCAATT	11D+54	NONE	NONE	NONE	PurN_1	11D+54-NONE-NONE-NONE
b2_CGAAGTTAGGCCCAAA-1	CGAAGTTAGGCCCAAACAGCTGTTCTTG	b2	CGAAGTTAGGCCCAAA	CAGCTGTTCTTG	120D+57	120D+57	120D+57	120D+57	Neuron_2	120D+57-120D+57-120D+57- 120D+57
b2_TACAACGCAGCTAACT-1	TACAACGCAGCTAACTGCTATGGCGCTC	b2	TACAACGCAGCTAACT	GCTATGGCGCTC	120D+57	120D+57	120D+57	120D+57	SubPal_6	120D+57-120D+57-120D+57-120D+57
b1_TGACCCTAGTACGAGC-1	TGACCCTAGTACGAGCATATTAATCCTT	b1	TGACCCTAGTACGAGC	ATATTAATCCTT	122D+20	122D+20	122D+20	122D+20	Prog_3	122D+20-122D+20-122D+20-122D+20
b2_TGTAGACTCTCACTCG-1	TGTAGACTCTCACTCGTGATGACTAGCC	b2	TGTAGACTCTCACTCG	TGATGACTAGCC	122D+20	122D+20	122D+20	28D+147	Prog_2	122D+20-122D+20-122D+20-28D+147
b4.21_CCCGGAACAACCTATG-1	CCCGGAACAACCTATGGATGATGGTTAG	b4.21	CCCGGAACAACCTATG	GATGATGGTTAG	122D+20	122D+20	122D+20	28D+147	Prog/Diff	122D+20-122D+20-122D+20-28D+147
b4.21_AATGGCTTCTCCGAGG-1	AATGGCTTCTCCGAGGGATGATAAGTCG	b4.21	AATGGCTTCTCCGAGG	GATGATAAGTCG	122D+20	122D+20	122D+20	30D+147	Prog_3	122D+20-122D+20-122D+20-30D+147
b2_AGAAGTACACTCGATA-1	AGAAGTACACTCGATATTAAGGACAAAG	b2	AGAAGTACACTCGATA	TTAAGGACAAAG	123D+30	123D+30	123D+30	123D+30	Ependymal_2	123D+30-123D+30-123D+30-123D+30
b2_GCACATAAGGATACCG-1	GCACATAAGGATACCGGTACAACTGTGT	b2	GCACATAAGGATACCG	GTACAACTGTGT	123D+30	123D+30	123D+30	123D+30	Ependymal_2	123D+30-123D+30-123D+30-123D+30
b2_TCCTCGACAAGTTGGG-1	TCCTCGACAAGTTGGGATAAGGTGCGTT	b2	TCCTCGACAAGTTGGG	ATAAGGTGCGTT	123D+30	123D+30	123D+30	123D+30	GC_1	123D+30-123D+30-123D+30-123D+30
b2_TTTCGATTCTTGCAAG-1	TTTCGATTCTTGCAAGCCTCTTTTACTG	b2	TTTCGATTCTTGCAAG	CCTCTTTTACTG	123D+30	123D+30	123D+30	123D+30	GC_3	123D+30-123D+30-123D+30-123D+30
b2_ATATCCTTCTTAGCTT-1	ATATCCTTCTTAGCTTAGCGCTTAGCGT	b2	ATATCCTTCTTAGCTT	AGCGCTTAGCGT	123D+30	123D+30	123D+30	123D+30	GC_4	123D+30-123D+30-123D+30-123D+30
b2_GTCATTTTCCGACAGC-1	GTCATTTTCCGACAGCAATTTCACCGGT	b2	GTCATTTTCCGACAGC	AATTTCACCGGT	123D+30	123D+30	123D+30	123D+30	GC_4	123D+30-123D+30-123D+30-123D+30
b2_TCCTTCTGTCGGTGAA-1	TCCTTCTGTCGGTGAATGGATCGGGGTC	b2	TCCTTCTGTCGGTGAA	TGGATCGGGGTC	123D+30	123D+30	123D+30	123D+30	GC_4	123D+30-123D+30-123D+30-123D+30
b2_CGTGCTTCATAAGCAA-1	CGTGCTTCATAAGCAAGCGCTCTAAGCA	b2	CGTGCTTCATAAGCAA	GCGCTCTAAGCA	123D+30	123D+30	123D+30	123D+30	GC_5	123D+30-123D+30-123D+30-123D+30
b2_CCAATTTGTACCGCGT-1	CCAATTTGTACCGCGTCCGCGAGAGCGG	b2	CCAATTTGTACCGCGT	CCGCGAGAGCGG	123D+30	123D+30	123D+30	123D+30	GC_6	123D+30-123D+30-123D+30-123D+30
b2_GACCCAGTCCACGTGG-1	GACCCAGTCCACGTGGCAAACGGCAATG	b2	GACCCAGTCCACGTGG	CAAACGGCAATG	123D+30	123D+30	123D+30	123D+30	GC_6	123D+30-123D+30-123D+30-123D+30
b2_GAGTCATTCGAGGCAA-1	GAGTCATTCGAGGCAATTTCGCAGGGGT	b2	GAGTCATTCGAGGCAA	TTTCGCAGGGGT	123D+30	123D+30	123D+30	123D+30	GC_6	123D+30-123D+30-123D+30-123D+30
b2_AGATGAAGTTGTGCAT-1	AGATGAAGTTGTGCATGCTTTTCCGTGG	b2	AGATGAAGTTGTGCAT	GCTTTTCCGTGG	123D+30	123D+30	123D+30	123D+30	GC_7	123D+30-123D+30-123D+30-123D+30
b2_ATGCGATGTGCCTGAC-1	ATGCGATGTGCCTGACCCCCGGAGCTTC	b2	ATGCGATGTGCCTGAC	CCCCGGAGCTTC	123D+30	123D+30	123D+30	123D+30	HB_5	123D+30-123D+30-123D+30-123D+30
b2_TCAATTCTCCTCACTG-1	TCAATTCTCCTCACTGGCAATCGACGTC	b2	TCAATTCTCCTCACTG	GCAATCGACGTC	123D+30	123D+30	123D+30	123D+30	HB_5	123D+30-123D+30-123D+30-123D+30
b2_ATCAGGTTCAGTGTGT-1	ATCAGGTTCAGTGTGTGGAGAGTACCGG	b2	ATCAGGTTCAGTGTGT	GGAGAGTACCGG	123D+30	123D+30	123D+30	123D+30	Hyp_1	123D+30-123D+30-123D+30-123D+30
b2_CCATAAGAGGCCGCTT-1	CCATAAGAGGCCGCTTCCCTCACGCTGC	b2	CCATAAGAGGCCGCTT	CCCTCACGCTGC	123D+30	123D+30	123D+30	123D+30	Hyp_1	123D+30-123D+30-123D+30-123D+30
b2_TCTTTGATCTGGCCAG-1	TCTTTGATCTGGCCAGGAGCGACGCAAT	b2	TCTTTGATCTGGCCAG	GAGCGACGCAAT	123D+30	123D+30	123D+30	123D+30	Hyp_1	123D+30-123D+30-123D+30-123D+30
b2_TGGGATTGTCGAAGCA-1	TGGGATTGTCGAAGCAGTAGAGAAGGTC	b2	TGGGATTGTCGAAGCA	GTAGAGAAGGTC	123D+30	123D+30	123D+30	123D+30	Hyp_1	123D+30-123D+30-123D+30-123D+30
b2_AGGTCTAAGTGGTCAG-1	AGGTCTAAGTGGTCAGATGCTACGGCAT	b2	AGGTCTAAGTGGTCAG	ATGCTACGGCAT	123D+30	123D+30	123D+30	123D+30	Hyp_2	123D+30-123D+30-123D+30-123D+30
b2_AAAGAACCAAACGAGC-1	AAAGAACCAAACGAGCTGGTCCCTGGGG	b2	AAAGAACCAAACGAGC	TGGTCCCTGGGG	123D+30	123D+30	123D+30	123D+30	SubPal_7	123D+30-123D+30-123D+30-123D+30
b2_CGTCCATTCGCTTGCT-1	CGTCCATTCGCTTGCTTAACAGTGGGGG	b2	CGTCCATTCGCTTGCT	TAACAGTGGGGG	123D+30	123D+30	123D+30	123D+30	SubPal_7	123D+30-123D+30-123D+30-123D+30
b2_TGCCGAGTCATCGCCT-1	TGCCGAGTCATCGCCTACGGTCCTAGCT	b2	TGCCGAGTCATCGCCT	ACGGTCCTAGCT	123D+30	123D+30	123D+30	123D+30	SubPal_7	123D+30-123D+30-123D+30-123D+30
b2_AGTCACATCATGTCAG-1	AGTCACATCATGTCAGGTGCGACCGCCT	b2	AGTCACATCATGTCAG	GTGCGACCGCCT	123D+30	123D+30	123D+30	123D+30	Hyp_5	123D+30-123D+30-123D+30-123D+30
b2_GAGTCTAGTACTTGTG-1	GAGTCTAGTACTTGTGAACCGGTGCACT	b2	GAGTCTAGTACTTGTG	AACCGGTGCACT	123D+30	123D+30	123D+30	123D+30	Hyp_6	123D+30-123D+30-123D+30-123D+30
b2_TCTGGCTGTCGACTGC-1	TCTGGCTGTCGACTGCAGGGTTGTGTCC	b2	TCTGGCTGTCGACTGC	AGGGTTGTGTCC	123D+30	123D+30	123D+30	123D+30	IN_1	123D+30-123D+30-123D+30-123D+30
b2_AACAAAGCAGGCTTGC-1	AACAAAGCAGGCTTGCCATTCCGTCATT	b2	AACAAAGCAGGCTTGC	CATTCCGTCATT	123D+30	123D+30	123D+30	123D+30	MB_1	123D+30-123D+30-123D+30-123D+30
b2_AACGGGACAGCTGTCG-1	AACGGGACAGCTGTCGGGGGGCAGTCTG	b2	AACGGGACAGCTGTCG	GGGGGCAGTCTG	123D+30	123D+30	123D+30	123D+30	MB_1	123D+30-123D+30-123D+30-123D+30
b2_AATGGCTGTCCGTACG-1	AATGGCTGTCCGTACGTGGCCTCAGCTG	b2	AATGGCTGTCCGTACG	TGGCCTCAGCTG	123D+30	123D+30	123D+30	123D+30	MB_1	123D+30-123D+30-123D+30-123D+30
b2_ACGCACGGTTGGCCTG-1	ACGCACGGTTGGCCTGTTATCTTTGCCG	b2	ACGCACGGTTGGCCTG	TTATCTTTGCCG	123D+30	123D+30	123D+30	123D+30	MB_1	123D+30-123D+30-123D+30-123D+30
b2_ACGTAACAGATGGCGT-1	ACGTAACAGATGGCGTTTGATAGGTCCG	b2	ACGTAACAGATGGCGT	TTGATAGGTCCG	123D+30	123D+30	123D+30	123D+30	MB_1	123D+30-123D+30-123D+30-123D+30
b2_AGAAGCGTCGTTCTAT-1	AGAAGCGTCGTTCTATTCTGATGCGACA	b2	AGAAGCGTCGTTCTAT	TCTGATGCGACA	123D+30	123D+30	123D+30	123D+30	MB_1	123D+30-123D+30-123D+30-123D+30
b2_AGGACGATCGAGTTGT-1	AGGACGATCGAGTTGTATTGATCGGCAG	b2	AGGACGATCGAGTTGT	ATTGATCGGCAG	123D+30	123D+30	123D+30	123D+30	MB_1	123D+30-123D+30-123D+30-123D+30
b2_AGGTGTTCAATGAGCG-1	AGGTGTTCAATGAGCGCCATGGGTGTGC	b2	AGGTGTTCAATGAGCG	CCATGGGTGTGC	123D+30	123D+30	123D+30	123D+30	MB_1	123D+30-123D+30-123D+30-123D+30
b2_CATGCAATCCGAGGCT-1	CATGCAATCCGAGGCTGGGCCCGCGTCT	b2	CATGCAATCCGAGGCT	GGGCCCGCGTCT	123D+30	123D+30	123D+30	123D+30	MB_1	123D+30-123D+30-123D+30-123D+30
b2_CCTGCATGTGGATGAC-1	CCTGCATGTGGATGACCCCCACGCTAGG	b2	CCTGCATGTGGATGAC	CCCCACGCTAGG	123D+30	123D+30	123D+30	123D+30	MB_1	123D+30-123D+30-123D+30-123D+30
b2_GCCCGAATCTCACTCG-1	GCCCGAATCTCACTCGGGCGAGCTTGGT	b2	GCCCGAATCTCACTCG	GGCGAGCTTGGT	123D+30	123D+30	123D+30	123D+30	MB_1	123D+30-123D+30-123D+30-123D+30
b2_GTGCAGCTCTCATGGA-1	GTGCAGCTCTCATGGAGCTCCCGGTGCT	b2	GTGCAGCTCTCATGGA	GCTCCCGGTGCT	123D+30	123D+30	123D+30	123D+30	MB_1	123D+30-123D+30-123D+30-123D+30
b2_TCAAGCATCTTCTCAA-1	TCAAGCATCTTCTCAAACAATCAACTAT	b2	TCAAGCATCTTCTCAA	ACAATCAACTAT	123D+30	123D+30	123D+30	123D+30	MB_1	123D+30-123D+30-123D+30-123D+30
b2_TCAGTCCTCTGTGCAA-1	TCAGTCCTCTGTGCAAACATAGCCACCG	b2	TCAGTCCTCTGTGCAA	ACATAGCCACCG	123D+30	123D+30	123D+30	123D+30	MB_1	123D+30-123D+30-123D+30-123D+30
b2_TCTCAGCTCCGTGGGT-1	TCTCAGCTCCGTGGGTGGCGAACGGGGC	b2	TCTCAGCTCCGTGGGT	GGCGAACGGGGC	123D+30	123D+30	123D+30	123D+30	MB_1	123D+30-123D+30-123D+30-123D+30
b2_TCTTAGTGTACTTGTG-1	TCTTAGTGTACTTGTGCCCCCCGTAATT	b2	TCTTAGTGTACTTGTG	CCCCCCGTAATT	123D+30	123D+30	123D+30	123D+30	MB_1	123D+30-123D+30-123D+30-123D+30
b2_TGTAGACAGTCACACT-1	TGTAGACAGTCACACTACTTTGGTCCAG	b2	TGTAGACAGTCACACT	ACTTTGGTCCAG	123D+30	123D+30	123D+30	123D+30	MB_1	123D+30-123D+30-123D+30-123D+30
b2_CATGGTATCACCTCGT-1	CATGGTATCACCTCGTACAGTCATTGGA	b2	CATGGTATCACCTCGT	ACAGTCATTGGA	123D+30	123D+30	123D+30	123D+30	MB_2	123D+30-123D+30-123D+30-123D+30
b2_CGGAATTCAGAATCGG-1	CGGAATTCAGAATCGGTGGCGCTGGTGG	b2	CGGAATTCAGAATCGG	TGGCGCTGGTGG	123D+30	123D+30	123D+30	123D+30	MB_2	123D+30-123D+30-123D+30-123D+30
b2_CTGCTCACAGAGTCAG-1	CTGCTCACAGAGTCAGACCGCTCGCGTA	b2	CTGCTCACAGAGTCAG	ACCGCTCGCGTA	123D+30	123D+30	123D+30	123D+30	MB_2	123D+30-123D+30-123D+30-123D+30
b2_CTGTGAACAGAAGCTG-1	CTGTGAACAGAAGCTGGACTGGCGCGTT	b2	CTGTGAACAGAAGCTG	GACTGGCGCGTT	123D+30	123D+30	123D+30	123D+30	MB_2	123D+30-123D+30-123D+30-123D+30
b2_GCACGGTAGGCTATCT-1	GCACGGTAGGCTATCTATTGAAGGCCGG	b2	GCACGGTAGGCTATCT	ATTGAAGGCCGG	123D+30	123D+30	123D+30	123D+30	MB_2	123D+30-123D+30-123D+30-123D+30
b2_GTATTTCGTGAAAGTT-1	GTATTTCGTGAAAGTTCAGCGGGTGGGT	b2	GTATTTCGTGAAAGTT	CAGCGGGTGGGT	123D+30	123D+30	123D+30	123D+30	MB_2	123D+30-123D+30-123D+30-123D+30
b2_TCACGGGAGCATGCAG-1	TCACGGGAGCATGCAGTGGAAATGGTAT	b2	TCACGGGAGCATGCAG	TGGAAATGGTAT	123D+30	123D+30	123D+30	123D+30	MB_2	123D+30-123D+30-123D+30-123D+30
b2_TGGGAAGGTTATAGCC-1	TGGGAAGGTTATAGCCATTCTTGTCTCG	b2	TGGGAAGGTTATAGCC	ATTCTTGTCTCG	123D+30	123D+30	123D+30	123D+30	MB_2	123D+30-123D+30-123D+30-123D+30
b2_TGTGAGTGTATAGGAT-1	TGTGAGTGTATAGGATTGCCATCGATTG	b2	TGTGAGTGTATAGGAT	TGCCATCGATTG	123D+30	123D+30	123D+30	123D+30	MB_2	123D+30-123D+30-123D+30-123D+30
b2_ATCGTCCAGGGTAATT-1	ATCGTCCAGGGTAATTCGATTCGCGCTA	b2	ATCGTCCAGGGTAATT	CGATTCGCGCTA	123D+30	123D+30	123D+30	123D+30	MB_het	123D+30-123D+30-123D+30-123D+30
b2_GGGTATTGTCTTCAAG-1	GGGTATTGTCTTCAAGATTGCGAGAGGC	b2	GGGTATTGTCTTCAAG	ATTGCGAGAGGC	123D+30	123D+30	123D+30	123D+30	MB_het	123D+30-123D+30-123D+30-123D+30
b2_ATCCGTCTCAGGAAGC-1	ATCCGTCTCAGGAAGCTCCCGACCGGAT	b2	ATCCGTCTCAGGAAGC	TCCCGACCGGAT	123D+30	123D+30	123D+30	123D+30	Microglia	123D+30-123D+30-123D+30-123D+30
b2_GATTGGTAGATCACCT-1	GATTGGTAGATCACCTGTCTTTCCGTTT	b2	GATTGGTAGATCACCT	GTCTTTCCGTTT	123D+30	123D+30	123D+30	123D+30	Neuron_1	123D+30-123D+30-123D+30-123D+30
b2_GTCATGAAGGAGGTTC-1	GTCATGAAGGAGGTTCCTGCTTCTCGCT	b2	GTCATGAAGGAGGTTC	CTGCTTCTCGCT	123D+30	123D+30	123D+30	123D+30	Neuron_2	123D+30-123D+30-123D+30-123D+30
b2_TCATGCCAGTACTGTC-1	TCATGCCAGTACTGTCACTTTGTTCTCC	b2	TCATGCCAGTACTGTC	ACTTTGTTCTCC	123D+30	123D+30	123D+30	123D+30	Neuron_cdh4+_roraa+	123D+30-123D+30-123D+30-123D+30
b2_TAACGACCACTCAAGT-1	TAACGACCACTCAAGTTATCCCGAAGCG	b2	TAACGACCACTCAAGT	TATCCCGAAGCG	123D+30	123D+30	123D+30	123D+30	Neuron_eomesa+_zic2a+	123D+30-123D+30-123D+30-123D+30
b2_ATTTCTGGTCCAACGC-1	ATTTCTGGTCCAACGCCTCCAACTTCGA	b2	ATTTCTGGTCCAACGC	CTCCAACTTCGA	123D+30	123D+30	123D+30	123D+30	Neuron_fstl5+	123D+30-123D+30-123D+30-123D+30
b2_CCTCATGTCGCTGACG-1	CCTCATGTCGCTGACGCTTTTTACAGGC	b2	CCTCATGTCGCTGACG	CTTTTTACAGGC	123D+30	123D+30	123D+30	123D+30	Oligodendrocyte_1	123D+30-123D+30-123D+30-123D+30
b2_CGAGGCTTCACTGGTA-1	CGAGGCTTCACTGGTAGCAAGTCTCAGC	b2	CGAGGCTTCACTGGTA	GCAAGTCTCAGC	123D+30	123D+30	123D+30	123D+30	Oligodendrocyte_1	123D+30-123D+30-123D+30-123D+30
b2_TGCTCGTAGCCGGAAT-1	TGCTCGTAGCCGGAATCGTAGCCTTAGG	b2	TGCTCGTAGCCGGAAT	CGTAGCCTTAGG	123D+30	123D+30	123D+30	123D+30	Oligodendrocyte_1	123D+30-123D+30-123D+30-123D+30
b2_GTAGTACAGTAAGAGG-1	GTAGTACAGTAAGAGGCAAGGTTCAGTT	b2	GTAGTACAGTAAGAGG	CAAGGTTCAGTT	123D+30	123D+30	123D+30	123D+30	OPC	123D+30-123D+30-123D+30-123D+30
b2_CATTGTTTCATTTGCT-1	CATTGTTTCATTTGCTACCGGGCGGCTC	b2	CATTGTTTCATTTGCT	ACCGGGCGGCTC	123D+30	123D+30	123D+30	123D+30	OT_1	123D+30-123D+30-123D+30-123D+30
b2_GGCACGTGTCTTGAGT-1	GGCACGTGTCTTGAGTGAGGTGGACTAG	b2	GGCACGTGTCTTGAGT	GAGGTGGACTAG	123D+30	123D+30	123D+30	123D+30	OT_1	123D+30-123D+30-123D+30-123D+30
b2_GTCACTCAGGTACAAT-1	GTCACTCAGGTACAATGTTGGTTTGTGG	b2	GTCACTCAGGTACAAT	GTTGGTTTGTGG	123D+30	123D+30	123D+30	123D+30	OT_1	123D+30-123D+30-123D+30-123D+30
b2_ACGTAACCATGTTCAG-1	ACGTAACCATGTTCAGGTGTTCAGGCTA	b2	ACGTAACCATGTTCAG	GTGTTCAGGCTA	123D+30	123D+30	123D+30	123D+30	OT_2	123D+30-123D+30-123D+30-123D+30
b2_TAGATCGTCGAGATGG-1	TAGATCGTCGAGATGGCCCGGGGCTGGT	b2	TAGATCGTCGAGATGG	CCCGGGGCTGGT	123D+30	123D+30	123D+30	123D+30	OT_2	123D+30-123D+30-123D+30-123D+30
b2_GATCATGCAATAACCC-1	GATCATGCAATAACCCGCTATACCAGTA	b2	GATCATGCAATAACCC	GCTATACCAGTA	123D+30	123D+30	123D+30	123D+30	OT_3	123D+30-123D+30-123D+30-123D+30
b2_TATTGCTGTAACATGA-1	TATTGCTGTAACATGAACCGCGACGCGT	b2	TATTGCTGTAACATGA	ACCGCGACGCGT	123D+30	123D+30	123D+30	123D+30	OT_4	123D+30-123D+30-123D+30-123D+30
b2_GTCTCACTCTACTCAT-1	GTCTCACTCTACTCATGCTCTAATCGCA	b2	GTCTCACTCTACTCAT	GCTCTAATCGCA	123D+30	123D+30	123D+30	123D+30	OT_5	123D+30-123D+30-123D+30-123D+30
b2_CTGTAGATCTAGACCA-1	CTGTAGATCTAGACCACAATGATTGCCC	b2	CTGTAGATCTAGACCA	CAATGATTGCCC	123D+30	123D+30	123D+30	123D+30	OT_6	123D+30-123D+30-123D+30-123D+30
b2_CCACACTGTGTGTCGC-1	CCACACTGTGTGTCGCCGGCTGCGACAT	b2	CCACACTGTGTGTCGC	CGGCTGCGACAT	123D+30	123D+30	123D+30	123D+30	Pal_1	123D+30-123D+30-123D+30-123D+30
b2_TTTGGTTTCATGGAGG-1	TTTGGTTTCATGGAGGGGAAAGGTTAAC	b2	TTTGGTTTCATGGAGG	GGAAAGGTTAAC	123D+30	123D+30	123D+30	123D+30	Pal_1	123D+30-123D+30-123D+30-123D+30
b2_TCGGATAAGAAATGGG-1	TCGGATAAGAAATGGGACGCCTTGTATA	b2	TCGGATAAGAAATGGG	ACGCCTTGTATA	123D+30	123D+30	123D+30	123D+30	Pal_5	123D+30-123D+30-123D+30-123D+30
b2_CAATACGGTGACCTGC-1	CAATACGGTGACCTGCCACCAAAGTGCG	b2	CAATACGGTGACCTGC	CACCAAAGTGCG	123D+30	123D+30	123D+30	123D+30	Pal_6	123D+30-123D+30-123D+30-123D+30
b2_TCATTTGCAACGACTT-1	TCATTTGCAACGACTTGCCAGTGCGCGG	b2	TCATTTGCAACGACTT	GCCAGTGCGCGG	123D+30	123D+30	123D+30	123D+30	Pal_7	123D+30-123D+30-123D+30-123D+30
b2_TAAGCCAGTAGGTGCA-1	TAAGCCAGTAGGTGCAGTCCGCCGGGGG	b2	TAAGCCAGTAGGTGCA	GTCCGCCGGGGG	123D+30	123D+30	123D+30	123D+30	POA_1	123D+30-123D+30-123D+30-123D+30
b2_TCAGTTTAGTAGGATT-1	TCAGTTTAGTAGGATTCAAAAACGGACA	b2	TCAGTTTAGTAGGATT	CAAAAACGGACA	123D+30	123D+30	123D+30	123D+30	POA_1	123D+30-123D+30-123D+30-123D+30
b2_TCATTACGTTCTCTCG-1	TCATTACGTTCTCTCGTGGGCTCATCTG	b2	TCATTACGTTCTCTCG	TGGGCTCATCTG	123D+30	123D+30	123D+30	123D+30	POA_1	123D+30-123D+30-123D+30-123D+30
b2_TTGTGTTGTCGCTCGA-1	TTGTGTTGTCGCTCGAAAGCTGCTCTGT	b2	TTGTGTTGTCGCTCGA	AAGCTGCTCTGT	123D+30	123D+30	123D+30	123D+30	POA_1	123D+30-123D+30-123D+30-123D+30
b2_ACACAGTAGTCTACCA-1	ACACAGTAGTCTACCATCTCTAGGCTTG	b2	ACACAGTAGTCTACCA	TCTCTAGGCTTG	123D+30	123D+30	123D+30	123D+30	Prog_1	123D+30-123D+30-123D+30-123D+30
b2_ATTATCCAGTCGCCCA-1	ATTATCCAGTCGCCCAATCCACTGTGCT	b2	ATTATCCAGTCGCCCA	ATCCACTGTGCT	123D+30	123D+30	123D+30	123D+30	Prog_1	123D+30-123D+30-123D+30-123D+30
b2_CACTAAGAGCCGGATA-1	CACTAAGAGCCGGATACCCGACCACAAC	b2	CACTAAGAGCCGGATA	CCCGACCACAAC	123D+30	123D+30	123D+30	123D+30	Prog_1	123D+30-123D+30-123D+30-123D+30
b2_CACTGTCCAAATGGAT-1	CACTGTCCAAATGGATACCTTGCGGTTA	b2	CACTGTCCAAATGGAT	ACCTTGCGGTTA	123D+30	123D+30	123D+30	123D+30	Prog_1	123D+30-123D+30-123D+30-123D+30
b2_CATTCTAGTCGATTCA-1	CATTCTAGTCGATTCATCGTAGCTGAGA	b2	CATTCTAGTCGATTCA	TCGTAGCTGAGA	123D+30	123D+30	123D+30	123D+30	Prog_1	123D+30-123D+30-123D+30-123D+30
b2_CGAAGGAGTAGTCTGT-1	CGAAGGAGTAGTCTGTGGCTTTTTGTTC	b2	CGAAGGAGTAGTCTGT	GGCTTTTTGTTC	123D+30	123D+30	123D+30	123D+30	Prog_1	123D+30-123D+30-123D+30-123D+30
b2_TAGCACAGTGATAGAT-1	TAGCACAGTGATAGATGCCCGGTAGGCT	b2	TAGCACAGTGATAGAT	GCCCGGTAGGCT	123D+30	123D+30	123D+30	123D+30	Prog_1	123D+30-123D+30-123D+30-123D+30
b2_TCGCACTGTTAGCTAC-1	TCGCACTGTTAGCTACCGTACCAGGTTT	b2	TCGCACTGTTAGCTAC	CGTACCAGGTTT	123D+30	123D+30	123D+30	123D+30	Prog_1	123D+30-123D+30-123D+30-123D+30
b2_TGACCCTTCATCACCC-1	TGACCCTTCATCACCCTACGCAGCGCAT	b2	TGACCCTTCATCACCC	TACGCAGCGCAT	123D+30	123D+30	123D+30	123D+30	Prog_1	123D+30-123D+30-123D+30-123D+30
b2_AACACACTCGCGTGCA-1	AACACACTCGCGTGCACGGTTTGAGGTA	b2	AACACACTCGCGTGCA	CGGTTTGAGGTA	123D+30	123D+30	123D+30	123D+30	Prog_2	123D+30-123D+30-123D+30-123D+30
b2_AAGCGTTGTAATCAAG-1	AAGCGTTGTAATCAAGCACTTACGTCGG	b2	AAGCGTTGTAATCAAG	CACTTACGTCGG	123D+30	123D+30	123D+30	123D+30	Prog_2	123D+30-123D+30-123D+30-123D+30
b2_GATCAGTGTTAGAGAT-1	GATCAGTGTTAGAGATGATCCTATTACT	b2	GATCAGTGTTAGAGAT	GATCCTATTACT	123D+30	123D+30	123D+30	123D+30	Prog_2	123D+30-123D+30-123D+30-123D+30
b2_GCAGTTAGTCACGTGC-1	GCAGTTAGTCACGTGCTCTGGGCATTGC	b2	GCAGTTAGTCACGTGC	TCTGGGCATTGC	123D+30	123D+30	123D+30	123D+30	Prog_2	123D+30-123D+30-123D+30-123D+30
b2_TTGTTTGTCTAGACAC-1	TTGTTTGTCTAGACACCTCTCGGCATTG	b2	TTGTTTGTCTAGACAC	CTCTCGGCATTG	123D+30	123D+30	123D+30	123D+30	Prog_2	123D+30-123D+30-123D+30-123D+30
b2_CATGCAAGTTTGCAGT-1	CATGCAAGTTTGCAGTACGCTGTGAGGT	b2	CATGCAAGTTTGCAGT	ACGCTGTGAGGT	123D+30	123D+30	123D+30	123D+30	Prog_4	123D+30-123D+30-123D+30-123D+30
b2_CTTTCGGTCCATTGGA-1	CTTTCGGTCCATTGGAACGGCGGTTTTT	b2	CTTTCGGTCCATTGGA	ACGGCGGTTTTT	123D+30	123D+30	123D+30	123D+30	Prog_4	123D+30-123D+30-123D+30-123D+30
b2_AAGTACCAGATGGCGT-1	AAGTACCAGATGGCGTGGTATGTAAGCC	b2	AAGTACCAGATGGCGT	GGTATGTAAGCC	123D+30	123D+30	123D+30	123D+30	Prog/Diff	123D+30-123D+30-123D+30-123D+30
b2_AGACTCACAAAGCTAA-1	AGACTCACAAAGCTAACCACTCGTGGCC	b2	AGACTCACAAAGCTAA	CCACTCGTGGCC	123D+30	123D+30	123D+30	123D+30	Prog/Diff	123D+30-123D+30-123D+30-123D+30
b2_CCACCATGTGCCTTCT-1	CCACCATGTGCCTTCTGTCCTACACGGT	b2	CCACCATGTGCCTTCT	GTCCTACACGGT	123D+30	123D+30	123D+30	123D+30	Prog/Diff	123D+30-123D+30-123D+30-123D+30
b2_CCGGACAGTACGAGCA-1	CCGGACAGTACGAGCAGGGGTACTGTGT	b2	CCGGACAGTACGAGCA	GGGGTACTGTGT	123D+30	123D+30	123D+30	123D+30	Prog/Diff	123D+30-123D+30-123D+30-123D+30
b2_CCGGGTAAGGATATGT-1	CCGGGTAAGGATATGTATACAGCCACGC	b2	CCGGGTAAGGATATGT	ATACAGCCACGC	123D+30	123D+30	123D+30	123D+30	Prog/Diff	123D+30-123D+30-123D+30-123D+30
b2_TCATGGAAGTACGTCT-1	TCATGGAAGTACGTCTTCCTCATGGTAG	b2	TCATGGAAGTACGTCT	TCCTCATGGTAG	123D+30	123D+30	123D+30	123D+30	Prog/Diff	123D+30-123D+30-123D+30-123D+30
b2_CTGCCTACAACCGACC-1	CTGCCTACAACCGACCTAGGGAGATGGG	b2	CTGCCTACAACCGACC	TAGGGAGATGGG	123D+30	123D+30	123D+30	123D+30	PurN_3	123D+30-123D+30-123D+30-123D+30
b2_TTCCTTCCAGCAGATG-1	TTCCTTCCAGCAGATGCCAATAGTCAGT	b2	TTCCTTCCAGCAGATG	CCAATAGTCAGT	123D+30	123D+30	123D+30	123D+30	PurN_4	123D+30-123D+30-123D+30-123D+30
b2_CGTGTCTGTAATGCGG-1	CGTGTCTGTAATGCGGACCCCGTAACCT	b2	CGTGTCTGTAATGCGG	ACCCCGTAACCT	123D+30	123D+30	123D+30	123D+30	RG_1	123D+30-123D+30-123D+30-123D+30
b2_CTCAACCAGTAGTGCG-1	CTCAACCAGTAGTGCGTCATACAAGTCG	b2	CTCAACCAGTAGTGCG	TCATACAAGTCG	123D+30	123D+30	123D+30	123D+30	RG_1	123D+30-123D+30-123D+30-123D+30
b2_CCTCATGGTGCTATTG-1	CCTCATGGTGCTATTGAGAGCGTCGGTC	b2	CCTCATGGTGCTATTG	AGAGCGTCGGTC	123D+30	123D+30	123D+30	123D+30	RG_2	123D+30-123D+30-123D+30-123D+30
b2_CATTTCATCCTAGCGG-1	CATTTCATCCTAGCGGGTACGCCTGGCG	b2	CATTTCATCCTAGCGG	GTACGCCTGGCG	123D+30	123D+30	123D+30	123D+30	RG_3	123D+30-123D+30-123D+30-123D+30
b2_GATGGAGTCAGTCATG-1	GATGGAGTCAGTCATGAGGCTTGCACCG	b2	GATGGAGTCAGTCATG	AGGCTTGCACCG	123D+30	123D+30	123D+30	123D+30	RG_4	123D+30-123D+30-123D+30-123D+30
b2_AAGCGAGAGATCACCT-1	AAGCGAGAGATCACCTGCGCGTCGGCCT	b2	AAGCGAGAGATCACCT	GCGCGTCGGCCT	123D+30	123D+30	123D+30	123D+30	RG_6	123D+30-123D+30-123D+30-123D+30
b2_CAACGATCATGACTGT-1	CAACGATCATGACTGTCCGGTCGGCGCT	b2	CAACGATCATGACTGT	CCGGTCGGCGCT	123D+30	123D+30	123D+30	123D+30	SubPal_3	123D+30-123D+30-123D+30-123D+30
b2_CTGTACCCAGTGAGCA-1	CTGTACCCAGTGAGCATTAAATTGAGCC	b2	CTGTACCCAGTGAGCA	TTAAATTGAGCC	123D+30	123D+30	123D+30	123D+30	TL_1	123D+30-123D+30-123D+30-123D+30
b2_CGTGTCTAGTACGTCT-1	CGTGTCTAGTACGTCTCTGTCACCGACA	b2	CGTGTCTAGTACGTCT	CTGTCACCGACA	123D+30	123D+30	123D+30	123D+30	URL_1	123D+30-123D+30-123D+30-123D+30
b2_GATGACTAGCATCCCG-1	GATGACTAGCATCCCGTCTCGTTTTGGT	b2	GATGACTAGCATCCCG	TCTCGTTTTGGT	123D+30	123D+30	123D+30	123D+30	VHab_1	123D+30-123D+30-123D+30-123D+30
b2_GTCTAGAAGCTACGTT-1	GTCTAGAAGCTACGTTACGCACCGGTGT	b2	GTCTAGAAGCTACGTT	ACGCACCGGTGT	123D+30	123D+30	123D+30	123D+30	VHab_2	123D+30-123D+30-123D+30-123D+30
b1_TCACGCTCAGGACTTT-1	TCACGCTCAGGACTTTCGGGTTACTCGC	b1	TCACGCTCAGGACTTT	CGGGTTACTCGC	124D+21	124D+21	124D+21	124D+21&4I+145	Pal_2	124D+21-124D+21-124D+21-124D+21&4I+145
b4.22_CGGGTGTCACAGCATT-1	CGGGTGTCACAGCATTAACTCTTCCGGT	b4.22	CGGGTGTCACAGCATT	AACTCTTCCGGT	125D+19	125D+19	125D+19	125D+19	Prog_2	125D+19-125D+19-125D+19-125D+19
b4.22_CTTTCGGAGACCCGCT-1	CTTTCGGAGACCCGCTGCTTCTAGCTAG	b4.22	CTTTCGGAGACCCGCT	GCTTCTAGCTAG	125D+52	125D+52	125D+52	125D+52	OPC	125D+52-125D+52-125D+52-125D+52
b1_CGATGGCTCGGCACTG-1	CGATGGCTCGGCACTGCGAATTCCTTCT	b1	CGATGGCTCGGCACTG	CGAATTCCTTCT	126D+19	126D+19	126D+19	126D+19	Hyp_3	126D+19-126D+19-126D+19-126D+19
b1_TTACCATTCTAAGGAA-1	TTACCATTCTAAGGAAGCTTACGATCTC	b1	TTACCATTCTAAGGAA	GCTTACGATCTC	126D+19	126D+19	126D+19	126D+19	Hyp_3	126D+19-126D+19-126D+19-126D+19
b1_GGGTGTCGTGCACATT-1	GGGTGTCGTGCACATTGAGATCACAGGA	b1	GGGTGTCGTGCACATT	GAGATCACAGGA	126D+19	126D+19	126D+19	126D+19	Prog_1	126D+19-126D+19-126D+19-126D+19
b1_TAGACTGAGTAACAGT-1	TAGACTGAGTAACAGTTCTATACACCAG	b1	TAGACTGAGTAACAGT	TCTATACACCAG	126D+19	126D+19	126D+19	126D+19	Prog_1	126D+19-126D+19-126D+19-126D+19
b4.21_AACGTCATCTAAGAAG-1	AACGTCATCTAAGAAGTAACTTTACACT	b4.21	AACGTCATCTAAGAAG	TAACTTTACACT	126D+19	126D+19	126D+19	126D+19	Hyp_2	126D+19-126D+19-126D+19-126D+19
b4.21_AATCACGGTATTGAGA-1	AATCACGGTATTGAGATTGATTGCGGCT	b4.21	AATCACGGTATTGAGA	TTGATTGCGGCT	126D+19	126D+19	126D+19	126D+19	Pal_2	126D+19-126D+19-126D+19-126D+19
b4.22_GTGGAGAAGGCTTCCG-1	GTGGAGAAGGCTTCCGACCGTCCATCTA	b4.22	GTGGAGAAGGCTTCCG	ACCGTCCATCTA	126D+19	126D+19	126D+19	126D+19	MB_2	126D+19-126D+19-126D+19-126D+19
b1_TGTTGGAAGAATGTTG-1	TGTTGGAAGAATGTTGAGATCTAGAGGT	b1	TGTTGGAAGAATGTTG	AGATCTAGAGGT	126D+20	126D+20	126D+20	126D+20	TL_2	126D+20-126D+20-126D+20-126D+20
b4.22_CTCAGTCAGGTGTGAC-1	CTCAGTCAGGTGTGACAAATCGCGCATG	b4.22	CTCAGTCAGGTGTGAC	AAATCGCGCATG	126D+21	126D+21	126D+21	126D+21	Pal_5	126D+21-126D+21-126D+21-126D+21
b4.22_ATTCTACAGACTACGG-1	ATTCTACAGACTACGGCGCTGACGGACC	b4.22	ATTCTACAGACTACGG	CGCTGACGGACC	126D+38	126D+38	126D+38	126D+38	Di_1_IN	126D+38-126D+38-126D+38-126D+38
b4.22_TCCGGGATCTTAGCTT-1	TCCGGGATCTTAGCTTCACCACGCATTA	b4.22	TCCGGGATCTTAGCTT	CACCACGCATTA	126D+38	126D+38	126D+38	126D+38	Di_2	126D+38-126D+38-126D+38-126D+38
b4.22_TAGGGTTGTGGTTTAC-1	TAGGGTTGTGGTTTACGCGAAACTTGTA	b4.22	TAGGGTTGTGGTTTAC	GCGAAACTTGTA	126D+38	126D+38	126D+38	126D+38	Di_7	126D+38-126D+38-126D+38-126D+38
b4.22_AGATAGACACCCAACG-1	AGATAGACACCCAACGTTTTTTTGCTGT	b4.22	AGATAGACACCCAACG	TTTTTTTGCTGT	126D+38	126D+38	126D+38	126D+38	Ganglia	126D+38-126D+38-126D+38-126D+38
b4.22_TTGTTGTAGTTCATGC-1	TTGTTGTAGTTCATGCACAGCCACCTGG	b4.22	TTGTTGTAGTTCATGC	ACAGCCACCTGG	126D+38	126D+38	126D+38	126D+38	Ganglia	126D+38-126D+38-126D+38-126D+38
b4.22_AGTAGCTCATATCTCT-1	AGTAGCTCATATCTCTGTCCCGAGCAGG	b4.22	AGTAGCTCATATCTCT	GTCCCGAGCAGG	126D+38	126D+38	126D+38	126D+38	GC_3	126D+38-126D+38-126D+38-126D+38
b4.22_CATGCGGTCCGCACGA-1	CATGCGGTCCGCACGAACGGTTCGCTCT	b4.22	CATGCGGTCCGCACGA	ACGGTTCGCTCT	126D+38	126D+38	126D+38	126D+38	GC_3	126D+38-126D+38-126D+38-126D+38
b4.22_CTTGAGAAGATGATTG-1	CTTGAGAAGATGATTGCCACTAACGTTA	b4.22	CTTGAGAAGATGATTG	CCACTAACGTTA	126D+38	126D+38	126D+38	126D+38	GC_3	126D+38-126D+38-126D+38-126D+38
b4.22_TGGTTAGGTCACTAGT-1	TGGTTAGGTCACTAGTCTTTGTGGGCCA	b4.22	TGGTTAGGTCACTAGT	CTTTGTGGGCCA	126D+38	126D+38	126D+38	126D+38	GC_3	126D+38-126D+38-126D+38-126D+38
b4.22_CATTCCGTCGGCCAAC-1	CATTCCGTCGGCCAACCTGTGCTTATGT	b4.22	CATTCCGTCGGCCAAC	CTGTGCTTATGT	126D+38	126D+38	126D+38	126D+38	GC_4	126D+38-126D+38-126D+38-126D+38
b4.22_GATGAGGTCTTGCAGA-1	GATGAGGTCTTGCAGACACTTTTGAACG	b4.22	GATGAGGTCTTGCAGA	CACTTTTGAACG	126D+38	126D+38	126D+38	126D+38	GC_4	126D+38-126D+38-126D+38-126D+38
b4.22_TAGGTTGGTTCTTCAT-1	TAGGTTGGTTCTTCATTGGCAGGGTGTT	b4.22	TAGGTTGGTTCTTCAT	TGGCAGGGTGTT	126D+38	126D+38	126D+38	126D+38	GC_4	126D+38-126D+38-126D+38-126D+38
b4.22_TTGGGCGCAGAGATTA-1	TTGGGCGCAGAGATTACGAGCCTCTTGG	b4.22	TTGGGCGCAGAGATTA	CGAGCCTCTTGG	126D+38	126D+38	126D+38	126D+38	GC_5	126D+38-126D+38-126D+38-126D+38
b4.22_ATTTCTGAGCATGTTC-1	ATTTCTGAGCATGTTCGATAGTCCACGT	b4.22	ATTTCTGAGCATGTTC	GATAGTCCACGT	126D+38	126D+38	126D+38	126D+38	GC_6	126D+38-126D+38-126D+38-126D+38
b4.22_AGTGCCGTCGGATTAC-1	AGTGCCGTCGGATTACGTCCTGGGCCTT	b4.22	AGTGCCGTCGGATTAC	GTCCTGGGCCTT	126D+38	126D+38	126D+38	126D+38	HB_5	126D+38-126D+38-126D+38-126D+38
b4.22_CTACATTAGAGTATAC-1	CTACATTAGAGTATACTTTTGATGCAGT	b4.22	CTACATTAGAGTATAC	TTTTGATGCAGT	126D+38	126D+38	126D+38	126D+38	Hyp_1	126D+38-126D+38-126D+38-126D+38
b4.22_GCAACCGGTGCTAGCC-1	GCAACCGGTGCTAGCCTCGACTCCCCGC	b4.22	GCAACCGGTGCTAGCC	TCGACTCCCCGC	126D+38	126D+38	126D+38	126D+38	Hyp_1	126D+38-126D+38-126D+38-126D+38
b4.22_GTAATGCTCCTTATAC-1	GTAATGCTCCTTATACGTGCCTGTCTGG	b4.22	GTAATGCTCCTTATAC	GTGCCTGTCTGG	126D+38	126D+38	126D+38	126D+38	Hyp_1	126D+38-126D+38-126D+38-126D+38
b4.22_TTTGACTCAGAGTGTG-1	TTTGACTCAGAGTGTGCGCCTGACGGTC	b4.22	TTTGACTCAGAGTGTG	CGCCTGACGGTC	126D+38	126D+38	126D+38	126D+38	Hyp_1	126D+38-126D+38-126D+38-126D+38
b4.22_ATGGGAGCAATAGGAT-1	ATGGGAGCAATAGGATGCAAGTCTCGGT	b4.22	ATGGGAGCAATAGGAT	GCAAGTCTCGGT	126D+38	126D+38	126D+38	126D+38	Hyp_2	126D+38-126D+38-126D+38-126D+38
b4.22_GGCTGTGGTTGGACTT-1	GGCTGTGGTTGGACTTATGCTGAACTGG	b4.22	GGCTGTGGTTGGACTT	ATGCTGAACTGG	126D+38	126D+38	126D+38	126D+38	Hyp_4	126D+38-126D+38-126D+38-126D+38
b4.22_AGATAGATCGGTCATA-1	AGATAGATCGGTCATATTTCATGGTGGT	b4.22	AGATAGATCGGTCATA	TTTCATGGTGGT	126D+38	126D+38	126D+38	126D+38	MB_1	126D+38-126D+38-126D+38-126D+38
b4.22_ATGATCGCATACCATG-1	ATGATCGCATACCATGCGCTCCGCGGTG	b4.22	ATGATCGCATACCATG	CGCTCCGCGGTG	126D+38	126D+38	126D+38	126D+38	MB_1	126D+38-126D+38-126D+38-126D+38
b4.22_ATGGATCAGACTGGGT-1	ATGGATCAGACTGGGTGCAGCTCTACAG	b4.22	ATGGATCAGACTGGGT	GCAGCTCTACAG	126D+38	126D+38	126D+38	126D+38	MB_1	126D+38-126D+38-126D+38-126D+38
b4.22_CCCTCTCCACATTGTG-1	CCCTCTCCACATTGTGCGAGGGTATGCC	b4.22	CCCTCTCCACATTGTG	CGAGGGTATGCC	126D+38	126D+38	126D+38	126D+38	MB_1	126D+38-126D+38-126D+38-126D+38
b4.22_CGTGTCTTCGGTCGGT-1	CGTGTCTTCGGTCGGTTCTAGAAGTTAG	b4.22	CGTGTCTTCGGTCGGT	TCTAGAAGTTAG	126D+38	126D+38	126D+38	126D+38	MB_1	126D+38-126D+38-126D+38-126D+38
b4.22_GGTAGAGTCGATGCAT-1	GGTAGAGTCGATGCATATGGTCCGCCGC	b4.22	GGTAGAGTCGATGCAT	ATGGTCCGCCGC	126D+38	126D+38	126D+38	126D+38	MB_1	126D+38-126D+38-126D+38-126D+38
b4.22_TAATCTCCAGCCTTCT-1	TAATCTCCAGCCTTCTCGGGTCATCGCG	b4.22	TAATCTCCAGCCTTCT	CGGGTCATCGCG	126D+38	126D+38	126D+38	126D+38	MB_1	126D+38-126D+38-126D+38-126D+38
b4.22_TAGCACAGTCTTGTCC-1	TAGCACAGTCTTGTCCACGTGACGTAGT	b4.22	TAGCACAGTCTTGTCC	ACGTGACGTAGT	126D+38	126D+38	126D+38	126D+38	MB_1	126D+38-126D+38-126D+38-126D+38
b4.22_TCAGCCTTCTGCTCTG-1	TCAGCCTTCTGCTCTGGCGAATAACTTT	b4.22	TCAGCCTTCTGCTCTG	GCGAATAACTTT	126D+38	126D+38	126D+38	126D+38	MB_1	126D+38-126D+38-126D+38-126D+38
b4.22_TCTACATTCCTCACTG-1	TCTACATTCCTCACTGCCACGTAACGGC	b4.22	TCTACATTCCTCACTG	CCACGTAACGGC	126D+38	126D+38	126D+38	126D+38	MB_1	126D+38-126D+38-126D+38-126D+38
b4.22_TGGGTTAGTTCTCCCA-1	TGGGTTAGTTCTCCCATTACGCAACGTA	b4.22	TGGGTTAGTTCTCCCA	TTACGCAACGTA	126D+38	126D+38	126D+38	126D+38	MB_1	126D+38-126D+38-126D+38-126D+38
b4.22_TTGAGTGGTACGACTT-1	TTGAGTGGTACGACTTTATAATGTTTGG	b4.22	TTGAGTGGTACGACTT	TATAATGTTTGG	126D+38	126D+38	126D+38	126D+38	MB_1	126D+38-126D+38-126D+38-126D+38
b4.22_AGGTTGTAGTTGTAAG-1	AGGTTGTAGTTGTAAGGGTTGAGGCCGA	b4.22	AGGTTGTAGTTGTAAG	GGTTGAGGCCGA	126D+38	126D+38	126D+38	126D+38	Microglia	126D+38-126D+38-126D+38-126D+38
b4.22_CCTCAACCAAGCTACT-1	CCTCAACCAAGCTACTGATCCATCACCT	b4.22	CCTCAACCAAGCTACT	GATCCATCACCT	126D+38	126D+38	126D+38	126D+38	Microglia	126D+38-126D+38-126D+38-126D+38
b4.22_AGGTTACCAGTATTCG-1	AGGTTACCAGTATTCGCAGTCTTAAGCT	b4.22	AGGTTACCAGTATTCG	CAGTCTTAAGCT	126D+38	126D+38	126D+38	126D+38	Neuron_1	126D+38-126D+38-126D+38-126D+38
b4.22_GAACGTTTCTTGGTCC-1	GAACGTTTCTTGGTCCCGTACACAAGGG	b4.22	GAACGTTTCTTGGTCC	CGTACACAAGGG	126D+38	126D+38	126D+38	126D+38	Neuron_2	126D+38-126D+38-126D+38-126D+38
b4.22_TAGACTGCATCCGGTG-1	TAGACTGCATCCGGTGGCCCCAGCACAA	b4.22	TAGACTGCATCCGGTG	GCCCCAGCACAA	126D+38	126D+38	126D+38	126D+38	Neuron_2	126D+38-126D+38-126D+38-126D+38
b4.22_AGTGACTCAGGGCTTC-1	AGTGACTCAGGGCTTCCAGTATCCGGCG	b4.22	AGTGACTCAGGGCTTC	CAGTATCCGGCG	126D+38	126D+38	126D+38	126D+38	Neuron_cdh4+_roraa+	126D+38-126D+38-126D+38-126D+38
b4.22_CACAGATAGTAGAATC-1	CACAGATAGTAGAATCACGAGCTCATAA	b4.22	CACAGATAGTAGAATC	ACGAGCTCATAA	126D+38	126D+38	126D+38	126D+38	Neuron_cdh4+_roraa+	126D+38-126D+38-126D+38-126D+38
b4.22_TCATTGTGTCATGCAT-1	TCATTGTGTCATGCATCCCCGCCAATTA	b4.22	TCATTGTGTCATGCAT	CCCCGCCAATTA	126D+38	126D+38	126D+38	126D+38	Neuron_cdh4+_roraa+	126D+38-126D+38-126D+38-126D+38
b4.22_CTCCTTTGTTAGTCGT-1	CTCCTTTGTTAGTCGTATAGACCCCATC	b4.22	CTCCTTTGTTAGTCGT	ATAGACCCCATC	126D+38	126D+38	126D+38	126D+38	Oligodendrocyte_3	126D+38-126D+38-126D+38-126D+38
b4.22_TTTGGAGGTGACTGTT-1	TTTGGAGGTGACTGTTATCGTAGGGCAT	b4.22	TTTGGAGGTGACTGTT	ATCGTAGGGCAT	126D+38	126D+38	126D+38	126D+38	OT_1	126D+38-126D+38-126D+38-126D+38
b4.22_CTCAAGACAGGTGTTT-1	CTCAAGACAGGTGTTTCAGTCGCCAACG	b4.22	CTCAAGACAGGTGTTT	CAGTCGCCAACG	126D+38	126D+38	126D+38	126D+38	OT_2	126D+38-126D+38-126D+38-126D+38
b4.22_TAAGCCACACAAGGTG-1	TAAGCCACACAAGGTGGAAAGGAGACGG	b4.22	TAAGCCACACAAGGTG	GAAAGGAGACGG	126D+38	126D+38	126D+38	126D+38	OT_2	126D+38-126D+38-126D+38-126D+38
b4.22_TGATCAGAGTCGCCCA-1	TGATCAGAGTCGCCCACATTGCCTCCAG	b4.22	TGATCAGAGTCGCCCA	CATTGCCTCCAG	126D+38	126D+38	126D+38	126D+38	OT_2	126D+38-126D+38-126D+38-126D+38
b4.22_TGAACGTAGCATTTCG-1	TGAACGTAGCATTTCGCGTTCGGACGCA	b4.22	TGAACGTAGCATTTCG	CGTTCGGACGCA	126D+38	126D+38	126D+38	126D+38	OT_3	126D+38-126D+38-126D+38-126D+38
b4.22_CTCAAGAGTACCAATC-1	CTCAAGAGTACCAATCCGGGCCGCCGGC	b4.22	CTCAAGAGTACCAATC	CGGGCCGCCGGC	126D+38	126D+38	126D+38	126D+38	Pal_1	126D+38-126D+38-126D+38-126D+38
b4.22_ATCGTAGCACACCTGG-1	ATCGTAGCACACCTGGCTTTTTCCGCAG	b4.22	ATCGTAGCACACCTGG	CTTTTTCCGCAG	126D+38	126D+38	126D+38	126D+38	Pal_3	126D+38-126D+38-126D+38-126D+38
b4.22_GACTCAAAGCTGTGCC-1	GACTCAAAGCTGTGCCGGTATGCATATT	b4.22	GACTCAAAGCTGTGCC	GGTATGCATATT	126D+38	126D+38	126D+38	126D+38	Pal_3	126D+38-126D+38-126D+38-126D+38
b4.22_GTCGTAAAGCGCCCAT-1	GTCGTAAAGCGCCCATGTAGACCGCTCG	b4.22	GTCGTAAAGCGCCCAT	GTAGACCGCTCG	126D+38	126D+38	126D+38	126D+38	Pal_3	126D+38-126D+38-126D+38-126D+38
b4.22_CGTGTCTGTACGAGCA-1	CGTGTCTGTACGAGCATATTCAGAAATG	b4.22	CGTGTCTGTACGAGCA	TATTCAGAAATG	126D+38	126D+38	126D+38	126D+38	Pal_6	126D+38-126D+38-126D+38-126D+38
b4.22_CTTCGGTGTGGAGAAA-1	CTTCGGTGTGGAGAAAGTTATGGTACTA	b4.22	CTTCGGTGTGGAGAAA	GTTATGGTACTA	126D+38	126D+38	126D+38	126D+38	Pal_7	126D+38-126D+38-126D+38-126D+38
b4.22_CTCCTTTGTTACCCTC-1	CTCCTTTGTTACCCTCGCAATTTGCGGT	b4.22	CTCCTTTGTTACCCTC	GCAATTTGCGGT	126D+38	126D+38	126D+38	126D+38	Neuron_grm2a+	126D+38-126D+38-126D+38-126D+38
b4.22_ACACGCGTCACAAGGG-1	ACACGCGTCACAAGGGACGTAAGCTGCT	b4.22	ACACGCGTCACAAGGG	ACGTAAGCTGCT	126D+38	126D+38	126D+38	126D+38	POA_1	126D+38-126D+38-126D+38-126D+38
b4.22_ACTATCTTCTTCACAT-1	ACTATCTTCTTCACATTTTAAAAGGTTG	b4.22	ACTATCTTCTTCACAT	TTTAAAAGGTTG	126D+38	126D+38	126D+38	126D+38	POA_1	126D+38-126D+38-126D+38-126D+38
b4.22_AGTCAACTCGTTAGAC-1	AGTCAACTCGTTAGACTCTATTAATAGT	b4.22	AGTCAACTCGTTAGAC	TCTATTAATAGT	126D+38	126D+38	126D+38	126D+38	POA_2	126D+38-126D+38-126D+38-126D+38
b4.22_ACTTAGGTCCGGCAGT-1	ACTTAGGTCCGGCAGTAGACATGGACGG	b4.22	ACTTAGGTCCGGCAGT	AGACATGGACGG	126D+38	126D+38	126D+38	126D+38	Precursor_2(srrm4)	126D+38-126D+38-126D+38-126D+38
b4.22_CAGGGCTTCAAGAGGC-1	CAGGGCTTCAAGAGGCGCACTACGGGGC	b4.22	CAGGGCTTCAAGAGGC	GCACTACGGGGC	126D+38	126D+38	126D+38	126D+38	Prog_1	126D+38-126D+38-126D+38-126D+38
b4.22_CTGCTCATCGCTGTCT-1	CTGCTCATCGCTGTCTGTGAGCAATCAA	b4.22	CTGCTCATCGCTGTCT	GTGAGCAATCAA	126D+38	126D+38	126D+38	126D+38	Prog_1	126D+38-126D+38-126D+38-126D+38
b4.22_GACAGCCGTTGTGGAG-1	GACAGCCGTTGTGGAGGTTCGCCCATGG	b4.22	GACAGCCGTTGTGGAG	GTTCGCCCATGG	126D+38	126D+38	126D+38	126D+38	Prog_1	126D+38-126D+38-126D+38-126D+38
b4.22_TAGGGTTGTGAGTCAG-1	TAGGGTTGTGAGTCAGGCTGCCCGCGTG	b4.22	TAGGGTTGTGAGTCAG	GCTGCCCGCGTG	126D+38	126D+38	126D+38	126D+38	Prog_1	126D+38-126D+38-126D+38-126D+38
b4.22_TATGTTCTCTTCGTGC-1	TATGTTCTCTTCGTGCTAGACGAGTACG	b4.22	TATGTTCTCTTCGTGC	TAGACGAGTACG	126D+38	126D+38	126D+38	126D+38	Prog_1	126D+38-126D+38-126D+38-126D+38
b4.22_TTTGGAGTCAGTGTTG-1	TTTGGAGTCAGTGTTGAGTTGGCAGGGT	b4.22	TTTGGAGTCAGTGTTG	AGTTGGCAGGGT	126D+38	126D+38	126D+38	126D+38	Prog_1	126D+38-126D+38-126D+38-126D+38
b4.22_AAAGGTAAGGCTAACG-1	AAAGGTAAGGCTAACGGGTACAGGCGCA	b4.22	AAAGGTAAGGCTAACG	GGTACAGGCGCA	126D+38	126D+38	126D+38	126D+38	Prog_2	126D+38-126D+38-126D+38-126D+38
b4.22_ACAGGGACACGCTGTG-1	ACAGGGACACGCTGTGGACTAGGTGACC	b4.22	ACAGGGACACGCTGTG	GACTAGGTGACC	126D+38	126D+38	126D+38	126D+38	Prog_2	126D+38-126D+38-126D+38-126D+38
b4.22_ATCGGATCAAATTGGA-1	ATCGGATCAAATTGGAAGAGGCCTGCGT	b4.22	ATCGGATCAAATTGGA	AGAGGCCTGCGT	126D+38	126D+38	126D+38	126D+38	Prog_2	126D+38-126D+38-126D+38-126D+38
b4.22_ATTCACTTCGATACAC-1	ATTCACTTCGATACACGGTAATTTCGGT	b4.22	ATTCACTTCGATACAC	GGTAATTTCGGT	126D+38	126D+38	126D+38	126D+38	Prog_2	126D+38-126D+38-126D+38-126D+38
b4.22_CCGGTGAGTTGCTAGT-1	CCGGTGAGTTGCTAGTTCGAGGGACTGG	b4.22	CCGGTGAGTTGCTAGT	TCGAGGGACTGG	126D+38	126D+38	126D+38	126D+38	Prog_2	126D+38-126D+38-126D+38-126D+38
b4.22_CCGTTCAAGGTAGTCG-1	CCGTTCAAGGTAGTCGTGCATCCAACAG	b4.22	CCGTTCAAGGTAGTCG	TGCATCCAACAG	126D+38	126D+38	126D+38	126D+38	Prog_2	126D+38-126D+38-126D+38-126D+38
b4.22_CTCACTGGTTCCGCTT-1	CTCACTGGTTCCGCTTGAGAATCTTGAG	b4.22	CTCACTGGTTCCGCTT	GAGAATCTTGAG	126D+38	126D+38	126D+38	126D+38	Prog_2	126D+38-126D+38-126D+38-126D+38
b4.22_CTCCAACGTAAGTTGA-1	CTCCAACGTAAGTTGATCCGGATCCCGT	b4.22	CTCCAACGTAAGTTGA	TCCGGATCCCGT	126D+38	126D+38	126D+38	126D+38	Prog_2	126D+38-126D+38-126D+38-126D+38
b4.22_CTGCCATAGGCCCAAA-1	CTGCCATAGGCCCAAATGCGTTTTACCG	b4.22	CTGCCATAGGCCCAAA	TGCGTTTTACCG	126D+38	126D+38	126D+38	126D+38	Prog_2	126D+38-126D+38-126D+38-126D+38
b4.22_CTGCTCAAGTGTAGAT-1	CTGCTCAAGTGTAGATCTGCCAGGAGGA	b4.22	CTGCTCAAGTGTAGAT	CTGCCAGGAGGA	126D+38	126D+38	126D+38	126D+38	Prog_2	126D+38-126D+38-126D+38-126D+38
b4.22_GCATGATTCAAGCGTT-1	GCATGATTCAAGCGTTGTTCCAACACAT	b4.22	GCATGATTCAAGCGTT	GTTCCAACACAT	126D+38	126D+38	126D+38	126D+38	Prog_2	126D+38-126D+38-126D+38-126D+38
b4.22_GGACGTCAGCACTCGC-1	GGACGTCAGCACTCGCCGGCGGTCAGTT	b4.22	GGACGTCAGCACTCGC	CGGCGGTCAGTT	126D+38	126D+38	126D+38	126D+38	Prog_2	126D+38-126D+38-126D+38-126D+38
b4.22_TCAGCAAGTTACTCAG-1	TCAGCAAGTTACTCAGCGGACTACCGGA	b4.22	TCAGCAAGTTACTCAG	CGGACTACCGGA	126D+38	126D+38	126D+38	126D+38	Prog_2	126D+38-126D+38-126D+38-126D+38
b4.22_TGAGGTTTCGACGTCG-1	TGAGGTTTCGACGTCGCCTAAGTGAGGT	b4.22	TGAGGTTTCGACGTCG	CCTAAGTGAGGT	126D+38	126D+38	126D+38	126D+38	Prog_2	126D+38-126D+38-126D+38-126D+38
b4.22_CTCAATTGTGCATTTG-1	CTCAATTGTGCATTTGCAAGACTCATGA	b4.22	CTCAATTGTGCATTTG	CAAGACTCATGA	126D+38	126D+38	126D+38	126D+38	Prog_3	126D+38-126D+38-126D+38-126D+38
b4.22_GATCAGTTCGCCGAAC-1	GATCAGTTCGCCGAACCTGAGAAGACCA	b4.22	GATCAGTTCGCCGAAC	CTGAGAAGACCA	126D+38	126D+38	126D+38	126D+38	Prog_3	126D+38-126D+38-126D+38-126D+38
b4.22_GCGTTTCTCGTACCTC-1	GCGTTTCTCGTACCTCGGGCTATATTTG	b4.22	GCGTTTCTCGTACCTC	GGGCTATATTTG	126D+38	126D+38	126D+38	126D+38	Prog_3	126D+38-126D+38-126D+38-126D+38
b4.22_TCAGTCCGTCTAACGT-1	TCAGTCCGTCTAACGTTCATACCGGTTT	b4.22	TCAGTCCGTCTAACGT	TCATACCGGTTT	126D+38	126D+38	126D+38	126D+38	Prog_3	126D+38-126D+38-126D+38-126D+38
b4.22_AATTCCTAGCGATGGT-1	AATTCCTAGCGATGGTCTCATGAGGTGA	b4.22	AATTCCTAGCGATGGT	CTCATGAGGTGA	126D+38	126D+38	126D+38	126D+38	Prog/Diff	126D+38-126D+38-126D+38-126D+38
b4.22_CAAAGAATCGCTTACC-1	CAAAGAATCGCTTACCGTGGAATTAGTT	b4.22	CAAAGAATCGCTTACC	GTGGAATTAGTT	126D+38	126D+38	126D+38	126D+38	Prog/Diff	126D+38-126D+38-126D+38-126D+38
b4.22_CAAGACTTCGAACGGA-1	CAAGACTTCGAACGGACTTCACGGTATT	b4.22	CAAGACTTCGAACGGA	CTTCACGGTATT	126D+38	126D+38	126D+38	126D+38	Prog/Diff	126D+38-126D+38-126D+38-126D+38
b4.22_CAGCCAGGTAACCCTA-1	CAGCCAGGTAACCCTAAGCCTGTTTGCG	b4.22	CAGCCAGGTAACCCTA	AGCCTGTTTGCG	126D+38	126D+38	126D+38	126D+38	Prog/Diff	126D+38-126D+38-126D+38-126D+38
b4.22_GAAGGACAGTCTCCTC-1	GAAGGACAGTCTCCTCCTTCGGAAGTTT	b4.22	GAAGGACAGTCTCCTC	CTTCGGAAGTTT	126D+38	126D+38	126D+38	126D+38	PurN_1	126D+38-126D+38-126D+38-126D+38
b4.22_AGGCATTTCGCCTCTA-1	AGGCATTTCGCCTCTATGGGCCGGATAG	b4.22	AGGCATTTCGCCTCTA	TGGGCCGGATAG	126D+38	126D+38	126D+38	126D+38	PurN_2	126D+38-126D+38-126D+38-126D+38
b4.22_CGTTAGATCTTGCGCT-1	CGTTAGATCTTGCGCTTTGTGAAGGCCA	b4.22	CGTTAGATCTTGCGCT	TTGTGAAGGCCA	126D+38	126D+38	126D+38	126D+38	PurN_4	126D+38-126D+38-126D+38-126D+38
b4.22_ACCACAATCCACGTCT-1	ACCACAATCCACGTCTCTTTTGCGATCG	b4.22	ACCACAATCCACGTCT	CTTTTGCGATCG	126D+38	126D+38	126D+38	126D+38	RG_1	126D+38-126D+38-126D+38-126D+38
b4.22_CTCAGTCTCGTCCTTG-1	CTCAGTCTCGTCCTTGGCATACCCGTTG	b4.22	CTCAGTCTCGTCCTTG	GCATACCCGTTG	126D+38	126D+38	126D+38	126D+38	RG_4	126D+38-126D+38-126D+38-126D+38
b4.22_GCCATGGCACAAAGTA-1	GCCATGGCACAAAGTATGATAGGTCCCG	b4.22	GCCATGGCACAAAGTA	TGATAGGTCCCG	126D+38	126D+38	126D+38	126D+38	RG_4	126D+38-126D+38-126D+38-126D+38
b4.22_TGTTGAGGTGAATATG-1	TGTTGAGGTGAATATGATCTCCTGTAGA	b4.22	TGTTGAGGTGAATATG	ATCTCCTGTAGA	126D+38	126D+38	126D+38	126D+38	RG_4	126D+38-126D+38-126D+38-126D+38
b4.22_CTAACTTTCCTGGGAC-1	CTAACTTTCCTGGGACCACGTCGGCCGG	b4.22	CTAACTTTCCTGGGAC	CACGTCGGCCGG	126D+38	126D+38	126D+38	126D+38	SubPal_3	126D+38-126D+38-126D+38-126D+38
b4.22_TTGATGGGTTCTTGCC-1	TTGATGGGTTCTTGCCATGGGCTGCGTT	b4.22	TTGATGGGTTCTTGCC	ATGGGCTGCGTT	126D+38	126D+38	126D+38	126D+38	TL_1	126D+38-126D+38-126D+38-126D+38
b4.22_GCTACAAAGTGGATAT-1	GCTACAAAGTGGATATGGAATCGGTAGC	b4.22	GCTACAAAGTGGATAT	GGAATCGGTAGC	126D+38	126D+38	126D+38	126D+38	TL_2	126D+38-126D+38-126D+38-126D+38
b4.22_AGATGCTTCACGACTA-1	AGATGCTTCACGACTATTGTGCGGGCCG	b4.22	AGATGCTTCACGACTA	TTGTGCGGGCCG	126D+38	126D+38	126D+38	126D+38	URL_1	126D+38-126D+38-126D+38-126D+38
b4.22_GCATCGGTCTGTACAG-1	GCATCGGTCTGTACAGTTTTACTTTGGT	b4.22	GCATCGGTCTGTACAG	TTTTACTTTGGT	126D+38	126D+38	126D+38	126D+38	URL_1	126D+38-126D+38-126D+38-126D+38
b4.22_TCCACGTAGATGTTGA-1	TCCACGTAGATGTTGACGGATGCCTTTA	b4.22	TCCACGTAGATGTTGA	CGGATGCCTTTA	126D+38	126D+38	126D+38	126D+38	URL_2	126D+38-126D+38-126D+38-126D+38
b4.21_AAGCCATGTGAGCTCC-1	AAGCCATGTGAGCTCCGACTTGCAGGGA	b4.21	AAGCCATGTGAGCTCC	GACTTGCAGGGA	127D+19	127D+19	127D+19	127D+19	URL_1	127D+19-127D+19-127D+19-127D+19
b4.21_CAGAGCCCATGCAGGA-1	CAGAGCCCATGCAGGACGTGAGCATACA	b4.21	CAGAGCCCATGCAGGA	CGTGAGCATACA	127D+20	127D+20	127D+20	127D+20	TL_1	127D+20-127D+20-127D+20-127D+20
b4.21_AGGATAACAGTAGTGG-1	AGGATAACAGTAGTGGGCGATATGTAGG	b4.21	AGGATAACAGTAGTGG	GCGATATGTAGG	127D+50	127D+50	127D+50	127D+50	DHab_1	127D+50-127D+50-127D+50-127D+50
b4.21_CCCTCAAGTTCCAAAC-1	CCCTCAAGTTCCAAACAATGCAAGGGAG	b4.21	CCCTCAAGTTCCAAAC	AATGCAAGGGAG	127D+50	127D+50	127D+50	127D+50	GC_1	127D+50-127D+50-127D+50-127D+50
b4.21_CATGCTCCATGGAATA-1	CATGCTCCATGGAATACTTCCGGTGCAA	b4.21	CATGCTCCATGGAATA	CTTCCGGTGCAA	127D+50	127D+50	127D+50	127D+50	GC_9	127D+50-127D+50-127D+50-127D+50
b4.21_TCAATCTGTCCCAAAT-1	TCAATCTGTCCCAAATACACAGAGTACG	b4.21	TCAATCTGTCCCAAAT	ACACAGAGTACG	127D+50	127D+50	127D+50	127D+50	GC_4	127D+50-127D+50-127D+50-127D+50
b4.21_CCACGAGGTAGTCACT-1	CCACGAGGTAGTCACTTAGACTTGTGTC	b4.21	CCACGAGGTAGTCACT	TAGACTTGTGTC	127D+50	127D+50	127D+50	127D+50	GC_5	127D+50-127D+50-127D+50-127D+50
b4.21_CTGCCATGTCATAAAG-1	CTGCCATGTCATAAAGTCTGCGACTACG	b4.21	CTGCCATGTCATAAAG	TCTGCGACTACG	127D+50	127D+50	127D+50	127D+50	GC_5	127D+50-127D+50-127D+50-127D+50
b4.21_ATCTCTAGTCGCGGTT-1	ATCTCTAGTCGCGGTTCCACTTCGTGGA	b4.21	ATCTCTAGTCGCGGTT	CCACTTCGTGGA	127D+50	127D+50	127D+50	127D+50	Hyp_1	127D+50-127D+50-127D+50-127D+50
b4.21_GGGTAGAGTCAACATC-1	GGGTAGAGTCAACATCCCCCTGCTGGTG	b4.21	GGGTAGAGTCAACATC	CCCCTGCTGGTG	127D+50	127D+50	127D+50	127D+50	Hyp_1	127D+50-127D+50-127D+50-127D+50
b4.21_TGCTGAAGTCCATCTC-1	TGCTGAAGTCCATCTCATATGCTGCACC	b4.21	TGCTGAAGTCCATCTC	ATATGCTGCACC	127D+50	127D+50	127D+50	127D+50	Hyp_1	127D+50-127D+50-127D+50-127D+50
b4.21_CAGGGCTGTTTACTTC-1	CAGGGCTGTTTACTTCCACTGTAAGGTT	b4.21	CAGGGCTGTTTACTTC	CACTGTAAGGTT	127D+50	127D+50	127D+50	127D+50	Hyp_4	127D+50-127D+50-127D+50-127D+50
b4.21_CAATGACTCTTGATTC-1	CAATGACTCTTGATTCTGTCCTAATAGG	b4.21	CAATGACTCTTGATTC	TGTCCTAATAGG	127D+50	127D+50	127D+50	127D+50	MB_1	127D+50-127D+50-127D+50-127D+50
b4.21_CACCAAACACGCTGAC-1	CACCAAACACGCTGACCCGCTGGTCCCA	b4.21	CACCAAACACGCTGAC	CCGCTGGTCCCA	127D+50	127D+50	127D+50	127D+50	MB_1	127D+50-127D+50-127D+50-127D+50
b4.21_CATGCTCGTCTACAGT-1	CATGCTCGTCTACAGTGTTTGGCGCAAT	b4.21	CATGCTCGTCTACAGT	GTTTGGCGCAAT	127D+50	127D+50	127D+50	127D+50	MB_1	127D+50-127D+50-127D+50-127D+50
b4.21_CGAGTTAAGTTGTAGA-1	CGAGTTAAGTTGTAGACGTTCCCTTACG	b4.21	CGAGTTAAGTTGTAGA	CGTTCCCTTACG	127D+50	127D+50	127D+50	127D+50	MB_1	127D+50-127D+50-127D+50-127D+50
b4.21_AGATGAATCGTGCATA-1	AGATGAATCGTGCATATCATCGGTCCCC	b4.21	AGATGAATCGTGCATA	TCATCGGTCCCC	127D+50	127D+50	127D+50	127D+50	Neuron_2	127D+50-127D+50-127D+50-127D+50
b4.21_CAATCGATCTCGCGTT-1	CAATCGATCTCGCGTTGATGCAGTTCAG	b4.21	CAATCGATCTCGCGTT	GATGCAGTTCAG	127D+50	127D+50	127D+50	127D+50	Oligodendrocyte_2	127D+50-127D+50-127D+50-127D+50
b4.21_GCCATGGCACTTTAGG-1	GCCATGGCACTTTAGGCCCTGTGTCGTT	b4.21	GCCATGGCACTTTAGG	CCCTGTGTCGTT	127D+50	127D+50	127D+50	127D+50	OT_2	127D+50-127D+50-127D+50-127D+50
b4.21_GTACAACGTGCCTTCT-1	GTACAACGTGCCTTCTATACGGTGTCCC	b4.21	GTACAACGTGCCTTCT	ATACGGTGTCCC	127D+50	127D+50	127D+50	127D+50	Pal_4	127D+50-127D+50-127D+50-127D+50
b4.21_CAATACGGTACAGCGA-1	CAATACGGTACAGCGAAGTTTACGGGGT	b4.21	CAATACGGTACAGCGA	AGTTTACGGGGT	127D+50	127D+50	127D+50	127D+50	Prog_1	127D+50-127D+50-127D+50-127D+50
b4.21_GCCAGGTTCTGTCTCG-1	GCCAGGTTCTGTCTCGATGCGATACGGT	b4.21	GCCAGGTTCTGTCTCG	ATGCGATACGGT	127D+50	127D+50	127D+50	127D+50	Prog_1	127D+50-127D+50-127D+50-127D+50
b4.21_CACCGTTCATGATGCT-1	CACCGTTCATGATGCTACCGACTGGTTA	b4.21	CACCGTTCATGATGCT	ACCGACTGGTTA	127D+50	127D+50	127D+50	127D+50	Prog_2	127D+50-127D+50-127D+50-127D+50
b4.21_GATTTCTGTTACGTAC-1	GATTTCTGTTACGTACGATTAGGGTGGT	b4.21	GATTTCTGTTACGTAC	GATTAGGGTGGT	127D+50	127D+50	127D+50	127D+50	Prog_2	127D+50-127D+50-127D+50-127D+50
b4.21_CATACTTAGCGGCTCT-1	CATACTTAGCGGCTCTAATGCCTGATGT	b4.21	CATACTTAGCGGCTCT	AATGCCTGATGT	127D+50	127D+50	127D+50	127D+50	Prog/Diff	127D+50-127D+50-127D+50-127D+50
b4.21_GGGTTTACACGCGCAT-1	GGGTTTACACGCGCATCTGACTTACTAC	b4.21	GGGTTTACACGCGCAT	CTGACTTACTAC	127D+50	127D+50	127D+50	127D+50	RG_1	127D+50-127D+50-127D+50-127D+50
b4.21_AGAAGCGGTTGCTAGT-1	AGAAGCGGTTGCTAGTAAGGGTACATCC	b4.21	AGAAGCGGTTGCTAGT	AAGGGTACATCC	127D+50	127D+50	127D+50	127D+50	RG_3	127D+50-127D+50-127D+50-127D+50
b4.21_TTTCAGTGTACCCACG-1	TTTCAGTGTACCCACGCATAACGGGAGT	b4.21	TTTCAGTGTACCCACG	CATAACGGGAGT	127D+50	127D+50	127D+50	127D+50	TL_1	127D+50-127D+50-127D+50-127D+50
b4.21_CGTGAATGTATAGCTC-1	CGTGAATGTATAGCTCACTCGTTCCAAC	b4.21	CGTGAATGTATAGCTC	ACTCGTTCCAAC	127D+50	127D+50	127D+50	127D+50	Unk_1	127D+50-127D+50-127D+50-127D+50
b4.21_TTGAGTGCAAATGCGG-1	TTGAGTGCAAATGCGGTCCAATCGGTTT	b4.21	TTGAGTGCAAATGCGG	TCCAATCGGTTT	127D+50	127D+50	127D+50	127D+50	Unk_1	127D+50-127D+50-127D+50-127D+50
b4.21_CATTGTTGTAAGTAGT-1	CATTGTTGTAAGTAGTGTTCCGCGATTG	b4.21	CATTGTTGTAAGTAGT	GTTCCGCGATTG	127D+50	127D+50	127D+50	127D+50	URL_1	127D+50-127D+50-127D+50-127D+50
b4.21_ACTGATGCACTTGTCC-1	ACTGATGCACTTGTCCCACTGCACTCTC	b4.21	ACTGATGCACTTGTCC	CACTGCACTCTC	127D+50	127D+50	127D+50	127D+50	URL_2	127D+50-127D+50-127D+50-127D+50
b4.21_ATGGATCTCAATCGGT-1	ATGGATCTCAATCGGTTTCTGCAGACGA	b4.21	ATGGATCTCAATCGGT	TTCTGCAGACGA	127D+50	127D+50	127D+50	127D+50	URL_2	127D+50-127D+50-127D+50-127D+50
b4.21_CCTTTGGCACAATGAA-1	CCTTTGGCACAATGAACCCCGAACTATT	b4.21	CCTTTGGCACAATGAA	CCCCGAACTATT	128D+21	128D+21	128D+21	128D+21	OT_2	128D+21-128D+21-128D+21-128D+21
b2_CCGTGAGAGCCACCGT-1	CCGTGAGAGCCACCGTTACATATTGCTA	b2	CCGTGAGAGCCACCGT	TACATATTGCTA	128D+33	128D+33	128D+33	128D+33	GC_4	128D+33-128D+33-128D+33-128D+33
b1_TATCCTAGTGTCGATT-1	TATCCTAGTGTCGATTGAAGGTCCCCCA	b1	TATCCTAGTGTCGATT	GAAGGTCCCCCA	12D+60	42D+86	42D+86	42D+135	Pal_4	12D+60-42D+86-42D+86-42D+135
b1_GTTCGCTTCGTCCATC-1	GTTCGCTTCGTCCATCGAGGTTCCCTGG	b1	GTTCGCTTCGTCCATC	GAGGTTCCCTGG	12D+63	67D+79	67D+79	67D+79&16I+146	Neuron_grm2a+	12D+63-67D+79-67D+79-67D+79&16I+146
b4.22_TACCTCGAGCACCTGC-1	TACCTCGAGCACCTGCTGACCCCATGTA	b4.22	TACCTCGAGCACCTGC	TGACCCCATGTA	130D+19	130D+19	130D+19	130D+19	Pal_5	130D+19-130D+19-130D+19-130D+19
b1_CGATCGGGTTAGGAGC-1	CGATCGGGTTAGGAGCAAAAGATGGCGG	b1	CGATCGGGTTAGGAGC	AAAAGATGGCGG	130D+20	130D+20	130D+20	130D+20	Di_1_IN	130D+20-130D+20-130D+20-130D+20
b1_CAGTTCCAGGGACTGT-1	CAGTTCCAGGGACTGTTCGCTCATCCGG	b1	CAGTTCCAGGGACTGT	TCGCTCATCCGG	130D+66	130D+66	130D+66	130D+66	PurN_6	130D+66-130D+66-130D+66-130D+66
b4.21_GCGTGCAGTAGACAAT-1	GCGTGCAGTAGACAATCAATCCCTCGTG	b4.21	GCGTGCAGTAGACAAT	CAATCCCTCGTG	131D+19	131D+19	131D+19	131D+19	GC_6	131D+19-131D+19-131D+19-131D+19
b4.22_CCTAAGAGTCTGTGTA-1	CCTAAGAGTCTGTGTAAATGGATGCGAT	b4.22	CCTAAGAGTCTGTGTA	AATGGATGCGAT	131D+21	131D+21	131D+21	131D+21	DHab_4	131D+21-131D+21-131D+21-131D+21
b4.22_CTAAGTGAGTTGGACG-1	CTAAGTGAGTTGGACGTCTTAGATGAGT	b4.22	CTAAGTGAGTTGGACG	TCTTAGATGAGT	131D+21	131D+21	131D+21	131D+21	Di_2	131D+21-131D+21-131D+21-131D+21
b4.22_AAGACAATCGTCTCAC-1	AAGACAATCGTCTCACTGCGTCGTACTC	b4.22	AAGACAATCGTCTCAC	TGCGTCGTACTC	131D+21	131D+21	131D+21	131D+21	Di_3	131D+21-131D+21-131D+21-131D+21
b4.22_TACCCACAGATTAGTG-1	TACCCACAGATTAGTGGCGCTTTGCATC	b4.22	TACCCACAGATTAGTG	GCGCTTTGCATC	131D+21	131D+21	131D+21	131D+21	Endothelial_2	131D+21-131D+21-131D+21-131D+21
b4.22_CCGCAAGAGATGCGAC-1	CCGCAAGAGATGCGACCGTCGATCACGA	b4.22	CCGCAAGAGATGCGAC	CGTCGATCACGA	131D+21	131D+21	131D+21	131D+21	Erythrocytes	131D+21-131D+21-131D+21-131D+21
b4.22_CGCATAAGTGCCTGAC-1	CGCATAAGTGCCTGACGCCCGATATAGA	b4.22	CGCATAAGTGCCTGAC	GCCCGATATAGA	131D+21	131D+21	131D+21	131D+21	Ganglia	131D+21-131D+21-131D+21-131D+21
b4.22_AACCATGTCGGTAAGG-1	AACCATGTCGGTAAGGTCTCAACAGAAA	b4.22	AACCATGTCGGTAAGG	TCTCAACAGAAA	131D+21	131D+21	131D+21	131D+21	GC_1	131D+21-131D+21-131D+21-131D+21
b4.22_CGAGGCTCAAATTAGG-1	CGAGGCTCAAATTAGGCCTACATTAACG	b4.22	CGAGGCTCAAATTAGG	CCTACATTAACG	131D+21	131D+21	131D+21	131D+21	GC_1	131D+21-131D+21-131D+21-131D+21
b4.22_GTGCAGCTCGTTCTCG-1	GTGCAGCTCGTTCTCGACCCTGGGTTTT	b4.22	GTGCAGCTCGTTCTCG	ACCCTGGGTTTT	131D+21	131D+21	131D+21	131D+21	GC_1	131D+21-131D+21-131D+21-131D+21
b4.22_ATGAAAGCAGCTGCCA-1	ATGAAAGCAGCTGCCATTCCCGACTCCG	b4.22	ATGAAAGCAGCTGCCA	TTCCCGACTCCG	131D+21	131D+21	131D+21	131D+21	GC_3	131D+21-131D+21-131D+21-131D+21
b4.22_CAACGGCCAAGTGATA-1	CAACGGCCAAGTGATAGTTAGAAATCGC	b4.22	CAACGGCCAAGTGATA	GTTAGAAATCGC	131D+21	131D+21	131D+21	131D+21	GC_3	131D+21-131D+21-131D+21-131D+21
b4.22_AGAGAATCATTGGATC-1	AGAGAATCATTGGATCCGTTTGTATGTC	b4.22	AGAGAATCATTGGATC	CGTTTGTATGTC	131D+21	131D+21	131D+21	131D+21	GC_4	131D+21-131D+21-131D+21-131D+21
b4.22_GCCGTGAAGCGCCTAC-1	GCCGTGAAGCGCCTACTTTTTCTCCCTC	b4.22	GCCGTGAAGCGCCTAC	TTTTTCTCCCTC	131D+21	131D+21	131D+21	131D+21	GC_5	131D+21-131D+21-131D+21-131D+21
b4.22_TTTCACATCTGTTCAT-1	TTTCACATCTGTTCATACTTGGTCCCCG	b4.22	TTTCACATCTGTTCAT	ACTTGGTCCCCG	131D+21	131D+21	131D+21	131D+21	HB_1	131D+21-131D+21-131D+21-131D+21
b4.22_GGAGGATTCCGTACGG-1	GGAGGATTCCGTACGGACAAACCACCGG	b4.22	GGAGGATTCCGTACGG	ACAAACCACCGG	131D+21	131D+21	131D+21	131D+21	Hyp_1	131D+21-131D+21-131D+21-131D+21
b4.22_TGAGCATAGTCATGCT-1	TGAGCATAGTCATGCTAACGCGCTTATG	b4.22	TGAGCATAGTCATGCT	AACGCGCTTATG	131D+21	131D+21	131D+21	131D+21	Hyp_1	131D+21-131D+21-131D+21-131D+21
b4.22_AAGCCATCACGACTAT-1	AAGCCATCACGACTATACCCGGGGAAAC	b4.22	AAGCCATCACGACTAT	ACCCGGGGAAAC	131D+21	131D+21	131D+21	131D+21	Hyp_4	131D+21-131D+21-131D+21-131D+21
b4.22_TCATCATCAACCTATG-1	TCATCATCAACCTATGCAGTATAGTTAT	b4.22	TCATCATCAACCTATG	CAGTATAGTTAT	131D+21	131D+21	131D+21	131D+21	Hyp_7	131D+21-131D+21-131D+21-131D+21
b4.22_AAAGTGATCTCCACTG-1	AAAGTGATCTCCACTGCTAACCCCTAGT	b4.22	AAAGTGATCTCCACTG	CTAACCCCTAGT	131D+21	131D+21	131D+21	131D+21	MB_1	131D+21-131D+21-131D+21-131D+21
b4.22_AACGGGAGTGCCTTCT-1	AACGGGAGTGCCTTCTAGGGCTCTAAGC	b4.22	AACGGGAGTGCCTTCT	AGGGCTCTAAGC	131D+21	131D+21	131D+21	131D+21	MB_1	131D+21-131D+21-131D+21-131D+21
b4.22_AGTGTTGAGCGCATCC-1	AGTGTTGAGCGCATCCCATTTCAAGACC	b4.22	AGTGTTGAGCGCATCC	CATTTCAAGACC	131D+21	131D+21	131D+21	131D+21	MB_1	131D+21-131D+21-131D+21-131D+21
b4.22_ATGTCCCTCCGTCAAA-1	ATGTCCCTCCGTCAAAGGGGCCCCTCTT	b4.22	ATGTCCCTCCGTCAAA	GGGGCCCCTCTT	131D+21	131D+21	131D+21	131D+21	MB_1	131D+21-131D+21-131D+21-131D+21
b4.22_CTCATTAGTGCGGATA-1	CTCATTAGTGCGGATAAGTAAATATAAT	b4.22	CTCATTAGTGCGGATA	AGTAAATATAAT	131D+21	131D+21	131D+21	131D+21	MB_1	131D+21-131D+21-131D+21-131D+21
b4.22_CTCCCTCTCCTGTTGC-1	CTCCCTCTCCTGTTGCCTGGCTAGACCG	b4.22	CTCCCTCTCCTGTTGC	CTGGCTAGACCG	131D+21	131D+21	131D+21	131D+21	MB_1	131D+21-131D+21-131D+21-131D+21
b4.22_GCGATCGGTATTTCGG-1	GCGATCGGTATTTCGGTTTCTTTAAATG	b4.22	GCGATCGGTATTTCGG	TTTCTTTAAATG	131D+21	131D+21	131D+21	131D+21	MB_1	131D+21-131D+21-131D+21-131D+21
b4.22_GTTACCCCAGCTCATA-1	GTTACCCCAGCTCATACTTCCTGGCTCA	b4.22	GTTACCCCAGCTCATA	CTTCCTGGCTCA	131D+21	131D+21	131D+21	131D+21	MB_1	131D+21-131D+21-131D+21-131D+21
b4.22_TAAGTCGCAAGTATAG-1	TAAGTCGCAAGTATAGATCATGAGTATG	b4.22	TAAGTCGCAAGTATAG	ATCATGAGTATG	131D+21	131D+21	131D+21	131D+21	MB_1	131D+21-131D+21-131D+21-131D+21
b4.22_TACGGGCAGAATCCCT-1	TACGGGCAGAATCCCTTGAACAGTCCAA	b4.22	TACGGGCAGAATCCCT	TGAACAGTCCAA	131D+21	131D+21	131D+21	131D+21	MB_1	131D+21-131D+21-131D+21-131D+21
b4.22_TGCCGAGGTTCAATCG-1	TGCCGAGGTTCAATCGGTAAAGGCAAGT	b4.22	TGCCGAGGTTCAATCG	GTAAAGGCAAGT	131D+21	131D+21	131D+21	131D+21	MB_1	131D+21-131D+21-131D+21-131D+21
b4.22_TTACGCCCAAGTGTCT-1	TTACGCCCAAGTGTCTTGCTAGGTTTTC	b4.22	TTACGCCCAAGTGTCT	TGCTAGGTTTTC	131D+21	131D+21	131D+21	131D+21	MB_1	131D+21-131D+21-131D+21-131D+21
b4.22_CGAAGTTTCTGCCCTA-1	CGAAGTTTCTGCCCTAGACCGTCATTCG	b4.22	CGAAGTTTCTGCCCTA	GACCGTCATTCG	131D+21	131D+21	131D+21	131D+21	MB_2	131D+21-131D+21-131D+21-131D+21
b4.22_GCCGATGTCTGGCCAG-1	GCCGATGTCTGGCCAGTTCTTGCAACAG	b4.22	GCCGATGTCTGGCCAG	TTCTTGCAACAG	131D+21	131D+21	131D+21	131D+21	MB_2	131D+21-131D+21-131D+21-131D+21
b4.22_GCATCTCCACGTAGTT-1	GCATCTCCACGTAGTTGCGATGCTATGC	b4.22	GCATCTCCACGTAGTT	GCGATGCTATGC	131D+21	131D+21	131D+21	131D+21	MB_3	131D+21-131D+21-131D+21-131D+21
b4.22_CCACTTGGTAGCGAGT-1	CCACTTGGTAGCGAGTCTTGGCTTGGTC	b4.22	CCACTTGGTAGCGAGT	CTTGGCTTGGTC	131D+21	131D+21	131D+21	131D+21	Microglia	131D+21-131D+21-131D+21-131D+21
b4.22_AGGACTTCAGGCCTGT-1	AGGACTTCAGGCCTGTGTGAATTAAATC	b4.22	AGGACTTCAGGCCTGT	GTGAATTAAATC	131D+21	131D+21	131D+21	131D+21	Neuron_2	131D+21-131D+21-131D+21-131D+21
b4.22_CAAGGGATCCGTACGG-1	CAAGGGATCCGTACGGGGTCATTGCCAC	b4.22	CAAGGGATCCGTACGG	GGTCATTGCCAC	131D+21	131D+21	131D+21	131D+21	OT_1	131D+21-131D+21-131D+21-131D+21
b4.22_AGCTTCCTCGTTGCCT-1	AGCTTCCTCGTTGCCTAGACGGACGCGT	b4.22	AGCTTCCTCGTTGCCT	AGACGGACGCGT	131D+21	131D+21	131D+21	131D+21	OT_4	131D+21-131D+21-131D+21-131D+21
b4.22_GTCTAGATCATAGACC-1	GTCTAGATCATAGACCACATCTCCAGGA	b4.22	GTCTAGATCATAGACC	ACATCTCCAGGA	131D+21	131D+21	131D+21	131D+21	Pal_2	131D+21-131D+21-131D+21-131D+21
b4.22_CCTGTTGTCGTTCATT-1	CCTGTTGTCGTTCATTTAGTTTACCAGA	b4.22	CCTGTTGTCGTTCATT	TAGTTTACCAGA	131D+21	131D+21	131D+21	131D+21	Pal_6	131D+21-131D+21-131D+21-131D+21
b4.22_TTCATGTTCCGCGGAT-1	TTCATGTTCCGCGGATTAGGTAGAGTTT	b4.22	TTCATGTTCCGCGGAT	TAGGTAGAGTTT	131D+21	131D+21	131D+21	131D+21	Pal_6	131D+21-131D+21-131D+21-131D+21
b4.22_GATTGGTGTATGGAGC-1	GATTGGTGTATGGAGCGTGCTATTGTGT	b4.22	GATTGGTGTATGGAGC	GTGCTATTGTGT	131D+21	131D+21	131D+21	131D+21	Neuron_grm2a+	131D+21-131D+21-131D+21-131D+21
b4.22_AAGCCATGTACTGTTG-1	AAGCCATGTACTGTTGCCGCTCGCACGG	b4.22	AAGCCATGTACTGTTG	CCGCTCGCACGG	131D+21	131D+21	131D+21	131D+21	Prog_1	131D+21-131D+21-131D+21-131D+21
b4.22_ATTCACTAGCTTGTTG-1	ATTCACTAGCTTGTTGTGCACTGGTCCT	b4.22	ATTCACTAGCTTGTTG	TGCACTGGTCCT	131D+21	131D+21	131D+21	131D+21	Prog_1	131D+21-131D+21-131D+21-131D+21
b4.22_TCAAGACTCAAGTTGC-1	TCAAGACTCAAGTTGCGTCAATCGCGTT	b4.22	TCAAGACTCAAGTTGC	GTCAATCGCGTT	131D+21	131D+21	131D+21	131D+21	Prog_1	131D+21-131D+21-131D+21-131D+21
b4.22_TCGTGCTCAGGCGAAT-1	TCGTGCTCAGGCGAATACGAGCTCCTCT	b4.22	TCGTGCTCAGGCGAAT	ACGAGCTCCTCT	131D+21	131D+21	131D+21	131D+21	Prog_1	131D+21-131D+21-131D+21-131D+21
b4.22_TTGTGGAGTGCCGGTT-1	TTGTGGAGTGCCGGTTGTGGATTATGTC	b4.22	TTGTGGAGTGCCGGTT	GTGGATTATGTC	131D+21	131D+21	131D+21	131D+21	Prog_1	131D+21-131D+21-131D+21-131D+21
b4.22_CGCGTGACAGTATACC-1	CGCGTGACAGTATACCCGGCGTACTCAG	b4.22	CGCGTGACAGTATACC	CGGCGTACTCAG	131D+21	131D+21	131D+21	131D+21	Prog_2	131D+21-131D+21-131D+21-131D+21
b4.22_GGGTGTCGTTCGGGTC-1	GGGTGTCGTTCGGGTCATTGGACTGCCA	b4.22	GGGTGTCGTTCGGGTC	ATTGGACTGCCA	131D+21	131D+21	131D+21	131D+21	Prog_2	131D+21-131D+21-131D+21-131D+21
b4.22_TCGGGTGTCATGGGAG-1	TCGGGTGTCATGGGAGTCGAATTTGGTG	b4.22	TCGGGTGTCATGGGAG	TCGAATTTGGTG	131D+21	131D+21	131D+21	131D+21	Prog_2	131D+21-131D+21-131D+21-131D+21
b4.22_ATTCATCTCATTTGTC-1	ATTCATCTCATTTGTCTGCTTTCCCGCG	b4.22	ATTCATCTCATTTGTC	TGCTTTCCCGCG	131D+21	131D+21	131D+21	131D+21	Prog_3	131D+21-131D+21-131D+21-131D+21
b4.22_ATTGTTCAGCACTTTG-1	ATTGTTCAGCACTTTGGCTGCCACTGGT	b4.22	ATTGTTCAGCACTTTG	GCTGCCACTGGT	131D+21	131D+21	131D+21	131D+21	Prog_3	131D+21-131D+21-131D+21-131D+21
b4.22_CACAGGCAGCACCTGC-1	CACAGGCAGCACCTGCTGAAATGGCCTG	b4.22	CACAGGCAGCACCTGC	TGAAATGGCCTG	131D+21	131D+21	131D+21	131D+21	Prog_3	131D+21-131D+21-131D+21-131D+21
b4.22_CGTGTCTGTCCTGTCT-1	CGTGTCTGTCCTGTCTGTTCGGTTCGGA	b4.22	CGTGTCTGTCCTGTCT	GTTCGGTTCGGA	131D+21	131D+21	131D+21	131D+21	Prog_3	131D+21-131D+21-131D+21-131D+21
b4.22_GCTTCACGTGCGACAA-1	GCTTCACGTGCGACAAGGTTTAGAGGGT	b4.22	GCTTCACGTGCGACAA	GGTTTAGAGGGT	131D+21	131D+21	131D+21	131D+21	Prog_3	131D+21-131D+21-131D+21-131D+21
b4.22_TACGGGCCAACGAGGT-1	TACGGGCCAACGAGGTGTGTCGCCAGGT	b4.22	TACGGGCCAACGAGGT	GTGTCGCCAGGT	131D+21	131D+21	131D+21	131D+21	Prog_3	131D+21-131D+21-131D+21-131D+21
b4.22_CATTGTTCAGAAGTTA-1	CATTGTTCAGAAGTTAGATGAGGCTCGG	b4.22	CATTGTTCAGAAGTTA	GATGAGGCTCGG	131D+21	131D+21	131D+21	131D+21	SubPal_5	131D+21-131D+21-131D+21-131D+21
b4.22_GATCACACACGCTATA-1	GATCACACACGCTATATCCCACACGGCC	b4.22	GATCACACACGCTATA	TCCCACACGGCC	131D+21	131D+21	131D+21	131D+21	TL_1	131D+21-131D+21-131D+21-131D+21
b4.22_ATGACCAGTGAATTGA-1	ATGACCAGTGAATTGAGCACTAAGGGTG	b4.22	ATGACCAGTGAATTGA	GCACTAAGGGTG	131D+21	131D+21	131D+21	131D+21	URL_1	131D+21-131D+21-131D+21-131D+21
b4.22_TGAGGAGTCTCTCGAC-1	TGAGGAGTCTCTCGACGGCCGTTATGTG	b4.22	TGAGGAGTCTCTCGAC	GGCCGTTATGTG	131D+21	131D+21	131D+21	131D+21	URL_1	131D+21-131D+21-131D+21-131D+21
b4.22_GTCTCACAGACGGTTG-1	GTCTCACAGACGGTTGAACAAGAGATAT	b4.22	GTCTCACAGACGGTTG	AACAAGAGATAT	131D+21	131D+21	131D+21	131D+21	VHab_2	131D+21-131D+21-131D+21-131D+21
b4.22_TCTAACTTCTAGGCCG-1	TCTAACTTCTAGGCCGCAGTTAGTTTGC	b4.22	TCTAACTTCTAGGCCG	CAGTTAGTTTGC	134D+21	134D+21	134D+21	134D+21	Di_1_IN	134D+21-134D+21-134D+21-134D+21
b4.22_CGGCAGTAGACCATTC-1	CGGCAGTAGACCATTCGGCGGCAAACGG	b4.22	CGGCAGTAGACCATTC	GGCGGCAAACGG	134D+21	134D+21	134D+21	134D+21	MB_1	134D+21-134D+21-134D+21-134D+21
b4.22_AATCGTGCAAGCGCTC-1	AATCGTGCAAGCGCTCGGGACTCTTGGG	b4.22	AATCGTGCAAGCGCTC	GGGACTCTTGGG	134D+21	134D+21	134D+21	134D+21	Neuron_zeb2a+	134D+21-134D+21-134D+21-134D+21
b4.22_ACGTAACAGTTCCGTA-1	ACGTAACAGTTCCGTACCCAAGCAGGAG	b4.22	ACGTAACAGTTCCGTA	CCCAAGCAGGAG	134D+21	134D+21	134D+21	134D+21	Pal_6	134D+21-134D+21-134D+21-134D+21
b1_AATTCCTAGGATCATA-1	AATTCCTAGGATCATAGCCTTCGCACGG	b1	AATTCCTAGGATCATA	GCCTTCGCACGG	135D+21	135D+21	135D+21	135D+21	Prog_2	135D+21-135D+21-135D+21-135D+21
b2_AGATGAAAGCTAGCCC-1	AGATGAAAGCTAGCCCCCTAGGTCCGTG	b2	AGATGAAAGCTAGCCC	CCTAGGTCCGTG	138D+21	138D+21	138D+21	138D+21	GC_7	138D+21-138D+21-138D+21-138D+21
b2_ATGTCCCGTATGAAAC-1	ATGTCCCGTATGAAACTGCGATCAATGC	b2	ATGTCCCGTATGAAAC	TGCGATCAATGC	138D+21	138D+21	138D+21	138D+21	RG_1	138D+21-138D+21-138D+21-138D+21
b4.21_CAACGGCCAGATACTC-1	CAACGGCCAGATACTCGTGAAGTTGTCG	b4.21	CAACGGCCAGATACTC	GTGAAGTTGTCG	138D+21	138D+21	138D+21	138D+21	MB_1	138D+21-138D+21-138D+21-138D+21
b4.22_TGGGCGTCATCTTCGC-1	TGGGCGTCATCTTCGCCTCGATCACAGC	b4.22	TGGGCGTCATCTTCGC	CTCGATCACAGC	139D+38	139D+38	139D+38	139D+38	Erythrocytes	139D+38-139D+38-139D+38-139D+38
b4.22_TGGAGGAAGTATAACG-1	TGGAGGAAGTATAACGCTTCGAGTACAG	b4.22	TGGAGGAAGTATAACG	CTTCGAGTACAG	139D+38	139D+38	139D+38	139D+38	GC_3	139D+38-139D+38-139D+38-139D+38
b4.22_AGAAGTATCGAGCTGC-1	AGAAGTATCGAGCTGCGGTGCGTCAATG	b4.22	AGAAGTATCGAGCTGC	GGTGCGTCAATG	139D+38	139D+38	139D+38	139D+38	GC_7	139D+38-139D+38-139D+38-139D+38
b4.22_TACTTCAGTGAAAGTT-1	TACTTCAGTGAAAGTTCCCACACCCCAG	b4.22	TACTTCAGTGAAAGTT	CCCACACCCCAG	139D+38	139D+38	139D+38	139D+38	GC_8	139D+38-139D+38-139D+38-139D+38
b4.22_ATTACCTGTCCTGGTG-1	ATTACCTGTCCTGGTGCTTGGGCCTGGT	b4.22	ATTACCTGTCCTGGTG	CTTGGGCCTGGT	139D+38	139D+38	139D+38	139D+38	HB_1	139D+38-139D+38-139D+38-139D+38
b4.22_ACGTACAAGCCTCTTC-1	ACGTACAAGCCTCTTCGTTGTGTCCCGC	b4.22	ACGTACAAGCCTCTTC	GTTGTGTCCCGC	139D+38	139D+38	139D+38	139D+38	Hyp_1	139D+38-139D+38-139D+38-139D+38
b4.22_ACATTTCAGGATTCCT-1	ACATTTCAGGATTCCTGCTCTTATTTTA	b4.22	ACATTTCAGGATTCCT	GCTCTTATTTTA	139D+38	139D+38	139D+38	139D+38	MB_1	139D+38-139D+38-139D+38-139D+38
b4.22_AGAACAACACATGAAA-1	AGAACAACACATGAAACGCAGGGCCCAG	b4.22	AGAACAACACATGAAA	CGCAGGGCCCAG	139D+38	139D+38	139D+38	139D+38	MB_1	139D+38-139D+38-139D+38-139D+38
b4.22_CATCCACGTCTTGAAC-1	CATCCACGTCTTGAACTCGGTGTCTGTA	b4.22	CATCCACGTCTTGAAC	TCGGTGTCTGTA	139D+38	139D+38	139D+38	139D+38	MB_1	139D+38-139D+38-139D+38-139D+38
b4.22_TACGGTATCGAGATGG-1	TACGGTATCGAGATGGCCAGAATTTGTT	b4.22	TACGGTATCGAGATGG	CCAGAATTTGTT	139D+38	139D+38	139D+38	139D+38	MB_2	139D+38-139D+38-139D+38-139D+38
b4.22_TCTTGCGGTCACCGCA-1	TCTTGCGGTCACCGCATATCACGGACCA	b4.22	TCTTGCGGTCACCGCA	TATCACGGACCA	139D+38	139D+38	139D+38	139D+38	MB_3	139D+38-139D+38-139D+38-139D+38
b4.22_CATTCCGCAAGTGGTG-1	CATTCCGCAAGTGGTGCGTCCGCAAAGT	b4.22	CATTCCGCAAGTGGTG	CGTCCGCAAAGT	139D+38	139D+38	139D+38	139D+38	MB_het	139D+38-139D+38-139D+38-139D+38
b4.22_CTACCTGGTGCCGTTG-1	CTACCTGGTGCCGTTGCTGTATTTTCGT	b4.22	CTACCTGGTGCCGTTG	CTGTATTTTCGT	139D+38	139D+38	139D+38	139D+38	Microglia	139D+38-139D+38-139D+38-139D+38
b4.22_TTCCTCTGTCCTCCAT-1	TTCCTCTGTCCTCCATCTGGTCAAAGTA	b4.22	TTCCTCTGTCCTCCAT	CTGGTCAAAGTA	139D+38	139D+38	139D+38	139D+38	Neuron_cdh4+_roraa+	139D+38-139D+38-139D+38-139D+38
b4.22_TACCTCGTCAGCGTCG-1	TACCTCGTCAGCGTCGCCGTACTGATTT	b4.22	TACCTCGTCAGCGTCG	CCGTACTGATTT	139D+38	139D+38	139D+38	139D+38	Neuron_eomesa+_zic2a+	139D+38-139D+38-139D+38-139D+38
b4.22_ATGAGGGGTCACGACC-1	ATGAGGGGTCACGACCCTTACGATACAG	b4.22	ATGAGGGGTCACGACC	CTTACGATACAG	139D+38	139D+38	139D+38	139D+38	Oligodendrocyte_2	139D+38-139D+38-139D+38-139D+38
b4.22_CCTGCATAGAAACACT-1	CCTGCATAGAAACACTATCCCTGATTCA	b4.22	CCTGCATAGAAACACT	ATCCCTGATTCA	139D+38	139D+38	139D+38	139D+38	OT_2	139D+38-139D+38-139D+38-139D+38
b4.22_CTCAGGGCATGTGGCC-1	CTCAGGGCATGTGGCCACAGCAGCGTGC	b4.22	CTCAGGGCATGTGGCC	ACAGCAGCGTGC	139D+38	139D+38	139D+38	139D+38	OT_2	139D+38-139D+38-139D+38-139D+38
b4.22_TATCGCCAGGATTTCC-1	TATCGCCAGGATTTCCACGCTAGTAACG	b4.22	TATCGCCAGGATTTCC	ACGCTAGTAACG	139D+38	139D+38	139D+38	139D+38	Pal_3	139D+38-139D+38-139D+38-139D+38
b4.22_TTCATGTGTTTGCCGG-1	TTCATGTGTTTGCCGGGCTTAAGGTGCG	b4.22	TTCATGTGTTTGCCGG	GCTTAAGGTGCG	139D+38	139D+38	139D+38	139D+38	Pericytes	139D+38-139D+38-139D+38-139D+38
b4.22_GACCCTTGTGGATCGA-1	GACCCTTGTGGATCGAGGCGACTTCGTG	b4.22	GACCCTTGTGGATCGA	GGCGACTTCGTG	139D+38	139D+38	139D+38	139D+38	Prog_1	139D+38-139D+38-139D+38-139D+38
b4.22_GGTTCTCAGTAAGGGA-1	GGTTCTCAGTAAGGGAGCGAGCCATGGC	b4.22	GGTTCTCAGTAAGGGA	GCGAGCCATGGC	139D+38	139D+38	139D+38	139D+38	Prog_2	139D+38-139D+38-139D+38-139D+38
b4.22_TTGAGTGCATCTATCT-1	TTGAGTGCATCTATCTTTTATCTAAGTT	b4.22	TTGAGTGCATCTATCT	TTTATCTAAGTT	139D+38	139D+38	139D+38	139D+38	Prog_2	139D+38-139D+38-139D+38-139D+38
b4.22_GAACTGTAGCACCCAC-1	GAACTGTAGCACCCACGAACACTACCGA	b4.22	GAACTGTAGCACCCAC	GAACACTACCGA	139D+38	139D+38	139D+38	139D+38	Prog_3	139D+38-139D+38-139D+38-139D+38
b4.22_TTGGATGAGGCATCGA-1	TTGGATGAGGCATCGAACTGCCTAAGGC	b4.22	TTGGATGAGGCATCGA	ACTGCCTAAGGC	139D+38	139D+38	139D+38	139D+38	Prog_5	139D+38-139D+38-139D+38-139D+38
b4.22_ACCAAACCAGGTTCGC-1	ACCAAACCAGGTTCGCATCGGTAGGTCT	b4.22	ACCAAACCAGGTTCGC	ATCGGTAGGTCT	139D+38	139D+38	139D+38	139D+38	RG_2	139D+38-139D+38-139D+38-139D+38
b4.22_TTCCACGCACGGGCTT-1	TTCCACGCACGGGCTTCGTATCGTCCTG	b4.22	TTCCACGCACGGGCTT	CGTATCGTCCTG	139D+38	139D+38	139D+38	139D+38	SubPal_3	139D+38-139D+38-139D+38-139D+38
b4.22_AGACAAATCGCGCTGA-1	AGACAAATCGCGCTGACTCTTCTTGAGT	b4.22	AGACAAATCGCGCTGA	CTCTTCTTGAGT	139D+38	139D+38	139D+38	139D+38	TL_1	139D+38-139D+38-139D+38-139D+38
b4.22_GAAGGGTTCTCAAAGC-1	GAAGGGTTCTCAAAGCTCCGAGTACAGG	b4.22	GAAGGGTTCTCAAAGC	TCCGAGTACAGG	139D+38	139D+38	139D+38	139D+38	TL_1	139D+38-139D+38-139D+38-139D+38
b4.22_TGGATGTTCCCTTTGG-1	TGGATGTTCCCTTTGGGTTTCAAAGAAT	b4.22	TGGATGTTCCCTTTGG	GTTTCAAAGAAT	139D+38	139D+38	139D+38	139D+38	TL_2	139D+38-139D+38-139D+38-139D+38
b4.22_GCCATGGCACGTTGGC-1	GCCATGGCACGTTGGCTTCGCACACTAA	b4.22	GCCATGGCACGTTGGC	TTCGCACACTAA	139D+38	139D+38	139D+38	139D+38	URL_1	139D+38-139D+38-139D+38-139D+38
b4.22_TTGGGATAGATTAGAC-1	TTGGGATAGATTAGACAAAGGGCTGAGG	b4.22	TTGGGATAGATTAGAC	AAAGGGCTGAGG	139D+38	139D+38	139D+38	139D+38	URL_1	139D+38-139D+38-139D+38-139D+38
b2_TGGCGTGCATCTTAGG-1	TGGCGTGCATCTTAGGCTTAGGGTTTAA	b2	TGGCGTGCATCTTAGG	CTTAGGGTTTAA	13D+62	NONE	12I+103	49D+128	MB_1	13D+62-NONE-12I+103-49D+128
b2_CACCAAAAGACTAAGT-1	CACCAAAAGACTAAGTCACCGCACGTTG	b2	CACCAAAAGACTAAGT	CACCGCACGTTG	13D+62	NONE	15D+119	280D+141	Ependymal_2	13D+62-NONE-15D+119-280D+141
b2_ACTGATGCACAAGTGG-1	ACTGATGCACAAGTGGGTCCGACGATGG	b2	ACTGATGCACAAGTGG	GTCCGACGATGG	13D+62	NONE	15D+119	280D+141	GC_2	13D+62-NONE-15D+119-280D+141
b2_CATGCAAGTCTTACTT-1	CATGCAAGTCTTACTTCCTCCGTGTCGA	b2	CATGCAAGTCTTACTT	CCTCCGTGTCGA	13D+62	NONE	15D+119	280D+141	GC_3	13D+62-NONE-15D+119-280D+141
b2_ACGTTCCGTCTGTGGC-1	ACGTTCCGTCTGTGGCCACCCCGGAAGC	b2	ACGTTCCGTCTGTGGC	CACCCCGGAAGC	13D+62	NONE	15D+119	280D+141	GC_4	13D+62-NONE-15D+119-280D+141
b2_ATCTTCATCGGTGTAT-1	ATCTTCATCGGTGTATAGTTCCCGTGCA	b2	ATCTTCATCGGTGTAT	AGTTCCCGTGCA	13D+62	NONE	15D+119	280D+141	Hyp_1	13D+62-NONE-15D+119-280D+141
b2_TGGGCTGTCGACCATA-1	TGGGCTGTCGACCATAGGATCTCCACTA	b2	TGGGCTGTCGACCATA	GGATCTCCACTA	13D+62	NONE	15D+119	280D+141	Hyp_1	13D+62-NONE-15D+119-280D+141
b2_CTGGCAGAGCTAATGA-1	CTGGCAGAGCTAATGACTAATCCCAGTG	b2	CTGGCAGAGCTAATGA	CTAATCCCAGTG	13D+62	NONE	15D+119	280D+141	Hyp_3	13D+62-NONE-15D+119-280D+141
b2_CAGCGTGTCCGCTGTT-1	CAGCGTGTCCGCTGTTGTACTGGAAGAA	b2	CAGCGTGTCCGCTGTT	GTACTGGAAGAA	13D+62	NONE	15D+119	280D+141	MB_1	13D+62-NONE-15D+119-280D+141
b2_CATAAGCTCCACTTTA-1	CATAAGCTCCACTTTATCTATGGCATTG	b2	CATAAGCTCCACTTTA	TCTATGGCATTG	13D+62	NONE	15D+119	280D+141	MB_1	13D+62-NONE-15D+119-280D+141
b2_CTCATGCTCATTCGTT-1	CTCATGCTCATTCGTTATTCCTATCGTA	b2	CTCATGCTCATTCGTT	ATTCCTATCGTA	13D+62	NONE	15D+119	280D+141	MB_1	13D+62-NONE-15D+119-280D+141
b2_GTGTGGCTCCGGTTCT-1	GTGTGGCTCCGGTTCTCACCAATCCAGT	b2	GTGTGGCTCCGGTTCT	CACCAATCCAGT	13D+62	NONE	15D+119	280D+141	MB_1	13D+62-NONE-15D+119-280D+141
b2_TACAACGGTACCGGCT-1	TACAACGGTACCGGCTACTGTGGCGCTT	b2	TACAACGGTACCGGCT	ACTGTGGCGCTT	13D+62	NONE	15D+119	280D+141	MB_1	13D+62-NONE-15D+119-280D+141
b2_ACCATTTGTGGTACAG-1	ACCATTTGTGGTACAGCTTGCCATTTGG	b2	ACCATTTGTGGTACAG	CTTGCCATTTGG	13D+62	NONE	15D+119	280D+141	MB_2	13D+62-NONE-15D+119-280D+141
b2_GGAGATGGTGGTAATA-1	GGAGATGGTGGTAATACTCCAGGCTGAG	b2	GGAGATGGTGGTAATA	CTCCAGGCTGAG	13D+62	NONE	15D+119	280D+141	MB_3	13D+62-NONE-15D+119-280D+141
b2_TTTAGTCGTTTGGCTA-1	TTTAGTCGTTTGGCTATCTCTGTTTAAT	b2	TTTAGTCGTTTGGCTA	TCTCTGTTTAAT	13D+62	NONE	15D+119	280D+141	MB_het	13D+62-NONE-15D+119-280D+141
b2_ATCACTTAGGAGTATT-1	ATCACTTAGGAGTATTTGGGTTGTTCCG	b2	ATCACTTAGGAGTATT	TGGGTTGTTCCG	13D+62	NONE	15D+119	280D+141	Neuron_cdh4+_roraa+	13D+62-NONE-15D+119-280D+141
b2_TTCCACGGTTGGGATG-1	TTCCACGGTTGGGATGAGGATAATGTGG	b2	TTCCACGGTTGGGATG	AGGATAATGTGG	13D+62	NONE	15D+119	280D+141	OPC	13D+62-NONE-15D+119-280D+141
b2_ACTTCCGAGGTGGTTG-1	ACTTCCGAGGTGGTTGCAACAAGTTCTC	b2	ACTTCCGAGGTGGTTG	CAACAAGTTCTC	13D+62	NONE	15D+119	280D+141	OT_1	13D+62-NONE-15D+119-280D+141
b2_AGGTAGGTCTACCTTA-1	AGGTAGGTCTACCTTAGTCCATTATGCT	b2	AGGTAGGTCTACCTTA	GTCCATTATGCT	13D+62	NONE	15D+119	280D+141	OT_1	13D+62-NONE-15D+119-280D+141
b2_ATTCACTTCTTACGTT-1	ATTCACTTCTTACGTTCCTTGCGCGATT	b2	ATTCACTTCTTACGTT	CCTTGCGCGATT	13D+62	NONE	15D+119	280D+141	OT_1	13D+62-NONE-15D+119-280D+141
b2_GGTGGCTGTCATTGCA-1	GGTGGCTGTCATTGCATTGTTCGCAGCA	b2	GGTGGCTGTCATTGCA	TTGTTCGCAGCA	13D+62	NONE	15D+119	280D+141	OT_4	13D+62-NONE-15D+119-280D+141
b2_CGGTCAGAGGATATGT-1	CGGTCAGAGGATATGTCCCGGCGTGCGA	b2	CGGTCAGAGGATATGT	CCCGGCGTGCGA	13D+62	NONE	15D+119	280D+141	POA_1	13D+62-NONE-15D+119-280D+141
b2_AATCACGGTCGAGTGA-1	AATCACGGTCGAGTGAGTGGGTACGGCA	b2	AATCACGGTCGAGTGA	GTGGGTACGGCA	13D+62	NONE	15D+119	280D+141	Prog_1	13D+62-NONE-15D+119-280D+141
b2_CTCAGGGTCGTTATCT-1	CTCAGGGTCGTTATCTATGCAAACGCGT	b2	CTCAGGGTCGTTATCT	ATGCAAACGCGT	13D+62	NONE	15D+119	280D+141	Prog_1	13D+62-NONE-15D+119-280D+141
b2_TCATCATGTTCGTAAC-1	TCATCATGTTCGTAACGGCAGAGAGCGG	b2	TCATCATGTTCGTAAC	GGCAGAGAGCGG	13D+62	NONE	15D+119	280D+141	Prog_2	13D+62-NONE-15D+119-280D+141
b2_CTAAGTGGTTAGGGAC-1	CTAAGTGGTTAGGGACTATCTCAAGCCG	b2	CTAAGTGGTTAGGGAC	TATCTCAAGCCG	13D+62	NONE	15D+119	280D+141	Prog_3	13D+62-NONE-15D+119-280D+141
b2_CTCAAGACAACTACGT-1	CTCAAGACAACTACGTCCCGGATAGACC	b2	CTCAAGACAACTACGT	CCCGGATAGACC	13D+62	NONE	15D+119	280D+141	Prog_3	13D+62-NONE-15D+119-280D+141
b2_GGGCCATTCACCCTCA-1	GGGCCATTCACCCTCAACTATACATTTA	b2	GGGCCATTCACCCTCA	ACTATACATTTA	13D+62	NONE	15D+119	280D+141	Prog_3	13D+62-NONE-15D+119-280D+141
b2_AGGGAGTAGCTAGTTC-1	AGGGAGTAGCTAGTTCACAGACTACCTG	b2	AGGGAGTAGCTAGTTC	ACAGACTACCTG	13D+62	NONE	15D+119	280D+141	Prog/Diff	13D+62-NONE-15D+119-280D+141
b2_ATTCCCGCAGAAGCGT-1	ATTCCCGCAGAAGCGTGGCGGAAGGTAG	b2	ATTCCCGCAGAAGCGT	GGCGGAAGGTAG	13D+62	NONE	15D+119	280D+141	Prog/Diff	13D+62-NONE-15D+119-280D+141
b2_CATGAGTAGAAGGATG-1	CATGAGTAGAAGGATGTAAACTTAAAAG	b2	CATGAGTAGAAGGATG	TAAACTTAAAAG	13D+62	NONE	15D+119	280D+141	RG_3	13D+62-NONE-15D+119-280D+141
b2_CCACGTTAGACGCATG-1	CCACGTTAGACGCATGAGTGAGCTATGT	b2	CCACGTTAGACGCATG	AGTGAGCTATGT	13D+62	NONE	15D+119	280D+141	RG_3	13D+62-NONE-15D+119-280D+141
b2_AGTGCCGCACTGTTCC-1	AGTGCCGCACTGTTCCTAGCCTCGTATG	b2	AGTGCCGCACTGTTCC	TAGCCTCGTATG	13D+62	NONE	15D+119	280D+141	TL_1	13D+62-NONE-15D+119-280D+141
b2_TCCTCGACATAGCACT-1	TCCTCGACATAGCACTACCCGCGCCCTC	b2	TCCTCGACATAGCACT	ACCCGCGCCCTC	13D+62	NONE	15D+119	280D+141	URL_3	13D+62-NONE-15D+119-280D+141
b2_TGATCTTCATAGCTGT-1	TGATCTTCATAGCTGTATCACACGAATG	b2	TGATCTTCATAGCTGT	ATCACACGAATG	13D+62	NONE	15D+119	280D+141	URL_3	13D+62-NONE-15D+119-280D+141
b4.21_ACTATGGCAGCACCCA-1	ACTATGGCAGCACCCACTCCCGCCGTGC	b4.21	ACTATGGCAGCACCCA	CTCCCGCCGTGC	13D+62	NONE	NONE	1D+145	DHab_3	13D+62-NONE-NONE-1D+145
b4.21_GGGAAGTGTAGCTGAG-1	GGGAAGTGTAGCTGAGAGTCTGGTTGTT	b4.21	GGGAAGTGTAGCTGAG	AGTCTGGTTGTT	13D+62	NONE	NONE	1D+145	DHab_3	13D+62-NONE-NONE-1D+145
b4.21_ATGCATGGTACAAGCG-1	ATGCATGGTACAAGCGTCACCCGGGGGT	b4.21	ATGCATGGTACAAGCG	TCACCCGGGGGT	13D+62	NONE	NONE	1D+145	Di_2	13D+62-NONE-NONE-1D+145
b4.21_TTCTCTCTCGGTATGT-1	TTCTCTCTCGGTATGTCGGCGGCTGAAG	b4.21	TTCTCTCTCGGTATGT	CGGCGGCTGAAG	13D+62	NONE	NONE	1D+145	Di_2	13D+62-NONE-NONE-1D+145
b4.21_GCTGAATCAGCCTTCT-1	GCTGAATCAGCCTTCTCGTGCCTACCCG	b4.21	GCTGAATCAGCCTTCT	CGTGCCTACCCG	13D+62	NONE	NONE	1D+145	Di_5	13D+62-NONE-NONE-1D+145
b4.21_AGCGCTGAGCTTAGTC-1	AGCGCTGAGCTTAGTCGCTCGCCTGGGC	b4.21	AGCGCTGAGCTTAGTC	GCTCGCCTGGGC	13D+62	NONE	NONE	1D+145	Ependymal_2	13D+62-NONE-NONE-1D+145
b4.21_TGCTTGCAGCGTGCTC-1	TGCTTGCAGCGTGCTCTGTGTGGCTTGG	b4.21	TGCTTGCAGCGTGCTC	TGTGTGGCTTGG	13D+62	NONE	NONE	1D+145	Epethelial cells	13D+62-NONE-NONE-1D+145
b4.21_ATCGGATGTGATATAG-1	ATCGGATGTGATATAGCTGCCACCCTGC	b4.21	ATCGGATGTGATATAG	CTGCCACCCTGC	13D+62	NONE	NONE	1D+145	GC_1	13D+62-NONE-NONE-1D+145
b4.21_CTCCACATCCATCAGA-1	CTCCACATCCATCAGAGTGCAGGACCGG	b4.21	CTCCACATCCATCAGA	GTGCAGGACCGG	13D+62	NONE	NONE	1D+145	GC_1	13D+62-NONE-NONE-1D+145
b4.21_ACCCAAAAGGGCTGAT-1	ACCCAAAAGGGCTGATCGGGCCAGTCGG	b4.21	ACCCAAAAGGGCTGAT	CGGGCCAGTCGG	13D+62	NONE	NONE	1D+145	GC_3	13D+62-NONE-NONE-1D+145
b4.21_AGGATCTGTCTTGTCC-1	AGGATCTGTCTTGTCCTCGTTGCCTGGT	b4.21	AGGATCTGTCTTGTCC	TCGTTGCCTGGT	13D+62	NONE	NONE	1D+145	GC_3	13D+62-NONE-NONE-1D+145
b4.21_AACAGGGAGCTGGCTC-1	AACAGGGAGCTGGCTCCTTGGTAGGGGT	b4.21	AACAGGGAGCTGGCTC	CTTGGTAGGGGT	13D+62	NONE	NONE	1D+145	GC_4	13D+62-NONE-NONE-1D+145
b4.21_CCTAAGATCTTCTGGC-1	CCTAAGATCTTCTGGCCTCAAGCGGTCT	b4.21	CCTAAGATCTTCTGGC	CTCAAGCGGTCT	13D+62	NONE	NONE	1D+145	GC_4	13D+62-NONE-NONE-1D+145
b4.21_GTGACGCTCAAACGAA-1	GTGACGCTCAAACGAATATAACTTAGGC	b4.21	GTGACGCTCAAACGAA	TATAACTTAGGC	13D+62	NONE	NONE	1D+145	GC_4	13D+62-NONE-NONE-1D+145
b4.21_CTGTAGAAGTACCCTA-1	CTGTAGAAGTACCCTAATTTTCGGATCA	b4.21	CTGTAGAAGTACCCTA	ATTTTCGGATCA	13D+62	NONE	NONE	1D+145	GC_6	13D+62-NONE-NONE-1D+145
b4.21_TCACGGGGTGGCCTCA-1	TCACGGGGTGGCCTCAGATTCCAGTAAG	b4.21	TCACGGGGTGGCCTCA	GATTCCAGTAAG	13D+62	NONE	NONE	1D+145	GC_7	13D+62-NONE-NONE-1D+145
b4.21_TCCATGCCAACTTGGT-1	TCCATGCCAACTTGGTTCCTACATGGGG	b4.21	TCCATGCCAACTTGGT	TCCTACATGGGG	13D+62	NONE	NONE	1D+145	HB_1	13D+62-NONE-NONE-1D+145
b4.21_ACAAAGATCGGAGTAG-1	ACAAAGATCGGAGTAGATTTCGATTCCC	b4.21	ACAAAGATCGGAGTAG	ATTTCGATTCCC	13D+62	NONE	NONE	1D+145	Hyp_1	13D+62-NONE-NONE-1D+145
b4.21_ACGATCAGTGAGACGT-1	ACGATCAGTGAGACGTGGTGTCATTTCG	b4.21	ACGATCAGTGAGACGT	GGTGTCATTTCG	13D+62	NONE	NONE	1D+145	Hyp_1	13D+62-NONE-NONE-1D+145
b4.21_TCACAAGAGACCTGGA-1	TCACAAGAGACCTGGATCTCGAACCACG	b4.21	TCACAAGAGACCTGGA	TCTCGAACCACG	13D+62	NONE	NONE	1D+145	Hyp_1	13D+62-NONE-NONE-1D+145
b4.21_AGGGTCCAGCTATCCA-1	AGGGTCCAGCTATCCAGGCCGGTTAGGG	b4.21	AGGGTCCAGCTATCCA	GGCCGGTTAGGG	13D+62	NONE	NONE	1D+145	Hyp_2	13D+62-NONE-NONE-1D+145
b4.21_TCCGAAAGTACCGTCG-1	TCCGAAAGTACCGTCGCACTGGCTGGGG	b4.21	TCCGAAAGTACCGTCG	CACTGGCTGGGG	13D+62	NONE	NONE	1D+145	Hyp_2	13D+62-NONE-NONE-1D+145
b4.21_TGCGGGTAGATGTTAG-1	TGCGGGTAGATGTTAGCTTGATCCGGTG	b4.21	TGCGGGTAGATGTTAG	CTTGATCCGGTG	13D+62	NONE	NONE	1D+145	Hyp_3	13D+62-NONE-NONE-1D+145
b4.21_TGCTGAATCTCCAATT-1	TGCTGAATCTCCAATTAGTTGCATTAGT	b4.21	TGCTGAATCTCCAATT	AGTTGCATTAGT	13D+62	NONE	NONE	1D+145	Hyp_4	13D+62-NONE-NONE-1D+145
b4.21_TTCCACGGTCTGTGTA-1	TTCCACGGTCTGTGTAACCCGTGATATA	b4.21	TTCCACGGTCTGTGTA	ACCCGTGATATA	13D+62	NONE	NONE	1D+145	Hyp_4	13D+62-NONE-NONE-1D+145
b4.21_GGTCTGGTCAGGTGTT-1	GGTCTGGTCAGGTGTTTTCTGTCTCGTT	b4.21	GGTCTGGTCAGGTGTT	TTCTGTCTCGTT	13D+62	NONE	NONE	1D+145	SubPal_7	13D+62-NONE-NONE-1D+145
b4.21_CAGCACGGTGACACGA-1	CAGCACGGTGACACGATATGTCGGAGGG	b4.21	CAGCACGGTGACACGA	TATGTCGGAGGG	13D+62	NONE	NONE	1D+145	Hyp_5	13D+62-NONE-NONE-1D+145
b4.21_GCAGCTGAGTTACGGG-1	GCAGCTGAGTTACGGGCGATGTCTTCGG	b4.21	GCAGCTGAGTTACGGG	CGATGTCTTCGG	13D+62	NONE	NONE	1D+145	Hyp_5	13D+62-NONE-NONE-1D+145
b4.21_GGTGAAGTCGATGCTA-1	GGTGAAGTCGATGCTACTATGTCTTTGG	b4.21	GGTGAAGTCGATGCTA	CTATGTCTTTGG	13D+62	NONE	NONE	1D+145	Hyp_5	13D+62-NONE-NONE-1D+145
b4.21_AACGAAACATGGTGGA-1	AACGAAACATGGTGGAGAAACTCTCGGT	b4.21	AACGAAACATGGTGGA	GAAACTCTCGGT	13D+62	NONE	NONE	1D+145	MB_1	13D+62-NONE-NONE-1D+145
b4.21_ACGTAGTGTAGTAAGT-1	ACGTAGTGTAGTAAGTTTCGGGTGGCAG	b4.21	ACGTAGTGTAGTAAGT	TTCGGGTGGCAG	13D+62	NONE	NONE	1D+145	MB_1	13D+62-NONE-NONE-1D+145
b4.21_ACTGATGGTGGCAACA-1	ACTGATGGTGGCAACATCTGGGCCGTTG	b4.21	ACTGATGGTGGCAACA	TCTGGGCCGTTG	13D+62	NONE	NONE	1D+145	MB_1	13D+62-NONE-NONE-1D+145
b4.21_AGATCGTCACCGTCTT-1	AGATCGTCACCGTCTTGTGACGTTTAGA	b4.21	AGATCGTCACCGTCTT	GTGACGTTTAGA	13D+62	NONE	NONE	1D+145	MB_1	13D+62-NONE-NONE-1D+145
b4.21_CATCGGGTCGGAATTC-1	CATCGGGTCGGAATTCTATGGCTTGAGG	b4.21	CATCGGGTCGGAATTC	TATGGCTTGAGG	13D+62	NONE	NONE	1D+145	MB_1	13D+62-NONE-NONE-1D+145
b4.21_CATTGAGGTGTGTGTT-1	CATTGAGGTGTGTGTTGAGTTGTCATTA	b4.21	CATTGAGGTGTGTGTT	GAGTTGTCATTA	13D+62	NONE	NONE	1D+145	MB_1	13D+62-NONE-NONE-1D+145
b4.21_CGCGTGAAGTGCCAGA-1	CGCGTGAAGTGCCAGATAGATGAAGGCT	b4.21	CGCGTGAAGTGCCAGA	TAGATGAAGGCT	13D+62	NONE	NONE	1D+145	MB_1	13D+62-NONE-NONE-1D+145
b4.21_CGTCAAAAGAGTCGAC-1	CGTCAAAAGAGTCGACGCGTGTGAATTG	b4.21	CGTCAAAAGAGTCGAC	GCGTGTGAATTG	13D+62	NONE	NONE	1D+145	MB_1	13D+62-NONE-NONE-1D+145
b4.21_CTCGAGGTCTTCTCAA-1	CTCGAGGTCTTCTCAACACCGCGGCGGT	b4.21	CTCGAGGTCTTCTCAA	CACCGCGGCGGT	13D+62	NONE	NONE	1D+145	MB_1	13D+62-NONE-NONE-1D+145
b4.21_TACAACGTCGGTGTAT-1	TACAACGTCGGTGTATCTTGTTCTGAGT	b4.21	TACAACGTCGGTGTAT	CTTGTTCTGAGT	13D+62	NONE	NONE	1D+145	MB_1	13D+62-NONE-NONE-1D+145
b4.21_TCACGCTTCATTTGGG-1	TCACGCTTCATTTGGGGTACCGAGTCAC	b4.21	TCACGCTTCATTTGGG	GTACCGAGTCAC	13D+62	NONE	NONE	1D+145	MB_1	13D+62-NONE-NONE-1D+145
b4.21_TCAGTGATCCCTCATG-1	TCAGTGATCCCTCATGGCCAACAGGTTT	b4.21	TCAGTGATCCCTCATG	GCCAACAGGTTT	13D+62	NONE	NONE	1D+145	MB_1	13D+62-NONE-NONE-1D+145
b4.21_TGCGACGGTCGCGGTT-1	TGCGACGGTCGCGGTTGCCCCTCTCCGT	b4.21	TGCGACGGTCGCGGTT	GCCCCTCTCCGT	13D+62	NONE	NONE	1D+145	MB_1	13D+62-NONE-NONE-1D+145
b4.21_TTCCAATGTCAGATTC-1	TTCCAATGTCAGATTCGATACTGAGCTT	b4.21	TTCCAATGTCAGATTC	GATACTGAGCTT	13D+62	NONE	NONE	1D+145	MB_1	13D+62-NONE-NONE-1D+145
b4.21_GATTGGTTCCGACATA-1	GATTGGTTCCGACATACGCCCTTTGCAC	b4.21	GATTGGTTCCGACATA	CGCCCTTTGCAC	13D+62	NONE	NONE	1D+145	MB_2	13D+62-NONE-NONE-1D+145
b4.21_ATTGTTCGTACCTAAC-1	ATTGTTCGTACCTAACGCATGCTGTGCC	b4.21	ATTGTTCGTACCTAAC	GCATGCTGTGCC	13D+62	NONE	NONE	1D+145	MB_3	13D+62-NONE-NONE-1D+145
b4.21_GGCTTGGGTGTCACAT-1	GGCTTGGGTGTCACATAGCGAACGGAGT	b4.21	GGCTTGGGTGTCACAT	AGCGAACGGAGT	13D+62	NONE	NONE	1D+145	MB_3	13D+62-NONE-NONE-1D+145
b4.21_CAGGCCAGTAGGTCAG-1	CAGGCCAGTAGGTCAGGCGTCGGAAACT	b4.21	CAGGCCAGTAGGTCAG	GCGTCGGAAACT	13D+62	NONE	NONE	1D+145	MB_het	13D+62-NONE-NONE-1D+145
b4.21_TTTACGTAGAACGCGT-1	TTTACGTAGAACGCGTTTGACACAATGG	b4.21	TTTACGTAGAACGCGT	TTGACACAATGG	13D+62	NONE	NONE	1D+145	Neuron_2	13D+62-NONE-NONE-1D+145
b4.21_CGTGATAAGTGATGGC-1	CGTGATAAGTGATGGCATCGGTAAATGA	b4.21	CGTGATAAGTGATGGC	ATCGGTAAATGA	13D+62	NONE	NONE	1D+145	Neuron_cdh4+_roraa+	13D+62-NONE-NONE-1D+145
b4.21_TGTAACGGTGTCCCTT-1	TGTAACGGTGTCCCTTCTTTGTGCCTGT	b4.21	TGTAACGGTGTCCCTT	CTTTGTGCCTGT	13D+62	NONE	NONE	1D+145	Neuron_cdh4+_roraa+	13D+62-NONE-NONE-1D+145
b4.21_TTGGATGTCGAGAACG-1	TTGGATGTCGAGAACGTCACCATGGGGC	b4.21	TTGGATGTCGAGAACG	TCACCATGGGGC	13D+62	NONE	NONE	1D+145	Neuron_cdh4+_roraa+	13D+62-NONE-NONE-1D+145
b4.21_TTTATGCCAATGTCTG-1	TTTATGCCAATGTCTGGGGTCCCGTGGA	b4.21	TTTATGCCAATGTCTG	GGGTCCCGTGGA	13D+62	NONE	NONE	1D+145	Neuron_cdh4+_roraa+	13D+62-NONE-NONE-1D+145
b4.21_TCTACCGAGAGTGAAG-1	TCTACCGAGAGTGAAGGAAGACGGTGCG	b4.21	TCTACCGAGAGTGAAG	GAAGACGGTGCG	13D+62	NONE	NONE	1D+145	Oligodendrocyte_1	13D+62-NONE-NONE-1D+145
b4.21_CGGGTGTAGACTTCGT-1	CGGGTGTAGACTTCGTTTGACCCACGTG	b4.21	CGGGTGTAGACTTCGT	TTGACCCACGTG	13D+62	NONE	NONE	1D+145	OT_1	13D+62-NONE-NONE-1D+145
b4.21_GCGTTTCTCAGCGCGT-1	GCGTTTCTCAGCGCGTTAGGTAATAGGC	b4.21	GCGTTTCTCAGCGCGT	TAGGTAATAGGC	13D+62	NONE	NONE	1D+145	OT_1	13D+62-NONE-NONE-1D+145
b4.21_TCCATGCAGCGTCTCG-1	TCCATGCAGCGTCTCGTAGCGTACCGGG	b4.21	TCCATGCAGCGTCTCG	TAGCGTACCGGG	13D+62	NONE	NONE	1D+145	OT_1	13D+62-NONE-NONE-1D+145
b4.21_TGTAAGCAGTAATCCC-1	TGTAAGCAGTAATCCCAGCCGGTGGAAG	b4.21	TGTAAGCAGTAATCCC	AGCCGGTGGAAG	13D+62	NONE	NONE	1D+145	OT_1	13D+62-NONE-NONE-1D+145
b4.21_CCTTTGGAGTCTAGCT-1	CCTTTGGAGTCTAGCTTAGGGACTACGG	b4.21	CCTTTGGAGTCTAGCT	TAGGGACTACGG	13D+62	NONE	NONE	1D+145	OT_2	13D+62-NONE-NONE-1D+145
b4.21_CAGGGCTTCATCCTAT-1	CAGGGCTTCATCCTATGCTCGGTTGCTG	b4.21	CAGGGCTTCATCCTAT	GCTCGGTTGCTG	13D+62	NONE	NONE	1D+145	OT_3	13D+62-NONE-NONE-1D+145
b4.21_CACGTGGGTAGGTTTC-1	CACGTGGGTAGGTTTCTGAGACAGTGCT	b4.21	CACGTGGGTAGGTTTC	TGAGACAGTGCT	13D+62	NONE	NONE	1D+145	Pal_2	13D+62-NONE-NONE-1D+145
b4.21_TGCGACGGTGGACTGA-1	TGCGACGGTGGACTGATTCTCGGGGTCT	b4.21	TGCGACGGTGGACTGA	TTCTCGGGGTCT	13D+62	NONE	NONE	1D+145	Pal_4	13D+62-NONE-NONE-1D+145
b4.21_CTTTCGGTCTACTGCC-1	CTTTCGGTCTACTGCCTTGTTTGAGAGC	b4.21	CTTTCGGTCTACTGCC	TTGTTTGAGAGC	13D+62	NONE	NONE	1D+145	Neuron_grm2a+	13D+62-NONE-NONE-1D+145
b4.21_TCCCATGAGATTGAGT-1	TCCCATGAGATTGAGTCGGTATGGTACC	b4.21	TCCCATGAGATTGAGT	CGGTATGGTACC	13D+62	NONE	NONE	1D+145	POA_1	13D+62-NONE-NONE-1D+145
b4.21_CGCAGGTAGACTTCCA-1	CGCAGGTAGACTTCCACGCAGGCTGCAC	b4.21	CGCAGGTAGACTTCCA	CGCAGGCTGCAC	13D+62	NONE	NONE	1D+145	Prog_1	13D+62-NONE-NONE-1D+145
b4.21_CTCCGATGTTCTCTCG-1	CTCCGATGTTCTCTCGACAATATGTTCT	b4.21	CTCCGATGTTCTCTCG	ACAATATGTTCT	13D+62	NONE	NONE	1D+145	Prog_1	13D+62-NONE-NONE-1D+145
b4.21_GCACGGTGTTCGGTAT-1	GCACGGTGTTCGGTATGACGTGCTCAGT	b4.21	GCACGGTGTTCGGTAT	GACGTGCTCAGT	13D+62	NONE	NONE	1D+145	Prog_1	13D+62-NONE-NONE-1D+145
b4.21_TACCTCGAGCGTGTCC-1	TACCTCGAGCGTGTCCCGACTTGAGCGG	b4.21	TACCTCGAGCGTGTCC	CGACTTGAGCGG	13D+62	NONE	NONE	1D+145	Prog_1	13D+62-NONE-NONE-1D+145
b4.21_TCGGATAGTCCTGGTG-1	TCGGATAGTCCTGGTGGTTACTTTGAGT	b4.21	TCGGATAGTCCTGGTG	GTTACTTTGAGT	13D+62	NONE	NONE	1D+145	Prog_1	13D+62-NONE-NONE-1D+145
b4.21_TGATGGTCACTGAGTT-1	TGATGGTCACTGAGTTCGGCCTGGTTCG	b4.21	TGATGGTCACTGAGTT	CGGCCTGGTTCG	13D+62	NONE	NONE	1D+145	Prog_1	13D+62-NONE-NONE-1D+145
b4.21_TGATTTCAGTGCAGGT-1	TGATTTCAGTGCAGGTCAGCCGTCTCGA	b4.21	TGATTTCAGTGCAGGT	CAGCCGTCTCGA	13D+62	NONE	NONE	1D+145	Prog_1	13D+62-NONE-NONE-1D+145
b4.21_AACAAAGGTGTTTCTT-1	AACAAAGGTGTTTCTTCCGGCCTCTATG	b4.21	AACAAAGGTGTTTCTT	CCGGCCTCTATG	13D+62	NONE	NONE	1D+145	Prog_2	13D+62-NONE-NONE-1D+145
b4.21_ATATCCTAGCCGATAG-1	ATATCCTAGCCGATAGCTCTCGCCCAGT	b4.21	ATATCCTAGCCGATAG	CTCTCGCCCAGT	13D+62	NONE	NONE	1D+145	Prog_2	13D+62-NONE-NONE-1D+145
b4.21_CAGTGCGAGAAATGGG-1	CAGTGCGAGAAATGGGACCCGGCCTGTC	b4.21	CAGTGCGAGAAATGGG	ACCCGGCCTGTC	13D+62	NONE	NONE	1D+145	Prog_2	13D+62-NONE-NONE-1D+145
b4.21_CTGAGCGGTCATCGGC-1	CTGAGCGGTCATCGGCCCTCCGTGTCAT	b4.21	CTGAGCGGTCATCGGC	CCTCCGTGTCAT	13D+62	NONE	NONE	1D+145	Prog_2	13D+62-NONE-NONE-1D+145
b4.21_GGCGTCAGTCTTGGTA-1	GGCGTCAGTCTTGGTATGGGGGCATCTT	b4.21	GGCGTCAGTCTTGGTA	TGGGGGCATCTT	13D+62	NONE	NONE	1D+145	Prog_2	13D+62-NONE-NONE-1D+145
b4.21_TGCGGCAAGAGGCTGT-1	TGCGGCAAGAGGCTGTTCTTCGCGCACA	b4.21	TGCGGCAAGAGGCTGT	TCTTCGCGCACA	13D+62	NONE	NONE	1D+145	Prog_2	13D+62-NONE-NONE-1D+145
b4.21_TGCGGCAGTCTCAGAT-1	TGCGGCAGTCTCAGATCAAACGAACGTC	b4.21	TGCGGCAGTCTCAGAT	CAAACGAACGTC	13D+62	NONE	NONE	1D+145	Prog_2	13D+62-NONE-NONE-1D+145
b4.21_TTCACGCGTAGCACGA-1	TTCACGCGTAGCACGAGCGTTATCCGGT	b4.21	TTCACGCGTAGCACGA	GCGTTATCCGGT	13D+62	NONE	NONE	1D+145	Prog_2	13D+62-NONE-NONE-1D+145
b4.21_AAGGTAAGTCGTGCCA-1	AAGGTAAGTCGTGCCACATCCGTCGGTG	b4.21	AAGGTAAGTCGTGCCA	CATCCGTCGGTG	13D+62	NONE	NONE	1D+145	Prog_3	13D+62-NONE-NONE-1D+145
b4.21_ACGATGTAGGTGATCG-1	ACGATGTAGGTGATCGGCGGCTGTGGTG	b4.21	ACGATGTAGGTGATCG	GCGGCTGTGGTG	13D+62	NONE	NONE	1D+145	Prog_3	13D+62-NONE-NONE-1D+145
b4.21_AGGAAATCATCCGGTG-1	AGGAAATCATCCGGTGACTCTGGTAGAG	b4.21	AGGAAATCATCCGGTG	ACTCTGGTAGAG	13D+62	NONE	NONE	1D+145	Prog_3	13D+62-NONE-NONE-1D+145
b4.21_GATGATCTCGGACAAG-1	GATGATCTCGGACAAGCGGGCACCTCTC	b4.21	GATGATCTCGGACAAG	CGGGCACCTCTC	13D+62	NONE	NONE	1D+145	Prog_3	13D+62-NONE-NONE-1D+145
b4.21_GGAAGTGAGAGGTCGT-1	GGAAGTGAGAGGTCGTGACGTCTGGGGC	b4.21	GGAAGTGAGAGGTCGT	GACGTCTGGGGC	13D+62	NONE	NONE	1D+145	Prog_3	13D+62-NONE-NONE-1D+145
b4.21_TACAGGTTCTCACCCA-1	TACAGGTTCTCACCCACTTCCTACAAGT	b4.21	TACAGGTTCTCACCCA	CTTCCTACAAGT	13D+62	NONE	NONE	1D+145	Prog_3	13D+62-NONE-NONE-1D+145
b4.21_TGCGGCATCGGTCTGG-1	TGCGGCATCGGTCTGGTGGAGTCAGGGA	b4.21	TGCGGCATCGGTCTGG	TGGAGTCAGGGA	13D+62	NONE	NONE	1D+145	Prog_3	13D+62-NONE-NONE-1D+145
b4.21_TGTGAGTCATGCCGGT-1	TGTGAGTCATGCCGGTACTTGGGATTGG	b4.21	TGTGAGTCATGCCGGT	ACTTGGGATTGG	13D+62	NONE	NONE	1D+145	Prog_3	13D+62-NONE-NONE-1D+145
b4.21_TTCGATTAGCATCCCG-1	TTCGATTAGCATCCCGTTAATTCGGCCG	b4.21	TTCGATTAGCATCCCG	TTAATTCGGCCG	13D+62	NONE	NONE	1D+145	Prog_3	13D+62-NONE-NONE-1D+145
b4.21_CTTAGGATCTATCGGA-1	CTTAGGATCTATCGGACGGTGCCTGTGA	b4.21	CTTAGGATCTATCGGA	CGGTGCCTGTGA	13D+62	NONE	NONE	1D+145	Prog/Diff	13D+62-NONE-NONE-1D+145
b4.21_CGCGTGATCGCGTAGC-1	CGCGTGATCGCGTAGCTTCCAGTGCACT	b4.21	CGCGTGATCGCGTAGC	TTCCAGTGCACT	13D+62	NONE	NONE	1D+145	PurN_1	13D+62-NONE-NONE-1D+145
b4.21_GGAATGGGTTGGCCTG-1	GGAATGGGTTGGCCTGTCGTTGCTGAAT	b4.21	GGAATGGGTTGGCCTG	TCGTTGCTGAAT	13D+62	NONE	NONE	1D+145	PurN_5	13D+62-NONE-NONE-1D+145
b4.21_ATGTCTTTCGTTCCCA-1	ATGTCTTTCGTTCCCACGCCCCTTAGTG	b4.21	ATGTCTTTCGTTCCCA	CGCCCCTTAGTG	13D+62	NONE	NONE	1D+145	RG_4	13D+62-NONE-NONE-1D+145
b4.21_ACGTCCTGTGATAGTA-1	ACGTCCTGTGATAGTAGGTTCATGCTGC	b4.21	ACGTCCTGTGATAGTA	GGTTCATGCTGC	13D+62	NONE	NONE	1D+145	SubPal_1	13D+62-NONE-NONE-1D+145
b4.21_TGAGCGCGTGGCGCTT-1	TGAGCGCGTGGCGCTTTTCTTGGGTAAC	b4.21	TGAGCGCGTGGCGCTT	TTCTTGGGTAAC	13D+62	NONE	NONE	1D+145	SubPal_3	13D+62-NONE-NONE-1D+145
b4.21_GGGCTCAAGAGGTTAT-1	GGGCTCAAGAGGTTATGGTAGTGATGAT	b4.21	GGGCTCAAGAGGTTAT	GGTAGTGATGAT	13D+62	NONE	NONE	1D+145	TL_1	13D+62-NONE-NONE-1D+145
b4.21_AGATAGAGTCGTATTG-1	AGATAGAGTCGTATTGTGCGGGGGAAGG	b4.21	AGATAGAGTCGTATTG	TGCGGGGGAAGG	13D+62	NONE	NONE	1D+145	URL_1	13D+62-NONE-NONE-1D+145
b4.21_GGGCTCATCATCGGGC-1	GGGCTCATCATCGGGCAGCCACAGTTGC	b4.21	GGGCTCATCATCGGGC	AGCCACAGTTGC	13D+62	NONE	NONE	1D+145	URL_1	13D+62-NONE-NONE-1D+145
b4.21_TACTTGTTCGTCTACC-1	TACTTGTTCGTCTACCTAGGCATGCGGG	b4.21	TACTTGTTCGTCTACC	TAGGCATGCGGG	13D+62	NONE	NONE	1D+145	URL_1	13D+62-NONE-NONE-1D+145
b4.21_TATTTCGAGCACTCCG-1	TATTTCGAGCACTCCGTGGACACACTAT	b4.21	TATTTCGAGCACTCCG	TGGACACACTAT	13D+62	NONE	NONE	1D+145	URL_1	13D+62-NONE-NONE-1D+145
b4.21_TCAGCAACAGCAATTC-1	TCAGCAACAGCAATTCGGAGTCCTCGGC	b4.21	TCAGCAACAGCAATTC	GGAGTCCTCGGC	13D+62	NONE	NONE	1D+145	URL_1	13D+62-NONE-NONE-1D+145
b4.21_CGTAAGTGTATGAAGT-1	CGTAAGTGTATGAAGTTCATTTTTGCCG	b4.21	CGTAAGTGTATGAAGT	TCATTTTTGCCG	13D+62	NONE	NONE	1D+145	URL_2	13D+62-NONE-NONE-1D+145
b2_TCCCACAAGTTCATGC-1	TCCCACAAGTTCATGCGTCCGCCGTCCT	b2	TCCCACAAGTTCATGC	GTCCGCCGTCCT	13D+65	97D+80	97D+80	97D+80	OT_2	13D+65-97D+80-97D+80-97D+80
b1_TCGGATAAGTTCATGC-1	TCGGATAAGTTCATGCTCATTTGGTATA	b1	TCGGATAAGTTCATGC	TCATTTGGTATA	141D+21	141D+21	141D+21	141D+21	Hyp_3	141D+21-141D+21-141D+21-141D+21
b1_TGCTTGCCAGTAGGAC-1	TGCTTGCCAGTAGGACATCCGAAAGTTG	b1	TGCTTGCCAGTAGGAC	ATCCGAAAGTTG	141D+21	141D+21	141D+21	141D+21	MB_1	141D+21-141D+21-141D+21-141D+21
b4.22_CAACGATCATTGTACG-1	CAACGATCATTGTACGGCAAATGGCGCT	b4.22	CAACGATCATTGTACG	GCAAATGGCGCT	141D+22	141D+22	141D+22	141D+22	MB_1	141D+22-141D+22-141D+22-141D+22
b2_TACGGGCGTACATTGC-1	TACGGGCGTACATTGCGAAACAGCGTCC	b2	TACGGGCGTACATTGC	GAAACAGCGTCC	143D+25	143D+25	143D+25	143D+25	GC_6	143D+25-143D+25-143D+25-143D+25
b4.22_TCTGTCGAGAGGTATT-1	TCTGTCGAGAGGTATTAACCAGCAGCGT	b4.22	TCTGTCGAGAGGTATT	AACCAGCAGCGT	143D+34	143D+34	143D+34	143D+34	Microglia	143D+34-143D+34-143D+34-143D+34
b2_CGTCCATAGGCGAACT-1	CGTCCATAGGCGAACTTGTGGGCTGAGG	b2	CGTCCATAGGCGAACT	TGTGGGCTGAGG	145D+20	145D+20	145D+20	145D+20	MB_1	145D+20-145D+20-145D+20-145D+20
b2_CTAGGTAGTCGCGGTT-1	CTAGGTAGTCGCGGTTTGGGCTAAAATG	b2	CTAGGTAGTCGCGGTT	TGGGCTAAAATG	145D+20	145D+20	145D+20	145D+20	MB_1	145D+20-145D+20-145D+20-145D+20
b2_ATTCTTGAGAGTTGAT-1	ATTCTTGAGAGTTGATTGCGCTAACGCC	b2	ATTCTTGAGAGTTGAT	TGCGCTAACGCC	146D+19	146D+19	146D+19	146D+19	Prog_3	146D+19-146D+19-146D+19-146D+19
b4.22_CCACAAAAGCCTGTGC-1	CCACAAAAGCCTGTGCCCTGCCTCGACT	b4.22	CCACAAAAGCCTGTGC	CCTGCCTCGACT	146D+20	146D+20	146D+20	146D+20	Pal_2	146D+20-146D+20-146D+20-146D+20
b4.22_GGTGGCTCACTGGCGT-1	GGTGGCTCACTGGCGTTAACGGTCTTTT	b4.22	GGTGGCTCACTGGCGT	TAACGGTCTTTT	146D+31	146D+31	146D+31	146D+31	Di_2	146D+31-146D+31-146D+31-146D+31
b4.22_GACACGCGTTTGTTGG-1	GACACGCGTTTGTTGGGACTTAGACTCC	b4.22	GACACGCGTTTGTTGG	GACTTAGACTCC	146D+31	146D+31	146D+31	146D+31	GC_1	146D+31-146D+31-146D+31-146D+31
b4.22_CTCCCTCTCTAAGCGT-1	CTCCCTCTCTAAGCGTCGGCTTCAGCAG	b4.22	CTCCCTCTCTAAGCGT	CGGCTTCAGCAG	146D+31	146D+31	146D+31	146D+31	GC_3	146D+31-146D+31-146D+31-146D+31
b4.22_GACTCAAGTACTGCCG-1	GACTCAAGTACTGCCGGTCCTGGGCGTC	b4.22	GACTCAAGTACTGCCG	GTCCTGGGCGTC	146D+31	146D+31	146D+31	146D+31	GC_3	146D+31-146D+31-146D+31-146D+31
b4.22_TTCCGTGGTGTATACC-1	TTCCGTGGTGTATACCTATGTTGCATCG	b4.22	TTCCGTGGTGTATACC	TATGTTGCATCG	146D+31	146D+31	146D+31	146D+31	GC_3	146D+31-146D+31-146D+31-146D+31
b4.22_TATCGCCTCAAAGACA-1	TATCGCCTCAAAGACACATTATGATCGT	b4.22	TATCGCCTCAAAGACA	CATTATGATCGT	146D+31	146D+31	146D+31	146D+31	GC_4	146D+31-146D+31-146D+31-146D+31
b4.22_TCTACCGTCGTTGTTT-1	TCTACCGTCGTTGTTTCCGGTTATAATC	b4.22	TCTACCGTCGTTGTTT	CCGGTTATAATC	146D+31	146D+31	146D+31	146D+31	GC_4	146D+31-146D+31-146D+31-146D+31
b4.22_CTCAATTCAGTAACAA-1	CTCAATTCAGTAACAATCGCTCCCGTAC	b4.22	CTCAATTCAGTAACAA	TCGCTCCCGTAC	146D+31	146D+31	146D+31	146D+31	Hyp_1	146D+31-146D+31-146D+31-146D+31
b4.22_TTCCTCTAGGTAGATT-1	TTCCTCTAGGTAGATTCGTTTTTGTGGC	b4.22	TTCCTCTAGGTAGATT	CGTTTTTGTGGC	146D+31	146D+31	146D+31	146D+31	Hyp_1	146D+31-146D+31-146D+31-146D+31
b4.22_TAGACTGGTTTAAGGA-1	TAGACTGGTTTAAGGATCGAGGACTCGG	b4.22	TAGACTGGTTTAAGGA	TCGAGGACTCGG	146D+31	146D+31	146D+31	146D+31	Hyp_2	146D+31-146D+31-146D+31-146D+31
b4.22_TTCCTAAGTTTGCCGG-1	TTCCTAAGTTTGCCGGAGCATATTGGCT	b4.22	TTCCTAAGTTTGCCGG	AGCATATTGGCT	146D+31	146D+31	146D+31	146D+31	Hyp_2	146D+31-146D+31-146D+31-146D+31
b4.22_CCTCATGTCAACTGAC-1	CCTCATGTCAACTGACAGTCGTCGCCGC	b4.22	CCTCATGTCAACTGAC	AGTCGTCGCCGC	146D+31	146D+31	146D+31	146D+31	SubPal_8	146D+31-146D+31-146D+31-146D+31
b4.22_CATTTCATCCACTGGG-1	CATTTCATCCACTGGGCCTCCCGTCTCG	b4.22	CATTTCATCCACTGGG	CCTCCCGTCTCG	146D+31	146D+31	146D+31	146D+31	MB_1	146D+31-146D+31-146D+31-146D+31
b4.22_CGTTGGGGTCCTGTCT-1	CGTTGGGGTCCTGTCTCACTCATGGTTC	b4.22	CGTTGGGGTCCTGTCT	CACTCATGGTTC	146D+31	146D+31	146D+31	146D+31	MB_1	146D+31-146D+31-146D+31-146D+31
b4.22_CTACAGAGTTGAGAGC-1	CTACAGAGTTGAGAGCGGTCCTCGTGGT	b4.22	CTACAGAGTTGAGAGC	GGTCCTCGTGGT	146D+31	146D+31	146D+31	146D+31	MB_1	146D+31-146D+31-146D+31-146D+31
b4.22_GAAACCTCAGCAATTC-1	GAAACCTCAGCAATTCTCGCCATTAGTA	b4.22	GAAACCTCAGCAATTC	TCGCCATTAGTA	146D+31	146D+31	146D+31	146D+31	MB_1	146D+31-146D+31-146D+31-146D+31
b4.22_ATTCACTGTAGTTAGA-1	ATTCACTGTAGTTAGAGGCGCATGCCGC	b4.22	ATTCACTGTAGTTAGA	GGCGCATGCCGC	146D+31	146D+31	146D+31	146D+31	MB_2	146D+31-146D+31-146D+31-146D+31
b4.22_ATTCACTAGTTGTAAG-1	ATTCACTAGTTGTAAGTCAATGCCTGTG	b4.22	ATTCACTAGTTGTAAG	TCAATGCCTGTG	146D+31	146D+31	146D+31	146D+31	Neuron_2	146D+31-146D+31-146D+31-146D+31
b4.22_AAGTCGTAGGATCACG-1	AAGTCGTAGGATCACGCCTCGGTAAAGT	b4.22	AAGTCGTAGGATCACG	CCTCGGTAAAGT	146D+31	146D+31	146D+31	146D+31	OPC	146D+31-146D+31-146D+31-146D+31
b4.22_ATGATCGTCGGTCAGC-1	ATGATCGTCGGTCAGCCAATATTCGTAG	b4.22	ATGATCGTCGGTCAGC	CAATATTCGTAG	146D+31	146D+31	146D+31	146D+31	OT_2	146D+31-146D+31-146D+31-146D+31
b4.22_CACGAATCAAGCGCAA-1	CACGAATCAAGCGCAAACACTTCGGGCT	b4.22	CACGAATCAAGCGCAA	ACACTTCGGGCT	146D+31	146D+31	146D+31	146D+31	OT_4	146D+31-146D+31-146D+31-146D+31
b4.22_GTTCTATCACAGCATT-1	GTTCTATCACAGCATTAGGGCTTCCATT	b4.22	GTTCTATCACAGCATT	AGGGCTTCCATT	146D+31	146D+31	146D+31	146D+31	Pal_3	146D+31-146D+31-146D+31-146D+31
b4.22_CAATACGCACTCACTC-1	CAATACGCACTCACTCCCGTCCTTACAT	b4.22	CAATACGCACTCACTC	CCGTCCTTACAT	146D+31	146D+31	146D+31	146D+31	Pal_4	146D+31-146D+31-146D+31-146D+31
b4.22_ATCATTCGTGTACATC-1	ATCATTCGTGTACATCGGCACGAGCTGC	b4.22	ATCATTCGTGTACATC	GGCACGAGCTGC	146D+31	146D+31	146D+31	146D+31	POA_1	146D+31-146D+31-146D+31-146D+31
b4.22_GATCGTACACATCCCT-1	GATCGTACACATCCCTAGACCAGCTGCC	b4.22	GATCGTACACATCCCT	AGACCAGCTGCC	146D+31	146D+31	146D+31	146D+31	POA_1	146D+31-146D+31-146D+31-146D+31
b4.22_AATGCCAAGAATCTAG-1	AATGCCAAGAATCTAGCCTACCAGTGGA	b4.22	AATGCCAAGAATCTAG	CCTACCAGTGGA	146D+31	146D+31	146D+31	146D+31	Prog_1	146D+31-146D+31-146D+31-146D+31
b4.22_CCTTTGGCAGATCCTA-1	CCTTTGGCAGATCCTACTTACGCCTCGT	b4.22	CCTTTGGCAGATCCTA	CTTACGCCTCGT	146D+31	146D+31	146D+31	146D+31	Prog_1	146D+31-146D+31-146D+31-146D+31
b4.22_CTCCTCCAGATCCAAA-1	CTCCTCCAGATCCAAACGGACAGCCGAG	b4.22	CTCCTCCAGATCCAAA	CGGACAGCCGAG	146D+31	146D+31	146D+31	146D+31	Prog_1	146D+31-146D+31-146D+31-146D+31
b4.22_CTCTCGACAGCTTTCC-1	CTCTCGACAGCTTTCCGCTAAGGCGCTC	b4.22	CTCTCGACAGCTTTCC	GCTAAGGCGCTC	146D+31	146D+31	146D+31	146D+31	Prog_1	146D+31-146D+31-146D+31-146D+31
b4.22_TCCTAATGTGAAGCGT-1	TCCTAATGTGAAGCGTATAGACTACTCG	b4.22	TCCTAATGTGAAGCGT	ATAGACTACTCG	146D+31	146D+31	146D+31	146D+31	Prog_1	146D+31-146D+31-146D+31-146D+31
b4.22_ATTCCTACAGGCCTGT-1	ATTCCTACAGGCCTGTTTAGTCCGTCTT	b4.22	ATTCCTACAGGCCTGT	TTAGTCCGTCTT	146D+31	146D+31	146D+31	146D+31	Prog_2	146D+31-146D+31-146D+31-146D+31
b4.22_TCACAAGAGTCTGCGC-1	TCACAAGAGTCTGCGCTTATGAGGACTC	b4.22	TCACAAGAGTCTGCGC	TTATGAGGACTC	146D+31	146D+31	146D+31	146D+31	Prog_2	146D+31-146D+31-146D+31-146D+31
b4.22_TCACATTTCATGCAGT-1	TCACATTTCATGCAGTACGGCCCCAGCG	b4.22	TCACATTTCATGCAGT	ACGGCCCCAGCG	146D+31	146D+31	146D+31	146D+31	Prog_2	146D+31-146D+31-146D+31-146D+31
b4.22_ACGTCCTAGAAATTCG-1	ACGTCCTAGAAATTCGATCGCTCCCGGC	b4.22	ACGTCCTAGAAATTCG	ATCGCTCCCGGC	146D+31	146D+31	146D+31	146D+31	Prog_3	146D+31-146D+31-146D+31-146D+31
b4.22_ACTCCCATCGTCTACC-1	ACTCCCATCGTCTACCGGACTTTGTAGG	b4.22	ACTCCCATCGTCTACC	GGACTTTGTAGG	146D+31	146D+31	146D+31	146D+31	Prog_3	146D+31-146D+31-146D+31-146D+31
b4.22_CACAACAAGATTCGAA-1	CACAACAAGATTCGAAGGTCTTCTGACC	b4.22	CACAACAAGATTCGAA	GGTCTTCTGACC	146D+31	146D+31	146D+31	146D+31	Prog_3	146D+31-146D+31-146D+31-146D+31
b4.22_GTGTGATTCCATCTGC-1	GTGTGATTCCATCTGCGTCTGAGCGTTT	b4.22	GTGTGATTCCATCTGC	GTCTGAGCGTTT	146D+31	146D+31	146D+31	146D+31	Prog_3	146D+31-146D+31-146D+31-146D+31
b4.22_ACCAAACAGGTCTTTG-1	ACCAAACAGGTCTTTGGTCCGCCCATGG	b4.22	ACCAAACAGGTCTTTG	GTCCGCCCATGG	146D+31	146D+31	146D+31	146D+31	RG_1	146D+31-146D+31-146D+31-146D+31
b4.22_AAAGAACTCGTGAGAG-1	AAAGAACTCGTGAGAGAATTTAATTGCC	b4.22	AAAGAACTCGTGAGAG	AATTTAATTGCC	146D+31	146D+31	146D+31	146D+31	RG_2	146D+31-146D+31-146D+31-146D+31
b4.22_GCACGTGAGCGCCGTT-1	GCACGTGAGCGCCGTTCTACTGGACTGA	b4.22	GCACGTGAGCGCCGTT	CTACTGGACTGA	146D+31	146D+31	146D+31	146D+31	TL_1	146D+31-146D+31-146D+31-146D+31
b4.22_ACACAGTAGGCTGGAT-1	ACACAGTAGGCTGGATCGAAGACTCTTT	b4.22	ACACAGTAGGCTGGAT	CGAAGACTCTTT	146D+31	146D+31	146D+31	146D+31	TL_2	146D+31-146D+31-146D+31-146D+31
b1_CAGCCAGGTGGTCTCG-1	CAGCCAGGTGGTCTCGAATGGCTCGCGT	b1	CAGCCAGGTGGTCTCG	AATGGCTCGCGT	147D+24	147D+24	147D+24	147D+24	GC_8	147D+24-147D+24-147D+24-147D+24
b4.22_ATGTCCCCACAATCTG-1	ATGTCCCCACAATCTGTCTCGTTGGCCC	b4.22	ATGTCCCCACAATCTG	TCTCGTTGGCCC	148D+20	148D+20	148D+20	148D+20	TL_1	148D+20-148D+20-148D+20-148D+20
b2_GTCATTTAGGTCTGGA-1	GTCATTTAGGTCTGGAACAAGCATCCGG	b2	GTCATTTAGGTCTGGA	ACAAGCATCCGG	148D+21	148D+21	148D+21	148D+21	Ependymal_2	148D+21-148D+21-148D+21-148D+21
b4.21_TTCTCTCAGGAGTACC-1	TTCTCTCAGGAGTACCATTCAAGTAAAG	b4.21	TTCTCTCAGGAGTACC	ATTCAAGTAAAG	148D+26	148D+26	148D+26	148D+26	Neuron_zeb2a+	148D+26-148D+26-148D+26-148D+26
b2_ATTCCATTCCATGCAA-1	ATTCCATTCCATGCAACACAGATTTCAC	b2	ATTCCATTCCATGCAA	CACAGATTTCAC	14D+64	55D+81	55D+81	38D+139	GC_5	14D+64-55D+81-55D+81-38D+139
b1_CTGTGAAGTAGACAAT-1	CTGTGAAGTAGACAATACATCCTAGAGT	b1	CTGTGAAGTAGACAAT	ACATCCTAGAGT	14D+67	90D+83	90D+83	90D+83	Hyp_1	14D+67-90D+83-90D+83-90D+83
b2_ATTCTTGAGAAATTGC-1	ATTCTTGAGAAATTGCCCTAATCGCCCC	b2	ATTCTTGAGAAATTGC	CCTAATCGCCCC	150D+21	150D+21	150D+21	150D+21	DHab_3	150D+21-150D+21-150D+21-150D+21
b2_GCGAGAAGTCCACAGC-1	GCGAGAAGTCCACAGCAATGACCAACCA	b2	GCGAGAAGTCCACAGC	AATGACCAACCA	150D+21	150D+21	150D+21	150D+21	Endothelial_1	150D+21-150D+21-150D+21-150D+21
b2_CCTCCTCTCCCGAGAC-1	CCTCCTCTCCCGAGACGACCCCGGCCCA	b2	CCTCCTCTCCCGAGAC	GACCCCGGCCCA	150D+21	150D+21	150D+21	150D+21	GC_1	150D+21-150D+21-150D+21-150D+21
b2_TCATGCCCAGATACTC-1	TCATGCCCAGATACTCTGTCCACATGAC	b2	TCATGCCCAGATACTC	TGTCCACATGAC	150D+21	150D+21	150D+21	150D+21	GC_6	150D+21-150D+21-150D+21-150D+21
b2_TCATCATTCTTGTTAC-1	TCATCATTCTTGTTACAAAAGAAGAGAG	b2	TCATCATTCTTGTTAC	AAAAGAAGAGAG	150D+21	150D+21	150D+21	150D+21	MB_3	150D+21-150D+21-150D+21-150D+21
b2_AACCTTTTCGTCTAAG-1	AACCTTTTCGTCTAAGGCGTGCTGGGTA	b2	AACCTTTTCGTCTAAG	GCGTGCTGGGTA	150D+21	150D+21	150D+21	150D+21	Neuron_mef2cb+	150D+21-150D+21-150D+21-150D+21
b2_TGAACGTGTTGCGTAT-1	TGAACGTGTTGCGTATTACCTTGACGAA	b2	TGAACGTGTTGCGTAT	TACCTTGACGAA	150D+21	150D+21	150D+21	150D+21	OT_3	150D+21-150D+21-150D+21-150D+21
b2_ACGTTCCGTAGTCGTT-1	ACGTTCCGTAGTCGTTTGCCGGATTTGC	b2	ACGTTCCGTAGTCGTT	TGCCGGATTTGC	150D+21	150D+21	150D+21	150D+21	Pal_5	150D+21-150D+21-150D+21-150D+21
b2_TAATCTCAGCACCGAA-1	TAATCTCAGCACCGAAAACCGGACTGTC	b2	TAATCTCAGCACCGAA	AACCGGACTGTC	150D+21	150D+21	150D+21	150D+21	Pericytes	150D+21-150D+21-150D+21-150D+21
b2_TTCATGTCACGCGGTT-1	TTCATGTCACGCGGTTTTATTTTGTTTG	b2	TTCATGTCACGCGGTT	TTATTTTGTTTG	150D+21	150D+21	150D+21	150D+21	Prog_1	150D+21-150D+21-150D+21-150D+21
b2_TGCGGCATCACCCTTG-1	TGCGGCATCACCCTTGTTCCGTCACTTT	b2	TGCGGCATCACCCTTG	TTCCGTCACTTT	150D+21	150D+21	150D+21	150D+21	Prog_2	150D+21-150D+21-150D+21-150D+21
b2_GTGGAAGGTCCAAAGG-1	GTGGAAGGTCCAAAGGACCTGCCCAACC	b2	GTGGAAGGTCCAAAGG	ACCTGCCCAACC	150D+21	150D+21	150D+21	150D+21	Prog/Diff	150D+21-150D+21-150D+21-150D+21
b1_TCCCACAGTCCTGTCT-1	TCCCACAGTCCTGTCTCCCCTTTTCTCA	b1	TCCCACAGTCCTGTCT	CCCCTTTTCTCA	153D+21	153D+21	153D+21	153D+21	Prog_3	153D+21-153D+21-153D+21-153D+21
b1_TTGCATTGTTTCACAG-1	TTGCATTGTTTCACAGCGTACGACGGCA	b1	TTGCATTGTTTCACAG	CGTACGACGGCA	153D+21	153D+21	153D+21	153D+21	Prog_3	153D+21-153D+21-153D+21-153D+21
b2_GTCCTCATCGCTCTCA-1	GTCCTCATCGCTCTCACCCGTATGTACC	b2	GTCCTCATCGCTCTCA	CCCGTATGTACC	153D+21	153D+21	153D+21	153D+21	GC_2	153D+21-153D+21-153D+21-153D+21
b2_ATCGGATGTCCCACGA-1	ATCGGATGTCCCACGATAAGATTGTTCA	b2	ATCGGATGTCCCACGA	TAAGATTGTTCA	153D+21	153D+21	153D+21	153D+21	Hyp_6	153D+21-153D+21-153D+21-153D+21
b2_CCTCATGGTTTGTTCT-1	CCTCATGGTTTGTTCTTATTTGTGTGGA	b2	CCTCATGGTTTGTTCT	TATTTGTGTGGA	153D+21	153D+21	153D+21	153D+21	Pal_5	153D+21-153D+21-153D+21-153D+21
b2_ATGGGTTCAAATACAG-1	ATGGGTTCAAATACAGAAGTCGCCCCTG	b2	ATGGGTTCAAATACAG	AAGTCGCCCCTG	153D+21	153D+21	153D+21	153D+21	Pal_6	153D+21-153D+21-153D+21-153D+21
b2_TTACGTTCAACCCTCT-1	TTACGTTCAACCCTCTATGCTTCCCGTA	b2	TTACGTTCAACCCTCT	ATGCTTCCCGTA	153D+21	153D+21	153D+21	153D+21	Prog_2	153D+21-153D+21-153D+21-153D+21
b2_GTAATCGAGCCGTTGC-1	GTAATCGAGCCGTTGCAAAAGTTGCCCC	b2	GTAATCGAGCCGTTGC	AAAAGTTGCCCC	153D+21	153D+21	153D+21	153D+21	RG_1	153D+21-153D+21-153D+21-153D+21
b4.22_GGAGATGCAGCTACTA-1	GGAGATGCAGCTACTACATCCTTTTCAA	b4.22	GGAGATGCAGCTACTA	CATCCTTTTCAA	153D+21	153D+21	153D+21	153D+21	OT_3	153D+21-153D+21-153D+21-153D+21
b4.22_ATCCTATGTACGGCAA-1	ATCCTATGTACGGCAAAGCGGATATAGC	b4.22	ATCCTATGTACGGCAA	AGCGGATATAGC	155D+22	155D+22	155D+22	155D+22	Prog_2	155D+22-155D+22-155D+22-155D+22
b4.22_ATACCGATCCCAATAG-1	ATACCGATCCCAATAGGGCTGCCGCGCG	b4.22	ATACCGATCCCAATAG	GGCTGCCGCGCG	156D+20	156D+20	156D+20	156D+20	MB_1	156D+20-156D+20-156D+20-156D+20
b2_ATCGTGAGTAACTTCG-1	ATCGTGAGTAACTTCGGACATCCAGCTC	b2	ATCGTGAGTAACTTCG	GACATCCAGCTC	157D+32	157D+32	157D+32	157D+32	HB_1	157D+32-157D+32-157D+32-157D+32
b2_CGCATAACAGGCACTC-1	CGCATAACAGGCACTCTAAGGCCTTGCG	b2	CGCATAACAGGCACTC	TAAGGCCTTGCG	157D+32	157D+32	157D+32	157D+32	OT_4	157D+32-157D+32-157D+32-157D+32
b4.21_GAGGCAATCGTTCATT-1	GAGGCAATCGTTCATTTCCGGTAAGGTC	b4.21	GAGGCAATCGTTCATT	TCCGGTAAGGTC	158D+24	158D+24	158D+24	158D+24	Prog_1	158D+24-158D+24-158D+24-158D+24
b4.21_CGTTAGAGTACCTAGT-1	CGTTAGAGTACCTAGTCGGGTTGTCTTG	b4.21	CGTTAGAGTACCTAGT	CGGGTTGTCTTG	161D+20	161D+20	161D+20	161D+20	Prog_3	161D+20-161D+20-161D+20-161D+20
b4.22_ATACCTTGTACCCGAC-1	ATACCTTGTACCCGACATTACCTCTTCC	b4.22	ATACCTTGTACCCGAC	ATTACCTCTTCC	162D+20	162D+20	162D+20	162D+20	URL_1	162D+20-162D+20-162D+20-162D+20
b1_ATCGGCGTCCAATCTT-1	ATCGGCGTCCAATCTTCGCATCTTAGCG	b1	ATCGGCGTCCAATCTT	CGCATCTTAGCG	162D+21	162D+21	162D+21	162D+21	Prog_1	162D+21-162D+21-162D+21-162D+21
b1_GCCTGTTAGGACAGCT-1	GCCTGTTAGGACAGCTCACAGCAGGGGA	b1	GCCTGTTAGGACAGCT	CACAGCAGGGGA	162D+21	162D+21	162D+21	162D+21	Prog_2	162D+21-162D+21-162D+21-162D+21
b1_TGCTTGCTCGTAGCTA-1	TGCTTGCTCGTAGCTAAAAGGATTTGAT	b1	TGCTTGCTCGTAGCTA	AAAGGATTTGAT	162D+21	162D+21	162D+21	162D+21	Prog_3	162D+21-162D+21-162D+21-162D+21
b1_TTGCTGCAGCCGGATA-1	TTGCTGCAGCCGGATAAATGCTTTTTAC	b1	TTGCTGCAGCCGGATA	AATGCTTTTTAC	162D+21	162D+21	162D+21	162D+21	Prog_3	162D+21-162D+21-162D+21-162D+21
b1_TGTGATGAGAGTGTTA-1	TGTGATGAGAGTGTTAAATATGTACTGT	b1	TGTGATGAGAGTGTTA	AATATGTACTGT	164D+21	164D+21	164D+21	164D+21	VHab_5	164D+21-164D+21-164D+21-164D+21
b4.21_GTATTGGGTATCGAAA-1	GTATTGGGTATCGAAAGTCGTTTGCCAT	b4.21	GTATTGGGTATCGAAA	GTCGTTTGCCAT	166D+21	166D+21	166D+21	166D+21	Hyp_3	166D+21-166D+21-166D+21-166D+21
b4.21_CGAAGTTGTTGACGGA-1	CGAAGTTGTTGACGGACGAACTGGGTTC	b4.21	CGAAGTTGTTGACGGA	CGAACTGGGTTC	168D+21	168D+21	168D+21	168D+21	Hyp_4	168D+21-168D+21-168D+21-168D+21
b2_CAGGCCACATTCACAG-1	CAGGCCACATTCACAGGCGGAAGGGCCA	b2	CAGGCCACATTCACAG	GCGGAAGGGCCA	16D+66	89D+88&2I+82	89D+88	89D+88	DHab_5	16D+66-89D+88&2I+82-89D+88-89D+88
b2_AAGACAACAGGCGAAT-1	AAGACAACAGGCGAATAGTGCCCTTTCT	b2	AAGACAACAGGCGAAT	AGTGCCCTTTCT	16D+66	89D+88&2I+82	89D+88	89D+88	Di_1_IN	16D+66-89D+88&2I+82-89D+88-89D+88
b2_AGTTCCCGTACGTACT-1	AGTTCCCGTACGTACTACAAACATTAGC	b2	AGTTCCCGTACGTACT	ACAAACATTAGC	16D+66	89D+88&2I+82	89D+88	89D+88	GC_1	16D+66-89D+88&2I+82-89D+88-89D+88
b2_CAGCAGCAGCATGTTC-1	CAGCAGCAGCATGTTCCTTCCGATGGGG	b2	CAGCAGCAGCATGTTC	CTTCCGATGGGG	16D+66	89D+88&2I+82	89D+88	89D+88	GC_1	16D+66-89D+88&2I+82-89D+88-89D+88
b2_TTCACGCGTACGGATG-1	TTCACGCGTACGGATGGTCCTGCTGCAT	b2	TTCACGCGTACGGATG	GTCCTGCTGCAT	16D+66	89D+88&2I+82	89D+88	89D+88	GC_3	16D+66-89D+88&2I+82-89D+88-89D+88
b2_ACTATCTTCAGGCGAA-1	ACTATCTTCAGGCGAAACTCAGTACTCG	b2	ACTATCTTCAGGCGAA	ACTCAGTACTCG	16D+66	89D+88&2I+82	89D+88	89D+88	GC_4	16D+66-89D+88&2I+82-89D+88-89D+88
b2_ATCTTCAAGCCGGATA-1	ATCTTCAAGCCGGATAACCGCCGCACCC	b2	ATCTTCAAGCCGGATA	ACCGCCGCACCC	16D+66	89D+88&2I+82	89D+88	89D+88	GC_4	16D+66-89D+88&2I+82-89D+88-89D+88
b2_CTTCAATCACCGTGAC-1	CTTCAATCACCGTGACATCCCCCCGGCT	b2	CTTCAATCACCGTGAC	ATCCCCCCGGCT	16D+66	89D+88&2I+82	89D+88	89D+88	GC_6	16D+66-89D+88&2I+82-89D+88-89D+88
b2_GGTCTGGGTAGGCTGA-1	GGTCTGGGTAGGCTGATGCTCCTTCGGG	b2	GGTCTGGGTAGGCTGA	TGCTCCTTCGGG	16D+66	89D+88&2I+82	89D+88	89D+88	Neuron_neto1l+_cntn4+	16D+66-89D+88&2I+82-89D+88-89D+88
b2_GGATCTACAGTAGAGC-1	GGATCTACAGTAGAGCCATCTGTCTTTT	b2	GGATCTACAGTAGAGC	CATCTGTCTTTT	16D+66	89D+88&2I+82	89D+88	89D+88	HB_5	16D+66-89D+88&2I+82-89D+88-89D+88
b2_AGTCATGCACTTTAGG-1	AGTCATGCACTTTAGGGTCATGTTTGCA	b2	AGTCATGCACTTTAGG	GTCATGTTTGCA	16D+66	89D+88&2I+82	89D+88	89D+88	Hyp_1	16D+66-89D+88&2I+82-89D+88-89D+88
b2_ATGACCAAGCTCGCAC-1	ATGACCAAGCTCGCACCGTCAGAACTGT	b2	ATGACCAAGCTCGCAC	CGTCAGAACTGT	16D+66	89D+88&2I+82	89D+88	89D+88	Hyp_3	16D+66-89D+88&2I+82-89D+88-89D+88
b2_TGACGCGGTTGAATCC-1	TGACGCGGTTGAATCCGTACTGCCCAGC	b2	TGACGCGGTTGAATCC	GTACTGCCCAGC	16D+66	89D+88&2I+82	89D+88	89D+88	Hyp_3	16D+66-89D+88&2I+82-89D+88-89D+88
b2_TTTGTTGTCGCTGACG-1	TTTGTTGTCGCTGACGGCCGCCAGTAGA	b2	TTTGTTGTCGCTGACG	GCCGCCAGTAGA	16D+66	89D+88&2I+82	89D+88	89D+88	Hyp_3	16D+66-89D+88&2I+82-89D+88-89D+88
b2_TTTGTTGCATCGGATT-1	TTTGTTGCATCGGATTCCGGGCAGATTA	b2	TTTGTTGCATCGGATT	CCGGGCAGATTA	16D+66	89D+88&2I+82	89D+88	89D+88	Hyp_4	16D+66-89D+88&2I+82-89D+88-89D+88
b2_AGATGCTCAGGACGAT-1	AGATGCTCAGGACGATTCTGACTTTGGT	b2	AGATGCTCAGGACGAT	TCTGACTTTGGT	16D+66	89D+88&2I+82	89D+88	89D+88	IN_1	16D+66-89D+88&2I+82-89D+88-89D+88
b2_AAGTCGTCATTCTTCA-1	AAGTCGTCATTCTTCATATCTTGCCGTT	b2	AAGTCGTCATTCTTCA	TATCTTGCCGTT	16D+66	89D+88&2I+82	89D+88	89D+88	MB_1	16D+66-89D+88&2I+82-89D+88-89D+88
b2_ATGGGAGGTAAGTAGT-1	ATGGGAGGTAAGTAGTAGAACTGAGCTG	b2	ATGGGAGGTAAGTAGT	AGAACTGAGCTG	16D+66	89D+88&2I+82	89D+88	89D+88	MB_1	16D+66-89D+88&2I+82-89D+88-89D+88
b2_GCACGGTTCACCTCGT-1	GCACGGTTCACCTCGTTCCGGCTGGAGG	b2	GCACGGTTCACCTCGT	TCCGGCTGGAGG	16D+66	89D+88&2I+82	89D+88	89D+88	MB_1	16D+66-89D+88&2I+82-89D+88-89D+88
b2_AGCGCCACAGCTTTGA-1	AGCGCCACAGCTTTGAGATGTACTTGGT	b2	AGCGCCACAGCTTTGA	GATGTACTTGGT	16D+66	89D+88&2I+82	89D+88	89D+88	MB_2	16D+66-89D+88&2I+82-89D+88-89D+88
b2_CATACCCTCAAATAGG-1	CATACCCTCAAATAGGAATACGGGCAAC	b2	CATACCCTCAAATAGG	AATACGGGCAAC	16D+66	89D+88&2I+82	89D+88	89D+88	MB_2	16D+66-89D+88&2I+82-89D+88-89D+88
b2_AGGGAGTGTGACACGA-1	AGGGAGTGTGACACGATGGATCGCAAGA	b2	AGGGAGTGTGACACGA	TGGATCGCAAGA	16D+66	89D+88&2I+82	89D+88	89D+88	MB_3	16D+66-89D+88&2I+82-89D+88-89D+88
b2_TACATTCTCGAACCAT-1	TACATTCTCGAACCATTGGATAGGTCAC	b2	TACATTCTCGAACCAT	TGGATAGGTCAC	16D+66	89D+88&2I+82	89D+88	89D+88	Neuron_1	16D+66-89D+88&2I+82-89D+88-89D+88
b2_TTTCCTCGTAGTCTGT-1	TTTCCTCGTAGTCTGTCTTGCTTGAAGG	b2	TTTCCTCGTAGTCTGT	CTTGCTTGAAGG	16D+66	89D+88&2I+82	89D+88	89D+88	Neuron_1	16D+66-89D+88&2I+82-89D+88-89D+88
b2_ACTTAGGAGGGTGGGA-1	ACTTAGGAGGGTGGGAAGTTGGTTGGCC	b2	ACTTAGGAGGGTGGGA	AGTTGGTTGGCC	16D+66	89D+88&2I+82	89D+88	89D+88	Neuron_cdh4+_roraa+	16D+66-89D+88&2I+82-89D+88-89D+88
b2_ATTCACTAGGCAGGTT-1	ATTCACTAGGCAGGTTGATTACCTATTA	b2	ATTCACTAGGCAGGTT	GATTACCTATTA	16D+66	89D+88&2I+82	89D+88	89D+88	Neuron_cdh4+_roraa+	16D+66-89D+88&2I+82-89D+88-89D+88
b2_TAAGCCAGTTCGGCCA-1	TAAGCCAGTTCGGCCAGGATCTGTATTA	b2	TAAGCCAGTTCGGCCA	GGATCTGTATTA	16D+66	89D+88&2I+82	89D+88	89D+88	Neuron_cdh4+_roraa+	16D+66-89D+88&2I+82-89D+88-89D+88
b2_CATGCTCGTTGGGTAG-1	CATGCTCGTTGGGTAGGGTTATTCGGTT	b2	CATGCTCGTTGGGTAG	GGTTATTCGGTT	16D+66	89D+88&2I+82	89D+88	89D+88	OT_1	16D+66-89D+88&2I+82-89D+88-89D+88
b2_TCACGGGGTCATGCAT-1	TCACGGGGTCATGCATTACGCGAAGTCT	b2	TCACGGGGTCATGCAT	TACGCGAAGTCT	16D+66	89D+88&2I+82	89D+88	89D+88	Pal_4	16D+66-89D+88&2I+82-89D+88-89D+88
b2_GGGTTTACAGTAGAGC-1	GGGTTTACAGTAGAGCGCCTGTTCCGGT	b2	GGGTTTACAGTAGAGC	GCCTGTTCCGGT	16D+66	89D+88&2I+82	89D+88	89D+88	POA_1	16D+66-89D+88&2I+82-89D+88-89D+88
b2_GTAGATCAGCACTGGA-1	GTAGATCAGCACTGGACCTTGTTAGTTA	b2	GTAGATCAGCACTGGA	CCTTGTTAGTTA	16D+66	89D+88&2I+82	89D+88	89D+88	POA_1	16D+66-89D+88&2I+82-89D+88-89D+88
b2_ACTGCAAGTGCAGTGA-1	ACTGCAAGTGCAGTGATTGTGAGTAAGG	b2	ACTGCAAGTGCAGTGA	TTGTGAGTAAGG	16D+66	89D+88&2I+82	89D+88	89D+88	Prog_1	16D+66-89D+88&2I+82-89D+88-89D+88
b2_ATTCCCGTCGAATCCA-1	ATTCCCGTCGAATCCACCCCTAGAAGGT	b2	ATTCCCGTCGAATCCA	CCCCTAGAAGGT	16D+66	89D+88&2I+82	89D+88	89D+88	Prog_1	16D+66-89D+88&2I+82-89D+88-89D+88
b2_ACGTACAAGGTAGCCA-1	ACGTACAAGGTAGCCATGTGTAGGGATT	b2	ACGTACAAGGTAGCCA	TGTGTAGGGATT	16D+66	89D+88&2I+82	89D+88	89D+88	Prog_2	16D+66-89D+88&2I+82-89D+88-89D+88
b2_CTACGGGAGTACCCTA-1	CTACGGGAGTACCCTACCCCGGGCAGCG	b2	CTACGGGAGTACCCTA	CCCCGGGCAGCG	16D+66	89D+88&2I+82	89D+88	89D+88	Prog_2	16D+66-89D+88&2I+82-89D+88-89D+88
b2_CTGCCTATCTTTCGAT-1	CTGCCTATCTTTCGATGGCGTGCTAGCT	b2	CTGCCTATCTTTCGAT	GGCGTGCTAGCT	16D+66	89D+88&2I+82	89D+88	89D+88	Prog_2	16D+66-89D+88&2I+82-89D+88-89D+88
b2_GATTTCTTCGTCCTCA-1	GATTTCTTCGTCCTCACGGTTTTACCTT	b2	GATTTCTTCGTCCTCA	CGGTTTTACCTT	16D+66	89D+88&2I+82	89D+88	89D+88	Prog_2	16D+66-89D+88&2I+82-89D+88-89D+88
b2_GTAGAAATCTCCCAAC-1	GTAGAAATCTCCCAACAGAGATGCCCTG	b2	GTAGAAATCTCCCAAC	AGAGATGCCCTG	16D+66	89D+88&2I+82	89D+88	89D+88	Prog_2	16D+66-89D+88&2I+82-89D+88-89D+88
b2_TGTTCCGGTGTCCGTG-1	TGTTCCGGTGTCCGTGCCTCCTGTGGCG	b2	TGTTCCGGTGTCCGTG	CCTCCTGTGGCG	16D+66	89D+88&2I+82	89D+88	89D+88	Prog_2	16D+66-89D+88&2I+82-89D+88-89D+88
b2_CTATAGGCACACCTAA-1	CTATAGGCACACCTAACCCTAGCAATGG	b2	CTATAGGCACACCTAA	CCCTAGCAATGG	16D+66	89D+88&2I+82	89D+88	89D+88	Prog_4	16D+66-89D+88&2I+82-89D+88-89D+88
b2_GGTGAAGAGAAGCCTG-1	GGTGAAGAGAAGCCTGGAGGTGGGCATT	b2	GGTGAAGAGAAGCCTG	GAGGTGGGCATT	16D+66	89D+88&2I+82	89D+88	89D+88	Prog_4	16D+66-89D+88&2I+82-89D+88-89D+88
b2_CAATGACCATATGCGT-1	CAATGACCATATGCGTGAACAGTAGTAG	b2	CAATGACCATATGCGT	GAACAGTAGTAG	16D+66	89D+88&2I+82	89D+88	89D+88	PurN_5	16D+66-89D+88&2I+82-89D+88-89D+88
b2_TAGACCACACTGATTG-1	TAGACCACACTGATTGACTTTGCGTTCT	b2	TAGACCACACTGATTG	ACTTTGCGTTCT	16D+66	89D+88&2I+82	89D+88	89D+88	PurN_6	16D+66-89D+88&2I+82-89D+88-89D+88
b2_ACATCGAAGCCTCGTG-1	ACATCGAAGCCTCGTGGTCAAGACTGAA	b2	ACATCGAAGCCTCGTG	GTCAAGACTGAA	16D+66	89D+88&2I+82	89D+88	89D+88	RG_1	16D+66-89D+88&2I+82-89D+88-89D+88
b2_AGTGCCGGTATCGCTA-1	AGTGCCGGTATCGCTAAGCAATGGGGCC	b2	AGTGCCGGTATCGCTA	AGCAATGGGGCC	16D+66	89D+88&2I+82	89D+88	89D+88	RG_1	16D+66-89D+88&2I+82-89D+88-89D+88
b2_ATTGTTCTCGCTACGG-1	ATTGTTCTCGCTACGGCAAAGGCGCCCA	b2	ATTGTTCTCGCTACGG	CAAAGGCGCCCA	16D+66	89D+88&2I+82	89D+88	89D+88	RG_1	16D+66-89D+88&2I+82-89D+88-89D+88
b2_TTCCACGTCTTCACAT-1	TTCCACGTCTTCACATAGACCAATGCCC	b2	TTCCACGTCTTCACAT	AGACCAATGCCC	16D+66	89D+88&2I+82	89D+88	89D+88	SubPal_3	16D+66-89D+88&2I+82-89D+88-89D+88
b2_GAGCTGCTCAGAACCT-1	GAGCTGCTCAGAACCTGCAATTTGGGTA	b2	GAGCTGCTCAGAACCT	GCAATTTGGGTA	16D+66	89D+88&2I+82	89D+88	89D+88	SubPal_4	16D+66-89D+88&2I+82-89D+88-89D+88
b2_AAGATAGCACCAGACC-1	AAGATAGCACCAGACCTGCTAATTTGGG	b2	AAGATAGCACCAGACC	TGCTAATTTGGG	16D+66	89D+88&2I+82	89D+88	89D+88	TL_1	16D+66-89D+88&2I+82-89D+88-89D+88
b2_TCGGGACCAAGGTTGG-1	TCGGGACCAAGGTTGGATCCCCGCAGGC	b2	TCGGGACCAAGGTTGG	ATCCCCGCAGGC	16D+66	89D+88&2I+82	89D+88	89D+88	TL_2	16D+66-89D+88&2I+82-89D+88-89D+88
b2_TGGCGTGCACGCTGTG-1	TGGCGTGCACGCTGTGAGTAGTTTAACA	b2	TGGCGTGCACGCTGTG	AGTAGTTTAACA	16D+66	89D+88&2I+82	89D+88	89D+88	URL_2	16D+66-89D+88&2I+82-89D+88-89D+88
b4.22_CCACACTAGGATGAGA-1	CCACACTAGGATGAGAGTGGTGCGTTTA	b4.22	CCACACTAGGATGAGA	GTGGTGCGTTTA	16D+66&1I+66	1D+88&12D+91	10D+110	16D+128	HB_5	16D+66&1I+66-1D+88&12D+91-10D+110-16D+128
b4.22_TGGGTTAGTTAGCTAC-1	TGGGTTAGTTAGCTACATGTTCATCCGC	b4.22	TGGGTTAGTTAGCTAC	ATGTTCATCCGC	16D+66&1I+66	1D+88&12D+91	10D+110	16D+128	Pal_5	16D+66&1I+66-1D+88&12D+91-10D+110-16D+128
b4.22_CGAGTTAAGTGTTGAA-1	CGAGTTAAGTGTTGAATGCGTTTTGCCG	b4.22	CGAGTTAAGTGTTGAA	TGCGTTTTGCCG	16D+66&1I+66	1D+88&12D+91	10D+110	16D+128	Prog_1	16D+66&1I+66-1D+88&12D+91-10D+110-16D+128
b4.21_ACTTTGTAGTAGTGCG-1	ACTTTGTAGTAGTGCGCTGGGAGCACCA	b4.21	ACTTTGTAGTAGTGCG	CTGGGAGCACCA	172D+19	172D+19	172D+19	172D+19	Prog_3	172D+19-172D+19-172D+19-172D+19
b4.22_GTGGAAGCACAATGAA-1	GTGGAAGCACAATGAACAGACATGGTTT	b4.22	GTGGAAGCACAATGAA	CAGACATGGTTT	172D+21	172D+21	172D+21	172D+21	Pericytes	172D+21-172D+21-172D+21-172D+21
b4.22_TCCGATCTCGCCAGTG-1	TCCGATCTCGCCAGTGGGCGGAGGGATA	b4.22	TCCGATCTCGCCAGTG	GGCGGAGGGATA	172D+22	172D+22	172D+22	172D+22	SubPal_1	172D+22-172D+22-172D+22-172D+22
b4.22_AGTTAGCCACCTGCAG-1	AGTTAGCCACCTGCAGGAGTGCCACAGT	b4.22	AGTTAGCCACCTGCAG	GAGTGCCACAGT	174D+21	174D+21	174D+21	174D+21	PurN_2	174D+21-174D+21-174D+21-174D+21
b4.21_TCACTATAGGTTCACT-1	TCACTATAGGTTCACTCTTGATCACTCT	b4.21	TCACTATAGGTTCACT	CTTGATCACTCT	175D+21	175D+21	175D+21	175D+21	Hyp_1	175D+21-175D+21-175D+21-175D+21
b4.21_GCCAGCATCGTACCTC-1	GCCAGCATCGTACCTCTCTCCGGCGTCC	b4.21	GCCAGCATCGTACCTC	TCTCCGGCGTCC	176D+19	176D+19	176D+19	176D+19	Prog_2	176D+19-176D+19-176D+19-176D+19
b4.21_TGTACAGTCGAACGCC-1	TGTACAGTCGAACGCCGGTGACCCTGCT	b4.21	TGTACAGTCGAACGCC	GGTGACCCTGCT	176D+19	176D+19	176D+19	176D+19	Prog_3	176D+19-176D+19-176D+19-176D+19
b4.22_AGGTCATGTATTTCGG-1	AGGTCATGTATTTCGGAGCGCAGCCCAG	b4.22	AGGTCATGTATTTCGG	AGCGCAGCCCAG	186D+21	186D+21	186D+21	186D+21	SubPal_7	186D+21-186D+21-186D+21-186D+21
b2_CCTCCTCCACCAGCTG-1	CCTCCTCCACCAGCTGGTTACAATAAAC	b2	CCTCCTCCACCAGCTG	GTTACAATAAAC	187D+21	187D+21	187D+21	187D+21	Hyp_2	187D+21-187D+21-187D+21-187D+21
b4.21_TGAGCATTCGGTAAGG-1	TGAGCATTCGGTAAGGACGCGTGGAGAG	b4.21	TGAGCATTCGGTAAGG	ACGCGTGGAGAG	187D+21	187D+21	187D+21	187D+21	PurN_4	187D+21-187D+21-187D+21-187D+21
b2_TTGTTGTTCTACGCGG-1	TTGTTGTTCTACGCGGGCAGCTTCCGGA	b2	TTGTTGTTCTACGCGG	GCAGCTTCCGGA	187D+49	187D+49	187D+49	187D+49	SubPal_5	187D+49-187D+49-187D+49-187D+49
b4.22_CCTCCAAGTCCGAAGA-1	CCTCCAAGTCCGAAGACGCATATAAGAG	b4.22	CCTCCAAGTCCGAAGA	CGCATATAAGAG	188D+21	188D+21	188D+21	188D+21	Pal_2	188D+21-188D+21-188D+21-188D+21
b4.21_GCGAGAACACGTCGTG-1	GCGAGAACACGTCGTGGGTGAATGTGGC	b4.21	GCGAGAACACGTCGTG	GGTGAATGTGGC	189D+21	189D+21	189D+21	189D+21	MB_1	189D+21-189D+21-189D+21-189D+21
b4.22_AAATGGAGTTAGAGAT-1	AAATGGAGTTAGAGATCACTAGGGCCAA	b4.22	AAATGGAGTTAGAGAT	CACTAGGGCCAA	192D+21	192D+21	192D+21	192D+21	Hyp_4	192D+21-192D+21-192D+21-192D+21
b2_GCCGTGAAGGTCTTTG-1	GCCGTGAAGGTCTTTGCGCCATTTGCCG	b2	GCCGTGAAGGTCTTTG	CGCCATTTGCCG	194D+19	194D+19	194D+19	194D+19	Prog_2	194D+19-194D+19-194D+19-194D+19
b4.22_TGAATCGTCCATGATG-1	TGAATCGTCCATGATGGTTCTGCTCCCT	b4.22	TGAATCGTCCATGATG	GTTCTGCTCCCT	196D+19	196D+19	196D+19	196D+19	Microglia	196D+19-196D+19-196D+19-196D+19
b2_TGTCCACTCTTCCACG-1	TGTCCACTCTTCCACGTTTTGTCCCCCT	b2	TGTCCACTCTTCCACG	TTTTGTCCCCCT	1I+66+A&14D+68	1D+88&12D+91	8D+110&8I+118	39D+128	Di_3	1I+66+A&14D+68-1D+88&12D+91-8D+110&8I+118-39D+128
b2_AGTCAACAGGTACCTT-1	AGTCAACAGGTACCTTGACACCGTCAGC	b2	AGTCAACAGGTACCTT	GACACCGTCAGC	1I+66+A&14D+68	1D+88&12D+91	8D+110&8I+118	39D+128	GC_4	1I+66+A&14D+68-1D+88&12D+91-8D+110&8I+118-39D+128
b2_CTTCCGAGTATCTTCT-1	CTTCCGAGTATCTTCTTCCGAGACTAGT	b2	CTTCCGAGTATCTTCT	TCCGAGACTAGT	1I+66+A&14D+68	1D+88&12D+91	8D+110&8I+118	39D+128	GC_4	1I+66+A&14D+68-1D+88&12D+91-8D+110&8I+118-39D+128
b2_TCCATGCGTATCCCTC-1	TCCATGCGTATCCCTCAACGTGGGGCGT	b2	TCCATGCGTATCCCTC	AACGTGGGGCGT	1I+66+A&14D+68	1D+88&12D+91	8D+110&8I+118	39D+128	Neuron_neto1l+_cntn4+	1I+66+A&14D+68-1D+88&12D+91-8D+110&8I+118-39D+128
b2_AAGTTCGGTCCGAAGA-1	AAGTTCGGTCCGAAGACACGCTTCCTGG	b2	AAGTTCGGTCCGAAGA	CACGCTTCCTGG	1I+66+A&14D+68	1D+88&12D+91	8D+110&8I+118	39D+128	MB_3	1I+66+A&14D+68-1D+88&12D+91-8D+110&8I+118-39D+128
b2_CTACTATCATTGACTG-1	CTACTATCATTGACTGGGGACTGGGGCT	b2	CTACTATCATTGACTG	GGGACTGGGGCT	1I+66+A&14D+68	1D+88&12D+91	8D+110&8I+118	39D+128	Neuron_cdh4+_roraa+	1I+66+A&14D+68-1D+88&12D+91-8D+110&8I+118-39D+128
b2_TCCTAATTCTTACTGT-1	TCCTAATTCTTACTGTAAAGGCAACTAG	b2	TCCTAATTCTTACTGT	AAAGGCAACTAG	1I+66+A&14D+68	1D+88&12D+91	8D+110&8I+118	39D+128	Neuron_cdh4+_roraa+	1I+66+A&14D+68-1D+88&12D+91-8D+110&8I+118-39D+128
b2_GAAGTAAGTGACGTCC-1	GAAGTAAGTGACGTCCGGATGTGGGAGT	b2	GAAGTAAGTGACGTCC	GGATGTGGGAGT	1I+66+A&14D+68	1D+88&12D+91	8D+110&8I+118	39D+128	OT_1	1I+66+A&14D+68-1D+88&12D+91-8D+110&8I+118-39D+128
b2_TCTACCGCATGTTACG-1	TCTACCGCATGTTACGCGACTCGATTTC	b2	TCTACCGCATGTTACG	CGACTCGATTTC	1I+66+A&14D+68	1D+88&12D+91	8D+110&8I+118	39D+128	OT_2	1I+66+A&14D+68-1D+88&12D+91-8D+110&8I+118-39D+128
b2_ACGTAGTGTTTGTTCT-1	ACGTAGTGTTTGTTCTGGGCGGGTTATG	b2	ACGTAGTGTTTGTTCT	GGGCGGGTTATG	1I+66+A&14D+68	1D+88&12D+91	8D+110&8I+118	39D+128	Prog_1	1I+66+A&14D+68-1D+88&12D+91-8D+110&8I+118-39D+128
b2_CCTCCAAGTTCTTAGG-1	CCTCCAAGTTCTTAGGTCAATTATGGGA	b2	CCTCCAAGTTCTTAGG	TCAATTATGGGA	1I+66+A&14D+68	1D+88&12D+91	8D+110&8I+118	39D+128	Prog_1	1I+66+A&14D+68-1D+88&12D+91-8D+110&8I+118-39D+128
b2_GTTACGAAGAGAACCC-1	GTTACGAAGAGAACCCCGATTCTAGATC	b2	GTTACGAAGAGAACCC	CGATTCTAGATC	1I+66+A&14D+68	1D+88&12D+91	8D+110&8I+118	39D+128	Prog_1	1I+66+A&14D+68-1D+88&12D+91-8D+110&8I+118-39D+128
b2_TGCAGTACACAACCGC-1	TGCAGTACACAACCGCTCGTGCACGGCA	b2	TGCAGTACACAACCGC	TCGTGCACGGCA	1I+66+A&14D+68	1D+88&12D+91	8D+110&8I+118	39D+128	Prog_1	1I+66+A&14D+68-1D+88&12D+91-8D+110&8I+118-39D+128
b2_TGGGCGTTCGCACTCT-1	TGGGCGTTCGCACTCTCTGCGTTACATG	b2	TGGGCGTTCGCACTCT	CTGCGTTACATG	1I+66+A&14D+68	1D+88&12D+91	8D+110&8I+118	39D+128	Prog_1	1I+66+A&14D+68-1D+88&12D+91-8D+110&8I+118-39D+128
b2_CACAGGCCAAGAGATT-1	CACAGGCCAAGAGATTTGAGGTGTTGCA	b2	CACAGGCCAAGAGATT	TGAGGTGTTGCA	1I+66+A&14D+68	1D+88&12D+91	8D+110&8I+118	39D+128	Prog_2	1I+66+A&14D+68-1D+88&12D+91-8D+110&8I+118-39D+128
b2_GTAACACGTCGTACTA-1	GTAACACGTCGTACTAGCAGCCTTCTGT	b2	GTAACACGTCGTACTA	GCAGCCTTCTGT	1I+66+A&14D+68	1D+88&12D+91	8D+110&8I+118	39D+128	Prog_2	1I+66+A&14D+68-1D+88&12D+91-8D+110&8I+118-39D+128
b2_CAACGGCGTTAATCGC-1	CAACGGCGTTAATCGCTCCCGTGCTGTG	b2	CAACGGCGTTAATCGC	TCCCGTGCTGTG	1I+66+A&14D+68	1D+88&12D+91	8D+110&8I+118	39D+128	RG_1	1I+66+A&14D+68-1D+88&12D+91-8D+110&8I+118-39D+128
b2_CGAATTGTCGTAGGGA-1	CGAATTGTCGTAGGGAGCGTCTGGCTAC	b2	CGAATTGTCGTAGGGA	GCGTCTGGCTAC	1I+66+A&14D+68	1D+88&12D+91	8D+110&8I+118	39D+128	RG_1	1I+66+A&14D+68-1D+88&12D+91-8D+110&8I+118-39D+128
b2_GAGCTGCGTGCAGTGA-1	GAGCTGCGTGCAGTGACCTCGGGCCCGT	b2	GAGCTGCGTGCAGTGA	CCTCGGGCCCGT	1I+66+A&14D+68	1D+88&12D+91	8D+110&8I+118	39D+128	RG_1	1I+66+A&14D+68-1D+88&12D+91-8D+110&8I+118-39D+128
b2_TCGTAGACAACTGGTT-1	TCGTAGACAACTGGTTCGGTGCGCCCGG	b2	TCGTAGACAACTGGTT	CGGTGCGCCCGG	1I+66+A&14D+68	1D+88&12D+91	8D+110&8I+118	39D+128	RG_1	1I+66+A&14D+68-1D+88&12D+91-8D+110&8I+118-39D+128
b2_TTGAGTGGTTGTGTTG-1	TTGAGTGGTTGTGTTGCGGGCGAGTTAT	b2	TTGAGTGGTTGTGTTG	CGGGCGAGTTAT	1I+66+A&14D+68	1D+88&12D+91	8D+110&8I+118	39D+128	RG_3	1I+66+A&14D+68-1D+88&12D+91-8D+110&8I+118-39D+128
b4.21_GACTATGAGTGCTCGC-1	GACTATGAGTGCTCGCATTGAACAGAGC	b4.21	GACTATGAGTGCTCGC	ATTGAACAGAGC	204D+19	204D+19	204D+19	204D+19	OT_1	204D+19-204D+19-204D+19-204D+19
b1_TAGTGCAAGGAAAGGT-1	TAGTGCAAGGAAAGGTGTTGTCATTTTT	b1	TAGTGCAAGGAAAGGT	GTTGTCATTTTT	216D+20	216D+20	216D+20	216D+20	MB_2	216D+20-216D+20-216D+20-216D+20
b4.21_GTCAAGTGTGCGTTTA-1	GTCAAGTGTGCGTTTAGCCGGCCCCAAA	b4.21	GTCAAGTGTGCGTTTA	GCCGGCCCCAAA	216D+20	216D+20	216D+20	216D+20	Hyp_1	216D+20-216D+20-216D+20-216D+20
b4.21_TCAGTTTTCCTGTAAG-1	TCAGTTTTCCTGTAAGTTTAACCTCGCT	b4.21	TCAGTTTTCCTGTAAG	TTTAACCTCGCT	217D+20	217D+20	217D+20	217D+20	MB_3	217D+20-217D+20-217D+20-217D+20
b4.21_TGAGCATGTCGTTTCC-1	TGAGCATGTCGTTTCCGTAGTGGGTAGC	b4.21	TGAGCATGTCGTTTCC	GTAGTGGGTAGC	219D+20	219D+20	219D+20	219D+20	URL_1	219D+20-219D+20-219D+20-219D+20
b2_AGGTGTTAGCTCATAC-1	AGGTGTTAGCTCATACGACCCTGAGCAG	b2	AGGTGTTAGCTCATAC	GACCCTGAGCAG	222D+19	222D+19	222D+19	222D+19	MB_1	222D+19-222D+19-222D+19-222D+19
b4.21_AAAGTGAGTCATCACA-1	AAAGTGAGTCATCACAGTTGCTTCGGCA	b4.21	AAAGTGAGTCATCACA	GTTGCTTCGGCA	227D+20	227D+20	227D+20	227D+20	Prog_3	227D+20-227D+20-227D+20-227D+20
b2_AGACAGGCAAATCAGA-1	AGACAGGCAAATCAGACGCGTAAAGATG	b2	AGACAGGCAAATCAGA	CGCGTAAAGATG	243D+21	243D+21	243D+21	243D+21	TL_1	243D+21-243D+21-243D+21-243D+21
b4.21_CCACTTGAGCTACTGT-1	CCACTTGAGCTACTGTAGGCTAATTTAA	b4.21	CCACTTGAGCTACTGT	AGGCTAATTTAA	246D+20	246D+20	246D+20	246D+20	SubPal_7	246D+20-246D+20-246D+20-246D+20
b1_CTTTCAAGTCCTCCTA-1	CTTTCAAGTCCTCCTATCCACACGTATA	b1	CTTTCAAGTCCTCCTA	TCCACACGTATA	246D+21	246D+21	246D+21	246D+21	Prog_3	246D+21-246D+21-246D+21-246D+21
b2_CCTCTAGAGTTGGGAC-1	CCTCTAGAGTTGGGACGTTGGCCTTTCT	b2	CCTCTAGAGTTGGGAC	GTTGGCCTTTCT	246D+21	246D+21	246D+21	246D+21	Prog_1	246D+21-246D+21-246D+21-246D+21
b4.21_TACGCTCGTTCCGCGA-1	TACGCTCGTTCCGCGAGGGCCTACACCC	b4.21	TACGCTCGTTCCGCGA	GGGCCTACACCC	246D+21	246D+21	246D+21	246D+21	GC_6	246D+21-246D+21-246D+21-246D+21
b1_TGCAGGCAGGAAACGA-1	TGCAGGCAGGAAACGAGTACGCCATAGC	b1	TGCAGGCAGGAAACGA	GTACGCCATAGC	24D+61	7D+88	67D+101	67D+101	Pal_2	24D+61-7D+88-67D+101-67D+101
b4.22_CATGCGGTCCAAGCCG-1	CATGCGGTCCAAGCCGTGAGGTGTGTCT	b4.22	CATGCGGTCCAAGCCG	TGAGGTGTGTCT	253D+21	253D+21	253D+21	253D+21	Prog_3	253D+21-253D+21-253D+21-253D+21
b4.21_CCATCACGTATTGGCT-1	CCATCACGTATTGGCTCCGCTGGTCCTC	b4.21	CCATCACGTATTGGCT	CCGCTGGTCCTC	254D+19	254D+19	254D+19	254D+19	GC_3	254D+19-254D+19-254D+19-254D+19
b4.22_TCATGTTGTTCCTACC-1	TCATGTTGTTCCTACCGTCACTTACAGC	b4.22	TCATGTTGTTCCTACC	GTCACTTACAGC	254D+19	254D+19	254D+19	254D+19	MB_2	254D+19-254D+19-254D+19-254D+19
b4.21_TCTGTCGCAACCCTCT-1	TCTGTCGCAACCCTCTACCGTACATGGG	b4.21	TCTGTCGCAACCCTCT	ACCGTACATGGG	254D+21	254D+21	254D+21	254D+21	Precursor_2(srrm4)	254D+21-254D+21-254D+21-254D+21
b4.21_TACATTCTCGTGCTCT-1	TACATTCTCGTGCTCTGAGTTCTACACT	b4.21	TACATTCTCGTGCTCT	GAGTTCTACACT	255D+19	255D+19	255D+19	255D+19	Prog_1	255D+19-255D+19-255D+19-255D+19
b4.21_AGGTAGGTCTGACCCT-1	AGGTAGGTCTGACCCTCGGACGATACGT	b4.21	AGGTAGGTCTGACCCT	CGGACGATACGT	257D+18	257D+18	257D+18	257D+18	Hyp_1	257D+18-257D+18-257D+18-257D+18
b2_AGGTTGTTCATCCCGT-1	AGGTTGTTCATCCCGTCTACACTCTGCA	b2	AGGTTGTTCATCCCGT	CTACACTCTGCA	260D+20	260D+20	260D+20	260D+20	MB_1	260D+20-260D+20-260D+20-260D+20
b2_GGGAGATAGGCTTAAA-1	GGGAGATAGGCTTAAACCCGCCCTGCCG	b2	GGGAGATAGGCTTAAA	CCCGCCCTGCCG	26D+56	32D+89	32D+89	43D+134	MB_2	26D+56-32D+89-32D+89-43D+134
b2_GCTGGGTGTCGGAACA-1	GCTGGGTGTCGGAACACCCTGGGGGAGC	b2	GCTGGGTGTCGGAACA	CCCTGGGGGAGC	26D+56	39D+90	39D+90	43D+134	Prog_2	26D+56-39D+90-39D+90-43D+134
b4.21_GTACAGTTCCACTGAA-1	GTACAGTTCCACTGAAGACCCATTGTAG	b4.21	GTACAGTTCCACTGAA	GACCCATTGTAG	270D+21	270D+21	270D+21	270D+21	MB_1	270D+21-270D+21-270D+21-270D+21
b4.22_CATACCCCACGGGTAA-1	CATACCCCACGGGTAATAACAAGTTACC	b4.22	CATACCCCACGGGTAA	TAACAAGTTACC	272D+21	272D+21	272D+21	272D+21	Prog_1	272D+21-272D+21-272D+21-272D+21
b2_ACTGATGTCGAAGGAC-1	ACTGATGTCGAAGGACTGATTTTGGTGA	b2	ACTGATGTCGAAGGAC	TGATTTTGGTGA	274D+143	274D+143	274D+143	274D+143	Di_3	274D+143-274D+143-274D+143-274D+143
b2_ACTATGGGTCCCGGTA-1	ACTATGGGTCCCGGTACAGCGAGAGGAC	b2	ACTATGGGTCCCGGTA	CAGCGAGAGGAC	274D+143	274D+143	274D+143	274D+143	MB_2	274D+143-274D+143-274D+143-274D+143
b2_GCGGAAAAGCGTCAAG-1	GCGGAAAAGCGTCAAGATCCGTGGGGCT	b2	GCGGAAAAGCGTCAAG	ATCCGTGGGGCT	274D+143	274D+143	274D+143	274D+143	MB_4	274D+143-274D+143-274D+143-274D+143
b2_TGTGTGAGTAGACAGC-1	TGTGTGAGTAGACAGCTGCGGGGCCTGG	b2	TGTGTGAGTAGACAGC	TGCGGGGCCTGG	274D+143	274D+143	274D+143	274D+143	POA_2	274D+143-274D+143-274D+143-274D+143
b2_ATCATTCGTGTTGAGG-1	ATCATTCGTGTTGAGGTGCTGGGGTTTA	b2	ATCATTCGTGTTGAGG	TGCTGGGGTTTA	274D+143	274D+143	274D+143	274D+143	SubPal_4	274D+143-274D+143-274D+143-274D+143
b4.21_GTCTGTCCACATAGCT-1	GTCTGTCCACATAGCTGCACGACTCGGG	b4.21	GTCTGTCCACATAGCT	GCACGACTCGGG	27D+50	38D+79	38D+79	35D+127	MB_1	27D+50-38D+79-38D+79-35D+127
b1_CTAAGTGTCCCTCTCC-1	CTAAGTGTCCCTCTCCCGAAGCATATGA	b1	CTAAGTGTCCCTCTCC	CGAAGCATATGA	283D+21	283D+21	283D+21	283D+21	Prog_2	283D+21-283D+21-283D+21-283D+21
b1_GGAGAACGTTCTCTAT-1	GGAGAACGTTCTCTATGCATCAGCGTAC	b1	GGAGAACGTTCTCTAT	GCATCAGCGTAC	28D+58	86D+91	86D+91	86D+91	MB_1	28D+58-86D+91-86D+91-86D+91
b1_CGAAGTTGTGGGACAT-1	CGAAGTTGTGGGACATCTTTGATACACA	b1	CGAAGTTGTGGGACAT	CTTTGATACACA	28D+58	86D+91	86D+91	86D+91	Prog_2	28D+58-86D+91-86D+91-86D+91
b1_TCCCAGTCACCCTGTT-1	TCCCAGTCACCCTGTTTATTTAGCTACA	b1	TCCCAGTCACCCTGTT	TATTTAGCTACA	28D+59	71D+92	71D+92	71D+92	Di_2	28D+59-71D+92-71D+92-71D+92
b1_AGTAACCAGAAGTATC-1	AGTAACCAGAAGTATCACGAAGGTATCT	b1	AGTAACCAGAAGTATC	ACGAAGGTATCT	28D+59	71D+92	71D+92	71D+92	Di_6	28D+59-71D+92-71D+92-71D+92
b1_CATTCATCACTTTAGG-1	CATTCATCACTTTAGGAACGCCAAAGCA	b1	CATTCATCACTTTAGG	AACGCCAAAGCA	28D+59	71D+92	71D+92	71D+92	Endothelial_2	28D+59-71D+92-71D+92-71D+92
b1_TGCTCGTTCTCGACCT-1	TGCTCGTTCTCGACCTGCTCACGCCTCG	b1	TGCTCGTTCTCGACCT	GCTCACGCCTCG	28D+59	71D+92	71D+92	71D+92	Ependymal_1	28D+59-71D+92-71D+92-71D+92
b1_CATTCATGTAGATGTA-1	CATTCATGTAGATGTAATCTTCAACCGG	b1	CATTCATGTAGATGTA	ATCTTCAACCGG	28D+59	71D+92	71D+92	71D+92	Ependymal_2	28D+59-71D+92-71D+92-71D+92
b1_GTATTTCAGTATGAAC-1	GTATTTCAGTATGAACCGCCGACCCGAT	b1	GTATTTCAGTATGAAC	CGCCGACCCGAT	28D+59	71D+92	71D+92	71D+92	Ependymal_2	28D+59-71D+92-71D+92-71D+92
b1_CAGGGCTTCATTCGTT-1	CAGGGCTTCATTCGTTGCCCCCACCAGG	b1	CAGGGCTTCATTCGTT	GCCCCCACCAGG	28D+59	71D+92	71D+92	71D+92	GC_1	28D+59-71D+92-71D+92-71D+92
b1_TCATGTTAGAGTATAC-1	TCATGTTAGAGTATACACTTTGGGATCT	b1	TCATGTTAGAGTATAC	ACTTTGGGATCT	28D+59	71D+92	71D+92	71D+92	GC_1	28D+59-71D+92-71D+92-71D+92
b1_CATTGTTGTGTTTCTT-1	CATTGTTGTGTTTCTTGGGCTATATATG	b1	CATTGTTGTGTTTCTT	GGGCTATATATG	28D+59	71D+92	71D+92	71D+92	GC_4	28D+59-71D+92-71D+92-71D+92
b1_TCTGGCTAGTAGGCCA-1	TCTGGCTAGTAGGCCATTCTATCTCTTG	b1	TCTGGCTAGTAGGCCA	TTCTATCTCTTG	28D+59	71D+92	71D+92	71D+92	GC_4	28D+59-71D+92-71D+92-71D+92
b1_AACAAAGTCTTGCGCT-1	AACAAAGTCTTGCGCTTTTAGGGACGCC	b1	AACAAAGTCTTGCGCT	TTTAGGGACGCC	28D+59	71D+92	71D+92	71D+92	GC_5	28D+59-71D+92-71D+92-71D+92
b1_GGCACGTTCCGAAATC-1	GGCACGTTCCGAAATCCGTCTGGCGTCC	b1	GGCACGTTCCGAAATC	CGTCTGGCGTCC	28D+59	71D+92	71D+92	71D+92	HB_5	28D+59-71D+92-71D+92-71D+92
b1_CACATGAAGTCACACT-1	CACATGAAGTCACACTAACTTGGGTTTT	b1	CACATGAAGTCACACT	AACTTGGGTTTT	28D+59	71D+92	71D+92	71D+92	Hyp_1	28D+59-71D+92-71D+92-71D+92
b1_CATGCAACACATCATG-1	CATGCAACACATCATGTGCTGTTCTGCT	b1	CATGCAACACATCATG	TGCTGTTCTGCT	28D+59	71D+92	71D+92	71D+92	Hyp_1	28D+59-71D+92-71D+92-71D+92
b1_CCGCAAGTCGCCGAAC-1	CCGCAAGTCGCCGAACAGGTCCGCCAGA	b1	CCGCAAGTCGCCGAAC	AGGTCCGCCAGA	28D+59	71D+92	71D+92	71D+92	Hyp_1	28D+59-71D+92-71D+92-71D+92
b1_TAACCAGAGCTTGTTG-1	TAACCAGAGCTTGTTGACTCAGGTGTGT	b1	TAACCAGAGCTTGTTG	ACTCAGGTGTGT	28D+59	71D+92	71D+92	71D+92	Hyp_1	28D+59-71D+92-71D+92-71D+92
b1_CAGGCCAAGAAGCTGC-1	CAGGCCAAGAAGCTGCCGATGTGATGTG	b1	CAGGCCAAGAAGCTGC	CGATGTGATGTG	28D+59	71D+92	71D+92	71D+92	Hyp_3	28D+59-71D+92-71D+92-71D+92
b1_GGAGAACGTTGTTTGG-1	GGAGAACGTTGTTTGGCTGTACGGTCAG	b1	GGAGAACGTTGTTTGG	CTGTACGGTCAG	28D+59	71D+92	71D+92	71D+92	Hyp_3	28D+59-71D+92-71D+92-71D+92
b1_TGCAGTAAGATGTAGT-1	TGCAGTAAGATGTAGTGCGACTGCAACT	b1	TGCAGTAAGATGTAGT	GCGACTGCAACT	28D+59	71D+92	71D+92	71D+92	Hyp_3	28D+59-71D+92-71D+92-71D+92
b1_CATTGTTGTGTTGACT-1	CATTGTTGTGTTGACTTTACGGCTAGCT	b1	CATTGTTGTGTTGACT	TTACGGCTAGCT	28D+59	71D+92	71D+92	71D+92	Hyp_4	28D+59-71D+92-71D+92-71D+92
b1_GTGCACGAGTTTCGAC-1	GTGCACGAGTTTCGACAACCGGACGCGC	b1	GTGCACGAGTTTCGAC	AACCGGACGCGC	28D+59	71D+92	71D+92	71D+92	Hyp_4	28D+59-71D+92-71D+92-71D+92
b1_ATCGTGACACTGTGAT-1	ATCGTGACACTGTGATTAACTCCCGGCG	b1	ATCGTGACACTGTGAT	TAACTCCCGGCG	28D+59	71D+92	71D+92	71D+92	SubPal_7	28D+59-71D+92-71D+92-71D+92
b1_CCGGACATCGATACGT-1	CCGGACATCGATACGTCACCCTGTCAAC	b1	CCGGACATCGATACGT	CACCCTGTCAAC	28D+59	71D+92	71D+92	71D+92	MB_1	28D+59-71D+92-71D+92-71D+92
b1_TATTTCGAGGTAGTCG-1	TATTTCGAGGTAGTCGCGATCATCGGTT	b1	TATTTCGAGGTAGTCG	CGATCATCGGTT	28D+59	71D+92	71D+92	71D+92	MB_1	28D+59-71D+92-71D+92-71D+92
b1_TCTTGCGCAAGGTTGG-1	TCTTGCGCAAGGTTGGGCTGCCAAACAT	b1	TCTTGCGCAAGGTTGG	GCTGCCAAACAT	28D+59	71D+92	71D+92	71D+92	MB_1	28D+59-71D+92-71D+92-71D+92
b1_CAACCAAAGCGCACAA-1	CAACCAAAGCGCACAATCCCCTTCATGC	b1	CAACCAAAGCGCACAA	TCCCCTTCATGC	28D+59	71D+92	71D+92	71D+92	MB_2	28D+59-71D+92-71D+92-71D+92
b1_GGGAGATGTTGCCATA-1	GGGAGATGTTGCCATATTGGTGCCTTTT	b1	GGGAGATGTTGCCATA	TTGGTGCCTTTT	28D+59	71D+92	71D+92	71D+92	MB_2	28D+59-71D+92-71D+92-71D+92
b1_TAAGTCGCAGATACTC-1	TAAGTCGCAGATACTCCACCAGCTGTGT	b1	TAAGTCGCAGATACTC	CACCAGCTGTGT	28D+59	71D+92	71D+92	71D+92	MB_het	28D+59-71D+92-71D+92-71D+92
b1_TTCTAACCACGATTCA-1	TTCTAACCACGATTCAATGCAGGGGGAC	b1	TTCTAACCACGATTCA	ATGCAGGGGGAC	28D+59	71D+92	71D+92	71D+92	MB_het	28D+59-71D+92-71D+92-71D+92
b1_TCCGTGTTCGGTCGAC-1	TCCGTGTTCGGTCGACGGCAGCCCCCAC	b1	TCCGTGTTCGGTCGAC	GGCAGCCCCCAC	28D+59	71D+92	71D+92	71D+92	Neuron_2	28D+59-71D+92-71D+92-71D+92
b1_CAAGAGGGTCCGAAAG-1	CAAGAGGGTCCGAAAGTCGGTGAGCGGT	b1	CAAGAGGGTCCGAAAG	TCGGTGAGCGGT	28D+59	71D+92	71D+92	71D+92	Neuron_cdh4+_roraa+	28D+59-71D+92-71D+92-71D+92
b1_CTTCCTTTCGAGAGAC-1	CTTCCTTTCGAGAGACGCTATTACGCCA	b1	CTTCCTTTCGAGAGAC	GCTATTACGCCA	28D+59	71D+92	71D+92	71D+92	Oligodendrocyte_1	28D+59-71D+92-71D+92-71D+92
b1_GATTGGTTCGAACTCA-1	GATTGGTTCGAACTCACAATGCACCTGT	b1	GATTGGTTCGAACTCA	CAATGCACCTGT	28D+59	71D+92	71D+92	71D+92	OPC	28D+59-71D+92-71D+92-71D+92
b1_CTACATTTCCCGAGAC-1	CTACATTTCCCGAGACCACCTGAGTGCC	b1	CTACATTTCCCGAGAC	CACCTGAGTGCC	28D+59	71D+92	71D+92	71D+92	OT_1	28D+59-71D+92-71D+92-71D+92
b1_TCAGGTACAGCGTTGC-1	TCAGGTACAGCGTTGCCTGCGATGGAAC	b1	TCAGGTACAGCGTTGC	CTGCGATGGAAC	28D+59	71D+92	71D+92	71D+92	OT_1	28D+59-71D+92-71D+92-71D+92
b1_CCACTTGTCCTGCCAT-1	CCACTTGTCCTGCCATTCGCGTGGAACT	b1	CCACTTGTCCTGCCAT	TCGCGTGGAACT	28D+59	71D+92	71D+92	71D+92	OT_2	28D+59-71D+92-71D+92-71D+92
b1_ATGTCCCGTATCCCTC-1	ATGTCCCGTATCCCTCTTCTGAATCTGG	b1	ATGTCCCGTATCCCTC	TTCTGAATCTGG	28D+59	71D+92	71D+92	71D+92	OT_3	28D+59-71D+92-71D+92-71D+92
b1_TTCAGGAGTGTTAACC-1	TTCAGGAGTGTTAACCGTACTACCTGCA	b1	TTCAGGAGTGTTAACC	GTACTACCTGCA	28D+59	71D+92	71D+92	71D+92	OT_3	28D+59-71D+92-71D+92-71D+92
b1_GGGACTCAGCCGTCGT-1	GGGACTCAGCCGTCGTCCCGCAGTAGTT	b1	GGGACTCAGCCGTCGT	CCCGCAGTAGTT	28D+59	71D+92	71D+92	71D+92	OT_4	28D+59-71D+92-71D+92-71D+92
b1_CCTCTCCAGTGCTAGG-1	CCTCTCCAGTGCTAGGTTGAACGCGGAA	b1	CCTCTCCAGTGCTAGG	TTGAACGCGGAA	28D+59	71D+92	71D+92	71D+92	OT_6	28D+59-71D+92-71D+92-71D+92
b1_CTCTCGAGTTGTATGC-1	CTCTCGAGTTGTATGCAAAGAGTACTCG	b1	CTCTCGAGTTGTATGC	AAAGAGTACTCG	28D+59	71D+92	71D+92	71D+92	Pal_2	28D+59-71D+92-71D+92-71D+92
b1_TATCGCCAGACTCTTG-1	TATCGCCAGACTCTTGCGGGGGACTAAC	b1	TATCGCCAGACTCTTG	CGGGGGACTAAC	28D+59	71D+92	71D+92	71D+92	Pal_2	28D+59-71D+92-71D+92-71D+92
b1_ACCATTTCAGACTGCC-1	ACCATTTCAGACTGCCCATACCTAGCGC	b1	ACCATTTCAGACTGCC	CATACCTAGCGC	28D+59	71D+92	71D+92	71D+92	Pal_5	28D+59-71D+92-71D+92-71D+92
b1_TCAGTCCTCTAGTTCT-1	TCAGTCCTCTAGTTCTGTCCGCTCACTT	b1	TCAGTCCTCTAGTTCT	GTCCGCTCACTT	28D+59	71D+92	71D+92	71D+92	Pal_5	28D+59-71D+92-71D+92-71D+92
b1_TGTTGGAAGATGCAGC-1	TGTTGGAAGATGCAGCACACCACACCGG	b1	TGTTGGAAGATGCAGC	ACACCACACCGG	28D+59	71D+92	71D+92	71D+92	Pal_5	28D+59-71D+92-71D+92-71D+92
b1_TTCACCGAGGCATCAG-1	TTCACCGAGGCATCAGAGGGCTTCCACG	b1	TTCACCGAGGCATCAG	AGGGCTTCCACG	28D+59	71D+92	71D+92	71D+92	Pal_6	28D+59-71D+92-71D+92-71D+92
b1_CTGTATTGTCTTTCTA-1	CTGTATTGTCTTTCTAGTGCTAGGGTTT	b1	CTGTATTGTCTTTCTA	GTGCTAGGGTTT	28D+59	71D+92	71D+92	71D+92	POA_1	28D+59-71D+92-71D+92-71D+92
b1_ACACGCGGTGGCTCTG-1	ACACGCGGTGGCTCTGGAGCATGGCACT	b1	ACACGCGGTGGCTCTG	GAGCATGGCACT	28D+59	71D+92	71D+92	71D+92	Prog_1	28D+59-71D+92-71D+92-71D+92
b1_CTGAGCGTCCAAAGGG-1	CTGAGCGTCCAAAGGGTACGATGGGGAC	b1	CTGAGCGTCCAAAGGG	TACGATGGGGAC	28D+59	71D+92	71D+92	71D+92	Prog_1	28D+59-71D+92-71D+92-71D+92
b1_GAAGTAACAGAGAATT-1	GAAGTAACAGAGAATTGTCATTGACTAC	b1	GAAGTAACAGAGAATT	GTCATTGACTAC	28D+59	71D+92	71D+92	71D+92	Prog_1	28D+59-71D+92-71D+92-71D+92
b1_GTGCTTCTCGCGATCG-1	GTGCTTCTCGCGATCGATAGTCTTAACT	b1	GTGCTTCTCGCGATCG	ATAGTCTTAACT	28D+59	71D+92	71D+92	71D+92	Prog_1	28D+59-71D+92-71D+92-71D+92
b1_GGGTCACAGTTACGTC-1	GGGTCACAGTTACGTCTCCATCGTCTCC	b1	GGGTCACAGTTACGTC	TCCATCGTCTCC	28D+59	71D+92	71D+92	71D+92	Prog_2	28D+59-71D+92-71D+92-71D+92
b1_GTTAGACAGCATGAAT-1	GTTAGACAGCATGAATTCGCCCTCGACG	b1	GTTAGACAGCATGAAT	TCGCCCTCGACG	28D+59	71D+92	71D+92	71D+92	Prog_2	28D+59-71D+92-71D+92-71D+92
b1_GTTATGGAGCCTGGAA-1	GTTATGGAGCCTGGAACTGTGGCGGCAT	b1	GTTATGGAGCCTGGAA	CTGTGGCGGCAT	28D+59	71D+92	71D+92	71D+92	Prog_2	28D+59-71D+92-71D+92-71D+92
b1_TCGTGCTGTCGCACAC-1	TCGTGCTGTCGCACACAGGGGGGGGGTA	b1	TCGTGCTGTCGCACAC	AGGGGGGGGGTA	28D+59	71D+92	71D+92	71D+92	Prog_2	28D+59-71D+92-71D+92-71D+92
b1_TTGTTCAAGCTCGCAC-1	TTGTTCAAGCTCGCACCGACAGCGGTTC	b1	TTGTTCAAGCTCGCAC	CGACAGCGGTTC	28D+59	71D+92	71D+92	71D+92	Prog_2	28D+59-71D+92-71D+92-71D+92
b1_AGACAGGGTGGCTCTG-1	AGACAGGGTGGCTCTGGACTGCGCAGCG	b1	AGACAGGGTGGCTCTG	GACTGCGCAGCG	28D+59	71D+92	71D+92	71D+92	Prog_3	28D+59-71D+92-71D+92-71D+92
b1_CGGACACCACCCTGTT-1	CGGACACCACCCTGTTGCTGGCATAGAC	b1	CGGACACCACCCTGTT	GCTGGCATAGAC	28D+59	71D+92	71D+92	71D+92	Prog_3	28D+59-71D+92-71D+92-71D+92
b1_CTGCCTACAAAGTGTA-1	CTGCCTACAAAGTGTACGGGGTCTCGAC	b1	CTGCCTACAAAGTGTA	CGGGGTCTCGAC	28D+59	71D+92	71D+92	71D+92	Prog_3	28D+59-71D+92-71D+92-71D+92
b1_CTCCTTTCATCGGCCA-1	CTCCTTTCATCGGCCAGTTGTTTGGGCA	b1	CTCCTTTCATCGGCCA	GTTGTTTGGGCA	28D+59	71D+92	71D+92	71D+92	Prog_4	28D+59-71D+92-71D+92-71D+92
b1_CTCCCAACATTAGGAA-1	CTCCCAACATTAGGAACACTCTTAACTT	b1	CTCCCAACATTAGGAA	CACTCTTAACTT	28D+59	71D+92	71D+92	71D+92	PurN_1	28D+59-71D+92-71D+92-71D+92
b1_CTTCTAATCATTATCC-1	CTTCTAATCATTATCCATGGGTCCGGTC	b1	CTTCTAATCATTATCC	ATGGGTCCGGTC	28D+59	71D+92	71D+92	71D+92	PurN_5	28D+59-71D+92-71D+92-71D+92
b1_CTCCCAACACGGCACT-1	CTCCCAACACGGCACTGGTTCACCTAAC	b1	CTCCCAACACGGCACT	GGTTCACCTAAC	28D+59	71D+92	71D+92	71D+92	RG_1	28D+59-71D+92-71D+92-71D+92
b1_CATTCCGGTCGATTCA-1	CATTCCGGTCGATTCAGCGTAGATCCGA	b1	CATTCCGGTCGATTCA	GCGTAGATCCGA	28D+59	71D+92	71D+92	71D+92	TL_1	28D+59-71D+92-71D+92-71D+92
b1_TCGTCCAGTCCACACG-1	TCGTCCAGTCCACACGACAGTCCCTTAA	b1	TCGTCCAGTCCACACG	ACAGTCCCTTAA	28D+59	71D+92	71D+92	71D+92	TL_2	28D+59-71D+92-71D+92-71D+92
b1_CGTCCATCAATCCTAG-1	CGTCCATCAATCCTAGGAATGCGCGGAC	b1	CGTCCATCAATCCTAG	GAATGCGCGGAC	28D+59	71D+92	71D+92	71D+92	Unk_1	28D+59-71D+92-71D+92-71D+92
b1_GCTTCACCACAGCGCT-1	GCTTCACCACAGCGCTGGGGCAGGCCAC	b1	GCTTCACCACAGCGCT	GGGGCAGGCCAC	28D+59	71D+92	71D+92	71D+92	Unk_1	28D+59-71D+92-71D+92-71D+92
b1_CCTCCTCGTCGCACGT-1	CCTCCTCGTCGCACGTAACGGTTAACTA	b1	CCTCCTCGTCGCACGT	AACGGTTAACTA	28D+59	71D+92	71D+92	71D+92	URL_1	28D+59-71D+92-71D+92-71D+92
b1_AAACGAAGTAGACAAT-1	AAACGAAGTAGACAATCGAAGCAATAAC	b1	AAACGAAGTAGACAAT	CGAAGCAATAAC	28D+59	71D+92	71D+92	71D+92	URL_2	28D+59-71D+92-71D+92-71D+92
b2_CTCGAGGCATGTAACC-1	CTCGAGGCATGTAACCATTTAACGCAGG	b2	CTCGAGGCATGTAACC	ATTTAACGCAGG	29D+36	50D+70	50D+70	47D+126	GC_6	29D+36-50D+70-50D+70-47D+126
b2_CTGAATGAGTGGTTAA-1	CTGAATGAGTGGTTAAGACTAGTCCCAG	b2	CTGAATGAGTGGTTAA	GACTAGTCCCAG	29D+36	50D+70	50D+70	47D+126	Hyp_6	29D+36-50D+70-50D+70-47D+126
b2_TATATCCCATTGACCA-1	TATATCCCATTGACCATCAAACATCAAA	b2	TATATCCCATTGACCA	TCAAACATCAAA	29D+36	50D+70	50D+70	47D+126	Hyp_6	29D+36-50D+70-50D+70-47D+126
b2_GCTGCAGGTCAAATCC-1	GCTGCAGGTCAAATCCACGCCGGTCCAA	b2	GCTGCAGGTCAAATCC	ACGCCGGTCCAA	29D+36	50D+70	50D+70	47D+126	IN_1	29D+36-50D+70-50D+70-47D+126
b2_CCCAACTGTAGCCCTG-1	CCCAACTGTAGCCCTGACTAAGGAGGGG	b2	CCCAACTGTAGCCCTG	ACTAAGGAGGGG	29D+36	50D+70	50D+70	47D+126	MB_3	29D+36-50D+70-50D+70-47D+126
b2_CACCAAAAGTTCACTG-1	CACCAAAAGTTCACTGTGCAGAGTAGCG	b2	CACCAAAAGTTCACTG	TGCAGAGTAGCG	29D+36	50D+70	50D+70	47D+126	Neuron_2	29D+36-50D+70-50D+70-47D+126
b2_CATGAGTAGTATGTAG-1	CATGAGTAGTATGTAGGTCGTACCAGTT	b2	CATGAGTAGTATGTAG	GTCGTACCAGTT	29D+36	50D+70	50D+70	47D+126	Pal_4	29D+36-50D+70-50D+70-47D+126
b2_AAGACTCTCTGAGAGG-1	AAGACTCTCTGAGAGGCCCGTCAGGGGC	b2	AAGACTCTCTGAGAGG	CCCGTCAGGGGC	29D+36	50D+70	50D+70	47D+126	Prog_1	29D+36-50D+70-50D+70-47D+126
b2_CAAAGAATCCATGCAA-1	CAAAGAATCCATGCAAGAATATGTGGGC	b2	CAAAGAATCCATGCAA	GAATATGTGGGC	29D+36	50D+70	50D+70	47D+126	Prog_1	29D+36-50D+70-50D+70-47D+126
b2_GCTGCAGAGGACAGCT-1	GCTGCAGAGGACAGCTTTTGCCCGCCAA	b2	GCTGCAGAGGACAGCT	TTTGCCCGCCAA	29D+36	50D+70	50D+70	47D+126	Prog_2	29D+36-50D+70-50D+70-47D+126
b2_GTAATGCGTGTGCCTG-1	GTAATGCGTGTGCCTGTTTATCATTTTG	b2	GTAATGCGTGTGCCTG	TTTATCATTTTG	29D+36	50D+70	50D+70	47D+126	Prog_2	29D+36-50D+70-50D+70-47D+126
b2_GTCGTAACAATCCAGT-1	GTCGTAACAATCCAGTTCTCCCAGGCCT	b2	GTCGTAACAATCCAGT	TCTCCCAGGCCT	29D+36	50D+70	50D+70	47D+126	Prog_2	29D+36-50D+70-50D+70-47D+126
b2_AATGCCAGTGTCGCTG-1	AATGCCAGTGTCGCTGCGAGTTGGGTGA	b2	AATGCCAGTGTCGCTG	CGAGTTGGGTGA	29D+36	50D+70	50D+70	47D+126	Prog_3	29D+36-50D+70-50D+70-47D+126
b2_AGCGTATTCGTGGGTC-1	AGCGTATTCGTGGGTCCCTAAAGACGCT	b2	AGCGTATTCGTGGGTC	CCTAAAGACGCT	29D+36	50D+70	50D+70	47D+126	Prog_3	29D+36-50D+70-50D+70-47D+126
b2_TTTGATCCATACTGTG-1	TTTGATCCATACTGTGTTACCTTAAGGG	b2	TTTGATCCATACTGTG	TTACCTTAAGGG	29D+36	50D+70	50D+70	47D+126	VHab_5	29D+36-50D+70-50D+70-47D+126
b2_GTATTGGTCAGTGATC-1	GTATTGGTCAGTGATCGGGCACTTACGT	b2	GTATTGGTCAGTGATC	GGGCACTTACGT	29D+56	7D+91	50D+101	50D+101	URL_1	29D+56-7D+91-50D+101-50D+101
b4.22_CGTGAATAGGAGGCAG-1	CGTGAATAGGAGGCAGGGTAAGGTTAGG	b4.22	CGTGAATAGGAGGCAG	GGTAAGGTTAGG	321D+21	321D+21	321D+21	321D+21	GC_3	321D+21-321D+21-321D+21-321D+21
b4.21_TGCAGATCAGAACGCA-1	TGCAGATCAGAACGCAGAACTTTACTTC	b4.21	TGCAGATCAGAACGCA	GAACTTTACTTC	330D+19	330D+19	330D+19	330D+19	Prog_2	330D+19-330D+19-330D+19-330D+19
b2_CCTCATGGTCATCCCT-1	CCTCATGGTCATCCCTCTTTGTACTGTT	b2	CCTCATGGTCATCCCT	CTTTGTACTGTT	341D+65	341D+65	341D+65	341D+65	MB_2	341D+65-341D+65-341D+65-341D+65
b2_TCAGTTTCAATTGAAG-1	TCAGTTTCAATTGAAGCCGCGCCCGACT	b2	TCAGTTTCAATTGAAG	CCGCGCCCGACT	341D+65	341D+65	341D+65	341D+65	Prog_1	341D+65-341D+65-341D+65-341D+65
b2_ACTATTCGTCGGTAAG-1	ACTATTCGTCGGTAAGGCCCGGACACCG	b2	ACTATTCGTCGGTAAG	GCCCGGACACCG	341D+65	341D+65	341D+65	341D+65	SubPal_3	341D+65-341D+65-341D+65-341D+65
b4.21_TGGCGTGAGACGGTTG-1	TGGCGTGAGACGGTTGTGAGATCACATG	b4.21	TGGCGTGAGACGGTTG	TGAGATCACATG	34D+38&8I+63	54D+79&10I+79	54D+79	20D+139&7I+139	Endothelial_1	34D+38&8I+63-54D+79&10I+79-54D+79-20D+139&7I+139
b4.21_CACCGTTCAACCAGAG-1	CACCGTTCAACCAGAGATAGTCATTTCT	b4.21	CACCGTTCAACCAGAG	ATAGTCATTTCT	34D+38&8I+63	54D+79&10I+79	54D+79	20D+139&7I+139	Ependymal_2	34D+38&8I+63-54D+79&10I+79-54D+79-20D+139&7I+139
b4.21_CATTGAGGTAGTACGG-1	CATTGAGGTAGTACGGAGATCGATGGCC	b4.21	CATTGAGGTAGTACGG	AGATCGATGGCC	34D+38&8I+63	54D+79&10I+79	54D+79	20D+139&7I+139	GC_9	34D+38&8I+63-54D+79&10I+79-54D+79-20D+139&7I+139
b4.21_AAGGTAAAGACATGCG-1	AAGGTAAAGACATGCGTTCGCTAGATAA	b4.21	AAGGTAAAGACATGCG	TTCGCTAGATAA	34D+38&8I+63	54D+79&10I+79	54D+79	20D+139&7I+139	GC_5	34D+38&8I+63-54D+79&10I+79-54D+79-20D+139&7I+139
b4.21_CATTGTTAGTGGGAAA-1	CATTGTTAGTGGGAAAAGTGATCTGTAG	b4.21	CATTGTTAGTGGGAAA	AGTGATCTGTAG	34D+38&8I+63	54D+79&10I+79	54D+79	20D+139&7I+139	GC_5	34D+38&8I+63-54D+79&10I+79-54D+79-20D+139&7I+139
b4.21_CGTGTCTGTCTACATG-1	CGTGTCTGTCTACATGTATCGAGCAGGG	b4.21	CGTGTCTGTCTACATG	TATCGAGCAGGG	34D+38&8I+63	54D+79&10I+79	54D+79	20D+139&7I+139	GC_5	34D+38&8I+63-54D+79&10I+79-54D+79-20D+139&7I+139
b4.21_TTGCCTGTCACACCGG-1	TTGCCTGTCACACCGGCGCAATGACATG	b4.21	TTGCCTGTCACACCGG	CGCAATGACATG	34D+38&8I+63	54D+79&10I+79	54D+79	20D+139&7I+139	GC_5	34D+38&8I+63-54D+79&10I+79-54D+79-20D+139&7I+139
b4.21_GTAAGTCGTCGTTGCG-1	GTAAGTCGTCGTTGCGGGCATAGAAACT	b4.21	GTAAGTCGTCGTTGCG	GGCATAGAAACT	34D+38&8I+63	54D+79&10I+79	54D+79	20D+139&7I+139	Neuron_neto1l+_cntn4+	34D+38&8I+63-54D+79&10I+79-54D+79-20D+139&7I+139
b4.21_ACTTCCGGTTGCATGT-1	ACTTCCGGTTGCATGTTACCGTATGACT	b4.21	ACTTCCGGTTGCATGT	TACCGTATGACT	34D+38&8I+63	54D+79&10I+79	54D+79	20D+139&7I+139	GC_8	34D+38&8I+63-54D+79&10I+79-54D+79-20D+139&7I+139
b4.21_TCGCAGGCAGGCGTTC-1	TCGCAGGCAGGCGTTCCCTTGGTATCTG	b4.21	TCGCAGGCAGGCGTTC	CCTTGGTATCTG	34D+38&8I+63	54D+79&10I+79	54D+79	20D+139&7I+139	Hyp_1	34D+38&8I+63-54D+79&10I+79-54D+79-20D+139&7I+139
b4.21_ACTCCCAAGGGAGGAC-1	ACTCCCAAGGGAGGACCATGTTTCAGGC	b4.21	ACTCCCAAGGGAGGAC	CATGTTTCAGGC	34D+38&8I+63	54D+79&10I+79	54D+79	20D+139&7I+139	Hyp_4	34D+38&8I+63-54D+79&10I+79-54D+79-20D+139&7I+139
b4.21_CATGCTCCACACCAGC-1	CATGCTCCACACCAGCAGCGCATGCCAA	b4.21	CATGCTCCACACCAGC	AGCGCATGCCAA	34D+38&8I+63	54D+79&10I+79	54D+79	20D+139&7I+139	Hyp_4	34D+38&8I+63-54D+79&10I+79-54D+79-20D+139&7I+139
b4.21_TCCTCCCCATCATTGG-1	TCCTCCCCATCATTGGCCGTACCCGAGG	b4.21	TCCTCCCCATCATTGG	CCGTACCCGAGG	34D+38&8I+63	54D+79&10I+79	54D+79	20D+139&7I+139	SubPal_8	34D+38&8I+63-54D+79&10I+79-54D+79-20D+139&7I+139
b4.21_CGAGAAGAGAGAACCC-1	CGAGAAGAGAGAACCCTTTTGTCCACAT	b4.21	CGAGAAGAGAGAACCC	TTTTGTCCACAT	34D+38&8I+63	54D+79&10I+79	54D+79	20D+139&7I+139	MB_1	34D+38&8I+63-54D+79&10I+79-54D+79-20D+139&7I+139
b4.21_CGTTAGACACGGAAGT-1	CGTTAGACACGGAAGTCGGAGCTTAGAT	b4.21	CGTTAGACACGGAAGT	CGGAGCTTAGAT	34D+38&8I+63	54D+79&10I+79	54D+79	20D+139&7I+139	MB_1	34D+38&8I+63-54D+79&10I+79-54D+79-20D+139&7I+139
b4.21_CTACAGAGTTAGGCCC-1	CTACAGAGTTAGGCCCAGTAGACTGCTT	b4.21	CTACAGAGTTAGGCCC	AGTAGACTGCTT	34D+38&8I+63	54D+79&10I+79	54D+79	20D+139&7I+139	MB_1	34D+38&8I+63-54D+79&10I+79-54D+79-20D+139&7I+139
b4.21_GCTGAATAGCTATCTG-1	GCTGAATAGCTATCTGCGGTACACGACA	b4.21	GCTGAATAGCTATCTG	CGGTACACGACA	34D+38&8I+63	54D+79&10I+79	54D+79	20D+139&7I+139	MB_1	34D+38&8I+63-54D+79&10I+79-54D+79-20D+139&7I+139
b4.21_TCCCACAAGTTGGCTT-1	TCCCACAAGTTGGCTTACCGCTATTTCG	b4.21	TCCCACAAGTTGGCTT	ACCGCTATTTCG	34D+38&8I+63	54D+79&10I+79	54D+79	20D+139&7I+139	MB_1	34D+38&8I+63-54D+79&10I+79-54D+79-20D+139&7I+139
b4.21_TTCTTCCAGGACTGGT-1	TTCTTCCAGGACTGGTGATCTTGGGTGG	b4.21	TTCTTCCAGGACTGGT	GATCTTGGGTGG	34D+38&8I+63	54D+79&10I+79	54D+79	20D+139&7I+139	MB_1	34D+38&8I+63-54D+79&10I+79-54D+79-20D+139&7I+139
b4.21_TCAGTTTAGCCGGATA-1	TCAGTTTAGCCGGATAGACTGTTTGTTG	b4.21	TCAGTTTAGCCGGATA	GACTGTTTGTTG	34D+38&8I+63	54D+79&10I+79	54D+79	20D+139&7I+139	MB_5	34D+38&8I+63-54D+79&10I+79-54D+79-20D+139&7I+139
b4.21_CCTCAGTGTATTGCCA-1	CCTCAGTGTATTGCCATCTCGAAAGCTG	b4.21	CCTCAGTGTATTGCCA	TCTCGAAAGCTG	34D+38&8I+63	54D+79&10I+79	54D+79	20D+139&7I+139	Microglia	34D+38&8I+63-54D+79&10I+79-54D+79-20D+139&7I+139
b4.21_TGGGTTATCCATTTCA-1	TGGGTTATCCATTTCACACGTCGGAATG	b4.21	TGGGTTATCCATTTCA	CACGTCGGAATG	34D+38&8I+63	54D+79&10I+79	54D+79	20D+139&7I+139	Microglia	34D+38&8I+63-54D+79&10I+79-54D+79-20D+139&7I+139
b4.21_GAATCGTTCCGAGGCT-1	GAATCGTTCCGAGGCTCTACCTGGACGC	b4.21	GAATCGTTCCGAGGCT	CTACCTGGACGC	34D+38&8I+63	54D+79&10I+79	54D+79	20D+139&7I+139	Neuron_2	34D+38&8I+63-54D+79&10I+79-54D+79-20D+139&7I+139
b4.21_GAGGGATGTGGATACG-1	GAGGGATGTGGATACGATTTTGTAATGG	b4.21	GAGGGATGTGGATACG	ATTTTGTAATGG	34D+38&8I+63	54D+79&10I+79	54D+79	20D+139&7I+139	Neuron_mef2cb+	34D+38&8I+63-54D+79&10I+79-54D+79-20D+139&7I+139
b4.21_AAGGTAATCAAGTCGT-1	AAGGTAATCAAGTCGTTACTCAGCACTA	b4.21	AAGGTAATCAAGTCGT	TACTCAGCACTA	34D+38&8I+63	54D+79&10I+79	54D+79	20D+139&7I+139	OPC	34D+38&8I+63-54D+79&10I+79-54D+79-20D+139&7I+139
b4.21_GGTGAAGTCTCGGCTT-1	GGTGAAGTCTCGGCTTTAAGGGAGTAGA	b4.21	GGTGAAGTCTCGGCTT	TAAGGGAGTAGA	34D+38&8I+63	54D+79&10I+79	54D+79	20D+139&7I+139	OT_1	34D+38&8I+63-54D+79&10I+79-54D+79-20D+139&7I+139
b4.21_GTGTTCCTCTGCCTCA-1	GTGTTCCTCTGCCTCAACTACAAAGACG	b4.21	GTGTTCCTCTGCCTCA	ACTACAAAGACG	34D+38&8I+63	54D+79&10I+79	54D+79	20D+139&7I+139	Pal_10	34D+38&8I+63-54D+79&10I+79-54D+79-20D+139&7I+139
b4.21_GTGTGATGTAACCAGG-1	GTGTGATGTAACCAGGGTGTGACTCACG	b4.21	GTGTGATGTAACCAGG	GTGTGACTCACG	34D+38&8I+63	54D+79&10I+79	54D+79	20D+139&7I+139	Pericytes	34D+38&8I+63-54D+79&10I+79-54D+79-20D+139&7I+139
b4.21_AGTCACACAGCAGGAT-1	AGTCACACAGCAGGATAGCCTACATTTT	b4.21	AGTCACACAGCAGGAT	AGCCTACATTTT	34D+38&8I+63	54D+79&10I+79	54D+79	20D+139&7I+139	POA_1	34D+38&8I+63-54D+79&10I+79-54D+79-20D+139&7I+139
b4.21_CAATGACAGTGAACAT-1	CAATGACAGTGAACATCCAGCGGACATA	b4.21	CAATGACAGTGAACAT	CCAGCGGACATA	34D+38&8I+63	54D+79&10I+79	54D+79	20D+139&7I+139	Precursor_2(srrm4)	34D+38&8I+63-54D+79&10I+79-54D+79-20D+139&7I+139
b4.21_CGCATGGAGTGCCCGT-1	CGCATGGAGTGCCCGTTTCTCGAGGTAC	b4.21	CGCATGGAGTGCCCGT	TTCTCGAGGTAC	34D+38&8I+63	54D+79&10I+79	54D+79	20D+139&7I+139	Prog_1	34D+38&8I+63-54D+79&10I+79-54D+79-20D+139&7I+139
b4.21_CTCATTAAGAGCATTA-1	CTCATTAAGAGCATTAAGCATTGCTACG	b4.21	CTCATTAAGAGCATTA	AGCATTGCTACG	34D+38&8I+63	54D+79&10I+79	54D+79	20D+139&7I+139	Prog_1	34D+38&8I+63-54D+79&10I+79-54D+79-20D+139&7I+139
b4.21_GATGATCAGTTCCGGC-1	GATGATCAGTTCCGGCTCCGCCTTTGGG	b4.21	GATGATCAGTTCCGGC	TCCGCCTTTGGG	34D+38&8I+63	54D+79&10I+79	54D+79	20D+139&7I+139	Prog_2	34D+38&8I+63-54D+79&10I+79-54D+79-20D+139&7I+139
b4.21_CATTGCCGTGATTGGG-1	CATTGCCGTGATTGGGTACAGATACGAT	b4.21	CATTGCCGTGATTGGG	TACAGATACGAT	34D+38&8I+63	54D+79&10I+79	54D+79	20D+139&7I+139	PurN_1	34D+38&8I+63-54D+79&10I+79-54D+79-20D+139&7I+139
b4.21_GTTACAGAGAGGCGTT-1	GTTACAGAGAGGCGTTATGGGCTATGCG	b4.21	GTTACAGAGAGGCGTT	ATGGGCTATGCG	34D+38&8I+63	54D+79&10I+79	54D+79	20D+139&7I+139	RG_4	34D+38&8I+63-54D+79&10I+79-54D+79-20D+139&7I+139
b4.21_TGTGCGGTCATGCAGT-1	TGTGCGGTCATGCAGTCACTACGGAACC	b4.21	TGTGCGGTCATGCAGT	CACTACGGAACC	34D+38&8I+63	54D+79&10I+79	54D+79	20D+139&7I+139	Unk_1	34D+38&8I+63-54D+79&10I+79-54D+79-20D+139&7I+139
b4.21_ATGGGAGCACCCTGAG-1	ATGGGAGCACCCTGAGTTGACCTAAGCA	b4.21	ATGGGAGCACCCTGAG	TTGACCTAAGCA	34D+38&8I+63	54D+79&10I+79	54D+79	20D+139&7I+139	URL_1	34D+38&8I+63-54D+79&10I+79-54D+79-20D+139&7I+139
b4.21_CTACTATTCCTACAAG-1	CTACTATTCCTACAAGCTCAACTCAGGC	b4.21	CTACTATTCCTACAAG	CTCAACTCAGGC	34D+38&8I+63	54D+79&10I+79	54D+79	20D+139&7I+139	VHab_2	34D+38&8I+63-54D+79&10I+79-54D+79-20D+139&7I+139
b4.22_TATATCCTCACCTCTG-1	TATATCCTCACCTCTGTTGAATACGCCC	b4.22	TATATCCTCACCTCTG	TTGAATACGCCC	35D+35	94D+77&18I+77	94D+77	94D+77	MB_2	35D+35-94D+77&18I+77-94D+77-94D+77
b4.22_TCCCATGAGAGAGGGC-1	TCCCATGAGAGAGGGCACGACTCGGGGG	b4.22	TCCCATGAGAGAGGGC	ACGACTCGGGGG	35D+53	1D+92	79D+98	79D+98	OT_3	35D+53-1D+92-79D+98-79D+98
b2_GATGGAGGTGCTCGTG-1	GATGGAGGTGCTCGTGTTGCCGTCAAGT	b2	GATGGAGGTGCTCGTG	TTGCCGTCAAGT	363D+65	363D+65	363D+65	363D+65	Ependymal_2	363D+65-363D+65-363D+65-363D+65
b2_GTTATGGCACTTGGGC-1	GTTATGGCACTTGGGCCACGGTGTGGGG	b2	GTTATGGCACTTGGGC	CACGGTGTGGGG	363D+65	363D+65	363D+65	363D+65	GC_1	363D+65-363D+65-363D+65-363D+65
b2_CATGCTCTCAGCTTCC-1	CATGCTCTCAGCTTCCGTACGTTTGGTG	b2	CATGCTCTCAGCTTCC	GTACGTTTGGTG	363D+65	363D+65	363D+65	363D+65	Neuron_neto1l+_cntn4+	363D+65-363D+65-363D+65-363D+65
b2_TACGGTATCTGCCTCA-1	TACGGTATCTGCCTCAAATTGACTCAAC	b2	TACGGTATCTGCCTCA	AATTGACTCAAC	363D+65	363D+65	363D+65	363D+65	Neuron_neto1l+_cntn4+	363D+65-363D+65-363D+65-363D+65
b2_TGTCAGACAGAGATGC-1	TGTCAGACAGAGATGCTGGGGTGAAGGG	b2	TGTCAGACAGAGATGC	TGGGGTGAAGGG	363D+65	363D+65	363D+65	363D+65	Neuron_neto1l+_cntn4+	363D+65-363D+65-363D+65-363D+65
b2_AAAGAACCAATACGCT-1	AAAGAACCAATACGCTGACCCGACTCCG	b2	AAAGAACCAATACGCT	GACCCGACTCCG	363D+65	363D+65	363D+65	363D+65	Hyp_4	363D+65-363D+65-363D+65-363D+65
b2_CAGATACAGGATACGC-1	CAGATACAGGATACGCCCCGGCAAATAG	b2	CAGATACAGGATACGC	CCCGGCAAATAG	363D+65	363D+65	363D+65	363D+65	MB_2	363D+65-363D+65-363D+65-363D+65
b2_GTATTGGCAGTCTCTC-1	GTATTGGCAGTCTCTCAGCTCGAGGCGG	b2	GTATTGGCAGTCTCTC	AGCTCGAGGCGG	363D+65	363D+65	363D+65	363D+65	MB_3	363D+65-363D+65-363D+65-363D+65
b2_GACTTCCTCTTCGTAT-1	GACTTCCTCTTCGTATTTTCTGAGCAGG	b2	GACTTCCTCTTCGTAT	TTTCTGAGCAGG	363D+65	363D+65	363D+65	363D+65	OT_1	363D+65-363D+65-363D+65-363D+65
b2_TGGAGAGGTCCAAAGG-1	TGGAGAGGTCCAAAGGCCTGATAGAGTG	b2	TGGAGAGGTCCAAAGG	CCTGATAGAGTG	363D+65	363D+65	363D+65	363D+65	OT_2	363D+65-363D+65-363D+65-363D+65
b2_CCTCTCCAGAAACCCG-1	CCTCTCCAGAAACCCGACCTATTACATT	b2	CCTCTCCAGAAACCCG	ACCTATTACATT	363D+65	363D+65	363D+65	363D+65	Pal_1	363D+65-363D+65-363D+65-363D+65
b2_TACTGCCGTGCTCCGA-1	TACTGCCGTGCTCCGAATTCAGATAGCC	b2	TACTGCCGTGCTCCGA	ATTCAGATAGCC	363D+65	363D+65	363D+65	363D+65	Prog_1	363D+65-363D+65-363D+65-363D+65
b2_ATTCTACCAGCCATTA-1	ATTCTACCAGCCATTAGATCTCTAAGTG	b2	ATTCTACCAGCCATTA	GATCTCTAAGTG	363D+65	363D+65	363D+65	363D+65	Prog_2	363D+65-363D+65-363D+65-363D+65
b2_GTAGAAACAACGACAG-1	GTAGAAACAACGACAGTGCTGCGATCCA	b2	GTAGAAACAACGACAG	TGCTGCGATCCA	363D+65	363D+65	363D+65	363D+65	Prog_2	363D+65-363D+65-363D+65-363D+65
b2_GTTCCGTAGTTGGCTT-1	GTTCCGTAGTTGGCTTTTGGTCTACGGG	b2	GTTCCGTAGTTGGCTT	TTGGTCTACGGG	363D+65	363D+65	363D+65	363D+65	Prog_2	363D+65-363D+65-363D+65-363D+65
b2_CGATGCGTCGGTAAGG-1	CGATGCGTCGGTAAGGGTATACGGTTTG	b2	CGATGCGTCGGTAAGG	GTATACGGTTTG	363D+65	363D+65	363D+65	363D+65	Prog_3	363D+65-363D+65-363D+65-363D+65
b2_CAAAGAAAGGGCGAAG-1	CAAAGAAAGGGCGAAGGGAGTCGAGGGG	b2	CAAAGAAAGGGCGAAG	GGAGTCGAGGGG	363D+65	363D+65	363D+65	363D+65	Prog/Diff	363D+65-363D+65-363D+65-363D+65
b2_GCGAGAACAGTCGGTC-1	GCGAGAACAGTCGGTCAGCTGGGCTCTT	b2	GCGAGAACAGTCGGTC	AGCTGGGCTCTT	363D+65	363D+65	363D+65	363D+65	RG_1	363D+65-363D+65-363D+65-363D+65
b2_ATCCCTGCATTGCTGA-1	ATCCCTGCATTGCTGACGTTACGGGGAG	b2	ATCCCTGCATTGCTGA	CGTTACGGGGAG	363D+65	363D+65	363D+65	363D+65	RG_4	363D+65-363D+65-363D+65-363D+65
b1_TAATTCCCAAAGTGTA-1	TAATTCCCAAAGTGTAACATCGTAATAT	b1	TAATTCCCAAAGTGTA	ACATCGTAATAT	37D+28	50D+70	50D+70	47D+126	Hyp_2	37D+28-50D+70-50D+70-47D+126
b1_CACTAAGTCGTTGCCT-1	CACTAAGTCGTTGCCTAACACGTCAAAC	b1	CACTAAGTCGTTGCCT	AACACGTCAAAC	37D+28	50D+70	50D+70	47D+126	MB_1	37D+28-50D+70-50D+70-47D+126
b1_TCGTAGATCCATGAGT-1	TCGTAGATCCATGAGTGCTGATAGAGCC	b1	TCGTAGATCCATGAGT	GCTGATAGAGCC	37D+28	50D+70	50D+70	47D+126	MB_1	37D+28-50D+70-50D+70-47D+126
b1_CTCAACCCAGAGTCTT-1	CTCAACCCAGAGTCTTCCTCTACTTGGT	b1	CTCAACCCAGAGTCTT	CCTCTACTTGGT	37D+28	50D+70	50D+70	47D+126	MB_2	37D+28-50D+70-50D+70-47D+126
b1_TACTTCAAGTATGAAC-1	TACTTCAAGTATGAACAACCCCTAACGA	b1	TACTTCAAGTATGAAC	AACCCCTAACGA	37D+28	50D+70	50D+70	47D+126	Pal_6	37D+28-50D+70-50D+70-47D+126
b1_AGAGAATCAAATGAGT-1	AGAGAATCAAATGAGTTAATTGACGTAA	b1	AGAGAATCAAATGAGT	TAATTGACGTAA	37D+28	50D+70	50D+70	47D+126	Prog_1	37D+28-50D+70-50D+70-47D+126
b1_TCGGGACAGAAGCGAA-1	TCGGGACAGAAGCGAATCTGTATCCTAG	b1	TCGGGACAGAAGCGAA	TCTGTATCCTAG	37D+28	50D+70	50D+70	47D+126	Prog_1	37D+28-50D+70-50D+70-47D+126
b1_CCGGTAGAGGCTATCT-1	CCGGTAGAGGCTATCTCCCTACTTAATG	b1	CCGGTAGAGGCTATCT	CCCTACTTAATG	37D+28	50D+70	50D+70	47D+126	Prog_2	37D+28-50D+70-50D+70-47D+126
b1_GTCTAGAGTGTCTCCT-1	GTCTAGAGTGTCTCCTTAAGCGCGTTTG	b1	GTCTAGAGTGTCTCCT	TAAGCGCGTTTG	37D+28	50D+70	50D+70	47D+126	Prog_3	37D+28-50D+70-50D+70-47D+126
b1_TCACTATTCCGTAATG-1	TCACTATTCCGTAATGGGTCTGCAAGCC	b1	TCACTATTCCGTAATG	GGTCTGCAAGCC	37D+28	50D+70	50D+70	47D+126	Prog_3	37D+28-50D+70-50D+70-47D+126
b1_TCCTCTTAGTGGTGGT-1	TCCTCTTAGTGGTGGTGTTGTAAGTGCC	b1	TCCTCTTAGTGGTGGT	GTTGTAAGTGCC	37D+28	50D+70	50D+70	47D+126	Prog_4	37D+28-50D+70-50D+70-47D+126
b2_CTGTATTCAGTCGCTG-1	CTGTATTCAGTCGCTGGGGGGGCCGCGC	b2	CTGTATTCAGTCGCTG	GGGGGGCCGCGC	38D+30	13D+74&12D+92	65D+112	65D+112	SubPal_1	38D+30-13D+74&12D+92-65D+112-65D+112
b4.22_CGCATAATCTAAGCGT-1	CGCATAATCTAAGCGTGTTGATGAAATG	b4.22	CGCATAATCTAAGCGT	GTTGATGAAATG	39D+21	32D+66	15D+105	26D+140	Prog_2	39D+21-32D+66-15D+105-26D+140
b4.22_CTGATCCCAGGATTCT-1	CTGATCCCAGGATTCTGCATCATCGACA	b4.22	CTGATCCCAGGATTCT	GCATCATCGACA	39D+38	13D+79	63D+96	63D+96	Prog_2	39D+38-13D+79-63D+96-63D+96
b4.22_GAGATGGGTAGCGTCC-1	GAGATGGGTAGCGTCCGAACCCAGTGCG	b4.22	GAGATGGGTAGCGTCC	GAACCCAGTGCG	3D+65	NONE	NONE	1D+145	Ependymal_2	3D+65-NONE-NONE-1D+145
b4.22_CCTAAGACATTGACAC-1	CCTAAGACATTGACACGGCCACCTCTGG	b4.22	CCTAAGACATTGACAC	GGCCACCTCTGG	3D+65	NONE	NONE	1D+145	GC_1	3D+65-NONE-NONE-1D+145
b4.22_CCTCAGTCAATGTCTG-1	CCTCAGTCAATGTCTGCTCGTGAGTAGT	b4.22	CCTCAGTCAATGTCTG	CTCGTGAGTAGT	3D+65	NONE	NONE	1D+145	GC_2	3D+65-NONE-NONE-1D+145
b4.22_TATCCTAAGACTGGGT-1	TATCCTAAGACTGGGTACGCAAAGGAGC	b4.22	TATCCTAAGACTGGGT	ACGCAAAGGAGC	3D+65	NONE	NONE	1D+145	GC_4	3D+65-NONE-NONE-1D+145
b4.22_TCGTCCATCCGAGTGC-1	TCGTCCATCCGAGTGCTTGTTATCCTCT	b4.22	TCGTCCATCCGAGTGC	TTGTTATCCTCT	3D+65	NONE	NONE	1D+145	GC_4	3D+65-NONE-NONE-1D+145
b4.22_CATCGTCTCGGCCAAC-1	CATCGTCTCGGCCAACGGTATCTCTGAT	b4.22	CATCGTCTCGGCCAAC	GGTATCTCTGAT	3D+65	NONE	NONE	1D+145	GC_5	3D+65-NONE-NONE-1D+145
b4.22_CCTGCATTCGAGATGG-1	CCTGCATTCGAGATGGCCTGTTCAGGAT	b4.22	CCTGCATTCGAGATGG	CCTGTTCAGGAT	3D+65	NONE	NONE	1D+145	GC_5	3D+65-NONE-NONE-1D+145
b4.22_CTGGACGCAGCTTTGA-1	CTGGACGCAGCTTTGAAGACGGGCGATG	b4.22	CTGGACGCAGCTTTGA	AGACGGGCGATG	3D+65	NONE	NONE	1D+145	GC_5	3D+65-NONE-NONE-1D+145
b4.22_ATTTCTGCAACGGCTC-1	ATTTCTGCAACGGCTCGGTATTCGGGAT	b4.22	ATTTCTGCAACGGCTC	GGTATTCGGGAT	3D+65	NONE	NONE	1D+145	GC_8	3D+65-NONE-NONE-1D+145
b4.22_AGCCAATGTAGATCGG-1	AGCCAATGTAGATCGGTCCCACGGCGCT	b4.22	AGCCAATGTAGATCGG	TCCCACGGCGCT	3D+65	NONE	NONE	1D+145	Hyp_1	3D+65-NONE-NONE-1D+145
b4.22_CAGCGTGGTCGCACAC-1	CAGCGTGGTCGCACACCGACCGGATAAT	b4.22	CAGCGTGGTCGCACAC	CGACCGGATAAT	3D+65	NONE	NONE	1D+145	Hyp_1	3D+65-NONE-NONE-1D+145
b4.22_CCGCAAGGTACGTGTT-1	CCGCAAGGTACGTGTTCGTCATGTTGCA	b4.22	CCGCAAGGTACGTGTT	CGTCATGTTGCA	3D+65	NONE	NONE	1D+145	Hyp_1	3D+65-NONE-NONE-1D+145
b4.22_CTGCATCTCTGGGCCA-1	CTGCATCTCTGGGCCATACACCTGCTTA	b4.22	CTGCATCTCTGGGCCA	TACACCTGCTTA	3D+65	NONE	NONE	1D+145	Hyp_1	3D+65-NONE-NONE-1D+145
b4.22_GGTAACTAGGCACTAG-1	GGTAACTAGGCACTAGAAACTCGCTTGC	b4.22	GGTAACTAGGCACTAG	AAACTCGCTTGC	3D+65	NONE	NONE	1D+145	Hyp_1	3D+65-NONE-NONE-1D+145
b4.22_GTAATGCAGGTAAGAG-1	GTAATGCAGGTAAGAGTGAAGGTCAATT	b4.22	GTAATGCAGGTAAGAG	TGAAGGTCAATT	3D+65	NONE	NONE	1D+145	Hyp_1	3D+65-NONE-NONE-1D+145
b4.22_TTGATGGCAATGGCCC-1	TTGATGGCAATGGCCCGGAGCTCTTCAG	b4.22	TTGATGGCAATGGCCC	GGAGCTCTTCAG	3D+65	NONE	NONE	1D+145	Hyp_1	3D+65-NONE-NONE-1D+145
b4.22_CATACCCTCTGAGTCA-1	CATACCCTCTGAGTCATCCGTTGCGGAG	b4.22	CATACCCTCTGAGTCA	TCCGTTGCGGAG	3D+65	NONE	NONE	1D+145	Hyp_4	3D+65-NONE-NONE-1D+145
b4.22_TCACTATTCTCCGAAA-1	TCACTATTCTCCGAAACGGCTGCGTGCA	b4.22	TCACTATTCTCCGAAA	CGGCTGCGTGCA	3D+65	NONE	NONE	1D+145	Hyp_4	3D+65-NONE-NONE-1D+145
b4.22_CTTGAGAAGTAAGGGA-1	CTTGAGAAGTAAGGGAGAGGCTGGTTCC	b4.22	CTTGAGAAGTAAGGGA	GAGGCTGGTTCC	3D+65	NONE	NONE	1D+145	SubPal_7	3D+65-NONE-NONE-1D+145
b4.22_TCACTCGAGTAGTGCG-1	TCACTCGAGTAGTGCGCAGGCATCCGCG	b4.22	TCACTCGAGTAGTGCG	CAGGCATCCGCG	3D+65	NONE	NONE	1D+145	Hyp_5	3D+65-NONE-NONE-1D+145
b4.22_TAGTGCATCGTGCATA-1	TAGTGCATCGTGCATAATGCCAGTTAGG	b4.22	TAGTGCATCGTGCATA	ATGCCAGTTAGG	3D+65	NONE	NONE	1D+145	SubPal_8	3D+65-NONE-NONE-1D+145
b4.22_GGGCGTTTCACGTAGT-1	GGGCGTTTCACGTAGTTCTCACAACTCC	b4.22	GGGCGTTTCACGTAGT	TCTCACAACTCC	3D+65	NONE	NONE	1D+145	Hyp_7	3D+65-NONE-NONE-1D+145
b4.22_ATTACTCCATGGCGCT-1	ATTACTCCATGGCGCTAGACAAATTTGG	b4.22	ATTACTCCATGGCGCT	AGACAAATTTGG	3D+65	NONE	NONE	1D+145	MB_1	3D+65-NONE-NONE-1D+145
b4.22_CGCATGGAGACTCAAA-1	CGCATGGAGACTCAAATCCCACCCGAAA	b4.22	CGCATGGAGACTCAAA	TCCCACCCGAAA	3D+65	NONE	NONE	1D+145	MB_1	3D+65-NONE-NONE-1D+145
b4.22_GGAACCCTCATGAGAA-1	GGAACCCTCATGAGAAGTGAAACAACGT	b4.22	GGAACCCTCATGAGAA	GTGAAACAACGT	3D+65	NONE	NONE	1D+145	MB_1	3D+65-NONE-NONE-1D+145
b4.22_GGTAATCCACGGCGTT-1	GGTAATCCACGGCGTTGGCTTTGCGGTT	b4.22	GGTAATCCACGGCGTT	GGCTTTGCGGTT	3D+65	NONE	NONE	1D+145	MB_1	3D+65-NONE-NONE-1D+145
b4.22_GTGAGGATCTTTCCAA-1	GTGAGGATCTTTCCAAGCCTAGACATGG	b4.22	GTGAGGATCTTTCCAA	GCCTAGACATGG	3D+65	NONE	NONE	1D+145	MB_1	3D+65-NONE-NONE-1D+145
b4.22_TCAAGACCAACGGTAG-1	TCAAGACCAACGGTAGTGCGGGCAACGT	b4.22	TCAAGACCAACGGTAG	TGCGGGCAACGT	3D+65	NONE	NONE	1D+145	MB_1	3D+65-NONE-NONE-1D+145
b4.22_TCGGATACAGAGGAAA-1	TCGGATACAGAGGAAAGATCCGCTCTCC	b4.22	TCGGATACAGAGGAAA	GATCCGCTCTCC	3D+65	NONE	NONE	1D+145	MB_1	3D+65-NONE-NONE-1D+145
b4.22_TCGTGCTTCGGCGATC-1	TCGTGCTTCGGCGATCCGTCGTATAGGC	b4.22	TCGTGCTTCGGCGATC	CGTCGTATAGGC	3D+65	NONE	NONE	1D+145	MB_1	3D+65-NONE-NONE-1D+145
b4.22_TGAGACTCAAATTAGG-1	TGAGACTCAAATTAGGACGTCAAGCGCG	b4.22	TGAGACTCAAATTAGG	ACGTCAAGCGCG	3D+65	NONE	NONE	1D+145	MB_1	3D+65-NONE-NONE-1D+145
b4.22_TGGTGATCACGTATAC-1	TGGTGATCACGTATACCGAGGTCGCGAT	b4.22	TGGTGATCACGTATAC	CGAGGTCGCGAT	3D+65	NONE	NONE	1D+145	MB_1	3D+65-NONE-NONE-1D+145
b4.22_TGTTCATCACCCTCTA-1	TGTTCATCACCCTCTATATTCTGCTTCC	b4.22	TGTTCATCACCCTCTA	TATTCTGCTTCC	3D+65	NONE	NONE	1D+145	MB_1	3D+65-NONE-NONE-1D+145
b4.22_ATGTCCCCAGAACTTC-1	ATGTCCCCAGAACTTCGCATGGCACTAA	b4.22	ATGTCCCCAGAACTTC	GCATGGCACTAA	3D+65	NONE	NONE	1D+145	MB_2	3D+65-NONE-NONE-1D+145
b4.22_TTTATGCGTGCAACAG-1	TTTATGCGTGCAACAGGCCACATATCCG	b4.22	TTTATGCGTGCAACAG	GCCACATATCCG	3D+65	NONE	NONE	1D+145	MB_3	3D+65-NONE-NONE-1D+145
b4.22_AACCTTTGTAGGGAGG-1	AACCTTTGTAGGGAGGGAGCGCCTTGGA	b4.22	AACCTTTGTAGGGAGG	GAGCGCCTTGGA	3D+65	NONE	NONE	1D+145	Microglia	3D+65-NONE-NONE-1D+145
b4.22_TTTCACACATGACTAC-1	TTTCACACATGACTACTGGCCGCATTAG	b4.22	TTTCACACATGACTAC	TGGCCGCATTAG	3D+65	NONE	NONE	1D+145	Microglia	3D+65-NONE-NONE-1D+145
b4.22_CTTACCGGTTCCACGG-1	CTTACCGGTTCCACGGGCACCCAATCTT	b4.22	CTTACCGGTTCCACGG	GCACCCAATCTT	3D+65	NONE	NONE	1D+145	Neuron_2	3D+65-NONE-NONE-1D+145
b4.22_TCTACATTCGCATAGT-1	TCTACATTCGCATAGTTATGTCTGGTCG	b4.22	TCTACATTCGCATAGT	TATGTCTGGTCG	3D+65	NONE	NONE	1D+145	Neuron_mef2cb+	3D+65-NONE-NONE-1D+145
b4.22_TGCAGATAGCCGGATA-1	TGCAGATAGCCGGATATACAGCATGCCA	b4.22	TGCAGATAGCCGGATA	TACAGCATGCCA	3D+65	NONE	NONE	1D+145	Oligodendrocyte_1	3D+65-NONE-NONE-1D+145
b4.22_AGGGTCCTCACTCGAA-1	AGGGTCCTCACTCGAATTCGGTAGGGTA	b4.22	AGGGTCCTCACTCGAA	TTCGGTAGGGTA	3D+65	NONE	NONE	1D+145	Oligodendrocyte_2	3D+65-NONE-NONE-1D+145
b4.22_GTCCACTAGATTCGAA-1	GTCCACTAGATTCGAACTCCTGCGTTGC	b4.22	GTCCACTAGATTCGAA	CTCCTGCGTTGC	3D+65	NONE	NONE	1D+145	OT_2	3D+65-NONE-NONE-1D+145
b4.22_GTGGGAAGTCAGACGA-1	GTGGGAAGTCAGACGAATCTATGTTGGT	b4.22	GTGGGAAGTCAGACGA	ATCTATGTTGGT	3D+65	NONE	NONE	1D+145	OT_3	3D+65-NONE-NONE-1D+145
b4.22_AGGAGGTCAGCGTTGC-1	AGGAGGTCAGCGTTGCTGACTAGTCCCA	b4.22	AGGAGGTCAGCGTTGC	TGACTAGTCCCA	3D+65	NONE	NONE	1D+145	Pal_1	3D+65-NONE-NONE-1D+145
b4.22_CGGGTCACACCTGATA-1	CGGGTCACACCTGATAGAGCTTGCTTAG	b4.22	CGGGTCACACCTGATA	GAGCTTGCTTAG	3D+65	NONE	NONE	1D+145	Pal_11	3D+65-NONE-NONE-1D+145
b4.22_TGTCCACTCGAGAAGC-1	TGTCCACTCGAGAAGCAGTTGCAGGGCT	b4.22	TGTCCACTCGAGAAGC	AGTTGCAGGGCT	3D+65	NONE	NONE	1D+145	Pal_2	3D+65-NONE-NONE-1D+145
b4.22_AGTTCCCGTCATACCA-1	AGTTCCCGTCATACCAGGCGTGCTCACG	b4.22	AGTTCCCGTCATACCA	GGCGTGCTCACG	3D+65	NONE	NONE	1D+145	Pal_5	3D+65-NONE-NONE-1D+145
b4.22_TGGAGAGTCTCGCTCA-1	TGGAGAGTCTCGCTCACATCGCATTAGG	b4.22	TGGAGAGTCTCGCTCA	CATCGCATTAGG	3D+65	NONE	NONE	1D+145	Pal_5	3D+65-NONE-NONE-1D+145
b4.22_TGTGCGGTCATCGACA-1	TGTGCGGTCATCGACATCCGCGTAGGGT	b4.22	TGTGCGGTCATCGACA	TCCGCGTAGGGT	3D+65	NONE	NONE	1D+145	Pal_6	3D+65-NONE-NONE-1D+145
b4.22_ATGAGTCAGTATGTAG-1	ATGAGTCAGTATGTAGTGTGCCCGATCG	b4.22	ATGAGTCAGTATGTAG	TGTGCCCGATCG	3D+65	NONE	NONE	1D+145	Pericytes	3D+65-NONE-NONE-1D+145
b4.22_AAGTGAAAGACATGCG-1	AAGTGAAAGACATGCGCGGTGACGGCAC	b4.22	AAGTGAAAGACATGCG	CGGTGACGGCAC	3D+65	NONE	NONE	1D+145	Prog_1	3D+65-NONE-NONE-1D+145
b4.22_CCTCTAGTCGATTGGT-1	CCTCTAGTCGATTGGTTGTACTCCGTTT	b4.22	CCTCTAGTCGATTGGT	TGTACTCCGTTT	3D+65	NONE	NONE	1D+145	Prog_1	3D+65-NONE-NONE-1D+145
b4.22_GAGGGTAGTCCTGAAT-1	GAGGGTAGTCCTGAATTGCGGCAATGGC	b4.22	GAGGGTAGTCCTGAAT	TGCGGCAATGGC	3D+65	NONE	NONE	1D+145	Prog_1	3D+65-NONE-NONE-1D+145
b4.22_GTCAGCGTCTTTCTAG-1	GTCAGCGTCTTTCTAGACGCGCTATAAG	b4.22	GTCAGCGTCTTTCTAG	ACGCGCTATAAG	3D+65	NONE	NONE	1D+145	Prog_1	3D+65-NONE-NONE-1D+145
b4.22_ATTTCACCATACCAGT-1	ATTTCACCATACCAGTCCTGTCTAGAGC	b4.22	ATTTCACCATACCAGT	CCTGTCTAGAGC	3D+65	NONE	NONE	1D+145	Prog_2	3D+65-NONE-NONE-1D+145
b4.22_ACTTTGTTCTTACTGT-1	ACTTTGTTCTTACTGTGAGGACTGGGCC	b4.22	ACTTTGTTCTTACTGT	GAGGACTGGGCC	3D+65	NONE	NONE	1D+145	Prog_3	3D+65-NONE-NONE-1D+145
b4.22_AGACCATCAGAGTGTG-1	AGACCATCAGAGTGTGCTGCGTTTGGGG	b4.22	AGACCATCAGAGTGTG	CTGCGTTTGGGG	3D+65	NONE	NONE	1D+145	Prog_3	3D+65-NONE-NONE-1D+145
b4.22_CCTTGTGGTCATCCCT-1	CCTTGTGGTCATCCCTGCCAGGCGCTGA	b4.22	CCTTGTGGTCATCCCT	GCCAGGCGCTGA	3D+65	NONE	NONE	1D+145	Prog_3	3D+65-NONE-NONE-1D+145
b4.22_GGGATCCGTAACTAAG-1	GGGATCCGTAACTAAGTCCCTTGCCTCA	b4.22	GGGATCCGTAACTAAG	TCCCTTGCCTCA	3D+65	NONE	NONE	1D+145	Prog_3	3D+65-NONE-NONE-1D+145
b4.22_ATCTTCATCAAGAAAC-1	ATCTTCATCAAGAAACACACCATACGTA	b4.22	ATCTTCATCAAGAAAC	ACACCATACGTA	3D+65	NONE	NONE	1D+145	Prog_4	3D+65-NONE-NONE-1D+145
b4.22_ACAAGCTGTAGCACAG-1	ACAAGCTGTAGCACAGCGGGTTCTCTTT	b4.22	ACAAGCTGTAGCACAG	CGGGTTCTCTTT	3D+65	NONE	NONE	1D+145	Prog/Diff	3D+65-NONE-NONE-1D+145
b4.22_AGGAATACAGACAAAT-1	AGGAATACAGACAAATTTCTCCGACCGG	b4.22	AGGAATACAGACAAAT	TTCTCCGACCGG	3D+65	NONE	NONE	1D+145	Prog/Diff	3D+65-NONE-NONE-1D+145
b4.22_ATTTCTGCAGCGGATA-1	ATTTCTGCAGCGGATATCTGGAGAACGT	b4.22	ATTTCTGCAGCGGATA	TCTGGAGAACGT	3D+65	NONE	NONE	1D+145	Prog/Diff	3D+65-NONE-NONE-1D+145
b4.22_GGTAATCAGTGCGTCC-1	GGTAATCAGTGCGTCCCACCACGCCGCT	b4.22	GGTAATCAGTGCGTCC	CACCACGCCGCT	3D+65	NONE	NONE	1D+145	RG_2	3D+65-NONE-NONE-1D+145
b4.22_GATAGAACACTTGAAC-1	GATAGAACACTTGAACTATTCCACTTCC	b4.22	GATAGAACACTTGAAC	TATTCCACTTCC	3D+65	NONE	NONE	1D+145	RG_3	3D+65-NONE-NONE-1D+145
b4.22_AAAGGTACAGAAGCTG-1	AAAGGTACAGAAGCTGGACTGCCCGGCA	b4.22	AAAGGTACAGAAGCTG	GACTGCCCGGCA	3D+65	NONE	NONE	1D+145	SubPal_4	3D+65-NONE-NONE-1D+145
b4.22_CTCGAGGGTGCGGATA-1	CTCGAGGGTGCGGATACGCGTAGGCAAT	b4.22	CTCGAGGGTGCGGATA	CGCGTAGGCAAT	3D+65	NONE	NONE	1D+145	Tel_IN	3D+65-NONE-NONE-1D+145
b4.22_CAGCACGGTGTGTCCG-1	CAGCACGGTGTGTCCGACGTACTACGCT	b4.22	CAGCACGGTGTGTCCG	ACGTACTACGCT	3D+65	NONE	NONE	1D+145	TL_1	3D+65-NONE-NONE-1D+145
b4.22_TTTCATGGTACTCGAT-1	TTTCATGGTACTCGATAAATGTTTGATT	b4.22	TTTCATGGTACTCGAT	AAATGTTTGATT	3D+65	NONE	NONE	1D+145	TL_1	3D+65-NONE-NONE-1D+145
b4.22_CCTATCGTCATCCTAT-1	CCTATCGTCATCCTATAGCTCCCTGTAA	b4.22	CCTATCGTCATCCTAT	AGCTCCCTGTAA	3D+65	NONE	NONE	1D+145	URL_1	3D+65-NONE-NONE-1D+145
b1_TCTCTGGAGGGTACAC-1	TCTCTGGAGGGTACACTCGTAGCTATTC	b1	TCTCTGGAGGGTACAC	TCGTAGCTATTC	40D+23	106D+71	106D+71	106D+71	Di_2	40D+23-106D+71-106D+71-106D+71
b1_TCAGTGATCGCAGTCG-1	TCAGTGATCGCAGTCGACACGGCAGCTT	b1	TCAGTGATCGCAGTCG	ACACGGCAGCTT	40D+23	106D+71	106D+71	106D+71	HB_2	40D+23-106D+71-106D+71-106D+71
b1_GCTACAACATTGCAAC-1	GCTACAACATTGCAACGGCATACGGCCC	b1	GCTACAACATTGCAAC	GGCATACGGCCC	40D+23	106D+71	106D+71	106D+71	MB_1	40D+23-106D+71-106D+71-106D+71
b2_TTTACTGCACTTACAG-1	TTTACTGCACTTACAGACGCAATGTGAA	b2	TTTACTGCACTTACAG	ACGCAATGTGAA	40D+23	83D_80	83D_80	83D_80	Pal_6	40D+23-83D_80-83D_80-83D_80
b4.22_AGAACCTAGGAAAGGT-1	AGAACCTAGGAAAGGTTGCATGCAGGCC	b4.22	AGAACCTAGGAAAGGT	TGCATGCAGGCC	40D+28	14D+82	20D+113	36D+138	MB_1	40D+28-14D+82-20D+113-36D+138
b4.21_CAAGCTATCGCTGTTC-1	CAAGCTATCGCTGTTCCCCCCCACATTG	b4.21	CAAGCTATCGCTGTTC	CCCCCCACATTG	41D+21&4I+61	112D+65	112D+65	112D+65	Pal_5	41D+21&4I+61-112D+65-112D+65-112D+65
b2_TGTAAGCTCTAGAACC-1	TGTAAGCTCTAGAACCATGCGTGGCACC	b2	TGTAAGCTCTAGAACC	ATGCGTGGCACC	42D+31	13D+78	80D+97	80D+97	GC_5	42D+31-13D+78-80D+97-80D+97
b4.21_ACACTGACACGGTGCT-1	ACACTGACACGGTGCTCACGACGCTTGA	b4.21	ACACTGACACGGTGCT	CACGACGCTTGA	43D+37	93D+84	93D+84	93D+84	Endothelial_1	43D+37-93D+84-93D+84-93D+84
b4.21_GTAGGAGCATCTCAAG-1	GTAGGAGCATCTCAAGAGTTTAGGCGTT	b4.21	GTAGGAGCATCTCAAG	AGTTTAGGCGTT	43D+37	93D+84	93D+84	93D+84	Ependymal_2	43D+37-93D+84-93D+84-93D+84
b4.21_ACTTTCAAGTCTGGTT-1	ACTTTCAAGTCTGGTTGAAGACAAGTCA	b4.21	ACTTTCAAGTCTGGTT	GAAGACAAGTCA	43D+37	93D+84	93D+84	93D+84	SubPal_7	43D+37-93D+84-93D+84-93D+84
b4.21_CTGTAGAGTATACGGG-1	CTGTAGAGTATACGGGGCAGACCGAAGC	b4.21	CTGTAGAGTATACGGG	GCAGACCGAAGC	43D+37	93D+84	93D+84	93D+84	MB_2	43D+37-93D+84-93D+84-93D+84
b4.21_TCCTCCCTCATTCCTA-1	TCCTCCCTCATTCCTAGTACGGGTGAGC	b4.21	TCCTCCCTCATTCCTA	GTACGGGTGAGC	43D+37	93D+84	93D+84	93D+84	Prog_3	43D+37-93D+84-93D+84-93D+84
b4.21_GGGTCACCATAGGAGC-1	GGGTCACCATAGGAGCTAACACATACGT	b4.21	GGGTCACCATAGGAGC	TAACACATACGT	43D+37	93D+84	93D+84	93D+84	TL_2	43D+37-93D+84-93D+84-93D+84
b1_TGACGCGTCGACACTA-1	TGACGCGTCGACACTAGGGGAGTATCGT	b1	TGACGCGTCGACACTA	GGGGAGTATCGT	44D+19	101D+70	101D+70	101D+70	HB_5	44D+19-101D+70-101D+70-101D+70
b1_CATGCGGGTAATGTGA-1	CATGCGGGTAATGTGACCCATGTTGGCT	b1	CATGCGGGTAATGTGA	CCCATGTTGGCT	44D+19	101D+70	101D+70	101D+70	MB_3	44D+19-101D+70-101D+70-101D+70
b1_GCAGGCTCACAAGCAG-1	GCAGGCTCACAAGCAGTGGTATCAACGC	b1	GCAGGCTCACAAGCAG	TGGTATCAACGC	44D+21&7I+65	67D+73	67D+73	9D+145	MB_1	44D+21&7I+65-67D+73-67D+73-9D+145
b1_AAGTTCGCATCGAACT-1	AAGTTCGCATCGAACTTAAGCAGTGGTA	b1	AAGTTCGCATCGAACT	TAAGCAGTGGTA	44D+21&7I+65	67D+73	67D+73	9D+145	Prog_3	44D+21&7I+65-67D+73-67D+73-9D+145
b1_CTCAGAAAGTCGAGGT-1	CTCAGAAAGTCGAGGTCAGTTTGCATGG	b1	CTCAGAAAGTCGAGGT	CAGTTTGCATGG	44D+22	101D+76	101D+76	101D+76	Neuron_eomesa+_zic2a+	44D+22-101D+76-101D+76-101D+76
b4.22_ATCGGCGTCCTGCTAC-1	ATCGGCGTCCTGCTACTCATCTACGCCG	b4.22	ATCGGCGTCCTGCTAC	TCATCTACGCCG	44D+23	107D+70	107D+70	107D+70	GC_4	44D+23-107D+70-107D+70-107D+70
b4.21_ATTCCATGTATGAGGC-1	ATTCCATGTATGAGGCCCAATCGGTAGA	b4.21	ATTCCATGTATGAGGC	CCAATCGGTAGA	44D+23	85D+70	85D+70	85D+70	Oligodendrocyte_1	44D+23-85D+70-85D+70-85D+70
b4.22_CGGAATTTCTAGACCA-1	CGGAATTTCTAGACCAGGCCCCGAGCAC	b4.22	CGGAATTTCTAGACCA	GGCCCCGAGCAC	45D+19	109D+68	109D+68	109D+68	Prog_3	45D+19-109D+68-109D+68-109D+68
b2_GAAGGGTTCCTGGGAC-1	GAAGGGTTCCTGGGACACGTACAATGCT	b2	GAAGGGTTCCTGGGAC	ACGTACAATGCT	46D+20	70D+70	70D+70	31D+146	MB_1	46D+20-70D+70-70D+70-31D+146
b2_ACTTCGCAGGTCGTGA-1	ACTTCGCAGGTCGTGAACTTCTGCTCCG	b2	ACTTCGCAGGTCGTGA	ACTTCTGCTCCG	47D+22	80D+73	80D+73	80D+73	Endothelial_2	47D+22-80D+73-80D+73-80D+73
b2_CACGTGGTCCGTTTCG-1	CACGTGGTCCGTTTCGTAAGCGGCGAGC	b2	CACGTGGTCCGTTTCG	TAAGCGGCGAGC	47D+22	80D+73	80D+73	80D+73	Endothelial_2	47D+22-80D+73-80D+73-80D+73
b2_TAATCTCTCTCGGCTT-1	TAATCTCTCTCGGCTTGCTCCACGTCTG	b2	TAATCTCTCTCGGCTT	GCTCCACGTCTG	47D+22	80D+73	80D+73	80D+73	Endothelial_2	47D+22-80D+73-80D+73-80D+73
b2_GAGCTGCAGTGCCTCG-1	GAGCTGCAGTGCCTCGCCCACAATCGCG	b2	GAGCTGCAGTGCCTCG	CCCACAATCGCG	47D+22	80D+73	80D+73	80D+73	GC_5	47D+22-80D+73-80D+73-80D+73
b2_GGAGGATCACCCGTAG-1	GGAGGATCACCCGTAGCCTGGCTGGCCG	b2	GGAGGATCACCCGTAG	CCTGGCTGGCCG	47D+22	80D+73	80D+73	80D+73	GC_5	47D+22-80D+73-80D+73-80D+73
b2_GCGGAAAAGGGTTAGC-1	GCGGAAAAGGGTTAGCGGTTCGGAGGCC	b2	GCGGAAAAGGGTTAGC	GGTTCGGAGGCC	47D+22	80D+73	80D+73	80D+73	Neuron_neto1l+_cntn4+	47D+22-80D+73-80D+73-80D+73
b2_TAGATCGGTCCCTAAA-1	TAGATCGGTCCCTAAAGAGCGGGGCTTA	b2	TAGATCGGTCCCTAAA	GAGCGGGGCTTA	47D+22	80D+73	80D+73	80D+73	GC_8	47D+22-80D+73-80D+73-80D+73
b2_ACGTTCCTCACCTGGG-1	ACGTTCCTCACCTGGGGTGTACGCCGTT	b2	ACGTTCCTCACCTGGG	GTGTACGCCGTT	47D+22	80D+73	80D+73	80D+73	MB_1	47D+22-80D+73-80D+73-80D+73
b2_ATGCGATCAGATCATC-1	ATGCGATCAGATCATCCTCACGCGACCG	b2	ATGCGATCAGATCATC	CTCACGCGACCG	47D+22	80D+73	80D+73	80D+73	MB_1	47D+22-80D+73-80D+73-80D+73
b2_CATGCAACAGCACAGA-1	CATGCAACAGCACAGACGACAGTATCCG	b2	CATGCAACAGCACAGA	CGACAGTATCCG	47D+22	80D+73	80D+73	80D+73	MB_1	47D+22-80D+73-80D+73-80D+73
b2_CTACATTAGCATGTTC-1	CTACATTAGCATGTTCCTCCTAGACTTT	b2	CTACATTAGCATGTTC	CTCCTAGACTTT	47D+22	80D+73	80D+73	80D+73	MB_1	47D+22-80D+73-80D+73-80D+73
b2_TCAGTGAGTTGGCCGT-1	TCAGTGAGTTGGCCGTTCTATATGCTGC	b2	TCAGTGAGTTGGCCGT	TCTATATGCTGC	47D+22	80D+73	80D+73	80D+73	MB_1	47D+22-80D+73-80D+73-80D+73
b2_TCCTCGAGTGTAGTGG-1	TCCTCGAGTGTAGTGGAGGTAGGTTCGT	b2	TCCTCGAGTGTAGTGG	AGGTAGGTTCGT	47D+22	80D+73	80D+73	80D+73	Neuron_1	47D+22-80D+73-80D+73-80D+73
b2_ACGATGTTCGAGAAGC-1	ACGATGTTCGAGAAGCCGTTTAATGCAC	b2	ACGATGTTCGAGAAGC	CGTTTAATGCAC	47D+22	80D+73	80D+73	80D+73	Oligodendrocyte_1	47D+22-80D+73-80D+73-80D+73
b2_GCGTGCAGTGCAGGAT-1	GCGTGCAGTGCAGGATGCCTTCATAACC	b2	GCGTGCAGTGCAGGAT	GCCTTCATAACC	47D+22	80D+73	80D+73	80D+73	Oligodendrocyte_1	47D+22-80D+73-80D+73-80D+73
b2_CCCTAACTCCCTGTTG-1	CCCTAACTCCCTGTTGACGCTCAAAGGG	b2	CCCTAACTCCCTGTTG	ACGCTCAAAGGG	47D+22	80D+73	80D+73	80D+73	OPC	47D+22-80D+73-80D+73-80D+73
b2_CCCTCAAGTAAGCGGT-1	CCCTCAAGTAAGCGGTCGGGGTTCCTGC	b2	CCCTCAAGTAAGCGGT	CGGGGTTCCTGC	47D+22	80D+73	80D+73	80D+73	OT_3	47D+22-80D+73-80D+73-80D+73
b2_GTGGGAAGTCCTACAA-1	GTGGGAAGTCCTACAATTATGTGTGTAA	b2	GTGGGAAGTCCTACAA	TTATGTGTGTAA	47D+22	80D+73	80D+73	80D+73	OT_6	47D+22-80D+73-80D+73-80D+73
b2_CGGGACTTCAAGAGTA-1	CGGGACTTCAAGAGTAGCTGCATCAAGT	b2	CGGGACTTCAAGAGTA	GCTGCATCAAGT	47D+22	80D+73	80D+73	80D+73	Pal_2	47D+22-80D+73-80D+73-80D+73
b2_GACCCAGGTCGAACAG-1	GACCCAGGTCGAACAGTAGACAAAGGAG	b2	GACCCAGGTCGAACAG	TAGACAAAGGAG	47D+22	80D+73	80D+73	80D+73	Pal_8	47D+22-80D+73-80D+73-80D+73
b2_GCAACATGTTCATCGA-1	GCAACATGTTCATCGACAAATGACTGGG	b2	GCAACATGTTCATCGA	CAAATGACTGGG	47D+22	80D+73	80D+73	80D+73	Prog_2	47D+22-80D+73-80D+73-80D+73
b2_GCGTGCACAAATAAGC-1	GCGTGCACAAATAAGCTATTCCGAAGAC	b2	GCGTGCACAAATAAGC	TATTCCGAAGAC	47D+22	80D+73	80D+73	80D+73	Prog_2	47D+22-80D+73-80D+73-80D+73
b2_GCATTAGCACTTCCTG-1	GCATTAGCACTTCCTGTTAGCCAATTAA	b2	GCATTAGCACTTCCTG	TTAGCCAATTAA	47D+22	80D+73	80D+73	80D+73	Prog_3	47D+22-80D+73-80D+73-80D+73
b2_AATGGCTCATCTCCCA-1	AATGGCTCATCTCCCACAGGATGTCTGC	b2	AATGGCTCATCTCCCA	CAGGATGTCTGC	47D+22	80D+73	80D+73	80D+73	Prog/Diff	47D+22-80D+73-80D+73-80D+73
b2_CAACGGCAGGCTATCT-1	CAACGGCAGGCTATCTGCGATCTGGGCT	b2	CAACGGCAGGCTATCT	GCGATCTGGGCT	47D+22	80D+73	80D+73	80D+73	PurN_2	47D+22-80D+73-80D+73-80D+73
b2_TCCCACACACGTCGTG-1	TCCCACACACGTCGTGTGTGCCACTCGT	b2	TCCCACACACGTCGTG	TGTGCCACTCGT	47D+22	80D+73	80D+73	80D+73	RG_3	47D+22-80D+73-80D+73-80D+73
b2_TCGAAGTGTTAGGACG-1	TCGAAGTGTTAGGACGAACTTGCTCCAG	b2	TCGAAGTGTTAGGACG	AACTTGCTCCAG	47D+22	80D+73	80D+73	80D+73	RG_3	47D+22-80D+73-80D+73-80D+73
b2_GCCAGTGTCATGGGAG-1	GCCAGTGTCATGGGAGGCAACGTGTCGT	b2	GCCAGTGTCATGGGAG	GCAACGTGTCGT	47D+22	80D+73	80D+73	80D+73	TL_1	47D+22-80D+73-80D+73-80D+73
b2_CAACGATTCCCTTGTG-1	CAACGATTCCCTTGTGTGTACAGGCATC	b2	CAACGATTCCCTTGTG	TGTACAGGCATC	47D+22	80D+73	80D+73	80D+73	URL_2	47D+22-80D+73-80D+73-80D+73
b2_GCGATCGCATGAGAAT-1	GCGATCGCATGAGAATTTTGTAGCATAT	b2	GCGATCGCATGAGAAT	TTTGTAGCATAT	47D+22	80D+73	80D+73	80D+73	URL_2	47D+22-80D+73-80D+73-80D+73
b2_CTGTGAACAAGGCTTT-1	CTGTGAACAAGGCTTTGCCCTCGACAGG	b2	CTGTGAACAAGGCTTT	GCCCTCGACAGG	47D+29	9D+85	16D+97	60D+117	Prog_2	47D+29-9D+85-16D+97-60D+117
b1_GGAAGTGGTGGTAATA-1	GGAAGTGGTGGTAATAAGTTCTACTGTG	b1	GGAAGTGGTGGTAATA	AGTTCTACTGTG	47D+59	47D+59	66D+111	66D+111	Di_2	47D+59-47D+59-66D+111-66D+111
b1_TCTTTGAGTCTCTCTG-1	TCTTTGAGTCTCTCTGGAATGTGACCCA	b1	TCTTTGAGTCTCTCTG	GAATGTGACCCA	47D+59	47D+59	66D+111	66D+111	Di_2	47D+59-47D+59-66D+111-66D+111
b1_CATTTCACATAGAATG-1	CATTTCACATAGAATGAGGACTCTCTGA	b1	CATTTCACATAGAATG	AGGACTCTCTGA	47D+59	47D+59	66D+111	66D+111	Endothelial_1	47D+59-47D+59-66D+111-66D+111
b1_GATGAGGTCCTTATGT-1	GATGAGGTCCTTATGTCCACCACAAAGG	b1	GATGAGGTCCTTATGT	CCACCACAAAGG	47D+59	47D+59	66D+111	66D+111	Ganglia	47D+59-47D+59-66D+111-66D+111
b1_CTACGGGTCTGGACTA-1	CTACGGGTCTGGACTACACTTTCGGTTG	b1	CTACGGGTCTGGACTA	CACTTTCGGTTG	47D+59	47D+59	66D+111	66D+111	HB_2	47D+59-47D+59-66D+111-66D+111
b1_AGGCTGCCACTGGATT-1	AGGCTGCCACTGGATTGCATTTGGCATG	b1	AGGCTGCCACTGGATT	GCATTTGGCATG	47D+59	47D+59	66D+111	66D+111	Hyp_1	47D+59-47D+59-66D+111-66D+111
b1_CTCATTACACTGTTCC-1	CTCATTACACTGTTCCATCAATAGCCGA	b1	CTCATTACACTGTTCC	ATCAATAGCCGA	47D+59	47D+59	66D+111	66D+111	Hyp_1	47D+59-47D+59-66D+111-66D+111
b1_TTTCACAGTGGGCTCT-1	TTTCACAGTGGGCTCTGGTTTTGCAGCT	b1	TTTCACAGTGGGCTCT	GGTTTTGCAGCT	47D+59	47D+59	66D+111	66D+111	Hyp_1	47D+59-47D+59-66D+111-66D+111
b1_GTAGATCAGGCATCTT-1	GTAGATCAGGCATCTTAGGAGGGAGGTT	b1	GTAGATCAGGCATCTT	AGGAGGGAGGTT	47D+59	47D+59	66D+111	66D+111	Hyp_5	47D+59-47D+59-66D+111-66D+111
b1_GATTCGACACGAAGAC-1	GATTCGACACGAAGACCGTTACAGGAAA	b1	GATTCGACACGAAGAC	CGTTACAGGAAA	47D+59	47D+59	66D+111	66D+111	MB_2	47D+59-47D+59-66D+111-66D+111
b1_TGGATGTAGAATCCCT-1	TGGATGTAGAATCCCTCTCTGACTATAG	b1	TGGATGTAGAATCCCT	CTCTGACTATAG	47D+59	47D+59	66D+111	66D+111	MB_2	47D+59-47D+59-66D+111-66D+111
b1_ACCACAACAGTCCCGA-1	ACCACAACAGTCCCGAACATGGGCTTGG	b1	ACCACAACAGTCCCGA	ACATGGGCTTGG	47D+59	47D+59	66D+111	66D+111	Neuron_cdh4+_roraa+	47D+59-47D+59-66D+111-66D+111
b1_AGTGTTGGTCTTGTCC-1	AGTGTTGGTCTTGTCCGATCATCATTAG	b1	AGTGTTGGTCTTGTCC	GATCATCATTAG	47D+59	47D+59	66D+111	66D+111	Neuron_cdh4+_roraa+	47D+59-47D+59-66D+111-66D+111
b1_CATACCCCATAAGCAA-1	CATACCCCATAAGCAAAGTTCTGGAGTG	b1	CATACCCCATAAGCAA	AGTTCTGGAGTG	47D+59	47D+59	66D+111	66D+111	Neuron_cdh4+_roraa+	47D+59-47D+59-66D+111-66D+111
b1_CCACTTGGTATCTTCT-1	CCACTTGGTATCTTCTTCTGTAGGCCGC	b1	CCACTTGGTATCTTCT	TCTGTAGGCCGC	47D+59	47D+59	66D+111	66D+111	Neuron_cdh4+_roraa+	47D+59-47D+59-66D+111-66D+111
b1_CGATGCGCAGTCAACT-1	CGATGCGCAGTCAACTAGTGAGAGAAAT	b1	CGATGCGCAGTCAACT	AGTGAGAGAAAT	47D+59	47D+59	66D+111	66D+111	Neuron_cdh4+_roraa+	47D+59-47D+59-66D+111-66D+111
b1_AGCGCTGCAACGACAG-1	AGCGCTGCAACGACAGCCCCGTGCAGTA	b1	AGCGCTGCAACGACAG	CCCCGTGCAGTA	47D+59	47D+59	66D+111	66D+111	OT_1	47D+59-47D+59-66D+111-66D+111
b1_GACTCAAGTGGTCCGT-1	GACTCAAGTGGTCCGTTTAATGCCCTCG	b1	GACTCAAGTGGTCCGT	TTAATGCCCTCG	47D+59	47D+59	66D+111	66D+111	OT_3	47D+59-47D+59-66D+111-66D+111
b1_TATACCTTCAGTCCGG-1	TATACCTTCAGTCCGGCCAGTCTATGTT	b1	TATACCTTCAGTCCGG	CCAGTCTATGTT	47D+59	47D+59	66D+111	66D+111	Pal_1	47D+59-47D+59-66D+111-66D+111
b1_ACATCCCTCCCTCGTA-1	ACATCCCTCCCTCGTAACATCTCATAAG	b1	ACATCCCTCCCTCGTA	ACATCTCATAAG	47D+59	47D+59	66D+111	66D+111	Pal_11	47D+59-47D+59-66D+111-66D+111
b1_CCCTCTCCATGGAAGC-1	CCCTCTCCATGGAAGCCTAGAATATTTG	b1	CCCTCTCCATGGAAGC	CTAGAATATTTG	47D+59	47D+59	66D+111	66D+111	Pal_2	47D+59-47D+59-66D+111-66D+111
b1_CGAGGAAGTATGGTTC-1	CGAGGAAGTATGGTTCCATATTATGACG	b1	CGAGGAAGTATGGTTC	CATATTATGACG	47D+59	47D+59	66D+111	66D+111	Pal_2	47D+59-47D+59-66D+111-66D+111
b1_CGATGCGGTAAGGCCA-1	CGATGCGGTAAGGCCAGTCTAGATACGT	b1	CGATGCGGTAAGGCCA	GTCTAGATACGT	47D+59	47D+59	66D+111	66D+111	Pal_6	47D+59-47D+59-66D+111-66D+111
b1_CGTGTCTAGTAGGTTA-1	CGTGTCTAGTAGGTTAGAATCTTGATGT	b1	CGTGTCTAGTAGGTTA	GAATCTTGATGT	47D+59	47D+59	66D+111	66D+111	Pal_6	47D+59-47D+59-66D+111-66D+111
b1_CAGCAATAGGATGGCT-1	CAGCAATAGGATGGCTATCGGCATGTAT	b1	CAGCAATAGGATGGCT	ATCGGCATGTAT	47D+59	47D+59	66D+111	66D+111	Neuron_grm2a+	47D+59-47D+59-66D+111-66D+111
b1_CCTCTAGCACTTGACA-1	CCTCTAGCACTTGACATGGTGCCCGACT	b1	CCTCTAGCACTTGACA	TGGTGCCCGACT	47D+59	47D+59	66D+111	66D+111	Neuron_grm2a+	47D+59-47D+59-66D+111-66D+111
b1_TAAGCACAGGTAGATT-1	TAAGCACAGGTAGATTGCCGGTACAAAT	b1	TAAGCACAGGTAGATT	GCCGGTACAAAT	47D+59	47D+59	66D+111	66D+111	Neuron_grm2a+	47D+59-47D+59-66D+111-66D+111
b1_TCATGGAGTTCCCACT-1	TCATGGAGTTCCCACTTCGAAATTTCGG	b1	TCATGGAGTTCCCACT	TCGAAATTTCGG	47D+59	47D+59	66D+111	66D+111	Neuron_grm2a+	47D+59-47D+59-66D+111-66D+111
b1_CCGGACATCCCTCAAC-1	CCGGACATCCCTCAACAGACTAGGGACT	b1	CCGGACATCCCTCAAC	AGACTAGGGACT	47D+59	47D+59	66D+111	66D+111	POA_1	47D+59-47D+59-66D+111-66D+111
b1_TTCCACGGTAGCACGA-1	TTCCACGGTAGCACGAATTCCACTGCTT	b1	TTCCACGGTAGCACGA	ATTCCACTGCTT	47D+59	47D+59	66D+111	66D+111	POA_1	47D+59-47D+59-66D+111-66D+111
b1_CGATCGGCACGCAGTC-1	CGATCGGCACGCAGTCTGGCGGGCGACA	b1	CGATCGGCACGCAGTC	TGGCGGGCGACA	47D+59	47D+59	66D+111	66D+111	Prog_1	47D+59-47D+59-66D+111-66D+111
b1_TGTCCACGTGGATCAG-1	TGTCCACGTGGATCAGTTTCAATCAGGT	b1	TGTCCACGTGGATCAG	TTTCAATCAGGT	47D+59	47D+59	66D+111	66D+111	Prog_1	47D+59-47D+59-66D+111-66D+111
b1_AAGCGTTGTTCGTAAC-1	AAGCGTTGTTCGTAACTGAAATTCAACG	b1	AAGCGTTGTTCGTAAC	TGAAATTCAACG	47D+59	47D+59	66D+111	66D+111	Prog/Diff	47D+59-47D+59-66D+111-66D+111
b1_AAGACAACACAACATC-1	AAGACAACACAACATCTGCAGCCAACCG	b1	AAGACAACACAACATC	TGCAGCCAACCG	47D+59	47D+59	66D+111	66D+111	PurN_2	47D+59-47D+59-66D+111-66D+111
b1_AGGCTGCCAAATCGGG-1	AGGCTGCCAAATCGGGTTTTCATCTAGG	b1	AGGCTGCCAAATCGGG	TTTTCATCTAGG	47D+59	47D+59	66D+111	66D+111	PurN_2	47D+59-47D+59-66D+111-66D+111
b1_CAACAACGTAAGCAAT-1	CAACAACGTAAGCAATTTGACGCATAGG	b1	CAACAACGTAAGCAAT	TTGACGCATAGG	47D+59	47D+59	66D+111	66D+111	PurN_4	47D+59-47D+59-66D+111-66D+111
b1_TTCCGTGTCCTCTAAT-1	TTCCGTGTCCTCTAATTACGTTGGCGCA	b1	TTCCGTGTCCTCTAAT	TACGTTGGCGCA	47D+59	47D+59	66D+111	66D+111	PurN_5	47D+59-47D+59-66D+111-66D+111
b1_ATCATTCGTCCTACGG-1	ATCATTCGTCCTACGGCTCAAATCCCTT	b1	ATCATTCGTCCTACGG	CTCAAATCCCTT	47D+59	47D+59	66D+111	66D+111	SubPal_1	47D+59-47D+59-66D+111-66D+111
b1_TTACGCCCAGCTGTTA-1	TTACGCCCAGCTGTTACAACTATGACGA	b1	TTACGCCCAGCTGTTA	CAACTATGACGA	47D+59	47D+59	66D+111	66D+111	SubPal_1	47D+59-47D+59-66D+111-66D+111
b1_AAAGGTATCACCGACG-1	AAAGGTATCACCGACGTTAATTTGTCCT	b1	AAAGGTATCACCGACG	TTAATTTGTCCT	47D+59	47D+59	66D+111	66D+111	Unk_1	47D+59-47D+59-66D+111-66D+111
b2_GATGGAGAGCAGTCTT-1	GATGGAGAGCAGTCTTGGAATATTGTTT	b2	GATGGAGAGCAGTCTT	GGAATATTGTTT	47D+59	47D+59	66D+111	66D+111	Di_1_IN	47D+59-47D+59-66D+111-66D+111
b2_TCACTCGGTTCTCCTG-1	TCACTCGGTTCTCCTGGCGGTCAACCCC	b2	TCACTCGGTTCTCCTG	GCGGTCAACCCC	47D+59	47D+59	66D+111	66D+111	Di_6	47D+59-47D+59-66D+111-66D+111
b2_CCGATCTAGTTCGGTT-1	CCGATCTAGTTCGGTTAAAGATACTGTG	b2	CCGATCTAGTTCGGTT	AAAGATACTGTG	47D+59	47D+59	66D+111	66D+111	GC_1	47D+59-47D+59-66D+111-66D+111
b2_GGAGATGAGCAGAAAG-1	GGAGATGAGCAGAAAGAGCGTAGTTGAA	b2	GGAGATGAGCAGAAAG	AGCGTAGTTGAA	47D+59	47D+59	66D+111	66D+111	GC_1	47D+59-47D+59-66D+111-66D+111
b2_GTAATGCGTTAAGGGC-1	GTAATGCGTTAAGGGCTTGAGAAATTTA	b2	GTAATGCGTTAAGGGC	TTGAGAAATTTA	47D+59	47D+59	66D+111	66D+111	GC_3	47D+59-47D+59-66D+111-66D+111
b2_GAGGCAACACTCCTTG-1	GAGGCAACACTCCTTGATCATATAGGAT	b2	GAGGCAACACTCCTTG	ATCATATAGGAT	47D+59	47D+59	66D+111	66D+111	HB_2	47D+59-47D+59-66D+111-66D+111
b2_ACTATGGTCTTCCCAG-1	ACTATGGTCTTCCCAGCAATCTAAGGAC	b2	ACTATGGTCTTCCCAG	CAATCTAAGGAC	47D+59	47D+59	66D+111	66D+111	Hyp_1	47D+59-47D+59-66D+111-66D+111
b2_CGTAGTAAGTAAATGC-1	CGTAGTAAGTAAATGCGTGCCCGAATGG	b2	CGTAGTAAGTAAATGC	GTGCCCGAATGG	47D+59	47D+59	66D+111	66D+111	Hyp_1	47D+59-47D+59-66D+111-66D+111
b2_GGAATGGGTATTTCTC-1	GGAATGGGTATTTCTCAACGATCGGATA	b2	GGAATGGGTATTTCTC	AACGATCGGATA	47D+59	47D+59	66D+111	66D+111	Hyp_1	47D+59-47D+59-66D+111-66D+111
b2_TGGAACTAGTGTACCT-1	TGGAACTAGTGTACCTTCCGCGTGTCTG	b2	TGGAACTAGTGTACCT	TCCGCGTGTCTG	47D+59	47D+59	66D+111	66D+111	Hyp_1	47D+59-47D+59-66D+111-66D+111
b2_AACCACAGTAGGTTTC-1	AACCACAGTAGGTTTCTTAGATTCGTTC	b2	AACCACAGTAGGTTTC	TTAGATTCGTTC	47D+59	47D+59	66D+111	66D+111	Hyp_2	47D+59-47D+59-66D+111-66D+111
b2_TGCTCCACAAGTGGTG-1	TGCTCCACAAGTGGTGTTCGACTATGCA	b2	TGCTCCACAAGTGGTG	TTCGACTATGCA	47D+59	47D+59	66D+111	66D+111	Hyp_2	47D+59-47D+59-66D+111-66D+111
b2_CGTGTCTCAGACCGCT-1	CGTGTCTCAGACCGCTCGGACCGGAGGG	b2	CGTGTCTCAGACCGCT	CGGACCGGAGGG	47D+59	47D+59	66D+111	66D+111	Hyp_5	47D+59-47D+59-66D+111-66D+111
b2_TGGATCATCTGGACTA-1	TGGATCATCTGGACTATTTGCCGCTGGA	b2	TGGATCATCTGGACTA	TTTGCCGCTGGA	47D+59	47D+59	66D+111	66D+111	Hyp_5	47D+59-47D+59-66D+111-66D+111
b2_ACGGTTACATGAGATA-1	ACGGTTACATGAGATACCACCGAAGGTT	b2	ACGGTTACATGAGATA	CCACCGAAGGTT	47D+59	47D+59	66D+111	66D+111	SubPal_8	47D+59-47D+59-66D+111-66D+111
b2_AGGAGGTTCGAACCAT-1	AGGAGGTTCGAACCATTCGAGCTATCTT	b2	AGGAGGTTCGAACCAT	TCGAGCTATCTT	47D+59	47D+59	66D+111	66D+111	SubPal_8	47D+59-47D+59-66D+111-66D+111
b2_AACACACAGATGATTG-1	AACACACAGATGATTGTTCACTCCCAAG	b2	AACACACAGATGATTG	TTCACTCCCAAG	47D+59	47D+59	66D+111	66D+111	MB_1	47D+59-47D+59-66D+111-66D+111
b2_CCCGAAGTCGGAACTT-1	CCCGAAGTCGGAACTTTGATACATCGCC	b2	CCCGAAGTCGGAACTT	TGATACATCGCC	47D+59	47D+59	66D+111	66D+111	MB_1	47D+59-47D+59-66D+111-66D+111
b2_TGCAGATGTACCGTGC-1	TGCAGATGTACCGTGCTGCCCTAGCGGC	b2	TGCAGATGTACCGTGC	TGCCCTAGCGGC	47D+59	47D+59	66D+111	66D+111	MB_1	47D+59-47D+59-66D+111-66D+111
b2_TTAGTCTCACAGCCAC-1	TTAGTCTCACAGCCACTTGCGCATCTCT	b2	TTAGTCTCACAGCCAC	TTGCGCATCTCT	47D+59	47D+59	66D+111	66D+111	MB_1	47D+59-47D+59-66D+111-66D+111
b2_AACAAAGTCACCCTTG-1	AACAAAGTCACCCTTGCGCCACGCATAC	b2	AACAAAGTCACCCTTG	CGCCACGCATAC	47D+59	47D+59	66D+111	66D+111	MB_2	47D+59-47D+59-66D+111-66D+111
b2_CCTTCAGTCTCTATGT-1	CCTTCAGTCTCTATGTCACAAATCGGTC	b2	CCTTCAGTCTCTATGT	CACAAATCGGTC	47D+59	47D+59	66D+111	66D+111	MB_2	47D+59-47D+59-66D+111-66D+111
b2_CTGCTCAAGTGACACG-1	CTGCTCAAGTGACACGACTTGACCTGGT	b2	CTGCTCAAGTGACACG	ACTTGACCTGGT	47D+59	47D+59	66D+111	66D+111	MB_2	47D+59-47D+59-66D+111-66D+111
b2_GAACACTGTTTCGACA-1	GAACACTGTTTCGACAGGCCAGCTGTTC	b2	GAACACTGTTTCGACA	GGCCAGCTGTTC	47D+59	47D+59	66D+111	66D+111	MB_2	47D+59-47D+59-66D+111-66D+111
b2_TATTTCGTCTCCTGTG-1	TATTTCGTCTCCTGTGACAATAAGCAAT	b2	TATTTCGTCTCCTGTG	ACAATAAGCAAT	47D+59	47D+59	66D+111	66D+111	MB_2	47D+59-47D+59-66D+111-66D+111
b2_GTCGTAATCTTCCACG-1	GTCGTAATCTTCCACGATTTATACGCGC	b2	GTCGTAATCTTCCACG	ATTTATACGCGC	47D+59	47D+59	66D+111	66D+111	MB_4	47D+59-47D+59-66D+111-66D+111
b2_TCCGAAACAAGTCCAT-1	TCCGAAACAAGTCCATCAGGGTAACCTA	b2	TCCGAAACAAGTCCAT	CAGGGTAACCTA	47D+59	47D+59	66D+111	66D+111	Microglia	47D+59-47D+59-66D+111-66D+111
b2_ACCCAAACAAGCAATA-1	ACCCAAACAAGCAATATCTGCACGGGAC	b2	ACCCAAACAAGCAATA	TCTGCACGGGAC	47D+59	47D+59	66D+111	66D+111	Neuron_2	47D+59-47D+59-66D+111-66D+111
b2_CAAGCTACATTGAAGA-1	CAAGCTACATTGAAGACTGCCTAAGCGA	b2	CAAGCTACATTGAAGA	CTGCCTAAGCGA	47D+59	47D+59	66D+111	66D+111	Neuron_cdh4+_roraa+	47D+59-47D+59-66D+111-66D+111
b2_GTTACAGTCGGCATTA-1	GTTACAGTCGGCATTACACGTAGCCCGG	b2	GTTACAGTCGGCATTA	CACGTAGCCCGG	47D+59	47D+59	66D+111	66D+111	Neuron_cdh4+_roraa+	47D+59-47D+59-66D+111-66D+111
b2_GCCTGTTCAAGAGGCT-1	GCCTGTTCAAGAGGCTCTAAGTCCGAGA	b2	GCCTGTTCAAGAGGCT	CTAAGTCCGAGA	47D+59	47D+59	66D+111	66D+111	Oligodendrocyte_3	47D+59-47D+59-66D+111-66D+111
b2_CACCGTTCAGACCTGC-1	CACCGTTCAGACCTGCCCCGATAGGATT	b2	CACCGTTCAGACCTGC	CCCGATAGGATT	47D+59	47D+59	66D+111	66D+111	OT_1	47D+59-47D+59-66D+111-66D+111
b2_GTGCAGCGTACTCCGG-1	GTGCAGCGTACTCCGGCAGTCTCATGAG	b2	GTGCAGCGTACTCCGG	CAGTCTCATGAG	47D+59	47D+59	66D+111	66D+111	OT_1	47D+59-47D+59-66D+111-66D+111
b2_AGAGAATTCAAGATAG-1	AGAGAATTCAAGATAGCGCGTGTGGGTG	b2	AGAGAATTCAAGATAG	CGCGTGTGGGTG	47D+59	47D+59	66D+111	66D+111	OT_3	47D+59-47D+59-66D+111-66D+111
b2_CTCTGGTGTGCCGTTG-1	CTCTGGTGTGCCGTTGGTTGACGGAGGG	b2	CTCTGGTGTGCCGTTG	GTTGACGGAGGG	47D+59	47D+59	66D+111	66D+111	OT_5	47D+59-47D+59-66D+111-66D+111
b2_CATGAGTCATTGACTG-1	CATGAGTCATTGACTGCACCTTAATGCT	b2	CATGAGTCATTGACTG	CACCTTAATGCT	47D+59	47D+59	66D+111	66D+111	OT_6	47D+59-47D+59-66D+111-66D+111
b2_ACTATGGTCTCTGAGA-1	ACTATGGTCTCTGAGAATCTCTGGTACT	b2	ACTATGGTCTCTGAGA	ATCTCTGGTACT	47D+59	47D+59	66D+111	66D+111	Neuron_grm2a+	47D+59-47D+59-66D+111-66D+111
b2_GACCTTCGTATGAGAT-1	GACCTTCGTATGAGATGTCCCGCAGTTC	b2	GACCTTCGTATGAGAT	GTCCCGCAGTTC	47D+59	47D+59	66D+111	66D+111	Pal_10	47D+59-47D+59-66D+111-66D+111
b2_AGACAAAGTCGCCTAG-1	AGACAAAGTCGCCTAGCAGTACTTGAGC	b2	AGACAAAGTCGCCTAG	CAGTACTTGAGC	47D+59	47D+59	66D+111	66D+111	Pal_11	47D+59-47D+59-66D+111-66D+111
b2_CCCAACTTCCATACAG-1	CCCAACTTCCATACAGACTCTCACCTCG	b2	CCCAACTTCCATACAG	ACTCTCACCTCG	47D+59	47D+59	66D+111	66D+111	Pal_2	47D+59-47D+59-66D+111-66D+111
b2_CGAGGCTAGACCTCCG-1	CGAGGCTAGACCTCCGAAAGTGTGCTTT	b2	CGAGGCTAGACCTCCG	AAAGTGTGCTTT	47D+59	47D+59	66D+111	66D+111	Pal_2	47D+59-47D+59-66D+111-66D+111
b2_GTGCACGCATAGAATG-1	GTGCACGCATAGAATGCCTACCGCCACA	b2	GTGCACGCATAGAATG	CCTACCGCCACA	47D+59	47D+59	66D+111	66D+111	Pal_2	47D+59-47D+59-66D+111-66D+111
b2_CAGCAATCATGACAAA-1	CAGCAATCATGACAAACGACTAGAGCCA	b2	CAGCAATCATGACAAA	CGACTAGAGCCA	47D+59	47D+59	66D+111	66D+111	Pal_3	47D+59-47D+59-66D+111-66D+111
b2_TCCTTTCGTTCGCGTG-1	TCCTTTCGTTCGCGTGCAGCGGTAGCAA	b2	TCCTTTCGTTCGCGTG	CAGCGGTAGCAA	47D+59	47D+59	66D+111	66D+111	Pal_3	47D+59-47D+59-66D+111-66D+111
b2_GCATCTCGTGGATTTC-1	GCATCTCGTGGATTTCGAATCAGGGCGC	b2	GCATCTCGTGGATTTC	GAATCAGGGCGC	47D+59	47D+59	66D+111	66D+111	Pal_4	47D+59-47D+59-66D+111-66D+111
b2_TTTCACAGTTAAAGTG-1	TTTCACAGTTAAAGTGTACAATGAGTTA	b2	TTTCACAGTTAAAGTG	TACAATGAGTTA	47D+59	47D+59	66D+111	66D+111	Pal_4	47D+59-47D+59-66D+111-66D+111
b2_ACTGTCCCAACAAAGT-1	ACTGTCCCAACAAAGTAAACTTGGTCTA	b2	ACTGTCCCAACAAAGT	AAACTTGGTCTA	47D+59	47D+59	66D+111	66D+111	Pal_5	47D+59-47D+59-66D+111-66D+111
b2_ATCGGATGTTCGGCGT-1	ATCGGATGTTCGGCGTGTGGTAGGCTAA	b2	ATCGGATGTTCGGCGT	GTGGTAGGCTAA	47D+59	47D+59	66D+111	66D+111	Pal_5	47D+59-47D+59-66D+111-66D+111
b2_CTGTGGGAGCCTGAGA-1	CTGTGGGAGCCTGAGAACCGGTCAGGGT	b2	CTGTGGGAGCCTGAGA	ACCGGTCAGGGT	47D+59	47D+59	66D+111	66D+111	Pal_5	47D+59-47D+59-66D+111-66D+111
b2_ATTCCCGTCATGGGAG-1	ATTCCCGTCATGGGAGCCACCACTGCAG	b2	ATTCCCGTCATGGGAG	CCACCACTGCAG	47D+59	47D+59	66D+111	66D+111	Pal_6	47D+59-47D+59-66D+111-66D+111
b2_TTGACCCCAAAGGATT-1	TTGACCCCAAAGGATTACCTGTCTCTAA	b2	TTGACCCCAAAGGATT	ACCTGTCTCTAA	47D+59	47D+59	66D+111	66D+111	Pal_6	47D+59-47D+59-66D+111-66D+111
b2_TATCTGTCAACTCATG-1	TATCTGTCAACTCATGCAAGGAGCGCCC	b2	TATCTGTCAACTCATG	CAAGGAGCGCCC	47D+59	47D+59	66D+111	66D+111	Pal_7	47D+59-47D+59-66D+111-66D+111
b2_CACACAATCAGCATTG-1	CACACAATCAGCATTGCAAGGGATTAAG	b2	CACACAATCAGCATTG	CAAGGGATTAAG	47D+59	47D+59	66D+111	66D+111	POA_1	47D+59-47D+59-66D+111-66D+111
b2_GGCTGTGGTGCGGTAA-1	GGCTGTGGTGCGGTAATAATTTTGTGGT	b2	GGCTGTGGTGCGGTAA	TAATTTTGTGGT	47D+59	47D+59	66D+111	66D+111	POA_1	47D+59-47D+59-66D+111-66D+111
b2_TCTATACAGCACACCC-1	TCTATACAGCACACCCTCAGTCCTTGGT	b2	TCTATACAGCACACCC	TCAGTCCTTGGT	47D+59	47D+59	66D+111	66D+111	POA_1	47D+59-47D+59-66D+111-66D+111
b2_TCTCTGGGTCGTACTA-1	TCTCTGGGTCGTACTAACAAATGTACCA	b2	TCTCTGGGTCGTACTA	ACAAATGTACCA	47D+59	47D+59	66D+111	66D+111	POA_1	47D+59-47D+59-66D+111-66D+111
b2_AGATGAACACGCTGTG-1	AGATGAACACGCTGTGATGTACCATCAA	b2	AGATGAACACGCTGTG	ATGTACCATCAA	47D+59	47D+59	66D+111	66D+111	Prog_1	47D+59-47D+59-66D+111-66D+111
b2_CATTCATTCATTGGTG-1	CATTCATTCATTGGTGCTGCTCTCAGCC	b2	CATTCATTCATTGGTG	CTGCTCTCAGCC	47D+59	47D+59	66D+111	66D+111	Prog_2	47D+59-47D+59-66D+111-66D+111
b2_CTGGACGTCGTTCTAT-1	CTGGACGTCGTTCTATCGGGGGTTTGGG	b2	CTGGACGTCGTTCTAT	CGGGGGTTTGGG	47D+59	47D+59	66D+111	66D+111	Prog_3	47D+59-47D+59-66D+111-66D+111
b2_TTGTGTTAGCACTCGC-1	TTGTGTTAGCACTCGCACCAAGCCGCCC	b2	TTGTGTTAGCACTCGC	ACCAAGCCGCCC	47D+59	47D+59	66D+111	66D+111	Prog_4	47D+59-47D+59-66D+111-66D+111
b2_CTGCTCAGTCAGTTTG-1	CTGCTCAGTCAGTTTGGTTGCTTTGTCC	b2	CTGCTCAGTCAGTTTG	GTTGCTTTGTCC	47D+59	47D+59	66D+111	66D+111	Prog/Diff	47D+59-47D+59-66D+111-66D+111
b2_TTCTTCCGTAGCTGTT-1	TTCTTCCGTAGCTGTTTGCTTACGCCCC	b2	TTCTTCCGTAGCTGTT	TGCTTACGCCCC	47D+59	47D+59	66D+111	66D+111	Prog/Diff	47D+59-47D+59-66D+111-66D+111
b2_AATCACGAGGTTCCAT-1	AATCACGAGGTTCCATCGGCGTTTGACC	b2	AATCACGAGGTTCCAT	CGGCGTTTGACC	47D+59	47D+59	66D+111	66D+111	PurN_1	47D+59-47D+59-66D+111-66D+111
b2_TGTGCGGCACTGGAAG-1	TGTGCGGCACTGGAAGCTTCCGAGGGTA	b2	TGTGCGGCACTGGAAG	CTTCCGAGGGTA	47D+59	47D+59	66D+111	66D+111	PurN_3	47D+59-47D+59-66D+111-66D+111
b2_ACCTACCAGCCACCGT-1	ACCTACCAGCCACCGTATACGAACCCTA	b2	ACCTACCAGCCACCGT	ATACGAACCCTA	47D+59	47D+59	66D+111	66D+111	PurN_4	47D+59-47D+59-66D+111-66D+111
b2_CCTACGTTCTCAACCC-1	CCTACGTTCTCAACCCCGAATAGTGGCA	b2	CCTACGTTCTCAACCC	CGAATAGTGGCA	47D+59	47D+59	66D+111	66D+111	PurN_4	47D+59-47D+59-66D+111-66D+111
b2_AGGTCATTCTCCATAT-1	AGGTCATTCTCCATATGACTGTGGTATT	b2	AGGTCATTCTCCATAT	GACTGTGGTATT	47D+59	47D+59	66D+111	66D+111	PurN_5	47D+59-47D+59-66D+111-66D+111
b2_GCACATATCATTATCC-1	GCACATATCATTATCCCTTACGAACGAT	b2	GCACATATCATTATCC	CTTACGAACGAT	47D+59	47D+59	66D+111	66D+111	PurN_5	47D+59-47D+59-66D+111-66D+111
b2_TCATCATAGTTTGTCG-1	TCATCATAGTTTGTCGGACCCAATGGGG	b2	TCATCATAGTTTGTCG	GACCCAATGGGG	47D+59	47D+59	66D+111	66D+111	PurN_5	47D+59-47D+59-66D+111-66D+111
b2_ATCATTCCACCAGGTC-1	ATCATTCCACCAGGTCTTCACATGCCAA	b2	ATCATTCCACCAGGTC	TTCACATGCCAA	47D+59	47D+59	66D+111	66D+111	PurN_6	47D+59-47D+59-66D+111-66D+111
b2_ATCCACCTCCCATTCG-1	ATCCACCTCCCATTCGATCGCATGGAAG	b2	ATCCACCTCCCATTCG	ATCGCATGGAAG	47D+59	47D+59	66D+111	66D+111	PurN_6	47D+59-47D+59-66D+111-66D+111
b2_CATCCACCAAGGTCGA-1	CATCCACCAAGGTCGACGCGTTATAGTA	b2	CATCCACCAAGGTCGA	CGCGTTATAGTA	47D+59	47D+59	66D+111	66D+111	PurN_6	47D+59-47D+59-66D+111-66D+111
b2_CATTGAGGTCTTGGTA-1	CATTGAGGTCTTGGTAATAGCGCTAGCA	b2	CATTGAGGTCTTGGTA	ATAGCGCTAGCA	47D+59	47D+59	66D+111	66D+111	PurN_6	47D+59-47D+59-66D+111-66D+111
b2_GCTTCACTCCCGTTGT-1	GCTTCACTCCCGTTGTTGAGTTCACTTT	b2	GCTTCACTCCCGTTGT	TGAGTTCACTTT	47D+59	47D+59	66D+111	66D+111	PurN_6	47D+59-47D+59-66D+111-66D+111
b2_TAAGCACGTCCATAGT-1	TAAGCACGTCCATAGTGGGCTTACCCGA	b2	TAAGCACGTCCATAGT	GGGCTTACCCGA	47D+59	47D+59	66D+111	66D+111	PurN_6	47D+59-47D+59-66D+111-66D+111
b2_TACGTCCGTCGATTAC-1	TACGTCCGTCGATTACACCGAAAGCCTT	b2	TACGTCCGTCGATTAC	ACCGAAAGCCTT	47D+59	47D+59	66D+111	66D+111	PurN_6	47D+59-47D+59-66D+111-66D+111
b2_TGATTCTAGGCCTGAA-1	TGATTCTAGGCCTGAAGCTCGAGCATCA	b2	TGATTCTAGGCCTGAA	GCTCGAGCATCA	47D+59	47D+59	66D+111	66D+111	PurN_6	47D+59-47D+59-66D+111-66D+111
b2_TGTCCTGCACAAGCAG-1	TGTCCTGCACAAGCAGAATCTGATGCAG	b2	TGTCCTGCACAAGCAG	AATCTGATGCAG	47D+59	47D+59	66D+111	66D+111	PurN_6	47D+59-47D+59-66D+111-66D+111
b2_TTGTGGATCTCATGGA-1	TTGTGGATCTCATGGACGCTCGGCACAG	b2	TTGTGGATCTCATGGA	CGCTCGGCACAG	47D+59	47D+59	66D+111	66D+111	PurN_6	47D+59-47D+59-66D+111-66D+111
b2_CTGCAGGTCTTACGTT-1	CTGCAGGTCTTACGTTAAGCCTCAGCCC	b2	CTGCAGGTCTTACGTT	AAGCCTCAGCCC	47D+59	47D+59	66D+111	66D+111	RG_1	47D+59-47D+59-66D+111-66D+111
b2_GAAGTAACACTCCACT-1	GAAGTAACACTCCACTATGTCAATTAGT	b2	GAAGTAACACTCCACT	ATGTCAATTAGT	47D+59	47D+59	66D+111	66D+111	RG_5	47D+59-47D+59-66D+111-66D+111
b2_TTCTAGTAGCATTTCG-1	TTCTAGTAGCATTTCGAGGGTCAAGTTC	b2	TTCTAGTAGCATTTCG	AGGGTCAAGTTC	47D+59	47D+59	66D+111	66D+111	SubPal_1	47D+59-47D+59-66D+111-66D+111
b2_AGTCACAGTTAGAAAC-1	AGTCACAGTTAGAAACATACGGCCAGCA	b2	AGTCACAGTTAGAAAC	ATACGGCCAGCA	47D+59	47D+59	66D+111	66D+111	SubPal_3	47D+59-47D+59-66D+111-66D+111
b2_CCGATCTGTGGCGCTT-1	CCGATCTGTGGCGCTTGAGGTCGACCCG	b2	CCGATCTGTGGCGCTT	GAGGTCGACCCG	47D+59	47D+59	66D+111	66D+111	URL_2	47D+59-47D+59-66D+111-66D+111
b4.21_CTCCCTCGTGTTCGTA-1	CTCCCTCGTGTTCGTAGTCAAGTGTTAA	b4.21	CTCCCTCGTGTTCGTA	GTCAAGTGTTAA	48D+22	98D+74	98D+74	98D+74	Hyp_1	48D+22-98D+74-98D+74-98D+74
b4.22_GTAGAAACAAGGTCGA-1	GTAGAAACAAGGTCGACGGTAGACTCCA	b4.22	GTAGAAACAAGGTCGA	CGGTAGACTCCA	48D+25	98D+79	98D+79	98D+79	TL_1	48D+25-98D+79-98D+79-98D+79
b2_ATCCACCAGCCTGACC-1	ATCCACCAGCCTGACCTAACGTTAGCCG	b2	ATCCACCAGCCTGACC	TAACGTTAGCCG	48D+40	1D+90	1D+116	48D+94	MB_1	48D+40-1D+90-1D+116-48D+94
b2_CAAGAGGGTAGGGAGG-1	CAAGAGGGTAGGGAGGGCCAGAGTAGAA	b2	CAAGAGGGTAGGGAGG	GCCAGAGTAGAA	4D+62	NONE	12I+103	48D+129	Prog_1	4D+62-NONE-12I+103-48D+129
b2_TACCTCGTCCAAGCAT-1	TACCTCGTCCAAGCATGCCTTGACCGGC	b2	TACCTCGTCCAAGCAT	GCCTTGACCGGC	4D+62	NONE	55D+119	55D+119	Di_1_IN	4D+62-NONE-55D+119-55D+119
b2_CTTGAGATCCCAGGCA-1	CTTGAGATCCCAGGCACACGGCAGCCAG	b2	CTTGAGATCCCAGGCA	CACGGCAGCCAG	4D+62	NONE	55D+119	55D+119	GC_1	4D+62-NONE-55D+119-55D+119
b2_GTTGTAGTCCAGTGTA-1	GTTGTAGTCCAGTGTATATGGCGCTAGT	b2	GTTGTAGTCCAGTGTA	TATGGCGCTAGT	4D+62	NONE	55D+119	55D+119	GC_1	4D+62-NONE-55D+119-55D+119
b2_TCATTACGTGGTCCGT-1	TCATTACGTGGTCCGTCATTGTCAGTAC	b2	TCATTACGTGGTCCGT	CATTGTCAGTAC	4D+62	NONE	55D+119	55D+119	GC_1	4D+62-NONE-55D+119-55D+119
b2_TTCTCTCGTGGATCGA-1	TTCTCTCGTGGATCGAGGGTGGGAGGTG	b2	TTCTCTCGTGGATCGA	GGGTGGGAGGTG	4D+62	NONE	55D+119	55D+119	GC_1	4D+62-NONE-55D+119-55D+119
b2_AGCGCCATCGAGTCTA-1	AGCGCCATCGAGTCTAGCTCCGTTGCCG	b2	AGCGCCATCGAGTCTA	GCTCCGTTGCCG	4D+62	NONE	55D+119	55D+119	GC_3	4D+62-NONE-55D+119-55D+119
b2_ATACCTTCATCGATCA-1	ATACCTTCATCGATCACTCGAAAACATA	b2	ATACCTTCATCGATCA	CTCGAAAACATA	4D+62	NONE	55D+119	55D+119	GC_3	4D+62-NONE-55D+119-55D+119
b2_TCACACCGTCGACTTA-1	TCACACCGTCGACTTAGGAGCCTCTGCT	b2	TCACACCGTCGACTTA	GGAGCCTCTGCT	4D+62	NONE	55D+119	55D+119	GC_3	4D+62-NONE-55D+119-55D+119
b2_TTAGGCAGTGTGCTTA-1	TTAGGCAGTGTGCTTAACTAGGACAGAC	b2	TTAGGCAGTGTGCTTA	ACTAGGACAGAC	4D+62	NONE	55D+119	55D+119	GC_3	4D+62-NONE-55D+119-55D+119
b2_AACTTCTAGAGTCACG-1	AACTTCTAGAGTCACGAGTAGCACATAC	b2	AACTTCTAGAGTCACG	AGTAGCACATAC	4D+62	NONE	55D+119	55D+119	GC_4	4D+62-NONE-55D+119-55D+119
b2_ACTTATCTCACCGACG-1	ACTTATCTCACCGACGGAGCATCGGGAG	b2	ACTTATCTCACCGACG	GAGCATCGGGAG	4D+62	NONE	55D+119	55D+119	GC_4	4D+62-NONE-55D+119-55D+119
b2_CCTGCATCACTTGGGC-1	CCTGCATCACTTGGGCGTTTAGTCGTGC	b2	CCTGCATCACTTGGGC	GTTTAGTCGTGC	4D+62	NONE	55D+119	55D+119	GC_4	4D+62-NONE-55D+119-55D+119
b2_ATCGATGGTCCATACA-1	ATCGATGGTCCATACATCACAAGGATCA	b2	ATCGATGGTCCATACA	TCACAAGGATCA	4D+62	NONE	55D+119	55D+119	GC_6	4D+62-NONE-55D+119-55D+119
b2_ACCCAAAGTGGATCGA-1	ACCCAAAGTGGATCGAAGAGTGTGCGCA	b2	ACCCAAAGTGGATCGA	AGAGTGTGCGCA	4D+62	NONE	55D+119	55D+119	GC_8	4D+62-NONE-55D+119-55D+119
b2_AATTCCTAGGTCGAGT-1	AATTCCTAGGTCGAGTGTGGTGTTTGTT	b2	AATTCCTAGGTCGAGT	GTGGTGTTTGTT	4D+62	NONE	55D+119	55D+119	Hyp_1	4D+62-NONE-55D+119-55D+119
b2_CCGAACGTCCCAGGCA-1	CCGAACGTCCCAGGCAGAGAGCAAGCTC	b2	CCGAACGTCCCAGGCA	GAGAGCAAGCTC	4D+62	NONE	55D+119	55D+119	Hyp_1	4D+62-NONE-55D+119-55D+119
b2_GAAGAATGTGTCCGTG-1	GAAGAATGTGTCCGTGCGATCCGTTCAC	b2	GAAGAATGTGTCCGTG	CGATCCGTTCAC	4D+62	NONE	55D+119	55D+119	Hyp_1	4D+62-NONE-55D+119-55D+119
b2_TCACTATGTATCCTCC-1	TCACTATGTATCCTCCCGCTTGTTGCCT	b2	TCACTATGTATCCTCC	CGCTTGTTGCCT	4D+62	NONE	55D+119	55D+119	Hyp_1	4D+62-NONE-55D+119-55D+119
b2_TCTCACGTCATGCCGG-1	TCTCACGTCATGCCGGTTCCAACACAGA	b2	TCTCACGTCATGCCGG	TTCCAACACAGA	4D+62	NONE	55D+119	55D+119	Hyp_1	4D+62-NONE-55D+119-55D+119
b2_TAATCTCAGGACCCAA-1	TAATCTCAGGACCCAATCGGGCTACGCC	b2	TAATCTCAGGACCCAA	TCGGGCTACGCC	4D+62	NONE	55D+119	55D+119	Hyp_2	4D+62-NONE-55D+119-55D+119
b2_ACAACCAGTTCGTAAC-1	ACAACCAGTTCGTAACTAATCCAGGAGG	b2	ACAACCAGTTCGTAAC	TAATCCAGGAGG	4D+62	NONE	55D+119	55D+119	Hyp_3	4D+62-NONE-55D+119-55D+119
b2_TAGATCGTCATGGAGG-1	TAGATCGTCATGGAGGGATTTGCAGGGT	b2	TAGATCGTCATGGAGG	GATTTGCAGGGT	4D+62	NONE	55D+119	55D+119	Hyp_3	4D+62-NONE-55D+119-55D+119
b2_AGTCATGGTGTTCAGT-1	AGTCATGGTGTTCAGTTGGTATTTTAGG	b2	AGTCATGGTGTTCAGT	TGGTATTTTAGG	4D+62	NONE	55D+119	55D+119	Hyp_4	4D+62-NONE-55D+119-55D+119
b2_CGCCATTCATATACCG-1	CGCCATTCATATACCGCGGTAGGGGACG	b2	CGCCATTCATATACCG	CGGTAGGGGACG	4D+62	NONE	55D+119	55D+119	SubPal_7	4D+62-NONE-55D+119-55D+119
b2_GCGGAAATCAACACCA-1	GCGGAAATCAACACCAGGTTCGGCTCGC	b2	GCGGAAATCAACACCA	GGTTCGGCTCGC	4D+62	NONE	55D+119	55D+119	Hyp_5	4D+62-NONE-55D+119-55D+119
b2_TGTACAGAGCGTATGG-1	TGTACAGAGCGTATGGAGCCAAGCTTCC	b2	TGTACAGAGCGTATGG	AGCCAAGCTTCC	4D+62	NONE	55D+119	55D+119	SubPal_8	4D+62-NONE-55D+119-55D+119
b2_ACTTCGCCACGGCACT-1	ACTTCGCCACGGCACTACTGGCCTACTG	b2	ACTTCGCCACGGCACT	ACTGGCCTACTG	4D+62	NONE	55D+119	55D+119	MB_1	4D+62-NONE-55D+119-55D+119
b2_AGAACAATCACCTACC-1	AGAACAATCACCTACCTCCCAACAGCCC	b2	AGAACAATCACCTACC	TCCCAACAGCCC	4D+62	NONE	55D+119	55D+119	MB_1	4D+62-NONE-55D+119-55D+119
b2_AGGACGATCGAGCACC-1	AGGACGATCGAGCACCTCTGAATGGCCT	b2	AGGACGATCGAGCACC	TCTGAATGGCCT	4D+62	NONE	55D+119	55D+119	MB_1	4D+62-NONE-55D+119-55D+119
b2_ATCCTATAGGTTGAGC-1	ATCCTATAGGTTGAGCATGACTTGGTGT	b2	ATCCTATAGGTTGAGC	ATGACTTGGTGT	4D+62	NONE	55D+119	55D+119	MB_1	4D+62-NONE-55D+119-55D+119
b2_ATCGTGAGTTAGGGAC-1	ATCGTGAGTTAGGGACATGTTTCCAACT	b2	ATCGTGAGTTAGGGAC	ATGTTTCCAACT	4D+62	NONE	55D+119	55D+119	MB_1	4D+62-NONE-55D+119-55D+119
b2_CAACGATAGACTCCGC-1	CAACGATAGACTCCGCCACTCGTCTCTC	b2	CAACGATAGACTCCGC	CACTCGTCTCTC	4D+62	NONE	55D+119	55D+119	MB_1	4D+62-NONE-55D+119-55D+119
b2_CATTGCCAGCGTCAGA-1	CATTGCCAGCGTCAGAACCCCTTCATTC	b2	CATTGCCAGCGTCAGA	ACCCCTTCATTC	4D+62	NONE	55D+119	55D+119	MB_1	4D+62-NONE-55D+119-55D+119
b2_GTAAGTCCAGCTATTG-1	GTAAGTCCAGCTATTGTCAAGTTCTTGC	b2	GTAAGTCCAGCTATTG	TCAAGTTCTTGC	4D+62	NONE	55D+119	55D+119	MB_1	4D+62-NONE-55D+119-55D+119
b2_GTCCACTAGGGTACGT-1	GTCCACTAGGGTACGTTGAGTTTAATAG	b2	GTCCACTAGGGTACGT	TGAGTTTAATAG	4D+62	NONE	55D+119	55D+119	MB_1	4D+62-NONE-55D+119-55D+119
b2_GTTACCCCACACGCCA-1	GTTACCCCACACGCCACTCATTAGTAGC	b2	GTTACCCCACACGCCA	CTCATTAGTAGC	4D+62	NONE	55D+119	55D+119	MB_1	4D+62-NONE-55D+119-55D+119
b2_TCACTATCATAACCCA-1	TCACTATCATAACCCAGATCATGCTTTT	b2	TCACTATCATAACCCA	GATCATGCTTTT	4D+62	NONE	55D+119	55D+119	MB_1	4D+62-NONE-55D+119-55D+119
b2_TCCTGCACAACGACAG-1	TCCTGCACAACGACAGTTTCCCAGTTGG	b2	TCCTGCACAACGACAG	TTTCCCAGTTGG	4D+62	NONE	55D+119	55D+119	MB_1	4D+62-NONE-55D+119-55D+119
b2_TCCTGCATCATGAGAA-1	TCCTGCATCATGAGAAGATGTAAACTGA	b2	TCCTGCATCATGAGAA	GATGTAAACTGA	4D+62	NONE	55D+119	55D+119	MB_1	4D+62-NONE-55D+119-55D+119
b2_TGATTCTCAGTAGAGC-1	TGATTCTCAGTAGAGCGCTGTCGTGCGG	b2	TGATTCTCAGTAGAGC	GCTGTCGTGCGG	4D+62	NONE	55D+119	55D+119	MB_1	4D+62-NONE-55D+119-55D+119
b2_TTCCTTCAGTTCTCTT-1	TTCCTTCAGTTCTCTTACTGCCCGCTCC	b2	TTCCTTCAGTTCTCTT	ACTGCCCGCTCC	4D+62	NONE	55D+119	55D+119	MB_1	4D+62-NONE-55D+119-55D+119
b2_AGAAGCGTCCCATGGG-1	AGAAGCGTCCCATGGGGCTCGGGCAAAC	b2	AGAAGCGTCCCATGGG	GCTCGGGCAAAC	4D+62	NONE	55D+119	55D+119	MB_2	4D+62-NONE-55D+119-55D+119
b2_CACAGGCTCCCGAGGT-1	CACAGGCTCCCGAGGTCGTCAGTCGCGC	b2	CACAGGCTCCCGAGGT	CGTCAGTCGCGC	4D+62	NONE	55D+119	55D+119	MB_2	4D+62-NONE-55D+119-55D+119
b2_GAGTTTGAGCGTATAA-1	GAGTTTGAGCGTATAAGGTCGATTTCTA	b2	GAGTTTGAGCGTATAA	GGTCGATTTCTA	4D+62	NONE	55D+119	55D+119	MB_2	4D+62-NONE-55D+119-55D+119
b2_GTGAGGAAGCTAGATA-1	GTGAGGAAGCTAGATACTCGATTAAGGG	b2	GTGAGGAAGCTAGATA	CTCGATTAAGGG	4D+62	NONE	55D+119	55D+119	MB_3	4D+62-NONE-55D+119-55D+119
b2_ATACCGATCATACGGT-1	ATACCGATCATACGGTCATAGTGCGGTG	b2	ATACCGATCATACGGT	CATAGTGCGGTG	4D+62	NONE	55D+119	55D+119	Neuron_cdh4+_roraa+	4D+62-NONE-55D+119-55D+119
b2_CCTATCGGTTCCTAGA-1	CCTATCGGTTCCTAGACCCCCGCACGCT	b2	CCTATCGGTTCCTAGA	CCCCCGCACGCT	4D+62	NONE	55D+119	55D+119	Neuron_cdh4+_roraa+	4D+62-NONE-55D+119-55D+119
b2_GTTGCTCAGCGTCGAA-1	GTTGCTCAGCGTCGAAATGCCCCTCGGT	b2	GTTGCTCAGCGTCGAA	ATGCCCCTCGGT	4D+62	NONE	55D+119	55D+119	Neuron_zeb2a+	4D+62-NONE-55D+119-55D+119
b2_CGCATAATCTAGCATG-1	CGCATAATCTAGCATGGTGGCTACGTCG	b2	CGCATAATCTAGCATG	GTGGCTACGTCG	4D+62	NONE	55D+119	55D+119	OT_1	4D+62-NONE-55D+119-55D+119
b2_GTGTTCCGTGTTTCTT-1	GTGTTCCGTGTTTCTTATCTTTACCTAC	b2	GTGTTCCGTGTTTCTT	ATCTTTACCTAC	4D+62	NONE	55D+119	55D+119	OT_2	4D+62-NONE-55D+119-55D+119
b2_ATCCACCAGGGTCAAC-1	ATCCACCAGGGTCAACTTGGCGAGGCCA	b2	ATCCACCAGGGTCAAC	TTGGCGAGGCCA	4D+62	NONE	55D+119	55D+119	OT_3	4D+62-NONE-55D+119-55D+119
b2_ATGCCTCCAACCGGAA-1	ATGCCTCCAACCGGAAGGCCAAGCCCGT	b2	ATGCCTCCAACCGGAA	GGCCAAGCCCGT	4D+62	NONE	55D+119	55D+119	OT_3	4D+62-NONE-55D+119-55D+119
b2_CTCCCTCTCGCGCCAA-1	CTCCCTCTCGCGCCAATCACGGTCGTTC	b2	CTCCCTCTCGCGCCAA	TCACGGTCGTTC	4D+62	NONE	55D+119	55D+119	OT_3	4D+62-NONE-55D+119-55D+119
b2_TTACAGGTCTCGTCAC-1	TTACAGGTCTCGTCACGGGTGGAAATGC	b2	TTACAGGTCTCGTCAC	GGGTGGAAATGC	4D+62	NONE	55D+119	55D+119	OT_3	4D+62-NONE-55D+119-55D+119
b2_ATCGTAGGTGACACGA-1	ATCGTAGGTGACACGACTGCGTTTGCGC	b2	ATCGTAGGTGACACGA	CTGCGTTTGCGC	4D+62	NONE	55D+119	55D+119	OT_4	4D+62-NONE-55D+119-55D+119
b2_TACATTCCAACTGCTA-1	TACATTCCAACTGCTACTCTACCAAGTT	b2	TACATTCCAACTGCTA	CTCTACCAAGTT	4D+62	NONE	55D+119	55D+119	OT_4	4D+62-NONE-55D+119-55D+119
b2_ACCACAATCCATCTGC-1	ACCACAATCCATCTGCGGGCATACGTTT	b2	ACCACAATCCATCTGC	GGGCATACGTTT	4D+62	NONE	55D+119	55D+119	OT_5	4D+62-NONE-55D+119-55D+119
b2_CGAGGAAGTTCGTTCC-1	CGAGGAAGTTCGTTCCTCAGTTTGGAGT	b2	CGAGGAAGTTCGTTCC	TCAGTTTGGAGT	4D+62	NONE	55D+119	55D+119	OT_5	4D+62-NONE-55D+119-55D+119
b2_ATTCCATGTCTGGTTA-1	ATTCCATGTCTGGTTAGTCTGGCGAGGT	b2	ATTCCATGTCTGGTTA	GTCTGGCGAGGT	4D+62	NONE	55D+119	55D+119	OT_6	4D+62-NONE-55D+119-55D+119
b2_TTCTAGTGTCACTCGG-1	TTCTAGTGTCACTCGGTGTCTGCCTTAG	b2	TTCTAGTGTCACTCGG	TGTCTGCCTTAG	4D+62	NONE	55D+119	55D+119	OT_6	4D+62-NONE-55D+119-55D+119
b2_GAAACCTTCGATGGAG-1	GAAACCTTCGATGGAGCTAAAGGGAGTA	b2	GAAACCTTCGATGGAG	CTAAAGGGAGTA	4D+62	NONE	55D+119	55D+119	Pal_1	4D+62-NONE-55D+119-55D+119
b2_TCACGGGAGTAATTGG-1	TCACGGGAGTAATTGGGCCTTACGGGGT	b2	TCACGGGAGTAATTGG	GCCTTACGGGGT	4D+62	NONE	55D+119	55D+119	Pal_2	4D+62-NONE-55D+119-55D+119
b2_CGGGCATTCTCCCATG-1	CGGGCATTCTCCCATGCACGATTAGGGC	b2	CGGGCATTCTCCCATG	CACGATTAGGGC	4D+62	NONE	55D+119	55D+119	Pal_3	4D+62-NONE-55D+119-55D+119
b2_GGGTGAATCGATAACC-1	GGGTGAATCGATAACCAGGCTTTATGCC	b2	GGGTGAATCGATAACC	AGGCTTTATGCC	4D+62	NONE	55D+119	55D+119	Pal_4	4D+62-NONE-55D+119-55D+119
b2_CATTTCATCGCGCCAA-1	CATTTCATCGCGCCAAGAGATTATTTTT	b2	CATTTCATCGCGCCAA	GAGATTATTTTT	4D+62	NONE	55D+119	55D+119	Pal_6	4D+62-NONE-55D+119-55D+119
b2_AACCATGAGTTGCCCG-1	AACCATGAGTTGCCCGTGTCTCAACAGC	b2	AACCATGAGTTGCCCG	TGTCTCAACAGC	4D+62	NONE	55D+119	55D+119	Pal_7	4D+62-NONE-55D+119-55D+119
b2_AGACAAAGTCGTCGGT-1	AGACAAAGTCGTCGGTATGATCGGGTCT	b2	AGACAAAGTCGTCGGT	ATGATCGGGTCT	4D+62	NONE	55D+119	55D+119	Pal_8	4D+62-NONE-55D+119-55D+119
b2_TACTTACTCTCGGTCT-1	TACTTACTCTCGGTCTCAATACTGCGGT	b2	TACTTACTCTCGGTCT	CAATACTGCGGT	4D+62	NONE	55D+119	55D+119	Pal_8	4D+62-NONE-55D+119-55D+119
b2_TCGCTTGGTCTTGGTA-1	TCGCTTGGTCTTGGTATCGCCCCCCTGG	b2	TCGCTTGGTCTTGGTA	TCGCCCCCCTGG	4D+62	NONE	55D+119	55D+119	POA_1	4D+62-NONE-55D+119-55D+119
b2_TCGCTCACAAGACGAC-1	TCGCTCACAAGACGACGGTGCGCAGGGT	b2	TCGCTCACAAGACGAC	GGTGCGCAGGGT	4D+62	NONE	55D+119	55D+119	POA_2	4D+62-NONE-55D+119-55D+119
b2_AGAAATGAGTCGGCCT-1	AGAAATGAGTCGGCCTTCGTAATATGGT	b2	AGAAATGAGTCGGCCT	TCGTAATATGGT	4D+62	NONE	55D+119	55D+119	Prog_1	4D+62-NONE-55D+119-55D+119
b2_CATGAGTAGTAGCTCT-1	CATGAGTAGTAGCTCTCTCGTCACCAAG	b2	CATGAGTAGTAGCTCT	CTCGTCACCAAG	4D+62	NONE	55D+119	55D+119	Prog_1	4D+62-NONE-55D+119-55D+119
b2_CTCCCTCCAATTTCTC-1	CTCCCTCCAATTTCTCAAGAGTCATCAC	b2	CTCCCTCCAATTTCTC	AAGAGTCATCAC	4D+62	NONE	55D+119	55D+119	Prog_1	4D+62-NONE-55D+119-55D+119
b2_CTGCAGGTCCGGCAGT-1	CTGCAGGTCCGGCAGTAATCTGTGCTGA	b2	CTGCAGGTCCGGCAGT	AATCTGTGCTGA	4D+62	NONE	55D+119	55D+119	Prog_1	4D+62-NONE-55D+119-55D+119
b2_GATAGAAAGTAAACTG-1	GATAGAAAGTAAACTGGCGCGGTATGTC	b2	GATAGAAAGTAAACTG	GCGCGGTATGTC	4D+62	NONE	55D+119	55D+119	Prog_1	4D+62-NONE-55D+119-55D+119
b2_CATGGATGTATCGTTG-1	CATGGATGTATCGTTGTCAGATTCAGGT	b2	CATGGATGTATCGTTG	TCAGATTCAGGT	4D+62	NONE	55D+119	55D+119	Prog_2	4D+62-NONE-55D+119-55D+119
b2_GCCCAGACAGTCAGCC-1	GCCCAGACAGTCAGCCACAGGACATAGC	b2	GCCCAGACAGTCAGCC	ACAGGACATAGC	4D+62	NONE	55D+119	55D+119	Prog_2	4D+62-NONE-55D+119-55D+119
b2_GCCCAGATCTGAGAAA-1	GCCCAGATCTGAGAAACTGGTGGTATCA	b2	GCCCAGATCTGAGAAA	CTGGTGGTATCA	4D+62	NONE	55D+119	55D+119	Prog_2	4D+62-NONE-55D+119-55D+119
b2_TCATTTGTCTGACAGT-1	TCATTTGTCTGACAGTTGCACTCACGGT	b2	TCATTTGTCTGACAGT	TGCACTCACGGT	4D+62	NONE	55D+119	55D+119	Prog_2	4D+62-NONE-55D+119-55D+119
b2_AAAGTGAGTGGCATCC-1	AAAGTGAGTGGCATCCACCGTAAGTGAC	b2	AAAGTGAGTGGCATCC	ACCGTAAGTGAC	4D+62	NONE	55D+119	55D+119	Prog_3	4D+62-NONE-55D+119-55D+119
b2_AGTACCATCCGCACGA-1	AGTACCATCCGCACGAATAAGGTTAATT	b2	AGTACCATCCGCACGA	ATAAGGTTAATT	4D+62	NONE	55D+119	55D+119	Prog_3	4D+62-NONE-55D+119-55D+119
b2_CGAGTGCAGGTAACTA-1	CGAGTGCAGGTAACTAATAACAAACGGC	b2	CGAGTGCAGGTAACTA	ATAACAAACGGC	4D+62	NONE	55D+119	55D+119	Prog_3	4D+62-NONE-55D+119-55D+119
b2_GACCCAGTCCCACAGG-1	GACCCAGTCCCACAGGGCTGTCTAGGGA	b2	GACCCAGTCCCACAGG	GCTGTCTAGGGA	4D+62	NONE	55D+119	55D+119	Prog_3	4D+62-NONE-55D+119-55D+119
b2_GAGACTTCAGGCACAA-1	GAGACTTCAGGCACAACATGGGGTATTA	b2	GAGACTTCAGGCACAA	CATGGGGTATTA	4D+62	NONE	55D+119	55D+119	Prog_3	4D+62-NONE-55D+119-55D+119
b2_GGATGTTGTCGCATCG-1	GGATGTTGTCGCATCGATGTCCTAATAG	b2	GGATGTTGTCGCATCG	ATGTCCTAATAG	4D+62	NONE	55D+119	55D+119	Prog_3	4D+62-NONE-55D+119-55D+119
b2_GGGCTCATCCGTATGA-1	GGGCTCATCCGTATGAGGTGCGCTAGGA	b2	GGGCTCATCCGTATGA	GGTGCGCTAGGA	4D+62	NONE	55D+119	55D+119	Prog_3	4D+62-NONE-55D+119-55D+119
b2_TGATTTCGTTCAAAGA-1	TGATTTCGTTCAAAGAGCCTGCTTAAAA	b2	TGATTTCGTTCAAAGA	GCCTGCTTAAAA	4D+62	NONE	55D+119	55D+119	Prog_3	4D+62-NONE-55D+119-55D+119
b2_CATTGCCGTGCCCGTA-1	CATTGCCGTGCCCGTAACGCAACGCTAA	b2	CATTGCCGTGCCCGTA	ACGCAACGCTAA	4D+62	NONE	55D+119	55D+119	Prog_4	4D+62-NONE-55D+119-55D+119
b2_AGACCCGGTGTTGAGG-1	AGACCCGGTGTTGAGGAGGACCTCTCTT	b2	AGACCCGGTGTTGAGG	AGGACCTCTCTT	4D+62	NONE	55D+119	55D+119	Prog/Diff	4D+62-NONE-55D+119-55D+119
b2_GTCGTAAAGTGTTCCA-1	GTCGTAAAGTGTTCCATCACCCAGATAT	b2	GTCGTAAAGTGTTCCA	TCACCCAGATAT	4D+62	NONE	55D+119	55D+119	Prog/Diff	4D+62-NONE-55D+119-55D+119
b2_ATATCCTAGGTCCAGA-1	ATATCCTAGGTCCAGATTCTTGTTCGCT	b2	ATATCCTAGGTCCAGA	TTCTTGTTCGCT	4D+62	NONE	55D+119	55D+119	RG_1	4D+62-NONE-55D+119-55D+119
b2_CGGAATTGTGCAGTGA-1	CGGAATTGTGCAGTGAGTGACCGGTCTT	b2	CGGAATTGTGCAGTGA	GTGACCGGTCTT	4D+62	NONE	55D+119	55D+119	RG_1	4D+62-NONE-55D+119-55D+119
b2_CGTAGTAGTCTGTGGC-1	CGTAGTAGTCTGTGGCCTGCAATGGAAG	b2	CGTAGTAGTCTGTGGC	CTGCAATGGAAG	4D+62	NONE	55D+119	55D+119	RG_3	4D+62-NONE-55D+119-55D+119
b2_TCTATACGTGGCTGCT-1	TCTATACGTGGCTGCTGACGCGACATCT	b2	TCTATACGTGGCTGCT	GACGCGACATCT	4D+62	NONE	55D+119	55D+119	RG_5	4D+62-NONE-55D+119-55D+119
b2_TGTAAGCGTATCCCAA-1	TGTAAGCGTATCCCAAGCGCGATAACCT	b2	TGTAAGCGTATCCCAA	GCGCGATAACCT	4D+62	NONE	55D+119	55D+119	SubPal_1	4D+62-NONE-55D+119-55D+119
b2_CCACTTGCATCGTCCT-1	CCACTTGCATCGTCCTGAGGTCGTCCTC	b2	CCACTTGCATCGTCCT	GAGGTCGTCCTC	4D+62	NONE	55D+119	55D+119	SubPal_5	4D+62-NONE-55D+119-55D+119
b2_CATCGTCCAGTATGAA-1	CATCGTCCAGTATGAAAGCCTGTCCTAC	b2	CATCGTCCAGTATGAA	AGCCTGTCCTAC	4D+62	NONE	55D+119	55D+119	TL_1	4D+62-NONE-55D+119-55D+119
b2_TACCCGTCACCTAAAC-1	TACCCGTCACCTAAACGACTGATGTTCA	b2	TACCCGTCACCTAAAC	GACTGATGTTCA	4D+62	NONE	55D+119	55D+119	TL_1	4D+62-NONE-55D+119-55D+119
b2_GATGTTGTCACCTCTG-1	GATGTTGTCACCTCTGTGCGGTCACGGC	b2	GATGTTGTCACCTCTG	TGCGGTCACGGC	4D+62	NONE	55D+119	55D+119	URL_1	4D+62-NONE-55D+119-55D+119
b2_TATTTCGCACGGGTAA-1	TATTTCGCACGGGTAAGACAGAATGACA	b2	TATTTCGCACGGGTAA	GACAGAATGACA	4D+62	NONE	55D+119	55D+119	URL_1	4D+62-NONE-55D+119-55D+119
b2_CATTCCGCAGGAACCA-1	CATTCCGCAGGAACCAGAATAACCGACC	b2	CATTCCGCAGGAACCA	GAATAACCGACC	4D+62	NONE	55D+119	55D+119	URL_3	4D+62-NONE-55D+119-55D+119
b2_GGGCCATGTATGTGTC-1	GGGCCATGTATGTGTCCTTCTTTAGGGG	b2	GGGCCATGTATGTGTC	CTTCTTTAGGGG	4D+62	NONE	NONE	13D+134	OT_2	4D+62-NONE-NONE-13D+134
b2_CATCGTCGTAAGATTG-1	CATCGTCGTAAGATTGAAGGGGACGCCC	b2	CATCGTCGTAAGATTG	AAGGGGACGCCC	4D+62	NONE	NONE	2D+144	GC_1	4D+62-NONE-NONE-2D+144
b1_TCCTCCCAGGCGTCCT-1	TCCTCCCAGGCGTCCTTCAGCTTCAGGG	b1	TCCTCCCAGGCGTCCT	TCAGCTTCAGGG	4D+66	22D+73	37D+97	24D+140	Ganglia	4D+66-22D+73-37D+97-24D+140
b4.22_CTTCGGTTCGTGGAAG-1	CTTCGGTTCGTGGAAGCAAGGCAGCATA	b4.22	CTTCGGTTCGTGGAAG	CAAGGCAGCATA	50D+20	100D+77	100D+77	100D+77	GC_7	50D+20-100D+77-100D+77-100D+77
b4.22_TCAATCTGTATACGGG-1	TCAATCTGTATACGGGAATCCCCGTTTG	b4.22	TCAATCTGTATACGGG	AATCCCCGTTTG	50D+21	90D+78	90D+78	90D+78	PurN_4	50D+21-90D+78-90D+78-90D+78
b4.21_ACCCTTGCAATCTAGC-1	ACCCTTGCAATCTAGCCGCAATTGCACG	b4.21	ACCCTTGCAATCTAGC	CGCAATTGCACG	50D+22	101D+76	101D+76	101D+76	Pal_6	50D+22-101D+76-101D+76-101D+76
b1_GTATTTCTCTCTGCCA-1	GTATTTCTCTCTGCCATGTGCTTCGGCT	b1	GTATTTCTCTCTGCCA	TGTGCTTCGGCT	51D+37	71D+92&4I+88	71D+92	71D+92	Pal_6	51D+37-71D+92&4I+88-71D+92-71D+92
b4.21_AAAGGTAAGTCTGGAG-1	AAAGGTAAGTCTGGAGAAGAACTCTTTG	b4.21	AAAGGTAAGTCTGGAG	AAGAACTCTTTG	51D+38	51D+38&20D+95&4I+95	20D+95	35D+142	Di_7	51D+38-51D+38&20D+95&4I+95-20D+95-35D+142
b4.21_AGGTTACCAAGCCATT-1	AGGTTACCAAGCCATTTGCCGATGACGT	b4.21	AGGTTACCAAGCCATT	TGCCGATGACGT	51D+38	51D+38&20D+95&4I+95	20D+95	35D+142	Endothelial_2	51D+38-51D+38&20D+95&4I+95-20D+95-35D+142
b4.21_GCCCGAACATCTTTCA-1	GCCCGAACATCTTTCAATTGCACGTAAT	b4.21	GCCCGAACATCTTTCA	ATTGCACGTAAT	51D+38	51D+38&20D+95&4I+95	20D+95	35D+142	Ependymal_2	51D+38-51D+38&20D+95&4I+95-20D+95-35D+142
b4.21_AGTCATGTCTAGTGAC-1	AGTCATGTCTAGTGACACTTTCGGCTGC	b4.21	AGTCATGTCTAGTGAC	ACTTTCGGCTGC	51D+38	51D+38&20D+95&4I+95	20D+95	35D+142	GC_6	51D+38-51D+38&20D+95&4I+95-20D+95-35D+142
b4.21_GACTATGAGATAGGGA-1	GACTATGAGATAGGGACACCCACCTGTT	b4.21	GACTATGAGATAGGGA	CACCCACCTGTT	51D+38	51D+38&20D+95&4I+95	20D+95	35D+142	GC_6	51D+38-51D+38&20D+95&4I+95-20D+95-35D+142
b4.21_GTAGGTTCAGCCGGTT-1	GTAGGTTCAGCCGGTTCAGTATTTCTGG	b4.21	GTAGGTTCAGCCGGTT	CAGTATTTCTGG	51D+38	51D+38&20D+95&4I+95	20D+95	35D+142	GC_7	51D+38-51D+38&20D+95&4I+95-20D+95-35D+142
b4.21_GTAGTACTCAAGGCTT-1	GTAGTACTCAAGGCTTCGTAGCCAGCGT	b4.21	GTAGTACTCAAGGCTT	CGTAGCCAGCGT	51D+38	51D+38&20D+95&4I+95	20D+95	35D+142	HB_1	51D+38-51D+38&20D+95&4I+95-20D+95-35D+142
b4.21_TATTCCATCACTTGTT-1	TATTCCATCACTTGTTCAAGCTCGACGC	b4.21	TATTCCATCACTTGTT	CAAGCTCGACGC	51D+38	51D+38&20D+95&4I+95	20D+95	35D+142	MB_1	51D+38-51D+38&20D+95&4I+95-20D+95-35D+142
b4.21_GTCTGTCAGTGGTCAG-1	GTCTGTCAGTGGTCAGTAACAGTCAACT	b4.21	GTCTGTCAGTGGTCAG	TAACAGTCAACT	51D+38	51D+38&20D+95&4I+95	20D+95	35D+142	MB_3	51D+38-51D+38&20D+95&4I+95-20D+95-35D+142
b4.21_CTCTCAGCAGCCCAGT-1	CTCTCAGCAGCCCAGTTTAAACCATACC	b4.21	CTCTCAGCAGCCCAGT	TTAAACCATACC	51D+38	51D+38&20D+95&4I+95	20D+95	35D+142	Oligodendrocyte_1	51D+38-51D+38&20D+95&4I+95-20D+95-35D+142
b4.21_TGGGCGTAGATGCTGG-1	TGGGCGTAGATGCTGGTTATGAACAATG	b4.21	TGGGCGTAGATGCTGG	TTATGAACAATG	51D+38	51D+38&20D+95&4I+95	20D+95	35D+142	RG_4	51D+38-51D+38&20D+95&4I+95-20D+95-35D+142
b4.21_CTGTGAATCGAGTCTA-1	CTGTGAATCGAGTCTAAGGAACGGAGGG	b4.21	CTGTGAATCGAGTCTA	AGGAACGGAGGG	51D+38	51D+38&20D+95&4I+95	20D+95	35D+142	URL_1	51D+38-51D+38&20D+95&4I+95-20D+95-35D+142
b4.22_TCTTGCGAGAAGCTGC-1	TCTTGCGAGAAGCTGCCGATTGACGTGG	b4.22	TCTTGCGAGAAGCTGC	CGATTGACGTGG	51D+38	75D+93	75D+93	75D+93	Di_1_IN	51D+38-75D+93-75D+93-75D+93
b4.22_CTCATGCAGCTTGTGT-1	CTCATGCAGCTTGTGTATAGGTTCGTAA	b4.22	CTCATGCAGCTTGTGT	ATAGGTTCGTAA	51D+38	75D+93	75D+93	75D+93	GC_1	51D+38-75D+93-75D+93-75D+93
b4.22_TAGGTTGAGCCTCAAT-1	TAGGTTGAGCCTCAATGCCGTGACCGGG	b4.22	TAGGTTGAGCCTCAAT	GCCGTGACCGGG	51D+38	75D+93	75D+93	75D+93	GC_9	51D+38-75D+93-75D+93-75D+93
b4.22_ACTATGGCAAGAAATC-1	ACTATGGCAAGAAATCACACAGGAACGT	b4.22	ACTATGGCAAGAAATC	ACACAGGAACGT	51D+38	75D+93	75D+93	75D+93	GC_2	51D+38-75D+93-75D+93-75D+93
b4.22_AACTTCTGTTATCTGG-1	AACTTCTGTTATCTGGTTGTTTATGGGT	b4.22	AACTTCTGTTATCTGG	TTGTTTATGGGT	51D+38	75D+93	75D+93	75D+93	GC_3	51D+38-75D+93-75D+93-75D+93
b4.22_TTACCGCGTACTAACC-1	TTACCGCGTACTAACCAACCCCTGGTAA	b4.22	TTACCGCGTACTAACC	AACCCCTGGTAA	51D+38	75D+93	75D+93	75D+93	GC_3	51D+38-75D+93-75D+93-75D+93
b4.22_CATAAGCTCGCAGTTA-1	CATAAGCTCGCAGTTAGCATTGCCTTCG	b4.22	CATAAGCTCGCAGTTA	GCATTGCCTTCG	51D+38	75D+93	75D+93	75D+93	GC_4	51D+38-75D+93-75D+93-75D+93
b4.22_TACAGGTAGAGCCGAT-1	TACAGGTAGAGCCGATTCTAATGATCGC	b4.22	TACAGGTAGAGCCGAT	TCTAATGATCGC	51D+38	75D+93	75D+93	75D+93	GC_4	51D+38-75D+93-75D+93-75D+93
b4.22_TTTATGCAGTTTCTTC-1	TTTATGCAGTTTCTTCGTTAATTCGGAA	b4.22	TTTATGCAGTTTCTTC	GTTAATTCGGAA	51D+38	75D+93	75D+93	75D+93	GC_4	51D+38-75D+93-75D+93-75D+93
b4.22_ACAAAGACAGTGGCTC-1	ACAAAGACAGTGGCTCGTACCGAGGGGG	b4.22	ACAAAGACAGTGGCTC	GTACCGAGGGGG	51D+38	75D+93	75D+93	75D+93	GC_6	51D+38-75D+93-75D+93-75D+93
b4.22_CCCTAACGTTAAACAG-1	CCCTAACGTTAAACAGCCGCGGGTTGAT	b4.22	CCCTAACGTTAAACAG	CCGCGGGTTGAT	51D+38	75D+93	75D+93	75D+93	HB_1	51D+38-75D+93-75D+93-75D+93
b4.22_GTCTGTCTCGGTCTAA-1	GTCTGTCTCGGTCTAAGCCACATAAGGC	b4.22	GTCTGTCTCGGTCTAA	GCCACATAAGGC	51D+38	75D+93	75D+93	75D+93	Hyp_1	51D+38-75D+93-75D+93-75D+93
b4.22_TAGGTACCACGCACCA-1	TAGGTACCACGCACCAGCTAGGTGGCGG	b4.22	TAGGTACCACGCACCA	GCTAGGTGGCGG	51D+38	75D+93	75D+93	75D+93	Hyp_2	51D+38-75D+93-75D+93-75D+93
b4.22_CCACGTTTCAGAGTTC-1	CCACGTTTCAGAGTTCAGCTGTCCTAAG	b4.22	CCACGTTTCAGAGTTC	AGCTGTCCTAAG	51D+38	75D+93	75D+93	75D+93	Hyp_4	51D+38-75D+93-75D+93-75D+93
b4.22_TGCTTCGAGGTCGCCT-1	TGCTTCGAGGTCGCCTGATGCCTTACTG	b4.22	TGCTTCGAGGTCGCCT	GATGCCTTACTG	51D+38	75D+93	75D+93	75D+93	Hyp_4	51D+38-75D+93-75D+93-75D+93
b4.22_AGCTTCCGTATCCTTT-1	AGCTTCCGTATCCTTTCCGTTCCTCCGC	b4.22	AGCTTCCGTATCCTTT	CCGTTCCTCCGC	51D+38	75D+93	75D+93	75D+93	MB_1	51D+38-75D+93-75D+93-75D+93
b4.22_ATTACTCCATCGATAC-1	ATTACTCCATCGATACGCTGGGACGGGG	b4.22	ATTACTCCATCGATAC	GCTGGGACGGGG	51D+38	75D+93	75D+93	75D+93	MB_1	51D+38-75D+93-75D+93-75D+93
b4.22_GTAGGAGGTGCAGTGA-1	GTAGGAGGTGCAGTGAAGTGTAGTGGCG	b4.22	GTAGGAGGTGCAGTGA	AGTGTAGTGGCG	51D+38	75D+93	75D+93	75D+93	MB_1	51D+38-75D+93-75D+93-75D+93
b4.22_TCTCAGCGTGTAAACA-1	TCTCAGCGTGTAAACAAAGATCCATAAA	b4.22	TCTCAGCGTGTAAACA	AAGATCCATAAA	51D+38	75D+93	75D+93	75D+93	MB_1	51D+38-75D+93-75D+93-75D+93
b4.22_TTCACGCGTTTCAGAC-1	TTCACGCGTTTCAGACGTTAAAGGCGTG	b4.22	TTCACGCGTTTCAGAC	GTTAAAGGCGTG	51D+38	75D+93	75D+93	75D+93	MB_1	51D+38-75D+93-75D+93-75D+93
b4.22_AAGCATCGTTTGCCGG-1	AAGCATCGTTTGCCGGGGTTGTGCCTTG	b4.22	AAGCATCGTTTGCCGG	GGTTGTGCCTTG	51D+38	75D+93	75D+93	75D+93	MB_2	51D+38-75D+93-75D+93-75D+93
b4.22_CTACATTCAACCACGC-1	CTACATTCAACCACGCACCAGCTAGGTG	b4.22	CTACATTCAACCACGC	ACCAGCTAGGTG	51D+38	75D+93	75D+93	75D+93	Microglia	51D+38-75D+93-75D+93-75D+93
b4.22_TGCGGCATCCAGTACA-1	TGCGGCATCCAGTACAGCGATTATACGA	b4.22	TGCGGCATCCAGTACA	GCGATTATACGA	51D+38	75D+93	75D+93	75D+93	Microglia	51D+38-75D+93-75D+93-75D+93
b4.22_CTACCCAAGCGTGAAC-1	CTACCCAAGCGTGAACCCGTGATGGTCT	b4.22	CTACCCAAGCGTGAAC	CCGTGATGGTCT	51D+38	75D+93	75D+93	75D+93	Neuron_2	51D+38-75D+93-75D+93-75D+93
b4.22_GTAGCTAGTGCCGAAA-1	GTAGCTAGTGCCGAAAAGACTCGAGGAG	b4.22	GTAGCTAGTGCCGAAA	AGACTCGAGGAG	51D+38	75D+93	75D+93	75D+93	OPC	51D+38-75D+93-75D+93-75D+93
b4.22_TGCATGAAGTCGTCTA-1	TGCATGAAGTCGTCTATGATGCAGTCTG	b4.22	TGCATGAAGTCGTCTA	TGATGCAGTCTG	51D+38	75D+93	75D+93	75D+93	OPC	51D+38-75D+93-75D+93-75D+93
b4.22_TACAACGGTTGCAACT-1	TACAACGGTTGCAACTCGTCCAACGCGC	b4.22	TACAACGGTTGCAACT	CGTCCAACGCGC	51D+38	75D+93	75D+93	75D+93	OT_2	51D+38-75D+93-75D+93-75D+93
b4.22_AGATGCTCACTGTGAT-1	AGATGCTCACTGTGATCTTGCACCCCAG	b4.22	AGATGCTCACTGTGAT	CTTGCACCCCAG	51D+38	75D+93	75D+93	75D+93	OT_3	51D+38-75D+93-75D+93-75D+93
b4.22_GACCCAGTCCTACAAG-1	GACCCAGTCCTACAAGTCCTGGAATTCG	b4.22	GACCCAGTCCTACAAG	TCCTGGAATTCG	51D+38	75D+93	75D+93	75D+93	OT_4	51D+38-75D+93-75D+93-75D+93
b4.22_TAAGCACCACGACGTC-1	TAAGCACCACGACGTCCTGATCAAGGTC	b4.22	TAAGCACCACGACGTC	CTGATCAAGGTC	51D+38	75D+93	75D+93	75D+93	OT_4	51D+38-75D+93-75D+93-75D+93
b4.22_GACTTCCGTTATGTCG-1	GACTTCCGTTATGTCGTCAGGTCCACCG	b4.22	GACTTCCGTTATGTCG	TCAGGTCCACCG	51D+38	75D+93	75D+93	75D+93	Pal_2	51D+38-75D+93-75D+93-75D+93
b4.22_TGGTGATTCATCTATC-1	TGGTGATTCATCTATCGGGCAGTTATTT	b4.22	TGGTGATTCATCTATC	GGGCAGTTATTT	51D+38	75D+93	75D+93	75D+93	Pal_2	51D+38-75D+93-75D+93-75D+93
b4.22_CCTACGTAGGAGGTTC-1	CCTACGTAGGAGGTTCGATGAATATGGG	b4.22	CCTACGTAGGAGGTTC	GATGAATATGGG	51D+38	75D+93	75D+93	75D+93	POA_1	51D+38-75D+93-75D+93-75D+93
b4.22_TTATTGCGTGTGTTTG-1	TTATTGCGTGTGTTTGTCTTATGGGCTT	b4.22	TTATTGCGTGTGTTTG	TCTTATGGGCTT	51D+38	75D+93	75D+93	75D+93	Prog_1	51D+38-75D+93-75D+93-75D+93
b4.22_CATGGTAAGTTGCGCC-1	CATGGTAAGTTGCGCCGATGCCGATTTG	b4.22	CATGGTAAGTTGCGCC	GATGCCGATTTG	51D+38	75D+93	75D+93	75D+93	Prog_3	51D+38-75D+93-75D+93-75D+93
b4.22_GATAGAACACTTCATT-1	GATAGAACACTTCATTCCGATAGGAGCT	b4.22	GATAGAACACTTCATT	CCGATAGGAGCT	51D+38	75D+93	75D+93	75D+93	Prog_3	51D+38-75D+93-75D+93-75D+93
b4.22_GTCGAATGTGTGTGGA-1	GTCGAATGTGTGTGGAACGGTATATTTA	b4.22	GTCGAATGTGTGTGGA	ACGGTATATTTA	51D+38	75D+93	75D+93	75D+93	Prog_3	51D+38-75D+93-75D+93-75D+93
b4.22_TCCCAGTAGCGCCTCA-1	TCCCAGTAGCGCCTCAAGTATTTTACGG	b4.22	TCCCAGTAGCGCCTCA	AGTATTTTACGG	51D+38	75D+93	75D+93	75D+93	Prog_3	51D+38-75D+93-75D+93-75D+93
b4.22_ATCGTAGAGCTAATCC-1	ATCGTAGAGCTAATCCCGGGCTCCATGT	b4.22	ATCGTAGAGCTAATCC	CGGGCTCCATGT	51D+38	75D+93	75D+93	75D+93	Prog/Diff	51D+38-75D+93-75D+93-75D+93
b4.22_CAACGGCCAATCCTAG-1	CAACGGCCAATCCTAGCGAGTATGCAGG	b4.22	CAACGGCCAATCCTAG	CGAGTATGCAGG	51D+38	75D+93	75D+93	75D+93	Prog/Diff	51D+38-75D+93-75D+93-75D+93
b4.22_GGGATCCAGTAGGTTA-1	GGGATCCAGTAGGTTACGTGGTCTAAGG	b4.22	GGGATCCAGTAGGTTA	CGTGGTCTAAGG	51D+38	75D+93	75D+93	75D+93	RG_4	51D+38-75D+93-75D+93-75D+93
b4.22_TATCTTGAGCCAACCC-1	TATCTTGAGCCAACCCGGGCCATGGGAC	b4.22	TATCTTGAGCCAACCC	GGGCCATGGGAC	51D+38	75D+93	75D+93	75D+93	SubPal_1	51D+38-75D+93-75D+93-75D+93
b4.22_AGTTCCCAGATACCAA-1	AGTTCCCAGATACCAAGTCACCGAATAA	b4.22	AGTTCCCAGATACCAA	GTCACCGAATAA	51D+38	75D+93	75D+93	75D+93	SubPal_4	51D+38-75D+93-75D+93-75D+93
b4.22_ACTGTGACAGCAGTTT-1	ACTGTGACAGCAGTTTTCCGGTTTAGGC	b4.22	ACTGTGACAGCAGTTT	TCCGGTTTAGGC	51D+38	75D+93	75D+93	75D+93	TL_2	51D+38-75D+93-75D+93-75D+93
b4.22_CTGTGGGCAGTAGGAC-1	CTGTGGGCAGTAGGACGTATAAAGTAGA	b4.22	CTGTGGGCAGTAGGAC	GTATAAAGTAGA	51D+38	75D+93	75D+93	75D+93	TL_2	51D+38-75D+93-75D+93-75D+93
b4.22_GGCTTGGAGACGGAAA-1	GGCTTGGAGACGGAAATTACTATGACAG	b4.22	GGCTTGGAGACGGAAA	TTACTATGACAG	51D+38	75D+93	75D+93	75D+93	URL_1	51D+38-75D+93-75D+93-75D+93
b2_TCCATCGCAAGTTTGC-1	TCCATCGCAAGTTTGCGTACTTAGGTGA	b2	TCCATCGCAAGTTTGC	GTACTTAGGTGA	52D+20	19D+78	29D+103	7D+140	Ependymal_2	52D+20-19D+78-29D+103-7D+140
b2_ATCTTCAGTCTTCCGT-1	ATCTTCAGTCTTCCGTACGCCTACCGAA	b2	ATCTTCAGTCTTCCGT	ACGCCTACCGAA	52D+20	19D+78	29D+103	7D+140	Hyp_1	52D+20-19D+78-29D+103-7D+140
b2_CTTCTCTGTCTCCTGT-1	CTTCTCTGTCTCCTGTTACCATCCCTAG	b2	CTTCTCTGTCTCCTGT	TACCATCCCTAG	52D+20	19D+78	29D+103	7D+140	MB_het	52D+20-19D+78-29D+103-7D+140
b2_TGGGTTACATGTAACC-1	TGGGTTACATGTAACCCTTGTAGGCCCG	b2	TGGGTTACATGTAACC	CTTGTAGGCCCG	52D+20	19D+78	29D+103	7D+140	Prog_2	52D+20-19D+78-29D+103-7D+140
b2_TCAATCTTCGTGGTAT-1	TCAATCTTCGTGGTATAGGCGGTTAGAT	b2	TCAATCTTCGTGGTAT	AGGCGGTTAGAT	52D+20	19D+78	29D+103	7D+140	Prog_3	52D+20-19D+78-29D+103-7D+140
b2_TACTGCCCATCGATGT-1	TACTGCCCATCGATGTGATAATATTGTC	b2	TACTGCCCATCGATGT	GATAATATTGTC	52D+20	19D+78	29D+103	7D+140	SubPal_1	52D+20-19D+78-29D+103-7D+140
b4.21_AGGAGGTTCAGCTGAT-1	AGGAGGTTCAGCTGATGCTATGGACTCT	b4.21	AGGAGGTTCAGCTGAT	GCTATGGACTCT	52D+20	19D+78	29D+103	7D+140	GC_7	52D+20-19D+78-29D+103-7D+140
b4.21_TGCTCCAAGCCGATCC-1	TGCTCCAAGCCGATCCCGGAAATCTGGT	b4.21	TGCTCCAAGCCGATCC	CGGAAATCTGGT	52D+20	19D+78	29D+103	7D+140	Oligodendrocyte_1	52D+20-19D+78-29D+103-7D+140
b2_AAGCATCAGTGCCTCG-1	AAGCATCAGTGCCTCGGTAAGCTCATGG	b2	AAGCATCAGTGCCTCG	GTAAGCTCATGG	53D+19	26D+75	73D+104	7D+135&2I+144+CA	Prog_1	53D+19-26D+75-73D+104-7D+135&2I+144+CA
b2_GGGCTACGTCTGTGCG-1	GGGCTACGTCTGTGCGTCCAGGAGGGGC	b2	GGGCTACGTCTGTGCG	TCCAGGAGGGGC	53D+19	26D+75	73D+104	7D+135&2I+144+CA	URL_1	53D+19-26D+75-73D+104-7D+135&2I+144+CA
b2_TGGTTAGTCCTGGGAC-1	TGGTTAGTCCTGGGACAAGTAACTTGGG	b2	TGGTTAGTCCTGGGAC	AAGTAACTTGGG	53D+25	12D+92	68D+109	68D+109	PurN_3	53D+25-12D+92-68D+109-68D+109
b2_TACCCGTTCGCTGTTC-1	TACCCGTTCGCTGTTCTGTTGCTCTGTT	b2	TACCCGTTCGCTGTTC	TGTTGCTCTGTT	53D+65	53D+65	53D+65	1D+145	DHab_1	53D+65-53D+65-53D+65-1D+145
b2_CTATCCGCATTAAGCC-1	CTATCCGCATTAAGCCTCATGTCTGCCG	b2	CTATCCGCATTAAGCC	TCATGTCTGCCG	53D+65	53D+65	53D+65	1D+145	DHab_4	53D+65-53D+65-53D+65-1D+145
b2_TAACGACCAGAGGAAA-1	TAACGACCAGAGGAAACTGCGTTATGTG	b2	TAACGACCAGAGGAAA	CTGCGTTATGTG	53D+65	53D+65	53D+65	1D+145	Di_1_IN	53D+65-53D+65-53D+65-1D+145
b2_TACAACGCAGTTTGGT-1	TACAACGCAGTTTGGTAATGCTAGTGTC	b2	TACAACGCAGTTTGGT	AATGCTAGTGTC	53D+65	53D+65	53D+65	1D+145	Ependymal_1	53D+65-53D+65-53D+65-1D+145
b2_CATGGATGTGCAGGAT-1	CATGGATGTGCAGGATGTTGGAAGGAGT	b2	CATGGATGTGCAGGAT	GTTGGAAGGAGT	53D+65	53D+65	53D+65	1D+145	Ependymal_2	53D+65-53D+65-53D+65-1D+145
b2_GTAACCAAGGAAGTAG-1	GTAACCAAGGAAGTAGCCCTGTGACGGG	b2	GTAACCAAGGAAGTAG	CCCTGTGACGGG	53D+65	53D+65	53D+65	1D+145	Ependymal_2	53D+65-53D+65-53D+65-1D+145
b2_CGCAGGTGTGCATTAC-1	CGCAGGTGTGCATTACGTTGGATTTTAC	b2	CGCAGGTGTGCATTAC	GTTGGATTTTAC	53D+65	53D+65	53D+65	1D+145	GC_1	53D+65-53D+65-53D+65-1D+145
b2_CGTAAGTGTGGAAGTC-1	CGTAAGTGTGGAAGTCAAAGGTTTTTTT	b2	CGTAAGTGTGGAAGTC	AAAGGTTTTTTT	53D+65	53D+65	53D+65	1D+145	GC_1	53D+65-53D+65-53D+65-1D+145
b2_TCCACGTTCTGAGAGG-1	TCCACGTTCTGAGAGGCTCGCTGTTAGT	b2	TCCACGTTCTGAGAGG	CTCGCTGTTAGT	53D+65	53D+65	53D+65	1D+145	GC_1	53D+65-53D+65-53D+65-1D+145
b2_TCCATCGGTACAACGG-1	TCCATCGGTACAACGGCTACTGGGGGGG	b2	TCCATCGGTACAACGG	CTACTGGGGGGG	53D+65	53D+65	53D+65	1D+145	GC_4	53D+65-53D+65-53D+65-1D+145
b2_TTGGTTTAGTCCTGTA-1	TTGGTTTAGTCCTGTATCGCGTATTCCG	b2	TTGGTTTAGTCCTGTA	TCGCGTATTCCG	53D+65	53D+65	53D+65	1D+145	GC_4	53D+65-53D+65-53D+65-1D+145
b2_GCCTGTTAGCAAGTGC-1	GCCTGTTAGCAAGTGCGGAACCCTGGGG	b2	GCCTGTTAGCAAGTGC	GGAACCCTGGGG	53D+65	53D+65	53D+65	1D+145	GC_5	53D+65-53D+65-53D+65-1D+145
b2_GTACAGTGTGTTTCTT-1	GTACAGTGTGTTTCTTGGTTTCTGCACA	b2	GTACAGTGTGTTTCTT	GGTTTCTGCACA	53D+65	53D+65	53D+65	1D+145	GC_5	53D+65-53D+65-53D+65-1D+145
b2_TTCGGTCGTCCACAGC-1	TTCGGTCGTCCACAGCTCAAGAGGTCGT	b2	TTCGGTCGTCCACAGC	TCAAGAGGTCGT	53D+65	53D+65	53D+65	1D+145	GC_7	53D+65-53D+65-53D+65-1D+145
b2_CTGTAGACATACTGTG-1	CTGTAGACATACTGTGATTCCCTGGCTT	b2	CTGTAGACATACTGTG	ATTCCCTGGCTT	53D+65	53D+65	53D+65	1D+145	Hyp_1	53D+65-53D+65-53D+65-1D+145
b2_GCATGATCACAGTGAG-1	GCATGATCACAGTGAGAACGTCCGCCGC	b2	GCATGATCACAGTGAG	AACGTCCGCCGC	53D+65	53D+65	53D+65	1D+145	Hyp_1	53D+65-53D+65-53D+65-1D+145
b2_GCGGAAAGTCTTCTAT-1	GCGGAAAGTCTTCTATACTAGGGCTCTG	b2	GCGGAAAGTCTTCTAT	ACTAGGGCTCTG	53D+65	53D+65	53D+65	1D+145	Hyp_2	53D+65-53D+65-53D+65-1D+145
b2_CTCAACCTCTGCCTGT-1	CTCAACCTCTGCCTGTACCTGCTCGCAG	b2	CTCAACCTCTGCCTGT	ACCTGCTCGCAG	53D+65	53D+65	53D+65	1D+145	Hyp_4	53D+65-53D+65-53D+65-1D+145
b2_GTAGGAGTCTTGAGCA-1	GTAGGAGTCTTGAGCAGACCCGTCACAT	b2	GTAGGAGTCTTGAGCA	GACCCGTCACAT	53D+65	53D+65	53D+65	1D+145	SubPal_7	53D+65-53D+65-53D+65-1D+145
b2_ATGGATCGTGGACAGT-1	ATGGATCGTGGACAGTGACATGCGGTTT	b2	ATGGATCGTGGACAGT	GACATGCGGTTT	53D+65	53D+65	53D+65	1D+145	Hyp_6	53D+65-53D+65-53D+65-1D+145
b2_ACCACAAGTAACACGG-1	ACCACAAGTAACACGGCCACCCGAGCGT	b2	ACCACAAGTAACACGG	CCACCCGAGCGT	53D+65	53D+65	53D+65	1D+145	MB_1	53D+65-53D+65-53D+65-1D+145
b2_AGGCATTTCTCCTGTG-1	AGGCATTTCTCCTGTGCTAGGTATCTGG	b2	AGGCATTTCTCCTGTG	CTAGGTATCTGG	53D+65	53D+65	53D+65	1D+145	MB_1	53D+65-53D+65-53D+65-1D+145
b2_CACAACACAACCAGAG-1	CACAACACAACCAGAGTAAGGTACCGGC	b2	CACAACACAACCAGAG	TAAGGTACCGGC	53D+65	53D+65	53D+65	1D+145	MB_1	53D+65-53D+65-53D+65-1D+145
b2_CCTCTCCAGAACCCGA-1	CCTCTCCAGAACCCGATGGCGGGCCAGC	b2	CCTCTCCAGAACCCGA	TGGCGGGCCAGC	53D+65	53D+65	53D+65	1D+145	MB_1	53D+65-53D+65-53D+65-1D+145
b2_GACCCTTGTGACGCCT-1	GACCCTTGTGACGCCTCCAAGCCGTATG	b2	GACCCTTGTGACGCCT	CCAAGCCGTATG	53D+65	53D+65	53D+65	1D+145	MB_1	53D+65-53D+65-53D+65-1D+145
b2_TCATCATCATCCCACT-1	TCATCATCATCCCACTCAACAGACGACA	b2	TCATCATCATCCCACT	CAACAGACGACA	53D+65	53D+65	53D+65	1D+145	MB_1	53D+65-53D+65-53D+65-1D+145
b2_TCTTAGTGTAGTTCCA-1	TCTTAGTGTAGTTCCAATGCCTAGACTG	b2	TCTTAGTGTAGTTCCA	ATGCCTAGACTG	53D+65	53D+65	53D+65	1D+145	MB_1	53D+65-53D+65-53D+65-1D+145
b2_GCTACCTAGGAGCTGT-1	GCTACCTAGGAGCTGTACGGCGGATACG	b2	GCTACCTAGGAGCTGT	ACGGCGGATACG	53D+65	53D+65	53D+65	1D+145	MB_2	53D+65-53D+65-53D+65-1D+145
b2_AATCGACTCAATCTCT-1	AATCGACTCAATCTCTTCGGCACTGGCC	b2	AATCGACTCAATCTCT	TCGGCACTGGCC	53D+65	53D+65	53D+65	1D+145	Microglia	53D+65-53D+65-53D+65-1D+145
b2_TCTTGCGAGACATGCG-1	TCTTGCGAGACATGCGTTATACTAAGCT	b2	TCTTGCGAGACATGCG	TTATACTAAGCT	53D+65	53D+65	53D+65	1D+145	Neuron_mef2cb+	53D+65-53D+65-53D+65-1D+145
b2_CACTAAGTCCCTCATG-1	CACTAAGTCCCTCATGACCTTAATCTTG	b2	CACTAAGTCCCTCATG	ACCTTAATCTTG	53D+65	53D+65	53D+65	1D+145	OPC	53D+65-53D+65-53D+65-1D+145
b2_CGCAGGTTCTGGCCTT-1	CGCAGGTTCTGGCCTTGCACCCTGGCGT	b2	CGCAGGTTCTGGCCTT	GCACCCTGGCGT	53D+65	53D+65	53D+65	1D+145	OPC	53D+65-53D+65-53D+65-1D+145
b2_GATTGGTTCACATACG-1	GATTGGTTCACATACGACTGGGGACCCG	b2	GATTGGTTCACATACG	ACTGGGGACCCG	53D+65	53D+65	53D+65	1D+145	OT_1	53D+65-53D+65-53D+65-1D+145
b2_GAGTTACAGTGATAGT-1	GAGTTACAGTGATAGTGGGGCCGCAATG	b2	GAGTTACAGTGATAGT	GGGGCCGCAATG	53D+65	53D+65	53D+65	1D+145	OT_2	53D+65-53D+65-53D+65-1D+145
b2_GAGTTGTGTCGCGTTG-1	GAGTTGTGTCGCGTTGCGAACTAGGCCG	b2	GAGTTGTGTCGCGTTG	CGAACTAGGCCG	53D+65	53D+65	53D+65	1D+145	OT_6	53D+65-53D+65-53D+65-1D+145
b2_CTCAACCTCATGGAGG-1	CTCAACCTCATGGAGGTTGTCTTAGTAG	b2	CTCAACCTCATGGAGG	TTGTCTTAGTAG	53D+65	53D+65	53D+65	1D+145	Pal_1	53D+65-53D+65-53D+65-1D+145
b2_CTCTGGTTCTGCAGCG-1	CTCTGGTTCTGCAGCGAGCAGCTCTGGG	b2	CTCTGGTTCTGCAGCG	AGCAGCTCTGGG	53D+65	53D+65	53D+65	1D+145	Pal_2	53D+65-53D+65-53D+65-1D+145
b2_GTTTACTAGCGACTGA-1	GTTTACTAGCGACTGAGTTTTGGGCATC	b2	GTTTACTAGCGACTGA	GTTTTGGGCATC	53D+65	53D+65	53D+65	1D+145	Pal_2	53D+65-53D+65-53D+65-1D+145
b2_ACTGCAACACCCTGAG-1	ACTGCAACACCCTGAGGCGGGGCGCACG	b2	ACTGCAACACCCTGAG	GCGGGGCGCACG	53D+65	53D+65	53D+65	1D+145	Pal_5	53D+65-53D+65-53D+65-1D+145
b2_GATGATCAGTGCCAGA-1	GATGATCAGTGCCAGATCCTATCTGTTG	b2	GATGATCAGTGCCAGA	TCCTATCTGTTG	53D+65	53D+65	53D+65	1D+145	Pal_7	53D+65-53D+65-53D+65-1D+145
b2_TTCGATTGTCCTCAGG-1	TTCGATTGTCCTCAGGTGGCCCGCTGCG	b2	TTCGATTGTCCTCAGG	TGGCCCGCTGCG	53D+65	53D+65	53D+65	1D+145	Prog_1	53D+65-53D+65-53D+65-1D+145
b2_ACACCAATCTTACGGA-1	ACACCAATCTTACGGACCACGGCGTGTA	b2	ACACCAATCTTACGGA	CCACGGCGTGTA	53D+65	53D+65	53D+65	1D+145	Prog_2	53D+65-53D+65-53D+65-1D+145
b2_AGTGACTTCTTGCGCT-1	AGTGACTTCTTGCGCTTATTGTCGTACG	b2	AGTGACTTCTTGCGCT	TATTGTCGTACG	53D+65	53D+65	53D+65	1D+145	Prog_2	53D+65-53D+65-53D+65-1D+145
b2_ATTCAGGAGGGTGGGA-1	ATTCAGGAGGGTGGGACTGACATGTGCG	b2	ATTCAGGAGGGTGGGA	CTGACATGTGCG	53D+65	53D+65	53D+65	1D+145	Prog_2	53D+65-53D+65-53D+65-1D+145
b2_CTATCTAAGGGATCGT-1	CTATCTAAGGGATCGTTCACGGGGGTGG	b2	CTATCTAAGGGATCGT	TCACGGGGGTGG	53D+65	53D+65	53D+65	1D+145	Prog_2	53D+65-53D+65-53D+65-1D+145
b2_GGGTGTCGTTTCCCAC-1	GGGTGTCGTTTCCCACTTTTTACCCGGG	b2	GGGTGTCGTTTCCCAC	TTTTTACCCGGG	53D+65	53D+65	53D+65	1D+145	Prog_2	53D+65-53D+65-53D+65-1D+145
b2_AACCAACGTTGCTAGT-1	AACCAACGTTGCTAGTCTACAGGAGACG	b2	AACCAACGTTGCTAGT	CTACAGGAGACG	53D+65	53D+65	53D+65	1D+145	Prog_3	53D+65-53D+65-53D+65-1D+145
b2_AAGTACCCAGGGTCTC-1	AAGTACCCAGGGTCTCAATTACTCTGCT	b2	AAGTACCCAGGGTCTC	AATTACTCTGCT	53D+65	53D+65	53D+65	1D+145	Prog_3	53D+65-53D+65-53D+65-1D+145
b2_TGACGCGTCATGTCTT-1	TGACGCGTCATGTCTTAAGACCCTTTTG	b2	TGACGCGTCATGTCTT	AAGACCCTTTTG	53D+65	53D+65	53D+65	1D+145	Prog_3	53D+65-53D+65-53D+65-1D+145
b2_GTAGATCAGTTGGCGA-1	GTAGATCAGTTGGCGACCCCCAACCCCG	b2	GTAGATCAGTTGGCGA	CCCCCAACCCCG	53D+65	53D+65	53D+65	1D+145	PurN_1	53D+65-53D+65-53D+65-1D+145
b2_ATAGAGATCCGGACTG-1	ATAGAGATCCGGACTGTCACTCGACTGG	b2	ATAGAGATCCGGACTG	TCACTCGACTGG	53D+65	53D+65	53D+65	1D+145	PurN_3	53D+65-53D+65-53D+65-1D+145
b2_TGATTTCCATGTAACC-1	TGATTTCCATGTAACCTTCTCATCACGT	b2	TGATTTCCATGTAACC	TTCTCATCACGT	53D+65	53D+65	53D+65	1D+145	PurN_6	53D+65-53D+65-53D+65-1D+145
b2_CGTAATGCATAATCGC-1	CGTAATGCATAATCGCTACCTGCAGCAG	b2	CGTAATGCATAATCGC	TACCTGCAGCAG	53D+65	53D+65	53D+65	1D+145	RG_1	53D+65-53D+65-53D+65-1D+145
b2_TACTTCAGTAGCTCGC-1	TACTTCAGTAGCTCGCCGTGGTCGTAGG	b2	TACTTCAGTAGCTCGC	CGTGGTCGTAGG	53D+65	53D+65	53D+65	1D+145	SubPal_1	53D+65-53D+65-53D+65-1D+145
b2_AATGAAGAGATGAACT-1	AATGAAGAGATGAACTACAGGTTGTGGG	b2	AATGAAGAGATGAACT	ACAGGTTGTGGG	53D+65	53D+65	53D+65	1D+145	TL_1	53D+65-53D+65-53D+65-1D+145
b2_CGTTCTGAGCACTTTG-1	CGTTCTGAGCACTTTGGTACTTGACCGT	b2	CGTTCTGAGCACTTTG	GTACTTGACCGT	53D+65	53D+65	53D+65	1D+145	TL_1	53D+65-53D+65-53D+65-1D+145
b2_GATAGCTAGCCTCTTC-1	GATAGCTAGCCTCTTCGTAGCTTGTCGC	b2	GATAGCTAGCCTCTTC	GTAGCTTGTCGC	53D+65	53D+65	53D+65	1D+145	TL_1	53D+65-53D+65-53D+65-1D+145
b2_GGGAGATTCATGAGGG-1	GGGAGATTCATGAGGGAGTCCCTTGCTG	b2	GGGAGATTCATGAGGG	AGTCCCTTGCTG	53D+65	53D+65	53D+65	1D+145	TL_1	53D+65-53D+65-53D+65-1D+145
b2_TGCGATATCGTGGTAT-1	TGCGATATCGTGGTATTCGCTGTATAGC	b2	TGCGATATCGTGGTAT	TCGCTGTATAGC	53D+65	53D+65	53D+65	1D+145	TL_1	53D+65-53D+65-53D+65-1D+145
b2_TCGTCCATCCGACATA-1	TCGTCCATCCGACATAAACCTGGGGCAA	b2	TCGTCCATCCGACATA	AACCTGGGGCAA	53D+65	53D+65	53D+65	1D+145	Unk_1	53D+65-53D+65-53D+65-1D+145
b2_AAACGCTGTGTTTGCA-1	AAACGCTGTGTTTGCACCCCCAGGGTTT	b2	AAACGCTGTGTTTGCA	CCCCCAGGGTTT	53D+65	53D+65	53D+65	1D+145	URL_1	53D+65-53D+65-53D+65-1D+145
b2_ATCCTATGTTTGAAAG-1	ATCCTATGTTTGAAAGTCCGCGCTACTA	b2	ATCCTATGTTTGAAAG	TCCGCGCTACTA	53D+65	53D+65	53D+65	1D+145	URL_1	53D+65-53D+65-53D+65-1D+145
b2_AGGCCACGTCTGTGCG-1	AGGCCACGTCTGTGCGCTTTTACGGGGA	b2	AGGCCACGTCTGTGCG	CTTTTACGGGGA	53D+65	53D+65	53D+65	1D+145	URL_2	53D+65-53D+65-53D+65-1D+145
b2_AACAACCCACCGTCGA-1	AACAACCCACCGTCGATCTTGGTGAACT	b2	AACAACCCACCGTCGA	TCTTGGTGAACT	53D+65	53D+65	53D+65	1D+145	URL_3	53D+65-53D+65-53D+65-1D+145
b4.22_CGTGTCTAGCGGTAAC-1	CGTGTCTAGCGGTAACCCTCGCTCGCGC	b4.22	CGTGTCTAGCGGTAAC	CCTCGCTCGCGC	54D+21	96D+81	96D+81	96D+81	GC_5	54D+21-96D+81-96D+81-96D+81
b2_GGGCGTTGTTGTCATG-1	GGGCGTTGTTGTCATGTTTCGAACAGAA	b2	GGGCGTTGTTGTCATG	TTTCGAACAGAA	54D+48	54D+48	31D+107	24D+143	MB_2	54D+48-54D+48-31D+107-24D+143
b2_ACTCTCGGTGACCGAA-1	ACTCTCGGTGACCGAAACGGACAGGTTA	b2	ACTCTCGGTGACCGAA	ACGGACAGGTTA	54D+48	54D+48	31D+107	24D+143	Pal_3	54D+48-54D+48-31D+107-24D+143
b1_GTGACGCTCTCAACCC-1	GTGACGCTCTCAACCCTAGGTATTGACA	b1	GTGACGCTCTCAACCC	TAGGTATTGACA	54D+65	54D+65	54D+65	1D+145	Neuron_neto1l+_cntn4+	54D+65-54D+65-54D+65-1D+145
b1_TGGATGTAGGCTCTCG-1	TGGATGTAGGCTCTCGCTCACGCGGAAT	b1	TGGATGTAGGCTCTCG	CTCACGCGGAAT	54D+65	54D+65	54D+65	1D+145	HB_4	54D+65-54D+65-54D+65-1D+145
b1_CTCCAACGTTTCGCTC-1	CTCCAACGTTTCGCTCCGCACGCACACG	b1	CTCCAACGTTTCGCTC	CGCACGCACACG	54D+65	54D+65	54D+65	1D+145	Hyp_1	54D+65-54D+65-54D+65-1D+145
b1_CAAGGGATCGTTTACT-1	CAAGGGATCGTTTACTGCTTGTTCTGGC	b1	CAAGGGATCGTTTACT	GCTTGTTCTGGC	54D+65	54D+65	54D+65	1D+145	Hyp_7	54D+65-54D+65-54D+65-1D+145
b1_CATGCCTGTACTTCCC-1	CATGCCTGTACTTCCCCGTTCTTAATTT	b1	CATGCCTGTACTTCCC	CGTTCTTAATTT	54D+65	54D+65	54D+65	1D+145	MB_1	54D+65-54D+65-54D+65-1D+145
b1_TGGAGAGGTCGACTTA-1	TGGAGAGGTCGACTTACCCGTTGCGAGG	b1	TGGAGAGGTCGACTTA	CCCGTTGCGAGG	54D+65	54D+65	54D+65	1D+145	MB_1	54D+65-54D+65-54D+65-1D+145
b1_CGTTGGGAGATGATTG-1	CGTTGGGAGATGATTGGGCGACAGTTCT	b1	CGTTGGGAGATGATTG	GGCGACAGTTCT	54D+65	54D+65	54D+65	1D+145	MB_2	54D+65-54D+65-54D+65-1D+145
b1_GAGTTGTGTTGCATCA-1	GAGTTGTGTTGCATCAGAGCCAGCTTCC	b1	GAGTTGTGTTGCATCA	GAGCCAGCTTCC	54D+65	54D+65	54D+65	1D+145	MB_3	54D+65-54D+65-54D+65-1D+145
b1_TACCGAATCGGTCATA-1	TACCGAATCGGTCATATTGCATAAGGTT	b1	TACCGAATCGGTCATA	TTGCATAAGGTT	54D+65	54D+65	54D+65	1D+145	OT_3	54D+65-54D+65-54D+65-1D+145
b1_TGAGACTTCGGAGATG-1	TGAGACTTCGGAGATGCCGGACACATTT	b1	TGAGACTTCGGAGATG	CCGGACACATTT	54D+65	54D+65	54D+65	1D+145	OT_3	54D+65-54D+65-54D+65-1D+145
b1_CTGGTCTTCTTCGTAT-1	CTGGTCTTCTTCGTATAGCCAATAGCCA	b1	CTGGTCTTCTTCGTAT	AGCCAATAGCCA	54D+65	54D+65	54D+65	1D+145	Pal_4	54D+65-54D+65-54D+65-1D+145
b1_AGTAGTCCAGTCGAGA-1	AGTAGTCCAGTCGAGACCGAGTATGCAG	b1	AGTAGTCCAGTCGAGA	CCGAGTATGCAG	54D+65	54D+65	54D+65	1D+145	Prog_2	54D+65-54D+65-54D+65-1D+145
b1_CGGGTCATCAGCCCAG-1	CGGGTCATCAGCCCAGCATACCTACCAC	b1	CGGGTCATCAGCCCAG	CATACCTACCAC	54D+65	54D+65	54D+65	1D+145	Prog/Diff	54D+65-54D+65-54D+65-1D+145
b1_AGGGTGAAGGACAGCT-1	AGGGTGAAGGACAGCTCACACCCCGAGA	b1	AGGGTGAAGGACAGCT	CACACCCCGAGA	54D+65	54D+65	54D+65	1D+145	TL_1	54D+65-54D+65-54D+65-1D+145
b1_AACGTCAAGTGTACAA-1	AACGTCAAGTGTACAAATTCAAGTTAGC	b1	AACGTCAAGTGTACAA	ATTCAAGTTAGC	54D+65	54D+65	54D+65	1D+145	URL_1	54D+65-54D+65-54D+65-1D+145
b1_CAAGAGGAGATCACTC-1	CAAGAGGAGATCACTCCGATCAGCGCGA	b1	CAAGAGGAGATCACTC	CGATCAGCGCGA	54D+65	54D+65	54D+65	1D+145	URL_1	54D+65-54D+65-54D+65-1D+145
b1_CTTTCAATCGCACTCT-1	CTTTCAATCGCACTCTACTCGACGGAGG	b1	CTTTCAATCGCACTCT	ACTCGACGGAGG	54D+65	54D+65	54D+65	1D+145	URL_1	54D+65-54D+65-54D+65-1D+145
b2_TCACTCGGTACAGGTG-1	TCACTCGGTACAGGTGGTGGTCAAGATG	b2	TCACTCGGTACAGGTG	GTGGTCAAGATG	55D+18	74D+81	74D+81	74D+81	Neuron_fstl5+	55D+18-74D+81-74D+81-74D+81
b1_CCTAAGATCGCAGTGC-1	CCTAAGATCGCAGTGCCGCGAGGCGTCA	b1	CCTAAGATCGCAGTGC	CGCGAGGCGTCA	55D+20	38D+82	38D+82&31I+120	32D+123	Ependymal_2	55D+20-38D+82-38D+82&31I+120-32D+123
b1_GAGCCTGAGTAAACAC-1	GAGCCTGAGTAAACACTGGGGCTGCGTT	b1	GAGCCTGAGTAAACAC	TGGGGCTGCGTT	55D+20	38D+82	38D+82&31I+120	32D+123	GC_3	55D+20-38D+82-38D+82&31I+120-32D+123
b1_TAGACTGGTTACGCCG-1	TAGACTGGTTACGCCGCATGTCCTACTG	b1	TAGACTGGTTACGCCG	CATGTCCTACTG	55D+20	38D+82	38D+82&31I+120	32D+123	GC_3	55D+20-38D+82-38D+82&31I+120-32D+123
b1_ACGATGTAGGTGTGAC-1	ACGATGTAGGTGTGACCGTATGTGCCGG	b1	ACGATGTAGGTGTGAC	CGTATGTGCCGG	55D+20	38D+82	38D+82&31I+120	32D+123	Hyp_3	55D+20-38D+82-38D+82&31I+120-32D+123
b1_TCTTGCGAGACAGCGT-1	TCTTGCGAGACAGCGTCCCCTTCACAAG	b1	TCTTGCGAGACAGCGT	CCCCTTCACAAG	55D+20	38D+82	38D+82&31I+120	32D+123	Hyp_3	55D+20-38D+82-38D+82&31I+120-32D+123
b1_GCGATCGCAAATCGGG-1	GCGATCGCAAATCGGGTGATGTTGTTTA	b1	GCGATCGCAAATCGGG	TGATGTTGTTTA	55D+20	38D+82	38D+82&31I+120	32D+123	SubPal_7	55D+20-38D+82-38D+82&31I+120-32D+123
b1_GGAGAACCAACACTAC-1	GGAGAACCAACACTACTCTTCATGAGAT	b1	GGAGAACCAACACTAC	TCTTCATGAGAT	55D+20	38D+82	38D+82&31I+120	32D+123	SubPal_8	55D+20-38D+82-38D+82&31I+120-32D+123
b1_CACAGGCAGTAGTCCT-1	CACAGGCAGTAGTCCTGCATCTGTTTTT	b1	CACAGGCAGTAGTCCT	GCATCTGTTTTT	55D+20	38D+82	38D+82&31I+120	32D+123	MB_1	55D+20-38D+82-38D+82&31I+120-32D+123
b1_GATCCCTGTTTGTTCT-1	GATCCCTGTTTGTTCTGGAGATGTTCTC	b1	GATCCCTGTTTGTTCT	GGAGATGTTCTC	55D+20	38D+82	38D+82&31I+120	32D+123	MB_1	55D+20-38D+82-38D+82&31I+120-32D+123
b1_GGGAAGTCACTTCAGA-1	GGGAAGTCACTTCAGATGCAACGTCCAT	b1	GGGAAGTCACTTCAGA	TGCAACGTCCAT	55D+20	38D+82	38D+82&31I+120	32D+123	MB_1	55D+20-38D+82-38D+82&31I+120-32D+123
b1_GTTACAGTCAGCCCAG-1	GTTACAGTCAGCCCAGTCTTCTGGTCAG	b1	GTTACAGTCAGCCCAG	TCTTCTGGTCAG	55D+20	38D+82	38D+82&31I+120	32D+123	MB_2	55D+20-38D+82-38D+82&31I+120-32D+123
b1_TCCGATCTCCTGTTGC-1	TCCGATCTCCTGTTGCACGTCCCCCGCC	b1	TCCGATCTCCTGTTGC	ACGTCCCCCGCC	55D+20	38D+82	38D+82&31I+120	32D+123	MB_2	55D+20-38D+82-38D+82&31I+120-32D+123
b1_TTCCGTGCAGTCGGAA-1	TTCCGTGCAGTCGGAAAGCGGTACCCGA	b1	TTCCGTGCAGTCGGAA	AGCGGTACCCGA	55D+20	38D+82	38D+82&31I+120	32D+123	MB_2	55D+20-38D+82-38D+82&31I+120-32D+123
b1_TGCACGGTCCGGACGT-1	TGCACGGTCCGGACGTGAGAAGACCATG	b1	TGCACGGTCCGGACGT	GAGAAGACCATG	55D+20	38D+82	38D+82&31I+120	32D+123	MB_3	55D+20-38D+82-38D+82&31I+120-32D+123
b1_ACGGTCGTCGGTATGT-1	ACGGTCGTCGGTATGTGGGGTTACGGCA	b1	ACGGTCGTCGGTATGT	GGGGTTACGGCA	55D+20	38D+82	38D+82&31I+120	32D+123	Neuron_fstl5+	55D+20-38D+82-38D+82&31I+120-32D+123
b1_CTGAGGCCATAGATGA-1	CTGAGGCCATAGATGAAGCTCCCGTTGA	b1	CTGAGGCCATAGATGA	AGCTCCCGTTGA	55D+20	38D+82	38D+82&31I+120	32D+123	OT_2	55D+20-38D+82-38D+82&31I+120-32D+123
b1_GTGTAACGTGAGTTGG-1	GTGTAACGTGAGTTGGGGGGGACGGGGG	b1	GTGTAACGTGAGTTGG	GGGGGACGGGGG	55D+20	38D+82	38D+82&31I+120	32D+123	Pericytes	55D+20-38D+82-38D+82&31I+120-32D+123
b1_CGGAGAATCCCGGTAG-1	CGGAGAATCCCGGTAGCCGATGCTCGTA	b1	CGGAGAATCCCGGTAG	CCGATGCTCGTA	55D+20	38D+82	38D+82&31I+120	32D+123	Prog_1	55D+20-38D+82-38D+82&31I+120-32D+123
b1_TATCTTGTCCGCGATG-1	TATCTTGTCCGCGATGGTCTCCCGATCT	b1	TATCTTGTCCGCGATG	GTCTCCCGATCT	55D+20	38D+82	38D+82&31I+120	32D+123	Prog_1	55D+20-38D+82-38D+82&31I+120-32D+123
b1_TTAGGGTTCCTACGAA-1	TTAGGGTTCCTACGAAGCTTCCAATTGC	b1	TTAGGGTTCCTACGAA	GCTTCCAATTGC	55D+20	38D+82	38D+82&31I+120	32D+123	Prog_1	55D+20-38D+82-38D+82&31I+120-32D+123
b1_TTTGGTTAGCTTCATG-1	TTTGGTTAGCTTCATGTACCACACCATA	b1	TTTGGTTAGCTTCATG	TACCACACCATA	55D+20	38D+82	38D+82&31I+120	32D+123	Prog_1	55D+20-38D+82-38D+82&31I+120-32D+123
b1_AAGCGAGAGGATTCCT-1	AAGCGAGAGGATTCCTAGCCATAGGTTT	b1	AAGCGAGAGGATTCCT	AGCCATAGGTTT	55D+20	38D+82	38D+82&31I+120	32D+123	Prog_2	55D+20-38D+82-38D+82&31I+120-32D+123
b1_ACAGAAACATGGTGGA-1	ACAGAAACATGGTGGAAAGCTTTAAGTT	b1	ACAGAAACATGGTGGA	AAGCTTTAAGTT	55D+20	38D+82	38D+82&31I+120	32D+123	Prog_2	55D+20-38D+82-38D+82&31I+120-32D+123
b1_CGGAACCTCGCTTGCT-1	CGGAACCTCGCTTGCTCCTTACAAATGT	b1	CGGAACCTCGCTTGCT	CCTTACAAATGT	55D+20	38D+82	38D+82&31I+120	32D+123	Prog_2	55D+20-38D+82-38D+82&31I+120-32D+123
b1_TCCTCCCGTAAGACCG-1	TCCTCCCGTAAGACCGCTATATAGCAAC	b1	TCCTCCCGTAAGACCG	CTATATAGCAAC	55D+20	38D+82	38D+82&31I+120	32D+123	Prog_2	55D+20-38D+82-38D+82&31I+120-32D+123
b1_TTGTGTTTCGGAGTAG-1	TTGTGTTTCGGAGTAGGCGATGTCAGGG	b1	TTGTGTTTCGGAGTAG	GCGATGTCAGGG	55D+20	38D+82	38D+82&31I+120	32D+123	Prog_2	55D+20-38D+82-38D+82&31I+120-32D+123
b1_GGGAGATCACCCTTAC-1	GGGAGATCACCCTTACATTACGTCGCTC	b1	GGGAGATCACCCTTAC	ATTACGTCGCTC	55D+20	38D+82	38D+82&31I+120	32D+123	Prog_3	55D+20-38D+82-38D+82&31I+120-32D+123
b1_TCTGGCTGTCTACACA-1	TCTGGCTGTCTACACAGTGCTTTGAGTC	b1	TCTGGCTGTCTACACA	GTGCTTTGAGTC	55D+20	38D+82	38D+82&31I+120	32D+123	Prog_3	55D+20-38D+82-38D+82&31I+120-32D+123
b1_TGCGGCAGTCAATCTG-1	TGCGGCAGTCAATCTGGCTCGGTGCGTT	b1	TGCGGCAGTCAATCTG	GCTCGGTGCGTT	55D+20	38D+82	38D+82&31I+120	32D+123	Prog_3	55D+20-38D+82-38D+82&31I+120-32D+123
b1_TATTTCGCAGCTCGGT-1	TATTTCGCAGCTCGGTTCTTGTGGCCTG	b1	TATTTCGCAGCTCGGT	TCTTGTGGCCTG	55D+20	38D+82	38D+82&31I+120	32D+123	RG_1	55D+20-38D+82-38D+82&31I+120-32D+123
b1_ATCGATGAGCTGAAGC-1	ATCGATGAGCTGAAGCTTTGGGCATACT	b1	ATCGATGAGCTGAAGC	TTTGGGCATACT	55D+20	38D+82	38D+82&31I+120	32D+123	TL_1	55D+20-38D+82-38D+82&31I+120-32D+123
b1_CTCTCAGGTGGTAATA-1	CTCTCAGGTGGTAATACACGCCCCTGGT	b1	CTCTCAGGTGGTAATA	CACGCCCCTGGT	55D+20	38D+82	38D+82&31I+120	32D+123	URL_2	55D+20-38D+82-38D+82&31I+120-32D+123
b2_CTACTATCAGCTCCTT-1	CTACTATCAGCTCCTTATATTATAGGTA	b2	CTACTATCAGCTCCTT	ATATTATAGGTA	55D+20	38D+82	38D+82&31I+120	32D+123	GC_5	55D+20-38D+82-38D+82&31I+120-32D+123
b2_TTTCGATAGCGTCTGC-1	TTTCGATAGCGTCTGCCCTCAAGCCGAA	b2	TTTCGATAGCGTCTGC	CCTCAAGCCGAA	55D+20	38D+82	38D+82&31I+120	32D+123	GC_5	55D+20-38D+82-38D+82&31I+120-32D+123
b2_CCGGGTAGTAGCGTTT-1	CCGGGTAGTAGCGTTTATCCTTGAGAGC	b2	CCGGGTAGTAGCGTTT	ATCCTTGAGAGC	55D+20	38D+82	38D+82&31I+120	32D+123	GC_6	55D+20-38D+82-38D+82&31I+120-32D+123
b2_TGACGCGAGATGCCGA-1	TGACGCGAGATGCCGAACTGGGATGGGA	b2	TGACGCGAGATGCCGA	ACTGGGATGGGA	55D+20	38D+82	38D+82&31I+120	32D+123	GC_6	55D+20-38D+82-38D+82&31I+120-32D+123
b2_GGGATGAAGTGAGGTC-1	GGGATGAAGTGAGGTCAATACATTGATT	b2	GGGATGAAGTGAGGTC	AATACATTGATT	55D+20	38D+82	38D+82&31I+120	32D+123	Hyp_1	55D+20-38D+82-38D+82&31I+120-32D+123
b2_AGACACTCAAGCACCC-1	AGACACTCAAGCACCCGAAGCGTCGCAA	b2	AGACACTCAAGCACCC	GAAGCGTCGCAA	55D+20	38D+82	38D+82&31I+120	32D+123	MB_1	55D+20-38D+82-38D+82&31I+120-32D+123
b2_TGATCAGAGCATGATA-1	TGATCAGAGCATGATAGCTTGACCGGAC	b2	TGATCAGAGCATGATA	GCTTGACCGGAC	55D+20	38D+82	38D+82&31I+120	32D+123	MB_1	55D+20-38D+82-38D+82&31I+120-32D+123
b2_TGTTTGTAGCCGCACT-1	TGTTTGTAGCCGCACTACCTAGGGTCCC	b2	TGTTTGTAGCCGCACT	ACCTAGGGTCCC	55D+20	38D+82	38D+82&31I+120	32D+123	MB_1	55D+20-38D+82-38D+82&31I+120-32D+123
b2_GCTGAATTCCAAGCTA-1	GCTGAATTCCAAGCTACTGCAGTTCCAG	b2	GCTGAATTCCAAGCTA	CTGCAGTTCCAG	55D+20	38D+82	38D+82&31I+120	32D+123	MB_2	55D+20-38D+82-38D+82&31I+120-32D+123
b2_GTTTACTCAATTGCCA-1	GTTTACTCAATTGCCAGGTTTTTGGGGT	b2	GTTTACTCAATTGCCA	GGTTTTTGGGGT	55D+20	38D+82	38D+82&31I+120	32D+123	MB_2	55D+20-38D+82-38D+82&31I+120-32D+123
b2_TCATATCGTATGTCTG-1	TCATATCGTATGTCTGATGGTGGGCTAT	b2	TCATATCGTATGTCTG	ATGGTGGGCTAT	55D+20	38D+82	38D+82&31I+120	32D+123	Neuron_1	55D+20-38D+82-38D+82&31I+120-32D+123
b2_TGTTCATGTTATGTGC-1	TGTTCATGTTATGTGCTTCTCCAGTCCT	b2	TGTTCATGTTATGTGC	TTCTCCAGTCCT	55D+20	38D+82	38D+82&31I+120	32D+123	Neuron_2	55D+20-38D+82-38D+82&31I+120-32D+123
b2_CCTAACCTCATGGCCG-1	CCTAACCTCATGGCCGGGTATAAACTGG	b2	CCTAACCTCATGGCCG	GGTATAAACTGG	55D+20	38D+82	38D+82&31I+120	32D+123	Pal_1	55D+20-38D+82-38D+82&31I+120-32D+123
b2_ATGACCACAAGCTGCC-1	ATGACCACAAGCTGCCTTTGCGATCAAA	b2	ATGACCACAAGCTGCC	TTTGCGATCAAA	55D+20	38D+82	38D+82&31I+120	32D+123	Prog_1	55D+20-38D+82-38D+82&31I+120-32D+123
b2_CATACCCTCCGTCACT-1	CATACCCTCCGTCACTAAGGCACCGCCT	b2	CATACCCTCCGTCACT	AAGGCACCGCCT	55D+20	38D+82	38D+82&31I+120	32D+123	Prog_1	55D+20-38D+82-38D+82&31I+120-32D+123
b2_TAAGTCGGTCGAGTTT-1	TAAGTCGGTCGAGTTTATACTTAGCCTG	b2	TAAGTCGGTCGAGTTT	ATACTTAGCCTG	55D+20	38D+82	38D+82&31I+120	32D+123	Prog_1	55D+20-38D+82-38D+82&31I+120-32D+123
b2_TGCTCCAGTCCCTGAG-1	TGCTCCAGTCCCTGAGCCTTGGTCTTCT	b2	TGCTCCAGTCCCTGAG	CCTTGGTCTTCT	55D+20	38D+82	38D+82&31I+120	32D+123	Prog_1	55D+20-38D+82-38D+82&31I+120-32D+123
b2_TGTGTGACATGGCTAT-1	TGTGTGACATGGCTATATAGCTGGCTTC	b2	TGTGTGACATGGCTAT	ATAGCTGGCTTC	55D+20	38D+82	38D+82&31I+120	32D+123	Prog_1	55D+20-38D+82-38D+82&31I+120-32D+123
b2_TTTCGATGTCGGCTAC-1	TTTCGATGTCGGCTACCTGGCTTTAGGC	b2	TTTCGATGTCGGCTAC	CTGGCTTTAGGC	55D+20	38D+82	38D+82&31I+120	32D+123	Prog_1	55D+20-38D+82-38D+82&31I+120-32D+123
b2_AAGCCATAGCCTCTGG-1	AAGCCATAGCCTCTGGTAGCACCTTGTA	b2	AAGCCATAGCCTCTGG	TAGCACCTTGTA	55D+20	38D+82	38D+82&31I+120	32D+123	Prog_2	55D+20-38D+82-38D+82&31I+120-32D+123
b2_CATCCACTCTCATAGG-1	CATCCACTCTCATAGGCCCACTCCGCGA	b2	CATCCACTCTCATAGG	CCCACTCCGCGA	55D+20	38D+82	38D+82&31I+120	32D+123	Prog_2	55D+20-38D+82-38D+82&31I+120-32D+123
b2_GTGATGTCAATGCAGG-1	GTGATGTCAATGCAGGCGCAATGGTCGG	b2	GTGATGTCAATGCAGG	CGCAATGGTCGG	55D+20	38D+82	38D+82&31I+120	32D+123	Prog_2	55D+20-38D+82-38D+82&31I+120-32D+123
b2_TCTCTGGAGTCCCAGC-1	TCTCTGGAGTCCCAGCCTCGGCCGGGGC	b2	TCTCTGGAGTCCCAGC	CTCGGCCGGGGC	55D+20	38D+82	38D+82&31I+120	32D+123	Prog_2	55D+20-38D+82-38D+82&31I+120-32D+123
b2_ATCACAGAGCCGCTTG-1	ATCACAGAGCCGCTTGTACAGTTCCGGG	b2	ATCACAGAGCCGCTTG	TACAGTTCCGGG	55D+20	38D+82	38D+82&31I+120	32D+123	Prog_3	55D+20-38D+82-38D+82&31I+120-32D+123
b2_GAACTGTTCAAAGGTA-1	GAACTGTTCAAAGGTATGGACGACTGTT	b2	GAACTGTTCAAAGGTA	TGGACGACTGTT	55D+20	38D+82	38D+82&31I+120	32D+123	Prog_3	55D+20-38D+82-38D+82&31I+120-32D+123
b2_GTAAGTCGTGTTGACT-1	GTAAGTCGTGTTGACTCTCAAATTACGT	b2	GTAAGTCGTGTTGACT	CTCAAATTACGT	55D+20	38D+82	38D+82&31I+120	32D+123	Prog_3	55D+20-38D+82-38D+82&31I+120-32D+123
b2_TTTACGTGTTCGGTTA-1	TTTACGTGTTCGGTTATTCCCACTTGCT	b2	TTTACGTGTTCGGTTA	TTCCCACTTGCT	55D+20	38D+82	38D+82&31I+120	32D+123	Prog_3	55D+20-38D+82-38D+82&31I+120-32D+123
b2_GGGATCCAGGACAGTC-1	GGGATCCAGGACAGTCGCCGGCCCAAGT	b2	GGGATCCAGGACAGTC	GCCGGCCCAAGT	55D+20	38D+82	38D+82&31I+120	32D+123	PurN_2	55D+20-38D+82-38D+82&31I+120-32D+123
b2_GCGTGCACATTAGGCT-1	GCGTGCACATTAGGCTGGATCTAGGCTT	b2	GCGTGCACATTAGGCT	GGATCTAGGCTT	55D+20	38D+82	38D+82&31I+120	32D+123	PurN_6	55D+20-38D+82-38D+82&31I+120-32D+123
b2_TTTATGCGTCTAGGTT-1	TTTATGCGTCTAGGTTGGGAGAAAGAGC	b2	TTTATGCGTCTAGGTT	GGGAGAAAGAGC	55D+20	38D+82	38D+82&31I+120	32D+123	PurN_6	55D+20-38D+82-38D+82&31I+120-32D+123
b2_AGACCATAGGGAGTGG-1	AGACCATAGGGAGTGGCCTAGGGTATGG	b2	AGACCATAGGGAGTGG	CCTAGGGTATGG	55D+20	38D+82	38D+82&31I+120	32D+123	URL_2	55D+20-38D+82-38D+82&31I+120-32D+123
b2_AGCTTCCAGACTAGAT-1	AGCTTCCAGACTAGATAATTGGGGTACA	b2	AGCTTCCAGACTAGAT	AATTGGGGTACA	55D+20	38D+82	38D+82&31I+120	32D+123	URL_2	55D+20-38D+82-38D+82&31I+120-32D+123
b4.21_TACGGGCGTAGAAACT-1	TACGGGCGTAGAAACTGCCGCATTAGCT	b4.21	TACGGGCGTAGAAACT	GCCGCATTAGCT	55D+20	38D+82	38D+82&31I+120	32D+123	DHab_3	55D+20-38D+82-38D+82&31I+120-32D+123
b4.21_GGGTAGATCTTCTAAC-1	GGGTAGATCTTCTAACACCGCGACTTCG	b4.21	GGGTAGATCTTCTAAC	ACCGCGACTTCG	55D+20	38D+82	38D+82&31I+120	32D+123	Di_5	55D+20-38D+82-38D+82&31I+120-32D+123
b4.21_CCGCAAGCACCAATTG-1	CCGCAAGCACCAATTGCACACGTGTAAT	b4.21	CCGCAAGCACCAATTG	CACACGTGTAAT	55D+20	38D+82	38D+82&31I+120	32D+123	Endothelial_2	55D+20-38D+82-38D+82&31I+120-32D+123
b4.21_CTGCTCATCTCAACGA-1	CTGCTCATCTCAACGATGTGGCGCACCC	b4.21	CTGCTCATCTCAACGA	TGTGGCGCACCC	55D+20	38D+82	38D+82&31I+120	32D+123	GC_5	55D+20-38D+82-38D+82&31I+120-32D+123
b4.21_TTCTAGTTCGTTAGTG-1	TTCTAGTTCGTTAGTGTATGGATGCGAC	b4.21	TTCTAGTTCGTTAGTG	TATGGATGCGAC	55D+20	38D+82	38D+82&31I+120	32D+123	GC_5	55D+20-38D+82-38D+82&31I+120-32D+123
b4.21_TCTGCCACAAAGGCGT-1	TCTGCCACAAAGGCGTGCGCCCATGAGC	b4.21	TCTGCCACAAAGGCGT	GCGCCCATGAGC	55D+20	38D+82	38D+82&31I+120	32D+123	GC_6	55D+20-38D+82-38D+82&31I+120-32D+123
b4.21_GGAGATGGTAGCGTTT-1	GGAGATGGTAGCGTTTACGGCGGTAGCG	b4.21	GGAGATGGTAGCGTTT	ACGGCGGTAGCG	55D+20	38D+82	38D+82&31I+120	32D+123	GC_8	55D+20-38D+82-38D+82&31I+120-32D+123
b4.21_AAAGGTAGTTAAGAAC-1	AAAGGTAGTTAAGAACGACAAGCGGATC	b4.21	AAAGGTAGTTAAGAAC	GACAAGCGGATC	55D+20	38D+82	38D+82&31I+120	32D+123	HB_1	55D+20-38D+82-38D+82&31I+120-32D+123
b4.21_GAACGTTTCTCATGGA-1	GAACGTTTCTCATGGATGCCGCTTGGTG	b4.21	GAACGTTTCTCATGGA	TGCCGCTTGGTG	55D+20	38D+82	38D+82&31I+120	32D+123	HB_5	55D+20-38D+82-38D+82&31I+120-32D+123
b4.21_CCCAACTAGGCTTCCG-1	CCCAACTAGGCTTCCGCACGAGAGTGGC	b4.21	CCCAACTAGGCTTCCG	CACGAGAGTGGC	55D+20	38D+82	38D+82&31I+120	32D+123	Hyp_1	55D+20-38D+82-38D+82&31I+120-32D+123
b4.21_TGTGGCGGTTGTGCAT-1	TGTGGCGGTTGTGCATCCCGCTACCTGT	b4.21	TGTGGCGGTTGTGCAT	CCCGCTACCTGT	55D+20	38D+82	38D+82&31I+120	32D+123	MB_1	55D+20-38D+82-38D+82&31I+120-32D+123
b4.21_TGCGGCATCACATTGG-1	TGCGGCATCACATTGGGTAACTCGTCCT	b4.21	TGCGGCATCACATTGG	GTAACTCGTCCT	55D+20	38D+82	38D+82&31I+120	32D+123	Microglia	55D+20-38D+82-38D+82&31I+120-32D+123
b4.21_ATCCGTCGTGTTAACC-1	ATCCGTCGTGTTAACCCCGATGGCCGAG	b4.21	ATCCGTCGTGTTAACC	CCGATGGCCGAG	55D+20	38D+82	38D+82&31I+120	32D+123	Prog_1	55D+20-38D+82-38D+82&31I+120-32D+123
b4.21_AAGACAATCGCTAGCG-1	AAGACAATCGCTAGCGTCCACCACCGGG	b4.21	AAGACAATCGCTAGCG	TCCACCACCGGG	55D+20	38D+82	38D+82&31I+120	32D+123	Prog_2	55D+20-38D+82-38D+82&31I+120-32D+123
b4.21_CGCCATTCAGATCCAT-1	CGCCATTCAGATCCATAAATCCATACCG	b4.21	CGCCATTCAGATCCAT	AAATCCATACCG	55D+20	38D+82	38D+82&31I+120	32D+123	Prog_2	55D+20-38D+82-38D+82&31I+120-32D+123
b4.21_CTGGCAGGTCATCCCT-1	CTGGCAGGTCATCCCTGGCTACCTGGGG	b4.21	CTGGCAGGTCATCCCT	GGCTACCTGGGG	55D+20	38D+82	38D+82&31I+120	32D+123	Prog_2	55D+20-38D+82-38D+82&31I+120-32D+123
b4.21_GTTCTATCATTGGGAG-1	GTTCTATCATTGGGAGCCAGAACGGTGA	b4.21	GTTCTATCATTGGGAG	CCAGAACGGTGA	55D+20	38D+82	38D+82&31I+120	32D+123	Prog_2	55D+20-38D+82-38D+82&31I+120-32D+123
b4.21_TGGTACAAGGTGAGAA-1	TGGTACAAGGTGAGAAGCACGGAATTAG	b4.21	TGGTACAAGGTGAGAA	GCACGGAATTAG	55D+20	38D+82	38D+82&31I+120	32D+123	Prog_2	55D+20-38D+82-38D+82&31I+120-32D+123
b4.21_TGTCCACAGGGCTAAC-1	TGTCCACAGGGCTAACGACCAGTACTTC	b4.21	TGTCCACAGGGCTAAC	GACCAGTACTTC	55D+20	38D+82	38D+82&31I+120	32D+123	Prog_2	55D+20-38D+82-38D+82&31I+120-32D+123
b4.21_ACAAGCTGTTCTGAGT-1	ACAAGCTGTTCTGAGTAGTACTTAATTG	b4.21	ACAAGCTGTTCTGAGT	AGTACTTAATTG	55D+20	38D+82	38D+82&31I+120	32D+123	Prog_3	55D+20-38D+82-38D+82&31I+120-32D+123
b4.21_GTGTTCCCAATGAACA-1	GTGTTCCCAATGAACACGGTCTGCTTCG	b4.21	GTGTTCCCAATGAACA	CGGTCTGCTTCG	55D+20	38D+82	38D+82&31I+120	32D+123	Prog_3	55D+20-38D+82-38D+82&31I+120-32D+123
b4.21_TGCTCGTTCGCATTGA-1	TGCTCGTTCGCATTGATTCCGCTCTTAA	b4.21	TGCTCGTTCGCATTGA	TTCCGCTCTTAA	55D+20	38D+82	38D+82&31I+120	32D+123	Prog_3	55D+20-38D+82-38D+82&31I+120-32D+123
b4.21_TGGTAGTCATTGGATC-1	TGGTAGTCATTGGATCTCCTGCGAACCG	b4.21	TGGTAGTCATTGGATC	TCCTGCGAACCG	55D+20	38D+82	38D+82&31I+120	32D+123	Prog_3	55D+20-38D+82-38D+82&31I+120-32D+123
b4.21_CTCAGTCTCTGGGCCA-1	CTCAGTCTCTGGGCCAGCATTATTTTAG	b4.21	CTCAGTCTCTGGGCCA	GCATTATTTTAG	55D+20	38D+82	38D+82&31I+120	32D+123	Prog/Diff	55D+20-38D+82-38D+82&31I+120-32D+123
b4.21_TGGGCGTCATTCGATG-1	TGGGCGTCATTCGATGACGAACCGAGGT	b4.21	TGGGCGTCATTCGATG	ACGAACCGAGGT	55D+20	38D+82	38D+82&31I+120	32D+123	URL_2	55D+20-38D+82-38D+82&31I+120-32D+123
b4.22_TCCCAGTGTGCTGATT-1	TCCCAGTGTGCTGATTATTTCGACTGGT	b4.22	TCCCAGTGTGCTGATT	ATTTCGACTGGT	55D+20	38D+82	38D+82&31I+120	32D+123	DHab_2	55D+20-38D+82-38D+82&31I+120-32D+123
b4.22_CTACATTGTCGTAATC-1	CTACATTGTCGTAATCGGGGACGAGGTC	b4.22	CTACATTGTCGTAATC	GGGGACGAGGTC	55D+20	38D+82	38D+82&31I+120	32D+123	GC_1	55D+20-38D+82-38D+82&31I+120-32D+123
b4.22_ATTCACTTCCACAGCG-1	ATTCACTTCCACAGCGTGGTCCTCCTGA	b4.22	ATTCACTTCCACAGCG	TGGTCCTCCTGA	55D+20	38D+82	38D+82&31I+120	32D+123	GC_4	55D+20-38D+82-38D+82&31I+120-32D+123
b4.22_GTCTTTAGTCGAAACG-1	GTCTTTAGTCGAAACGTGTGGTATTGGC	b4.22	GTCTTTAGTCGAAACG	TGTGGTATTGGC	55D+20	38D+82	38D+82&31I+120	32D+123	GC_4	55D+20-38D+82-38D+82&31I+120-32D+123
b4.22_ATTTCTGAGCACTCAT-1	ATTTCTGAGCACTCATGATAGGCAGGGA	b4.22	ATTTCTGAGCACTCAT	GATAGGCAGGGA	55D+20	38D+82	38D+82&31I+120	32D+123	GC_5	55D+20-38D+82-38D+82&31I+120-32D+123
b4.22_CCCTTAGAGACGGATC-1	CCCTTAGAGACGGATCCCGAATTCAGTT	b4.22	CCCTTAGAGACGGATC	CCGAATTCAGTT	55D+20	38D+82	38D+82&31I+120	32D+123	GC_6	55D+20-38D+82-38D+82&31I+120-32D+123
b4.22_GTCATGACAGTTGTCA-1	GTCATGACAGTTGTCAACGTAGACGGTA	b4.22	GTCATGACAGTTGTCA	ACGTAGACGGTA	55D+20	38D+82	38D+82&31I+120	32D+123	HB_1	55D+20-38D+82-38D+82&31I+120-32D+123
b4.22_TGAGCGCCAGTCTGGC-1	TGAGCGCCAGTCTGGCTACTAGGATGGG	b4.22	TGAGCGCCAGTCTGGC	TACTAGGATGGG	55D+20	38D+82	38D+82&31I+120	32D+123	Hyp_3	55D+20-38D+82-38D+82&31I+120-32D+123
b4.22_AGGCCACCATGTGCTA-1	AGGCCACCATGTGCTAAAGGCGGTGAGC	b4.22	AGGCCACCATGTGCTA	AAGGCGGTGAGC	55D+20	38D+82	38D+82&31I+120	32D+123	MB_1	55D+20-38D+82-38D+82&31I+120-32D+123
b4.22_GCATCTCTCGTCTACC-1	GCATCTCTCGTCTACCAGGCCAGCTTTG	b4.22	GCATCTCTCGTCTACC	AGGCCAGCTTTG	55D+20	38D+82	38D+82&31I+120	32D+123	MB_1	55D+20-38D+82-38D+82&31I+120-32D+123
b4.22_CCACCATGTCTGTTAG-1	CCACCATGTCTGTTAGACCACGTTCTCT	b4.22	CCACCATGTCTGTTAG	ACCACGTTCTCT	55D+20	38D+82	38D+82&31I+120	32D+123	MB_2	55D+20-38D+82-38D+82&31I+120-32D+123
b4.22_TCGGATACAATACGAA-1	TCGGATACAATACGAACCTTATGTTGAC	b4.22	TCGGATACAATACGAA	CCTTATGTTGAC	55D+20	38D+82	38D+82&31I+120	32D+123	Neuron_2	55D+20-38D+82-38D+82&31I+120-32D+123
b4.22_CCTCCAAAGCGACTAG-1	CCTCCAAAGCGACTAGCCTAAGACTTAG	b4.22	CCTCCAAAGCGACTAG	CCTAAGACTTAG	55D+20	38D+82	38D+82&31I+120	32D+123	Neuron_eomesa+_zic2a+	55D+20-38D+82-38D+82&31I+120-32D+123
b4.22_TGCACGGCAGTAACAA-1	TGCACGGCAGTAACAAGTGAAGATGGCC	b4.22	TGCACGGCAGTAACAA	GTGAAGATGGCC	55D+20	38D+82	38D+82&31I+120	32D+123	Oligodendrocyte_1	55D+20-38D+82-38D+82&31I+120-32D+123
b4.22_TTGGGCGAGATCGCTT-1	TTGGGCGAGATCGCTTCTCCTGTATGCT	b4.22	TTGGGCGAGATCGCTT	CTCCTGTATGCT	55D+20	38D+82	38D+82&31I+120	32D+123	OT_4	55D+20-38D+82-38D+82&31I+120-32D+123
b4.22_CGTTCTGGTCGACTGC-1	CGTTCTGGTCGACTGCGAGCATAAGACT	b4.22	CGTTCTGGTCGACTGC	GAGCATAAGACT	55D+20	38D+82	38D+82&31I+120	32D+123	Pal_2	55D+20-38D+82-38D+82&31I+120-32D+123
b4.22_AGTTAGCCAACTGCTA-1	AGTTAGCCAACTGCTAGCAGACTGGGGG	b4.22	AGTTAGCCAACTGCTA	GCAGACTGGGGG	55D+20	38D+82	38D+82&31I+120	32D+123	Pal_3	55D+20-38D+82-38D+82&31I+120-32D+123
b4.22_GCTGGGTTCAAGAGGC-1	GCTGGGTTCAAGAGGCCACGCATACTGC	b4.22	GCTGGGTTCAAGAGGC	CACGCATACTGC	55D+20	38D+82	38D+82&31I+120	32D+123	Pal_4	55D+20-38D+82-38D+82&31I+120-32D+123
b4.22_ATTCTACTCAAGTAAG-1	ATTCTACTCAAGTAAGTCATAAGTAGAT	b4.22	ATTCTACTCAAGTAAG	TCATAAGTAGAT	55D+20	38D+82	38D+82&31I+120	32D+123	Prog_1	55D+20-38D+82-38D+82&31I+120-32D+123
b4.22_CCGCAAGTCAGACATC-1	CCGCAAGTCAGACATCCTCCAGCACAAG	b4.22	CCGCAAGTCAGACATC	CTCCAGCACAAG	55D+20	38D+82	38D+82&31I+120	32D+123	Prog_1	55D+20-38D+82-38D+82&31I+120-32D+123
b4.22_CCTCAACCAGAAATCA-1	CCTCAACCAGAAATCACCAATCCTTAGC	b4.22	CCTCAACCAGAAATCA	CCAATCCTTAGC	55D+20	38D+82	38D+82&31I+120	32D+123	Prog_1	55D+20-38D+82-38D+82&31I+120-32D+123
b4.22_CTCATGCAGGTGCTAG-1	CTCATGCAGGTGCTAGATGGTTTGACCC	b4.22	CTCATGCAGGTGCTAG	ATGGTTTGACCC	55D+20	38D+82	38D+82&31I+120	32D+123	Prog_1	55D+20-38D+82-38D+82&31I+120-32D+123
b4.22_TAAGCGTCAAATCGGG-1	TAAGCGTCAAATCGGGATGGATAGCCTC	b4.22	TAAGCGTCAAATCGGG	ATGGATAGCCTC	55D+20	38D+82	38D+82&31I+120	32D+123	Prog_1	55D+20-38D+82-38D+82&31I+120-32D+123
b4.22_TGAATCGTCGCCGATG-1	TGAATCGTCGCCGATGGCCAGCGCACGC	b4.22	TGAATCGTCGCCGATG	GCCAGCGCACGC	55D+20	38D+82	38D+82&31I+120	32D+123	Prog_1	55D+20-38D+82-38D+82&31I+120-32D+123
b4.22_TGTTCTAAGCGTGTTT-1	TGTTCTAAGCGTGTTTTGCCTGTAGAAG	b4.22	TGTTCTAAGCGTGTTT	TGCCTGTAGAAG	55D+20	38D+82	38D+82&31I+120	32D+123	Prog_1	55D+20-38D+82-38D+82&31I+120-32D+123
b4.22_CAGATTGCAGTCGGTC-1	CAGATTGCAGTCGGTCGGATAGAGTCGT	b4.22	CAGATTGCAGTCGGTC	GGATAGAGTCGT	55D+20	38D+82	38D+82&31I+120	32D+123	Prog_2	55D+20-38D+82-38D+82&31I+120-32D+123
b4.22_CTTAGGAGTGAATTGA-1	CTTAGGAGTGAATTGAGTCCGAAGGGAC	b4.22	CTTAGGAGTGAATTGA	GTCCGAAGGGAC	55D+20	38D+82	38D+82&31I+120	32D+123	Prog_2	55D+20-38D+82-38D+82&31I+120-32D+123
b4.22_TACTTACCAGTGGGTA-1	TACTTACCAGTGGGTATGGACTCGATGA	b4.22	TACTTACCAGTGGGTA	TGGACTCGATGA	55D+20	38D+82	38D+82&31I+120	32D+123	Prog_2	55D+20-38D+82-38D+82&31I+120-32D+123
b4.22_TATCAGGCATACTGAC-1	TATCAGGCATACTGACCACTCACGATCC	b4.22	TATCAGGCATACTGAC	CACTCACGATCC	55D+20	38D+82	38D+82&31I+120	32D+123	Prog_2	55D+20-38D+82-38D+82&31I+120-32D+123
b4.22_TCAGCCTTCGTGGTAT-1	TCAGCCTTCGTGGTATGACATCCGCGCC	b4.22	TCAGCCTTCGTGGTAT	GACATCCGCGCC	55D+20	38D+82	38D+82&31I+120	32D+123	Prog_2	55D+20-38D+82-38D+82&31I+120-32D+123
b4.22_TCATCCGCAGACCTGC-1	TCATCCGCAGACCTGCGAGGTTACTATC	b4.22	TCATCCGCAGACCTGC	GAGGTTACTATC	55D+20	38D+82	38D+82&31I+120	32D+123	Prog_2	55D+20-38D+82-38D+82&31I+120-32D+123
b4.22_CCGTTCATCACCTGTC-1	CCGTTCATCACCTGTCTTTACGTCTGCA	b4.22	CCGTTCATCACCTGTC	TTTACGTCTGCA	55D+20	38D+82	38D+82&31I+120	32D+123	Prog_3	55D+20-38D+82-38D+82&31I+120-32D+123
b4.22_CGTCCATTCAACTCTT-1	CGTCCATTCAACTCTTGGGGCCTCGGCC	b4.22	CGTCCATTCAACTCTT	GGGGCCTCGGCC	55D+20	38D+82	38D+82&31I+120	32D+123	Prog_3	55D+20-38D+82-38D+82&31I+120-32D+123
b4.22_GTTAGTGCACGGCACT-1	GTTAGTGCACGGCACTTGTCTAATAGGG	b4.22	GTTAGTGCACGGCACT	TGTCTAATAGGG	55D+20	38D+82	38D+82&31I+120	32D+123	Prog_3	55D+20-38D+82-38D+82&31I+120-32D+123
b4.22_CAACGATAGCGAACTG-1	CAACGATAGCGAACTGTCGCTCAGAAAT	b4.22	CAACGATAGCGAACTG	TCGCTCAGAAAT	55D+20	38D+82	38D+82&31I+120	32D+123	RG_1	55D+20-38D+82-38D+82&31I+120-32D+123
b4.22_CGCAGGTAGAAGAACG-1	CGCAGGTAGAAGAACGCACGATCCCCGC	b4.22	CGCAGGTAGAAGAACG	CACGATCCCCGC	55D+20	38D+82	38D+82&31I+120	32D+123	RG_1	55D+20-38D+82-38D+82&31I+120-32D+123
b4.22_TACGGGCAGGTCGTGA-1	TACGGGCAGGTCGTGATAGAATCGTTCA	b4.22	TACGGGCAGGTCGTGA	TAGAATCGTTCA	55D+20	38D+82	38D+82&31I+120	32D+123	RG_3	55D+20-38D+82-38D+82&31I+120-32D+123
b4.22_ACTATTCGTATGGTAA-1	ACTATTCGTATGGTAAAAATATCCGTGT	b4.22	ACTATTCGTATGGTAA	AAATATCCGTGT	55D+20	38D+82	38D+82&31I+120	32D+123	SubPal_3	55D+20-38D+82-38D+82&31I+120-32D+123
b4.22_CGTAAGTAGTGCGTCC-1	CGTAAGTAGTGCGTCCGTGGGTTCTAGA	b4.22	CGTAAGTAGTGCGTCC	GTGGGTTCTAGA	55D+20	38D+82	38D+82&31I+120	32D+123	SubPal_3	55D+20-38D+82-38D+82&31I+120-32D+123
b4.22_AGCCAATTCCGTGTGG-1	AGCCAATTCCGTGTGGAACTCCATGAAT	b4.22	AGCCAATTCCGTGTGG	AACTCCATGAAT	55D+20	38D+82	38D+82&31I+120	32D+123	TL_2	55D+20-38D+82-38D+82&31I+120-32D+123
b4.22_CAAGAGGAGTCAGAGC-1	CAAGAGGAGTCAGAGCTCGAGGTGTGAT	b4.22	CAAGAGGAGTCAGAGC	TCGAGGTGTGAT	55D+20	38D+82	38D+82&31I+120	32D+123	URL_1	55D+20-38D+82-38D+82&31I+120-32D+123
b4.21_TCTCAGCTCTAGAGCT-1	TCTCAGCTCTAGAGCTGCCCAATCTCGG	b4.21	TCTCAGCTCTAGAGCT	GCCCAATCTCGG	55D+49	55D+49	69D+108	69D+108	Neuron_2	55D+49-55D+49-69D+108-69D+108
b4.22_ACACTGAGTCTTGCGG-1	ACACTGAGTCTTGCGGGCATGCGCCTCG	b4.22	ACACTGAGTCTTGCGG	GCATGCGCCTCG	56D+19	48D+80	48D+80	45D+132	GC_3	56D+19-48D+80-48D+80-45D+132
b4.22_CGTAAGTTCTTGGATG-1	CGTAAGTTCTTGGATGCCCTGTTTGTTA	b4.22	CGTAAGTTCTTGGATG	CCCTGTTTGTTA	56D+19	98D+79	98D+79	98D+79	Hyp_4	56D+19-98D+79-98D+79-98D+79
b4.22_TTTACCAGTCGCGTCA-1	TTTACCAGTCGCGTCACATCGAAGCTGT	b4.22	TTTACCAGTCGCGTCA	CATCGAAGCTGT	56D+19	98D+79	98D+79	98D+79	MB_1	56D+19-98D+79-98D+79-98D+79
b2_CCGATGGTCTAAACGC-1	CCGATGGTCTAAACGCTAAGCCAGATCT	b2	CCGATGGTCTAAACGC	TAAGCCAGATCT	56D+21	129D+80	129D+80	129D+80	Hyp_1	56D+21-129D+80-129D+80-129D+80
b2_TCTTGCGAGGGATGTC-1	TCTTGCGAGGGATGTCCCAAGTTCCAAG	b2	TCTTGCGAGGGATGTC	CCAAGTTCCAAG	56D+21	129D+80	129D+80	129D+80	Pal_6	56D+21-129D+80-129D+80-129D+80
b1_TGGTACAAGGCTCACC-1	TGGTACAAGGCTCACCAGGGCTGCGGGC	b1	TGGTACAAGGCTCACC	AGGGCTGCGGGC	57D+19	50D+80	50D+80	40D+137	MB_1	57D+19-50D+80-50D+80-40D+137
b2_GCCATGGCAACAGCCC-1	GCCATGGCAACAGCCCTTACCATACCCG	b2	GCCATGGCAACAGCCC	TTACCATACCCG	57D+19	50D+83	50D+83	10D+135	Prog_3	57D+19-50D+83-50D+83-10D+135
b1_CCACGTTAGCCAAGTG-1	CCACGTTAGCCAAGTGTACTTATATCCA	b1	CCACGTTAGCCAAGTG	TACTTATATCCA	57D+21	16D+83	71D+106	71D+106	Microglia	57D+21-16D+83-71D+106-71D+106
b2_CTGCATCCAGGCTCTG-1	CTGCATCCAGGCTCTGAGCAATGTTCAG	b2	CTGCATCCAGGCTCTG	AGCAATGTTCAG	57D+21	7D+91	23D+101	21D+141	DHab_8	57D+21-7D+91-23D+101-21D+141
b2_AAGGTAACAGGCAATG-1	AAGGTAACAGGCAATGGGAACTGGGTGT	b2	AAGGTAACAGGCAATG	GGAACTGGGTGT	57D+21	7D+91	23D+101	21D+141	GC_1	57D+21-7D+91-23D+101-21D+141
b2_CAGGTATTCGCCTTGT-1	CAGGTATTCGCCTTGTCACAGAAACGAT	b2	CAGGTATTCGCCTTGT	CACAGAAACGAT	57D+21	7D+91	23D+101	21D+141	GC_3	57D+21-7D+91-23D+101-21D+141
b2_CCAAGCGGTGCAGTGA-1	CCAAGCGGTGCAGTGAGTTCGCCTATTT	b2	CCAAGCGGTGCAGTGA	GTTCGCCTATTT	57D+21	7D+91	23D+101	21D+141	Hyp_4	57D+21-7D+91-23D+101-21D+141
b2_ACAGAAAGTGCTCGTG-1	ACAGAAAGTGCTCGTGAATTTACAGGCC	b2	ACAGAAAGTGCTCGTG	AATTTACAGGCC	57D+21	7D+91	23D+101	21D+141	MB_1	57D+21-7D+91-23D+101-21D+141
b2_TACGCTCCAGCCGGTT-1	TACGCTCCAGCCGGTTGCCTAAGGCACG	b2	TACGCTCCAGCCGGTT	GCCTAAGGCACG	57D+21	7D+91	23D+101	21D+141	MB_1	57D+21-7D+91-23D+101-21D+141
b2_ACCTACCCACATGACT-1	ACCTACCCACATGACTCGGTCCACGGGC	b2	ACCTACCCACATGACT	CGGTCCACGGGC	57D+21	7D+91	23D+101	21D+141	MB_2	57D+21-7D+91-23D+101-21D+141
b2_GCACGGTCAGATACCT-1	GCACGGTCAGATACCTGCGTTAGTTCAT	b2	GCACGGTCAGATACCT	GCGTTAGTTCAT	57D+21	7D+91	23D+101	21D+141	Neuron_cdh4+_roraa+	57D+21-7D+91-23D+101-21D+141
b2_GCAGCCACAAGGCTTT-1	GCAGCCACAAGGCTTTTCTCTCACGGAT	b2	GCAGCCACAAGGCTTT	TCTCTCACGGAT	57D+21	7D+91	23D+101	21D+141	Oligodendrocyte_1	57D+21-7D+91-23D+101-21D+141
b2_GGTCACGGTAACGTTC-1	GGTCACGGTAACGTTCATCGGTCAGGTT	b2	GGTCACGGTAACGTTC	ATCGGTCAGGTT	57D+21	7D+91	23D+101	21D+141	Oligodendrocyte_1	57D+21-7D+91-23D+101-21D+141
b2_ATGAAAGAGAGCGACT-1	ATGAAAGAGAGCGACTAGCTGGTCCGAC	b2	ATGAAAGAGAGCGACT	AGCTGGTCCGAC	57D+21	7D+91	23D+101	21D+141	Pal_4	57D+21-7D+91-23D+101-21D+141
b2_AAATGGACATTCAGGT-1	AAATGGACATTCAGGTGTGTTCGGGGGC	b2	AAATGGACATTCAGGT	GTGTTCGGGGGC	57D+21	7D+91	23D+101	21D+141	Prog_1	57D+21-7D+91-23D+101-21D+141
b2_GCCGTGAGTTCTTCAT-1	GCCGTGAGTTCTTCATTGGCACTACTTT	b2	GCCGTGAGTTCTTCAT	TGGCACTACTTT	57D+21	7D+91	23D+101	21D+141	Prog_1	57D+21-7D+91-23D+101-21D+141
b2_CAGATACGTGGCAACA-1	CAGATACGTGGCAACATTATTGAGTGGT	b2	CAGATACGTGGCAACA	TTATTGAGTGGT	57D+21	7D+91	23D+101	21D+141	Prog_2	57D+21-7D+91-23D+101-21D+141
b2_GTCTGTCTCGTTCAGA-1	GTCTGTCTCGTTCAGATAGTTCCTTTGC	b2	GTCTGTCTCGTTCAGA	TAGTTCCTTTGC	57D+21	7D+91	23D+101	21D+141	Prog_2	57D+21-7D+91-23D+101-21D+141
b2_CAGATTGGTATCGCGC-1	CAGATTGGTATCGCGCGACTGGGCGTTT	b2	CAGATTGGTATCGCGC	GACTGGGCGTTT	57D+21	7D+91	23D+101	21D+141	Prog_3	57D+21-7D+91-23D+101-21D+141
b2_TGCAGTACACACTGGC-1	TGCAGTACACACTGGCACTCCCTTAGTC	b2	TGCAGTACACACTGGC	ACTCCCTTAGTC	57D+21	7D+91	23D+101	21D+141	Prog/Diff	57D+21-7D+91-23D+101-21D+141
b2_CTACGGGGTCATATGC-1	CTACGGGGTCATATGCCTCTATGCTGGG	b2	CTACGGGGTCATATGC	CTCTATGCTGGG	57D+21	7D+91	23D+101	21D+141	PurN_3	57D+21-7D+91-23D+101-21D+141
b2_CTTACCGCATGGCACC-1	CTTACCGCATGGCACCGATTGCTTACGT	b2	CTTACCGCATGGCACC	GATTGCTTACGT	57D+21	7D+91	23D+101	21D+141	RG_4	57D+21-7D+91-23D+101-21D+141
b1_ATCAGGTAGGCTTAGG-1	ATCAGGTAGGCTTAGGTGTGCGGCTGCT	b1	ATCAGGTAGGCTTAGG	TGTGCGGCTGCT	57D+21	7D+91	23D+101	28D+134&5I134	GC_9	57D+21-7D+91-23D+101-28D+134&5I134
b1_ATCCTATCAAGGGTCA-1	ATCCTATCAAGGGTCATGCAACATGGAG	b1	ATCCTATCAAGGGTCA	TGCAACATGGAG	57D+21	7D+91	23D+101	28D+134&5I134	Hyp_5	57D+21-7D+91-23D+101-28D+134&5I134
b1_GCTGGGTTCTAGTACG-1	GCTGGGTTCTAGTACGCAAAGGCCGATT	b1	GCTGGGTTCTAGTACG	CAAAGGCCGATT	57D+21	7D+91	23D+101	28D+134&5I134	MB_2	57D+21-7D+91-23D+101-28D+134&5I134
b1_CTTACCGCAAGAGATT-1	CTTACCGCAAGAGATTCCTGCGGTACGT	b1	CTTACCGCAAGAGATT	CCTGCGGTACGT	57D+21	7D+91	23D+101	28D+134&5I134	MB_3	57D+21-7D+91-23D+101-28D+134&5I134
b1_TTCACGCGTCCCTAAA-1	TTCACGCGTCCCTAAATATTTTCAGTTA	b1	TTCACGCGTCCCTAAA	TATTTTCAGTTA	57D+21	7D+91	23D+101	28D+134&5I134	OPC	57D+21-7D+91-23D+101-28D+134&5I134
b1_ATCACGAAGGTGGGTT-1	ATCACGAAGGTGGGTTAATGGCATCCTA	b1	ATCACGAAGGTGGGTT	AATGGCATCCTA	57D+21	7D+91	23D+101	28D+134&5I134	OT_6	57D+21-7D+91-23D+101-28D+134&5I134
b1_GCAACCGAGCATCCCG-1	GCAACCGAGCATCCCGGTCTACTTTAGT	b1	GCAACCGAGCATCCCG	GTCTACTTTAGT	57D+21	7D+91	23D+101	28D+134&5I134	Pal_7	57D+21-7D+91-23D+101-28D+134&5I134
b1_CCTCCTCCAACTACGT-1	CCTCCTCCAACTACGTGGACAGCTATGA	b1	CCTCCTCCAACTACGT	GGACAGCTATGA	57D+21	7D+91	23D+101	28D+134&5I134	Prog_3	57D+21-7D+91-23D+101-28D+134&5I134
b1_GATTCGATCAACCTCC-1	GATTCGATCAACCTCCCGTCACAATGAT	b1	GATTCGATCAACCTCC	CGTCACAATGAT	57D+21	7D+91	23D+101	28D+134&5I134	Prog_3	57D+21-7D+91-23D+101-28D+134&5I134
b1_AGGTAGGTCCATCAGA-1	AGGTAGGTCCATCAGATAGTTGCTAAGG	b1	AGGTAGGTCCATCAGA	TAGTTGCTAAGG	57D+21	7D+91	23D+101	28D+134&5I134	Prog/Diff	57D+21-7D+91-23D+101-28D+134&5I134
b1_TTCAATCTCTGGCCGA-1	TTCAATCTCTGGCCGAAGTAGCACCTCT	b1	TTCAATCTCTGGCCGA	AGTAGCACCTCT	57D+21	7D+91	23D+101	28D+134&5I134	TL_1	57D+21-7D+91-23D+101-28D+134&5I134
b1_TAGAGTCAGTCGTCTA-1	TAGAGTCAGTCGTCTACCTGGATCCACC	b1	TAGAGTCAGTCGTCTA	CCTGGATCCACC	57D+21	7D+91	23D+101	28D+134&5I134	URL_1	57D+21-7D+91-23D+101-28D+134&5I134
b1_AGCTTCCCAATTCTCT-1	AGCTTCCCAATTCTCTAGTTCACCGCAA	b1	AGCTTCCCAATTCTCT	AGTTCACCGCAA	58D+21	82D+82	82D+82	82D+82	HB_2	58D+21-82D+82-82D+82-82D+82
b1_AACAAAGAGCATTTCG-1	AACAAAGAGCATTTCGGCAGTACTTCCA	b1	AACAAAGAGCATTTCG	GCAGTACTTCCA	58D+21	82D+82	82D+82	82D+82	Pal_5	58D+21-82D+82-82D+82-82D+82
b2_GATCACATCTACACAG-1	GATCACATCTACACAGACATTGGCCCGG	b2	GATCACATCTACACAG	ACATTGGCCCGG	58D+21	93D+84	93D+84	93D+84	OT_1	58D+21-93D+84-93D+84-93D+84
b1_CGCCAGAGTATCGTTG-1	CGCCAGAGTATCGTTGGAAGCCTGACCG	b1	CGCCAGAGTATCGTTG	GAAGCCTGACCG	59D+21	8D+83	51D+95	51D+95	OT_1	59D+21-8D+83-51D+95-51D+95
b1_GAGAGGTTCACCTTAT-1	GAGAGGTTCACCTTATTTGATACTCTTG	b1	GAGAGGTTCACCTTAT	TTGATACTCTTG	59D+21	8D+83	51D+95	51D+95	OT_3	59D+21-8D+83-51D+95-51D+95
b1_GCAACATGTACCTTCC-1	GCAACATGTACCTTCCGCTGTCAATGCA	b1	GCAACATGTACCTTCC	GCTGTCAATGCA	59D+21	8D+83	51D+95	51D+95	POA_1	59D+21-8D+83-51D+95-51D+95
b1_GTACAGTCAGACGATG-1	GTACAGTCAGACGATGCCGTTTGGAGGA	b1	GTACAGTCAGACGATG	CCGTTTGGAGGA	59D+21	8D+83	51D+95	51D+95	TL_2	59D+21-8D+83-51D+95-51D+95
b2_CCACAAAGTAGCTAAA-1	CCACAAAGTAGCTAAACCACTAAGGTTG	b2	CCACAAAGTAGCTAAA	CCACTAAGGTTG	59D+21	8D+83	51D+95	51D+95	Ganglia	59D+21-8D+83-51D+95-51D+95
b2_TCTAACTTCCTACGAA-1	TCTAACTTCCTACGAACGTTCGAGGGCA	b2	TCTAACTTCCTACGAA	CGTTCGAGGGCA	59D+21	8D+83	51D+95	51D+95	GC_3	59D+21-8D+83-51D+95-51D+95
b2_CCTCTCCTCAGAGTGG-1	CCTCTCCTCAGAGTGGGTGGGGGGGAGC	b2	CCTCTCCTCAGAGTGG	GTGGGGGGGAGC	59D+21	8D+83	51D+95	51D+95	HB_5	59D+21-8D+83-51D+95-51D+95
b2_GACATCACAAGACCTT-1	GACATCACAAGACCTTGGACTCATTGCA	b2	GACATCACAAGACCTT	GGACTCATTGCA	59D+21	8D+83	51D+95	51D+95	Hyp_4	59D+21-8D+83-51D+95-51D+95
b2_CACGTTCCAAAGGGTC-1	CACGTTCCAAAGGGTCAAAACGCTCTTT	b2	CACGTTCCAAAGGGTC	AAAACGCTCTTT	59D+21	8D+83	51D+95	51D+95	MB_1	59D+21-8D+83-51D+95-51D+95
b2_TGACCCTAGAGAATCT-1	TGACCCTAGAGAATCTCAGATCCGTTTG	b2	TGACCCTAGAGAATCT	CAGATCCGTTTG	59D+21	8D+83	51D+95	51D+95	MB_1	59D+21-8D+83-51D+95-51D+95
b2_TGTCCACCACCTGCAG-1	TGTCCACCACCTGCAGGCTGACCTGAAC	b2	TGTCCACCACCTGCAG	GCTGACCTGAAC	59D+21	8D+83	51D+95	51D+95	MB_1	59D+21-8D+83-51D+95-51D+95
b2_CAACAACAGCCAGAGT-1	CAACAACAGCCAGAGTACCGGCACGCCG	b2	CAACAACAGCCAGAGT	ACCGGCACGCCG	59D+21	8D+83	51D+95	51D+95	MB_2	59D+21-8D+83-51D+95-51D+95
b2_CGGAATTGTGTGTCGC-1	CGGAATTGTGTGTCGCGAAATGACCTAT	b2	CGGAATTGTGTGTCGC	GAAATGACCTAT	59D+21	8D+83	51D+95	51D+95	MB_2	59D+21-8D+83-51D+95-51D+95
b2_TTGAACGGTGGCTAGA-1	TTGAACGGTGGCTAGACAATTTGGTAAC	b2	TTGAACGGTGGCTAGA	CAATTTGGTAAC	59D+21	8D+83	51D+95	51D+95	MB_2	59D+21-8D+83-51D+95-51D+95
b2_GAGACCCCAGAGGAAA-1	GAGACCCCAGAGGAAATCTTTCAGTTAC	b2	GAGACCCCAGAGGAAA	TCTTTCAGTTAC	59D+21	8D+83	51D+95	51D+95	MB_3	59D+21-8D+83-51D+95-51D+95
b2_ATCCGTCCATAGTCAC-1	ATCCGTCCATAGTCACCGGTTTCGTTGT	b2	ATCCGTCCATAGTCAC	CGGTTTCGTTGT	59D+21	8D+83	51D+95	51D+95	Pal_7	59D+21-8D+83-51D+95-51D+95
b2_CAACAGTTCCTTCTTC-1	CAACAGTTCCTTCTTCAAACGGGGACCG	b2	CAACAGTTCCTTCTTC	AAACGGGGACCG	59D+21	8D+83	51D+95	51D+95	POA_1	59D+21-8D+83-51D+95-51D+95
b2_TCGAAGTGTCCTTAAG-1	TCGAAGTGTCCTTAAGAAAGGTTTCTCA	b2	TCGAAGTGTCCTTAAG	AAAGGTTTCTCA	59D+21	8D+83	51D+95	51D+95	Prog_1	59D+21-8D+83-51D+95-51D+95
b2_TATTGGGCATCACGGC-1	TATTGGGCATCACGGCGCAAGGTTCGTA	b2	TATTGGGCATCACGGC	GCAAGGTTCGTA	59D+21	8D+83	51D+95	51D+95	RG_1	59D+21-8D+83-51D+95-51D+95
b4.21_TTTCAGTCATAGAGGC-1	TTTCAGTCATAGAGGCTCGGGGACCGCT	b4.21	TTTCAGTCATAGAGGC	TCGGGGACCGCT	59D+53	59D+53	58D+119	58D+119	Neuron_eomesa+_zic2a+	59D+53-59D+53-58D+119-58D+119
b4.22_GCTTTCGGTCCACAGC-1	GCTTTCGGTCCACAGCGGCAAATTGTTA	b4.22	GCTTTCGGTCCACAGC	GGCAAATTGTTA	60D+20	94D+83	94D+83	94D+83	URL_1	60D+20-94D+83-94D+83-94D+83
b4.21_AACGAAAAGCTGAGCA-1	AACGAAAAGCTGAGCACTTGGTCCGTCC	b4.21	AACGAAAAGCTGAGCA	CTTGGTCCGTCC	60D+22	37D+88	37D+88	48D+129	Microglia	60D+22-37D+88-37D+88-48D+129
b1_TATCAGGAGTCGGCAA-1	TATCAGGAGTCGGCAACGAATTCAAGCG	b1	TATCAGGAGTCGGCAA	CGAATTCAAGCG	62D+18	93D+84	93D+84	93D+84	TL_1	62D+18-93D+84-93D+84-93D+84
b1_GAGTCTACAGTCTTCC-1	GAGTCTACAGTCTTCCCTCGTACGACAG	b1	GAGTCTACAGTCTTCC	CTCGTACGACAG	62D+21	2D+88	83D+94	83D+94	Neuron_cdh4+_roraa+	62D+21-2D+88-83D+94-83D+94
b2_AGCGCCACAGTAACCT-1	AGCGCCACAGTAACCTTACTAAGCGTAT	b2	AGCGCCACAGTAACCT	TACTAAGCGTAT	62D+23	NONE	82D+95	82D+95	Ependymal_2	62D+23-NONE-82D+95-82D+95
b4.22_GCCAGCAGTAAGCAAT-1	GCCAGCAGTAAGCAATAATCGGCGGGGC	b4.22	GCCAGCAGTAAGCAAT	AATCGGCGGGGC	63D+17	93D+84	93D+84	93D+84	MB_1	63D+17-93D+84-93D+84-93D+84
b1_CGTTGGGCAGTCTCTC-1	CGTTGGGCAGTCTCTCACTTGCGGGCGC	b1	CGTTGGGCAGTCTCTC	ACTTGCGGGCGC	63D+56	63D+56	63D+56	1D+145	MB_1	63D+56-63D+56-63D+56-1D+145
b1_CGAGTTACAAGTATAG-1	CGAGTTACAAGTATAGCCCCCTTGGTTG	b1	CGAGTTACAAGTATAG	CCCCCTTGGTTG	63D+57	63D+57	63D+57	1D+145	DHab_2	63D+57-63D+57-63D+57-1D+145
b1_CTCAGGGCAAGATTGA-1	CTCAGGGCAAGATTGATTCTCCTGCATT	b1	CTCAGGGCAAGATTGA	TTCTCCTGCATT	63D+57	63D+57	63D+57	1D+145	DHab_6	63D+57-63D+57-63D+57-1D+145
b1_TGCTGAACATACCACA-1	TGCTGAACATACCACACGTCCCCCCGGG	b1	TGCTGAACATACCACA	CGTCCCCCCGGG	63D+57	63D+57	63D+57	1D+145	DHab_6	63D+57-63D+57-63D+57-1D+145
b1_CATCGTCTCGCTAGCG-1	CATCGTCTCGCTAGCGAGAATTGCCCAT	b1	CATCGTCTCGCTAGCG	AGAATTGCCCAT	63D+57	63D+57	63D+57	1D+145	Di_1_IN	63D+57-63D+57-63D+57-1D+145
b1_CGGACACGTAAGGCTG-1	CGGACACGTAAGGCTGTACCTTGGGCTG	b1	CGGACACGTAAGGCTG	TACCTTGGGCTG	63D+57	63D+57	63D+57	1D+145	Di_1_IN	63D+57-63D+57-63D+57-1D+145
b1_TGCTCCAGTTCAAGGG-1	TGCTCCAGTTCAAGGGAGTGTAAGCATC	b1	TGCTCCAGTTCAAGGG	AGTGTAAGCATC	63D+57	63D+57	63D+57	1D+145	Di_1_IN	63D+57-63D+57-63D+57-1D+145
b1_CCTATCGGTCGCATGC-1	CCTATCGGTCGCATGCCGGAAGCCGTGC	b1	CCTATCGGTCGCATGC	CGGAAGCCGTGC	63D+57	63D+57	63D+57	1D+145	Di_2	63D+57-63D+57-63D+57-1D+145
b1_GGGTGTCAGATTAGCA-1	GGGTGTCAGATTAGCAACTGGTATGACG	b1	GGGTGTCAGATTAGCA	ACTGGTATGACG	63D+57	63D+57	63D+57	1D+145	Di_2	63D+57-63D+57-63D+57-1D+145
b1_TAACCAGTCAAGTGGG-1	TAACCAGTCAAGTGGGGTCATTTCGCGC	b1	TAACCAGTCAAGTGGG	GTCATTTCGCGC	63D+57	63D+57	63D+57	1D+145	Di_2	63D+57-63D+57-63D+57-1D+145
b1_TCTGGCTCAACAAGAT-1	TCTGGCTCAACAAGATACGGAATTAAGG	b1	TCTGGCTCAACAAGAT	ACGGAATTAAGG	63D+57	63D+57	63D+57	1D+145	Di_2	63D+57-63D+57-63D+57-1D+145
b1_GTGGAGAGTTGAGAGC-1	GTGGAGAGTTGAGAGCCTCCCCCCGTGG	b1	GTGGAGAGTTGAGAGC	CTCCCCCCGTGG	63D+57	63D+57	63D+57	1D+145	Di_3	63D+57-63D+57-63D+57-1D+145
b1_GATAGCTAGTACTCGT-1	GATAGCTAGTACTCGTGGTCCCAGTCTG	b1	GATAGCTAGTACTCGT	GGTCCCAGTCTG	63D+57	63D+57	63D+57	1D+145	Di_5	63D+57-63D+57-63D+57-1D+145
b1_GCCAGTGAGTTCTACG-1	GCCAGTGAGTTCTACGTTGAGCCGAAGG	b1	GCCAGTGAGTTCTACG	TTGAGCCGAAGG	63D+57	63D+57	63D+57	1D+145	Di_5	63D+57-63D+57-63D+57-1D+145
b1_TACGGGCAGGTAGACC-1	TACGGGCAGGTAGACCGTACGATCGCGG	b1	TACGGGCAGGTAGACC	GTACGATCGCGG	63D+57	63D+57	63D+57	1D+145	Di_5	63D+57-63D+57-63D+57-1D+145
b1_TCTTAGTCATTGCTGA-1	TCTTAGTCATTGCTGAGCCCTGAGGCTT	b1	TCTTAGTCATTGCTGA	GCCCTGAGGCTT	63D+57	63D+57	63D+57	1D+145	Di_5	63D+57-63D+57-63D+57-1D+145
b1_GAGTCTAAGGTATAGT-1	GAGTCTAAGGTATAGTATATTGTTGAGA	b1	GAGTCTAAGGTATAGT	ATATTGTTGAGA	63D+57	63D+57	63D+57	1D+145	Di_6	63D+57-63D+57-63D+57-1D+145
b1_GCCCAGAAGCTAGTTC-1	GCCCAGAAGCTAGTTCTGTGATTTTGGT	b1	GCCCAGAAGCTAGTTC	TGTGATTTTGGT	63D+57	63D+57	63D+57	1D+145	Di_6	63D+57-63D+57-63D+57-1D+145
b1_TGCTTGCCAAGCTACT-1	TGCTTGCCAAGCTACTACCCACGTACGG	b1	TGCTTGCCAAGCTACT	ACCCACGTACGG	63D+57	63D+57	63D+57	1D+145	Di_7	63D+57-63D+57-63D+57-1D+145
b1_TACATTCGTTGGACCC-1	TACATTCGTTGGACCCAGCAATGTCTCG	b1	TACATTCGTTGGACCC	AGCAATGTCTCG	63D+57	63D+57	63D+57	1D+145	Endothelial_1	63D+57-63D+57-63D+57-1D+145
b1_AAGTACCCACATTCGA-1	AAGTACCCACATTCGAAGGACGGGATCT	b1	AAGTACCCACATTCGA	AGGACGGGATCT	63D+57	63D+57	63D+57	1D+145	Ependymal_1	63D+57-63D+57-63D+57-1D+145
b1_CACGTGGCAAACAGGC-1	CACGTGGCAAACAGGCGCCCGTCCGGCT	b1	CACGTGGCAAACAGGC	GCCCGTCCGGCT	63D+57	63D+57	63D+57	1D+145	Ependymal_1	63D+57-63D+57-63D+57-1D+145
b1_GGCTTGGGTTCGGTTA-1	GGCTTGGGTTCGGTTAGGTTGAAGTGAC	b1	GGCTTGGGTTCGGTTA	GGTTGAAGTGAC	63D+57	63D+57	63D+57	1D+145	Ependymal_1	63D+57-63D+57-63D+57-1D+145
b1_GTCCTCATCACGGGAA-1	GTCCTCATCACGGGAATAGAACATTAGT	b1	GTCCTCATCACGGGAA	TAGAACATTAGT	63D+57	63D+57	63D+57	1D+145	Ependymal_1	63D+57-63D+57-63D+57-1D+145
b1_TGAGGTTTCCTTCTAA-1	TGAGGTTTCCTTCTAACGAGGACGTCGA	b1	TGAGGTTTCCTTCTAA	CGAGGACGTCGA	63D+57	63D+57	63D+57	1D+145	Ependymal_1	63D+57-63D+57-63D+57-1D+145
b1_AAAGGGCGTCTGTGCG-1	AAAGGGCGTCTGTGCGTACATGTGCAAG	b1	AAAGGGCGTCTGTGCG	TACATGTGCAAG	63D+57	63D+57	63D+57	1D+145	Ependymal_2	63D+57-63D+57-63D+57-1D+145
b1_CACGAATCACCGTACG-1	CACGAATCACCGTACGCCCAAACAACGT	b1	CACGAATCACCGTACG	CCCAAACAACGT	63D+57	63D+57	63D+57	1D+145	Ependymal_2	63D+57-63D+57-63D+57-1D+145
b1_CCCATTGTCTAGTGAC-1	CCCATTGTCTAGTGACGTCATACCAGGC	b1	CCCATTGTCTAGTGAC	GTCATACCAGGC	63D+57	63D+57	63D+57	1D+145	Ependymal_2	63D+57-63D+57-63D+57-1D+145
b1_CGAGGCTAGGTCTACT-1	CGAGGCTAGGTCTACTTCGTATAATAGG	b1	CGAGGCTAGGTCTACT	TCGTATAATAGG	63D+57	63D+57	63D+57	1D+145	Ependymal_2	63D+57-63D+57-63D+57-1D+145
b1_CTACCCACATATCGGT-1	CTACCCACATATCGGTATCTGCGACCCT	b1	CTACCCACATATCGGT	ATCTGCGACCCT	63D+57	63D+57	63D+57	1D+145	Erythrocytes	63D+57-63D+57-63D+57-1D+145
b1_GAGAAATTCTAGATCG-1	GAGAAATTCTAGATCGCGTACGCATTTG	b1	GAGAAATTCTAGATCG	CGTACGCATTTG	63D+57	63D+57	63D+57	1D+145	Erythrocytes	63D+57-63D+57-63D+57-1D+145
b1_GCCAACGTCCGGCTTT-1	GCCAACGTCCGGCTTTAACGCGGTTCGG	b1	GCCAACGTCCGGCTTT	AACGCGGTTCGG	63D+57	63D+57	63D+57	1D+145	Erythrocytes	63D+57-63D+57-63D+57-1D+145
b1_ACTGTCCAGATGGGCT-1	ACTGTCCAGATGGGCTCTGGATGCAGGC	b1	ACTGTCCAGATGGGCT	CTGGATGCAGGC	63D+57	63D+57	63D+57	1D+145	Ganglia	63D+57-63D+57-63D+57-1D+145
b1_TTAGGCAAGATTGATG-1	TTAGGCAAGATTGATGCTGCGATGGACC	b1	TTAGGCAAGATTGATG	CTGCGATGGACC	63D+57	63D+57	63D+57	1D+145	Ganglia	63D+57-63D+57-63D+57-1D+145
b1_TCACTATGTGCTGCAC-1	TCACTATGTGCTGCACTTGTAGAAGCCT	b1	TCACTATGTGCTGCAC	TTGTAGAAGCCT	63D+57	63D+57	63D+57	1D+145	GC_1	63D+57-63D+57-63D+57-1D+145
b1_TGATTTCTCCGATTAG-1	TGATTTCTCCGATTAGTTCGTTGCGCGG	b1	TGATTTCTCCGATTAG	TTCGTTGCGCGG	63D+57	63D+57	63D+57	1D+145	GC_1	63D+57-63D+57-63D+57-1D+145
b1_TGCTCGTCAAACCATC-1	TGCTCGTCAAACCATCGGCAATTGCGCT	b1	TGCTCGTCAAACCATC	GGCAATTGCGCT	63D+57	63D+57	63D+57	1D+145	GC_1	63D+57-63D+57-63D+57-1D+145
b1_GCCATTCCAATGCAGG-1	GCCATTCCAATGCAGGAGCGTCGGTGTA	b1	GCCATTCCAATGCAGG	AGCGTCGGTGTA	63D+57	63D+57	63D+57	1D+145	GC_9	63D+57-63D+57-63D+57-1D+145
b1_TCTCAGCCATGTGGTT-1	TCTCAGCCATGTGGTTCAAGGCTAGTTC	b1	TCTCAGCCATGTGGTT	CAAGGCTAGTTC	63D+57	63D+57	63D+57	1D+145	GC_9	63D+57-63D+57-63D+57-1D+145
b1_AGAGCAGGTTAGAGTA-1	AGAGCAGGTTAGAGTAGGCAACGGCGGT	b1	AGAGCAGGTTAGAGTA	GGCAACGGCGGT	63D+57	63D+57	63D+57	1D+145	GC_4	63D+57-63D+57-63D+57-1D+145
b1_CGACAGCAGCTAATCC-1	CGACAGCAGCTAATCCCAAAGTTTATGC	b1	CGACAGCAGCTAATCC	CAAAGTTTATGC	63D+57	63D+57	63D+57	1D+145	GC_4	63D+57-63D+57-63D+57-1D+145
b1_GTAGCTAGTAGTCTTG-1	GTAGCTAGTAGTCTTGATCCGTGGGGCC	b1	GTAGCTAGTAGTCTTG	ATCCGTGGGGCC	63D+57	63D+57	63D+57	1D+145	GC_4	63D+57-63D+57-63D+57-1D+145
b1_TGGGAAGGTATCACGT-1	TGGGAAGGTATCACGTCGCTTTTTTCGT	b1	TGGGAAGGTATCACGT	CGCTTTTTTCGT	63D+57	63D+57	63D+57	1D+145	GC_4	63D+57-63D+57-63D+57-1D+145
b1_CATTGAGTCTCGCAGG-1	CATTGAGTCTCGCAGGTTGTAGGCTTGA	b1	CATTGAGTCTCGCAGG	TTGTAGGCTTGA	63D+57	63D+57	63D+57	1D+145	GC_5	63D+57-63D+57-63D+57-1D+145
b1_CCTTTGGGTATAGCTC-1	CCTTTGGGTATAGCTCAGCTGCTCCGCT	b1	CCTTTGGGTATAGCTC	AGCTGCTCCGCT	63D+57	63D+57	63D+57	1D+145	GC_5	63D+57-63D+57-63D+57-1D+145
b1_GGTGGCTAGGTGCCAA-1	GGTGGCTAGGTGCCAAAAGCGGCAGGTA	b1	GGTGGCTAGGTGCCAA	AAGCGGCAGGTA	63D+57	63D+57	63D+57	1D+145	GC_5	63D+57-63D+57-63D+57-1D+145
b1_GTTACGACAACGGGTA-1	GTTACGACAACGGGTATGAGTGATTGCG	b1	GTTACGACAACGGGTA	TGAGTGATTGCG	63D+57	63D+57	63D+57	1D+145	GC_5	63D+57-63D+57-63D+57-1D+145
b1_CAGTGCGAGGTCCCTG-1	CAGTGCGAGGTCCCTGCCCATCATTACG	b1	CAGTGCGAGGTCCCTG	CCCATCATTACG	63D+57	63D+57	63D+57	1D+145	GC_6	63D+57-63D+57-63D+57-1D+145
b1_GGAATGGTCAGTCAGT-1	GGAATGGTCAGTCAGTGGACCTCTCTGC	b1	GGAATGGTCAGTCAGT	GGACCTCTCTGC	63D+57	63D+57	63D+57	1D+145	GC_6	63D+57-63D+57-63D+57-1D+145
b1_GGAGATGCATTGACTG-1	GGAGATGCATTGACTGTACACGCGATTC	b1	GGAGATGCATTGACTG	TACACGCGATTC	63D+57	63D+57	63D+57	1D+145	GC_6	63D+57-63D+57-63D+57-1D+145
b1_TCGCACTGTTTAGTCG-1	TCGCACTGTTTAGTCGACCCGGTTGGTA	b1	TCGCACTGTTTAGTCG	ACCCGGTTGGTA	63D+57	63D+57	63D+57	1D+145	GC_6	63D+57-63D+57-63D+57-1D+145
b1_TGGGAAGCAACGATCT-1	TGGGAAGCAACGATCTTCCGTACGCAAG	b1	TGGGAAGCAACGATCT	TCCGTACGCAAG	63D+57	63D+57	63D+57	1D+145	GC_6	63D+57-63D+57-63D+57-1D+145
b1_TTAGGGTGTCGGCACT-1	TTAGGGTGTCGGCACTCCGCCAGGCTGC	b1	TTAGGGTGTCGGCACT	CCGCCAGGCTGC	63D+57	63D+57	63D+57	1D+145	GC_6	63D+57-63D+57-63D+57-1D+145
b1_TTGCTGCTCATGCCGG-1	TTGCTGCTCATGCCGGTACCTATAATGT	b1	TTGCTGCTCATGCCGG	TACCTATAATGT	63D+57	63D+57	63D+57	1D+145	GC_6	63D+57-63D+57-63D+57-1D+145
b1_TCGCACTGTCATAGTC-1	TCGCACTGTCATAGTCGAGTGGTGAGTA	b1	TCGCACTGTCATAGTC	GAGTGGTGAGTA	63D+57	63D+57	63D+57	1D+145	GC_7	63D+57-63D+57-63D+57-1D+145
b1_TCATGGATCCGAACGC-1	TCATGGATCCGAACGCGATATGCGCTGG	b1	TCATGGATCCGAACGC	GATATGCGCTGG	63D+57	63D+57	63D+57	1D+145	Neuron_neto1l+_cntn4+	63D+57-63D+57-63D+57-1D+145
b1_CAGAGCCAGAGCCCAA-1	CAGAGCCAGAGCCCAAGAGCACCAAGTT	b1	CAGAGCCAGAGCCCAA	GAGCACCAAGTT	63D+57	63D+57	63D+57	1D+145	GC_8	63D+57-63D+57-63D+57-1D+145
b1_TGACAGTGTCACTTCC-1	TGACAGTGTCACTTCCTGCCTCTGCACG	b1	TGACAGTGTCACTTCC	TGCCTCTGCACG	63D+57	63D+57	63D+57	1D+145	GC_8	63D+57-63D+57-63D+57-1D+145
b1_TTCAGGAAGATGGGCT-1	TTCAGGAAGATGGGCTGCCTCCGCGTTG	b1	TTCAGGAAGATGGGCT	GCCTCCGCGTTG	63D+57	63D+57	63D+57	1D+145	GC_8	63D+57-63D+57-63D+57-1D+145
b1_AGGATAATCCGTATGA-1	AGGATAATCCGTATGATCCGCGCGCGCT	b1	AGGATAATCCGTATGA	TCCGCGCGCGCT	63D+57	63D+57	63D+57	1D+145	HB_1	63D+57-63D+57-63D+57-1D+145
b1_CTCCTCCCACTCCGGA-1	CTCCTCCCACTCCGGATCGCAGGCCCGC	b1	CTCCTCCCACTCCGGA	TCGCAGGCCCGC	63D+57	63D+57	63D+57	1D+145	HB_1	63D+57-63D+57-63D+57-1D+145
b1_CATTGTTAGCCGAACA-1	CATTGTTAGCCGAACAGTTCCCTCCCCC	b1	CATTGTTAGCCGAACA	GTTCCCTCCCCC	63D+57	63D+57	63D+57	1D+145	HB_2	63D+57-63D+57-63D+57-1D+145
b1_AAGATAGTCGGTAAGG-1	AAGATAGTCGGTAAGGGCAGGCCAACTC	b1	AAGATAGTCGGTAAGG	GCAGGCCAACTC	63D+57	63D+57	63D+57	1D+145	HB_5	63D+57-63D+57-63D+57-1D+145
b1_CTCTCGACACGCACCA-1	CTCTCGACACGCACCAATGCACGGGTGC	b1	CTCTCGACACGCACCA	ATGCACGGGTGC	63D+57	63D+57	63D+57	1D+145	HB_5	63D+57-63D+57-63D+57-1D+145
b1_CCTCAGTTCTATTGTC-1	CCTCAGTTCTATTGTCGCCGCCCATCGG	b1	CCTCAGTTCTATTGTC	GCCGCCCATCGG	63D+57	63D+57	63D+57	1D+145	HB_6	63D+57-63D+57-63D+57-1D+145
b1_AATCGACAGTGAGTTA-1	AATCGACAGTGAGTTACGCAGACGCCCT	b1	AATCGACAGTGAGTTA	CGCAGACGCCCT	63D+57	63D+57	63D+57	1D+145	Hyp_1	63D+57-63D+57-63D+57-1D+145
b1_ACTTCCGAGGCGACAT-1	ACTTCCGAGGCGACATGCGGCCTCATCT	b1	ACTTCCGAGGCGACAT	GCGGCCTCATCT	63D+57	63D+57	63D+57	1D+145	Hyp_1	63D+57-63D+57-63D+57-1D+145
b1_AGAAGTAGTCGTACTA-1	AGAAGTAGTCGTACTAGATGGGCCTTAC	b1	AGAAGTAGTCGTACTA	GATGGGCCTTAC	63D+57	63D+57	63D+57	1D+145	Hyp_1	63D+57-63D+57-63D+57-1D+145
b1_AGTCACAAGTGATAAC-1	AGTCACAAGTGATAACGCATAATGGAGC	b1	AGTCACAAGTGATAAC	GCATAATGGAGC	63D+57	63D+57	63D+57	1D+145	Hyp_1	63D+57-63D+57-63D+57-1D+145
b1_ATCTCTAAGCCACTCG-1	ATCTCTAAGCCACTCGGACCGTGAGTTT	b1	ATCTCTAAGCCACTCG	GACCGTGAGTTT	63D+57	63D+57	63D+57	1D+145	Hyp_1	63D+57-63D+57-63D+57-1D+145
b1_CACTGTCGTCCTCCTA-1	CACTGTCGTCCTCCTACCTGGGCCTATC	b1	CACTGTCGTCCTCCTA	CCTGGGCCTATC	63D+57	63D+57	63D+57	1D+145	Hyp_1	63D+57-63D+57-63D+57-1D+145
b1_CCGCAAGCACATGGTT-1	CCGCAAGCACATGGTTGACGGTGGCCCG	b1	CCGCAAGCACATGGTT	GACGGTGGCCCG	63D+57	63D+57	63D+57	1D+145	Hyp_1	63D+57-63D+57-63D+57-1D+145
b1_CGTTCTGCACGCCAGT-1	CGTTCTGCACGCCAGTAGGGGGCTGGTG	b1	CGTTCTGCACGCCAGT	AGGGGGCTGGTG	63D+57	63D+57	63D+57	1D+145	Hyp_1	63D+57-63D+57-63D+57-1D+145
b1_CTATCCGAGGCATTTC-1	CTATCCGAGGCATTTCTGGCGGCTCCGG	b1	CTATCCGAGGCATTTC	TGGCGGCTCCGG	63D+57	63D+57	63D+57	1D+145	Hyp_1	63D+57-63D+57-63D+57-1D+145
b1_CTGGTCTTCGCTGTCT-1	CTGGTCTTCGCTGTCTGGAAGTCAGACC	b1	CTGGTCTTCGCTGTCT	GGAAGTCAGACC	63D+57	63D+57	63D+57	1D+145	Hyp_1	63D+57-63D+57-63D+57-1D+145
b1_GATTTCTCACACTTAG-1	GATTTCTCACACTTAGTAACGACTGGGA	b1	GATTTCTCACACTTAG	TAACGACTGGGA	63D+57	63D+57	63D+57	1D+145	Hyp_1	63D+57-63D+57-63D+57-1D+145
b1_GTAACACGTCAAGCGA-1	GTAACACGTCAAGCGATATTATGAACCG	b1	GTAACACGTCAAGCGA	TATTATGAACCG	63D+57	63D+57	63D+57	1D+145	Hyp_1	63D+57-63D+57-63D+57-1D+145
b1_TCACGCTCACCCTAAA-1	TCACGCTCACCCTAAAGTGTATGTAAGT	b1	TCACGCTCACCCTAAA	GTGTATGTAAGT	63D+57	63D+57	63D+57	1D+145	Hyp_1	63D+57-63D+57-63D+57-1D+145
b1_TGTAACGCAGGTGTGA-1	TGTAACGCAGGTGTGAGTCTAGTTTTGT	b1	TGTAACGCAGGTGTGA	GTCTAGTTTTGT	63D+57	63D+57	63D+57	1D+145	Hyp_1	63D+57-63D+57-63D+57-1D+145
b1_CAGATCACATGACTGT-1	CAGATCACATGACTGTTTCCGCGTACGC	b1	CAGATCACATGACTGT	TTCCGCGTACGC	63D+57	63D+57	63D+57	1D+145	Hyp_2	63D+57-63D+57-63D+57-1D+145
b1_GCTGAATCAAGTGTCT-1	GCTGAATCAAGTGTCTTTTAACATAGTC	b1	GCTGAATCAAGTGTCT	TTTAACATAGTC	63D+57	63D+57	63D+57	1D+145	Hyp_2	63D+57-63D+57-63D+57-1D+145
b1_GGAGATGGTCAACATC-1	GGAGATGGTCAACATCTGGGGCCTCCGT	b1	GGAGATGGTCAACATC	TGGGGCCTCCGT	63D+57	63D+57	63D+57	1D+145	Hyp_2	63D+57-63D+57-63D+57-1D+145
b1_GGTAGAGCAAGTGTCT-1	GGTAGAGCAAGTGTCTGGCATGCGGAGC	b1	GGTAGAGCAAGTGTCT	GGCATGCGGAGC	63D+57	63D+57	63D+57	1D+145	Hyp_2	63D+57-63D+57-63D+57-1D+145
b1_TCAGGTATCCGTCAAA-1	TCAGGTATCCGTCAAACCGGGATTGCTG	b1	TCAGGTATCCGTCAAA	CCGGGATTGCTG	63D+57	63D+57	63D+57	1D+145	Hyp_2	63D+57-63D+57-63D+57-1D+145
b1_TCGACCTGTTCGATTG-1	TCGACCTGTTCGATTGGCATATGGCACG	b1	TCGACCTGTTCGATTG	GCATATGGCACG	63D+57	63D+57	63D+57	1D+145	Hyp_2	63D+57-63D+57-63D+57-1D+145
b1_TCGCACTGTAACATCC-1	TCGCACTGTAACATCCATTCATAAGTTA	b1	TCGCACTGTAACATCC	ATTCATAAGTTA	63D+57	63D+57	63D+57	1D+145	Hyp_2	63D+57-63D+57-63D+57-1D+145
b1_TCGGGCATCAGCAGAG-1	TCGGGCATCAGCAGAGAAGCGCCGCGAG	b1	TCGGGCATCAGCAGAG	AAGCGCCGCGAG	63D+57	63D+57	63D+57	1D+145	Hyp_2	63D+57-63D+57-63D+57-1D+145
b1_TGTTGAGGTGGTCAAG-1	TGTTGAGGTGGTCAAGTATATTATAAGG	b1	TGTTGAGGTGGTCAAG	TATATTATAAGG	63D+57	63D+57	63D+57	1D+145	Hyp_2	63D+57-63D+57-63D+57-1D+145
b1_TTACCGCGTCTACGAT-1	TTACCGCGTCTACGATGTGGCTTCATGG	b1	TTACCGCGTCTACGAT	GTGGCTTCATGG	63D+57	63D+57	63D+57	1D+145	Hyp_2	63D+57-63D+57-63D+57-1D+145
b1_CATCAAGAGGTAAAGG-1	CATCAAGAGGTAAAGGACCGCTAAGCCT	b1	CATCAAGAGGTAAAGG	ACCGCTAAGCCT	63D+57	63D+57	63D+57	1D+145	Hyp_3	63D+57-63D+57-63D+57-1D+145
b1_CCTGTTGAGATTAGCA-1	CCTGTTGAGATTAGCACGCTTTGGCAAG	b1	CCTGTTGAGATTAGCA	CGCTTTGGCAAG	63D+57	63D+57	63D+57	1D+145	Hyp_3	63D+57-63D+57-63D+57-1D+145
b1_CTTCCTTTCAGAGTGG-1	CTTCCTTTCAGAGTGGTTTGATGGCACT	b1	CTTCCTTTCAGAGTGG	TTTGATGGCACT	63D+57	63D+57	63D+57	1D+145	Hyp_3	63D+57-63D+57-63D+57-1D+145
b1_GAGCCTGCAAGTGTCT-1	GAGCCTGCAAGTGTCTATTATGAGCGAG	b1	GAGCCTGCAAGTGTCT	ATTATGAGCGAG	63D+57	63D+57	63D+57	1D+145	Hyp_3	63D+57-63D+57-63D+57-1D+145
b1_AAGCCATGTCCGAAAG-1	AAGCCATGTCCGAAAGTGTCAGTGCGTT	b1	AAGCCATGTCCGAAAG	TGTCAGTGCGTT	63D+57	63D+57	63D+57	1D+145	Hyp_4	63D+57-63D+57-63D+57-1D+145
b1_CTGCCATAGTGGTTGG-1	CTGCCATAGTGGTTGGGTAGCCCTATGT	b1	CTGCCATAGTGGTTGG	GTAGCCCTATGT	63D+57	63D+57	63D+57	1D+145	Hyp_4	63D+57-63D+57-63D+57-1D+145
b1_AAGAACACATGCCGCA-1	AAGAACACATGCCGCATGTTTTCTGGGT	b1	AAGAACACATGCCGCA	TGTTTTCTGGGT	63D+57	63D+57	63D+57	1D+145	SubPal_7	63D+57-63D+57-63D+57-1D+145
b1_GGGTTTAGTATCGTAC-1	GGGTTTAGTATCGTACCGTGTGCTTAGG	b1	GGGTTTAGTATCGTAC	CGTGTGCTTAGG	63D+57	63D+57	63D+57	1D+145	SubPal_7	63D+57-63D+57-63D+57-1D+145
b1_AACCACACAGTATTCG-1	AACCACACAGTATTCGCGCAGAAAGCTC	b1	AACCACACAGTATTCG	CGCAGAAAGCTC	63D+57	63D+57	63D+57	1D+145	Hyp_5	63D+57-63D+57-63D+57-1D+145
b1_TGCAGATAGCATCAAA-1	TGCAGATAGCATCAAACCAGGTCCTCTC	b1	TGCAGATAGCATCAAA	CCAGGTCCTCTC	63D+57	63D+57	63D+57	1D+145	Hyp_5	63D+57-63D+57-63D+57-1D+145
b1_CCGGGTAGTAACTGCT-1	CCGGGTAGTAACTGCTTCCACTGCGGTC	b1	CCGGGTAGTAACTGCT	TCCACTGCGGTC	63D+57	63D+57	63D+57	1D+145	SubPal_8	63D+57-63D+57-63D+57-1D+145
b1_GATTCGAAGGACACTG-1	GATTCGAAGGACACTGCACTAGTATTGA	b1	GATTCGAAGGACACTG	CACTAGTATTGA	63D+57	63D+57	63D+57	1D+145	SubPal_8	63D+57-63D+57-63D+57-1D+145
b1_GTGGTTAAGATTTGCC-1	GTGGTTAAGATTTGCCCCTGATTCCTGG	b1	GTGGTTAAGATTTGCC	CCTGATTCCTGG	63D+57	63D+57	63D+57	1D+145	IN_1	63D+57-63D+57-63D+57-1D+145
b1_TCTCACGTCCCAAGTA-1	TCTCACGTCCCAAGTAAAGCCCACAAGC	b1	TCTCACGTCCCAAGTA	AAGCCCACAAGC	63D+57	63D+57	63D+57	1D+145	IN_1	63D+57-63D+57-63D+57-1D+145
b1_AACAAAGAGCTCCACG-1	AACAAAGAGCTCCACGGCAGCACGGGGA	b1	AACAAAGAGCTCCACG	GCAGCACGGGGA	63D+57	63D+57	63D+57	1D+145	MB_1	63D+57-63D+57-63D+57-1D+145
b1_AACCATGAGGTAGGCT-1	AACCATGAGGTAGGCTAAGATGAGCAAA	b1	AACCATGAGGTAGGCT	AAGATGAGCAAA	63D+57	63D+57	63D+57	1D+145	MB_1	63D+57-63D+57-63D+57-1D+145
b1_AAGGTAAGTTACGATC-1	AAGGTAAGTTACGATCGAATTGGATTTT	b1	AAGGTAAGTTACGATC	GAATTGGATTTT	63D+57	63D+57	63D+57	1D+145	MB_1	63D+57-63D+57-63D+57-1D+145
b1_ACACTGATCTGCCTGT-1	ACACTGATCTGCCTGTATGAAACCAAGC	b1	ACACTGATCTGCCTGT	ATGAAACCAAGC	63D+57	63D+57	63D+57	1D+145	MB_1	63D+57-63D+57-63D+57-1D+145
b1_ACCCTTGAGCCTGTCG-1	ACCCTTGAGCCTGTCGCTATTGATCGCA	b1	ACCCTTGAGCCTGTCG	CTATTGATCGCA	63D+57	63D+57	63D+57	1D+145	MB_1	63D+57-63D+57-63D+57-1D+145
b1_ACTACGACACTCAAGT-1	ACTACGACACTCAAGTTCCTGTGTACGG	b1	ACTACGACACTCAAGT	TCCTGTGTACGG	63D+57	63D+57	63D+57	1D+145	MB_1	63D+57-63D+57-63D+57-1D+145
b1_ACTATGGGTACCATAC-1	ACTATGGGTACCATACACCCGTTAGACT	b1	ACTATGGGTACCATAC	ACCCGTTAGACT	63D+57	63D+57	63D+57	1D+145	MB_1	63D+57-63D+57-63D+57-1D+145
b1_ACTGATGCATCTAACG-1	ACTGATGCATCTAACGCGTTACCCGGCC	b1	ACTGATGCATCTAACG	CGTTACCCGGCC	63D+57	63D+57	63D+57	1D+145	MB_1	63D+57-63D+57-63D+57-1D+145
b1_ACTTTGTGTAGTTCCA-1	ACTTTGTGTAGTTCCAAATACTGTATCA	b1	ACTTTGTGTAGTTCCA	AATACTGTATCA	63D+57	63D+57	63D+57	1D+145	MB_1	63D+57-63D+57-63D+57-1D+145
b1_AGACTCAAGTTGGCTT-1	AGACTCAAGTTGGCTTACCCCTGGGACC	b1	AGACTCAAGTTGGCTT	ACCCCTGGGACC	63D+57	63D+57	63D+57	1D+145	MB_1	63D+57-63D+57-63D+57-1D+145
b1_AGGGTTTTCGTTCCTG-1	AGGGTTTTCGTTCCTGGCTTGTATGTGG	b1	AGGGTTTTCGTTCCTG	GCTTGTATGTGG	63D+57	63D+57	63D+57	1D+145	MB_1	63D+57-63D+57-63D+57-1D+145
b1_AGTAACCGTGTTATCG-1	AGTAACCGTGTTATCGGGCAAATACGGC	b1	AGTAACCGTGTTATCG	GGCAAATACGGC	63D+57	63D+57	63D+57	1D+145	MB_1	63D+57-63D+57-63D+57-1D+145
b1_ATATCCTCATGAAGGC-1	ATATCCTCATGAAGGCATGCGCTCTTGC	b1	ATATCCTCATGAAGGC	ATGCGCTCTTGC	63D+57	63D+57	63D+57	1D+145	MB_1	63D+57-63D+57-63D+57-1D+145
b1_ATTACCTAGTGGACTG-1	ATTACCTAGTGGACTGTACGATACTATG	b1	ATTACCTAGTGGACTG	TACGATACTATG	63D+57	63D+57	63D+57	1D+145	MB_1	63D+57-63D+57-63D+57-1D+145
b1_CAATACGTCTGAGGTT-1	CAATACGTCTGAGGTTCCGGAAACATGT	b1	CAATACGTCTGAGGTT	CCGGAAACATGT	63D+57	63D+57	63D+57	1D+145	MB_1	63D+57-63D+57-63D+57-1D+145
b1_CCACACTGTATCGTGT-1	CCACACTGTATCGTGTGCTCGAAGTCGT	b1	CCACACTGTATCGTGT	GCTCGAAGTCGT	63D+57	63D+57	63D+57	1D+145	MB_1	63D+57-63D+57-63D+57-1D+145
b1_CCCTAACCAACCCTCT-1	CCCTAACCAACCCTCTTTCTCTATGGGC	b1	CCCTAACCAACCCTCT	TTCTCTATGGGC	63D+57	63D+57	63D+57	1D+145	MB_1	63D+57-63D+57-63D+57-1D+145
b1_CCGATGGCATGATGCT-1	CCGATGGCATGATGCTGTTAGGGTCGAC	b1	CCGATGGCATGATGCT	GTTAGGGTCGAC	63D+57	63D+57	63D+57	1D+145	MB_1	63D+57-63D+57-63D+57-1D+145
b1_CCGGTGAAGCAAATCA-1	CCGGTGAAGCAAATCACCCAGCTATGGA	b1	CCGGTGAAGCAAATCA	CCCAGCTATGGA	63D+57	63D+57	63D+57	1D+145	MB_1	63D+57-63D+57-63D+57-1D+145
b1_CCGGTGATCCTATTTG-1	CCGGTGATCCTATTTGATCAAGAGGGTG	b1	CCGGTGATCCTATTTG	ATCAAGAGGGTG	63D+57	63D+57	63D+57	1D+145	MB_1	63D+57-63D+57-63D+57-1D+145
b1_CCGTAGGGTTGTTGTG-1	CCGTAGGGTTGTTGTGTACCTATGAATG	b1	CCGTAGGGTTGTTGTG	TACCTATGAATG	63D+57	63D+57	63D+57	1D+145	MB_1	63D+57-63D+57-63D+57-1D+145
b1_CGTCCATAGTCCTGCG-1	CGTCCATAGTCCTGCGCTCCCTGGTTGC	b1	CGTCCATAGTCCTGCG	CTCCCTGGTTGC	63D+57	63D+57	63D+57	1D+145	MB_1	63D+57-63D+57-63D+57-1D+145
b1_CGTTGGGTCCCTAGGG-1	CGTTGGGTCCCTAGGGGATCATTATTTG	b1	CGTTGGGTCCCTAGGG	GATCATTATTTG	63D+57	63D+57	63D+57	1D+145	MB_1	63D+57-63D+57-63D+57-1D+145
b1_CTATCTAAGCCGCACT-1	CTATCTAAGCCGCACTCGGTTCAAGGGG	b1	CTATCTAAGCCGCACT	CGGTTCAAGGGG	63D+57	63D+57	63D+57	1D+145	MB_1	63D+57-63D+57-63D+57-1D+145
b1_CTCTCAGTCTTGGATG-1	CTCTCAGTCTTGGATGGGGGCACGCTTG	b1	CTCTCAGTCTTGGATG	GGGGCACGCTTG	63D+57	63D+57	63D+57	1D+145	MB_1	63D+57-63D+57-63D+57-1D+145
b1_CTCTCGATCCCTCTTT-1	CTCTCGATCCCTCTTTCCTTGACGCACT	b1	CTCTCGATCCCTCTTT	CCTTGACGCACT	63D+57	63D+57	63D+57	1D+145	MB_1	63D+57-63D+57-63D+57-1D+145
b1_CTGAGCGAGAATCGTA-1	CTGAGCGAGAATCGTAGGTCATCGTTAG	b1	CTGAGCGAGAATCGTA	GGTCATCGTTAG	63D+57	63D+57	63D+57	1D+145	MB_1	63D+57-63D+57-63D+57-1D+145
b1_GAAATGACAACTGGTT-1	GAAATGACAACTGGTTGATTGCATTAGG	b1	GAAATGACAACTGGTT	GATTGCATTAGG	63D+57	63D+57	63D+57	1D+145	MB_1	63D+57-63D+57-63D+57-1D+145
b1_GCTGAATAGGGATGTC-1	GCTGAATAGGGATGTCTCTCTATGCCAG	b1	GCTGAATAGGGATGTC	TCTCTATGCCAG	63D+57	63D+57	63D+57	1D+145	MB_1	63D+57-63D+57-63D+57-1D+145
b1_GGGTTTACAAATCAGA-1	GGGTTTACAAATCAGAGGGTAGCGAAGC	b1	GGGTTTACAAATCAGA	GGGTAGCGAAGC	63D+57	63D+57	63D+57	1D+145	MB_1	63D+57-63D+57-63D+57-1D+145
b1_GGTTGTATCATTTCGT-1	GGTTGTATCATTTCGTTCAATGCACAGG	b1	GGTTGTATCATTTCGT	TCAATGCACAGG	63D+57	63D+57	63D+57	1D+145	MB_1	63D+57-63D+57-63D+57-1D+145
b1_GTCCCATGTATGTCCA-1	GTCCCATGTATGTCCAGCTATTCACGCT	b1	GTCCCATGTATGTCCA	GCTATTCACGCT	63D+57	63D+57	63D+57	1D+145	MB_1	63D+57-63D+57-63D+57-1D+145
b1_GTGAGGAAGCTTTGTG-1	GTGAGGAAGCTTTGTGAACCGCGCATCC	b1	GTGAGGAAGCTTTGTG	AACCGCGCATCC	63D+57	63D+57	63D+57	1D+145	MB_1	63D+57-63D+57-63D+57-1D+145
b1_GTGAGGAAGTCCCGAC-1	GTGAGGAAGTCCCGACGCTGCACCGGGC	b1	GTGAGGAAGTCCCGAC	GCTGCACCGGGC	63D+57	63D+57	63D+57	1D+145	MB_1	63D+57-63D+57-63D+57-1D+145
b1_GTGCAGCTCCGCATAA-1	GTGCAGCTCCGCATAACCAGTTCGGACG	b1	GTGCAGCTCCGCATAA	CCAGTTCGGACG	63D+57	63D+57	63D+57	1D+145	MB_1	63D+57-63D+57-63D+57-1D+145
b1_TAGCACAAGTATCTGC-1	TAGCACAAGTATCTGCTAGGCCCCAAGG	b1	TAGCACAAGTATCTGC	TAGGCCCCAAGG	63D+57	63D+57	63D+57	1D+145	MB_1	63D+57-63D+57-63D+57-1D+145
b1_TCCGATCAGGTTGTTC-1	TCCGATCAGGTTGTTCTCAATCATGACT	b1	TCCGATCAGGTTGTTC	TCAATCATGACT	63D+57	63D+57	63D+57	1D+145	MB_1	63D+57-63D+57-63D+57-1D+145
b1_TCCGATCCATGTTCGA-1	TCCGATCCATGTTCGAGTATTATGTCTA	b1	TCCGATCCATGTTCGA	GTATTATGTCTA	63D+57	63D+57	63D+57	1D+145	MB_1	63D+57-63D+57-63D+57-1D+145
b1_TCCGGGACAACACTAC-1	TCCGGGACAACACTACGCGCTGCGAAGA	b1	TCCGGGACAACACTAC	GCGCTGCGAAGA	63D+57	63D+57	63D+57	1D+145	MB_1	63D+57-63D+57-63D+57-1D+145
b1_TCGTGGGAGCAAGCCA-1	TCGTGGGAGCAAGCCAATCTGAATACAT	b1	TCGTGGGAGCAAGCCA	ATCTGAATACAT	63D+57	63D+57	63D+57	1D+145	MB_1	63D+57-63D+57-63D+57-1D+145
b1_TGAATCGTCATTACGG-1	TGAATCGTCATTACGGTGCCCTTAGGCC	b1	TGAATCGTCATTACGG	TGCCCTTAGGCC	63D+57	63D+57	63D+57	1D+145	MB_1	63D+57-63D+57-63D+57-1D+145
b1_TGATGGTTCGTGGTAT-1	TGATGGTTCGTGGTATCCACTGGCCCCT	b1	TGATGGTTCGTGGTAT	CCACTGGCCCCT	63D+57	63D+57	63D+57	1D+145	MB_1	63D+57-63D+57-63D+57-1D+145
b1_TGCACGGTCATTTCGT-1	TGCACGGTCATTTCGTTATAAAGCACTT	b1	TGCACGGTCATTTCGT	TATAAAGCACTT	63D+57	63D+57	63D+57	1D+145	MB_1	63D+57-63D+57-63D+57-1D+145
b1_TGTGGCGGTCGGCTAC-1	TGTGGCGGTCGGCTACCTGAATCAGGCT	b1	TGTGGCGGTCGGCTAC	CTGAATCAGGCT	63D+57	63D+57	63D+57	1D+145	MB_1	63D+57-63D+57-63D+57-1D+145
b1_TTAGGCAGTTGTCCCT-1	TTAGGCAGTTGTCCCTCCTACTTGCAGC	b1	TTAGGCAGTTGTCCCT	CCTACTTGCAGC	63D+57	63D+57	63D+57	1D+145	MB_1	63D+57-63D+57-63D+57-1D+145
b1_ATACCGACATAGACTC-1	ATACCGACATAGACTCCTAACCGGTTGC	b1	ATACCGACATAGACTC	CTAACCGGTTGC	63D+57	63D+57	63D+57	1D+145	MB_2	63D+57-63D+57-63D+57-1D+145
b1_ATTTCTGCAAGTGACG-1	ATTTCTGCAAGTGACGAGGGGGCTCCAC	b1	ATTTCTGCAAGTGACG	AGGGGGCTCCAC	63D+57	63D+57	63D+57	1D+145	MB_2	63D+57-63D+57-63D+57-1D+145
b1_CGAGTTAGTCCGCAGT-1	CGAGTTAGTCCGCAGTTTCCGTGTGTGG	b1	CGAGTTAGTCCGCAGT	TTCCGTGTGTGG	63D+57	63D+57	63D+57	1D+145	MB_2	63D+57-63D+57-63D+57-1D+145
b1_CGCAGGTGTCGATTAC-1	CGCAGGTGTCGATTACACGGAGCCTTAG	b1	CGCAGGTGTCGATTAC	ACGGAGCCTTAG	63D+57	63D+57	63D+57	1D+145	MB_2	63D+57-63D+57-63D+57-1D+145
b1_CGCCATTTCCGTCAAA-1	CGCCATTTCCGTCAAATCGTGCTGAATT	b1	CGCCATTTCCGTCAAA	TCGTGCTGAATT	63D+57	63D+57	63D+57	1D+145	MB_2	63D+57-63D+57-63D+57-1D+145
b1_CGGTCAGGTACCGTCG-1	CGGTCAGGTACCGTCGGGGGAGGCTAGC	b1	CGGTCAGGTACCGTCG	GGGGAGGCTAGC	63D+57	63D+57	63D+57	1D+145	MB_2	63D+57-63D+57-63D+57-1D+145
b1_GACCGTGGTGAGATAT-1	GACCGTGGTGAGATATTGGTACCCAATA	b1	GACCGTGGTGAGATAT	TGGTACCCAATA	63D+57	63D+57	63D+57	1D+145	MB_2	63D+57-63D+57-63D+57-1D+145
b1_GACTTCCTCCCTTGTG-1	GACTTCCTCCCTTGTGTTTCCTTTGAGG	b1	GACTTCCTCCCTTGTG	TTTCCTTTGAGG	63D+57	63D+57	63D+57	1D+145	MB_2	63D+57-63D+57-63D+57-1D+145
b1_GTGTAACAGTACAGCG-1	GTGTAACAGTACAGCGAAGTCATATAAC	b1	GTGTAACAGTACAGCG	AAGTCATATAAC	63D+57	63D+57	63D+57	1D+145	MB_2	63D+57-63D+57-63D+57-1D+145
b1_GTTAGACAGCGCCCAT-1	GTTAGACAGCGCCCATACGAACGAGTGC	b1	GTTAGACAGCGCCCAT	ACGAACGAGTGC	63D+57	63D+57	63D+57	1D+145	MB_2	63D+57-63D+57-63D+57-1D+145
b1_TAACCAGAGGACTGGT-1	TAACCAGAGGACTGGTGCAAACTGGTGT	b1	TAACCAGAGGACTGGT	GCAAACTGGTGT	63D+57	63D+57	63D+57	1D+145	MB_2	63D+57-63D+57-63D+57-1D+145
b1_TCAGCAATCAAGCTTG-1	TCAGCAATCAAGCTTGTCAGTGTCTTGC	b1	TCAGCAATCAAGCTTG	TCAGTGTCTTGC	63D+57	63D+57	63D+57	1D+145	MB_2	63D+57-63D+57-63D+57-1D+145
b1_TCGGGACGTGATAGAT-1	TCGGGACGTGATAGATATGCCCACCCCT	b1	TCGGGACGTGATAGAT	ATGCCCACCCCT	63D+57	63D+57	63D+57	1D+145	MB_2	63D+57-63D+57-63D+57-1D+145
b1_TGTAGACCACTTGAAC-1	TGTAGACCACTTGAACTCCGCGCTCCTT	b1	TGTAGACCACTTGAAC	TCCGCGCTCCTT	63D+57	63D+57	63D+57	1D+145	MB_2	63D+57-63D+57-63D+57-1D+145
b1_TGTCAGAAGTTGCTGT-1	TGTCAGAAGTTGCTGTGCCGTTAGTTCG	b1	TGTCAGAAGTTGCTGT	GCCGTTAGTTCG	63D+57	63D+57	63D+57	1D+145	MB_2	63D+57-63D+57-63D+57-1D+145
b1_TTACAGGAGACCATAA-1	TTACAGGAGACCATAACATTCCGCGGGC	b1	TTACAGGAGACCATAA	CATTCCGCGGGC	63D+57	63D+57	63D+57	1D+145	MB_2	63D+57-63D+57-63D+57-1D+145
b1_ATCAGGTAGCAATAGT-1	ATCAGGTAGCAATAGTAACGAGTGATGA	b1	ATCAGGTAGCAATAGT	AACGAGTGATGA	63D+57	63D+57	63D+57	1D+145	MB_3	63D+57-63D+57-63D+57-1D+145
b1_TACGTCCTCTATCACT-1	TACGTCCTCTATCACTTCGTTCCGAGTC	b1	TACGTCCTCTATCACT	TCGTTCCGAGTC	63D+57	63D+57	63D+57	1D+145	MB_3	63D+57-63D+57-63D+57-1D+145
b1_AAGGTAAGTTCAGCTA-1	AAGGTAAGTTCAGCTATCTTCGCCGTGC	b1	AAGGTAAGTTCAGCTA	TCTTCGCCGTGC	63D+57	63D+57	63D+57	1D+145	MB_het	63D+57-63D+57-63D+57-1D+145
b1_ATTCACTGTAGTAAGT-1	ATTCACTGTAGTAAGTTTGTCAGCAGGT	b1	ATTCACTGTAGTAAGT	TTGTCAGCAGGT	63D+57	63D+57	63D+57	1D+145	MB_het	63D+57-63D+57-63D+57-1D+145
b1_CTACCTGAGCTCGCAC-1	CTACCTGAGCTCGCACCACCCTTCGTCA	b1	CTACCTGAGCTCGCAC	CACCCTTCGTCA	63D+57	63D+57	63D+57	1D+145	MB_het	63D+57-63D+57-63D+57-1D+145
b1_GGATGTTGTACGTAGG-1	GGATGTTGTACGTAGGGATCAGCTCGGA	b1	GGATGTTGTACGTAGG	GATCAGCTCGGA	63D+57	63D+57	63D+57	1D+145	MB_het	63D+57-63D+57-63D+57-1D+145
b1_GTACAACTCAGATTGC-1	GTACAACTCAGATTGCTCACTTGCCAGG	b1	GTACAACTCAGATTGC	TCACTTGCCAGG	63D+57	63D+57	63D+57	1D+145	MB_het	63D+57-63D+57-63D+57-1D+145
b1_TCTGCCATCCAACCGG-1	TCTGCCATCCAACCGGGCACGAAGCGCA	b1	TCTGCCATCCAACCGG	GCACGAAGCGCA	63D+57	63D+57	63D+57	1D+145	MB_het	63D+57-63D+57-63D+57-1D+145
b1_TGATGCATCTTAGCCC-1	TGATGCATCTTAGCCCCCCTCCTGAGTG	b1	TGATGCATCTTAGCCC	CCCTCCTGAGTG	63D+57	63D+57	63D+57	1D+145	MB_het	63D+57-63D+57-63D+57-1D+145
b1_TTACGTTAGAGCATAT-1	TTACGTTAGAGCATATGGACCACGCCTG	b1	TTACGTTAGAGCATAT	GGACCACGCCTG	63D+57	63D+57	63D+57	1D+145	MB_het	63D+57-63D+57-63D+57-1D+145
b1_ACACGCGCAATAGTCC-1	ACACGCGCAATAGTCCATTTTTCGGCAA	b1	ACACGCGCAATAGTCC	ATTTTTCGGCAA	63D+57	63D+57	63D+57	1D+145	Microglia	63D+57-63D+57-63D+57-1D+145
b1_ATTCCATTCTTCCCAG-1	ATTCCATTCTTCCCAGGGCAGACCTTGG	b1	ATTCCATTCTTCCCAG	GGCAGACCTTGG	63D+57	63D+57	63D+57	1D+145	Microglia	63D+57-63D+57-63D+57-1D+145
b1_CCTCAGTCACTCGATA-1	CCTCAGTCACTCGATACCCCATGTCCCA	b1	CCTCAGTCACTCGATA	CCCCATGTCCCA	63D+57	63D+57	63D+57	1D+145	Microglia	63D+57-63D+57-63D+57-1D+145
b1_GATCATGGTAGTACGG-1	GATCATGGTAGTACGGACGCTCGCAGGG	b1	GATCATGGTAGTACGG	ACGCTCGCAGGG	63D+57	63D+57	63D+57	1D+145	Microglia	63D+57-63D+57-63D+57-1D+145
b1_GCACATAAGTGCCTCG-1	GCACATAAGTGCCTCGATGCTCCTCGGT	b1	GCACATAAGTGCCTCG	ATGCTCCTCGGT	63D+57	63D+57	63D+57	1D+145	Microglia	63D+57-63D+57-63D+57-1D+145
b1_TACATTCAGCCTAGGA-1	TACATTCAGCCTAGGATTCGCACGTCTC	b1	TACATTCAGCCTAGGA	TTCGCACGTCTC	63D+57	63D+57	63D+57	1D+145	Microglia	63D+57-63D+57-63D+57-1D+145
b1_TCATTACAGAAACTCA-1	TCATTACAGAAACTCACACTGTCCATTT	b1	TCATTACAGAAACTCA	CACTGTCCATTT	63D+57	63D+57	63D+57	1D+145	Microglia	63D+57-63D+57-63D+57-1D+145
b1_TCGGTCTGTGCCTGAC-1	TCGGTCTGTGCCTGACAGGTCAACGTGT	b1	TCGGTCTGTGCCTGAC	AGGTCAACGTGT	63D+57	63D+57	63D+57	1D+145	Neuron_1	63D+57-63D+57-63D+57-1D+145
b1_CATCGCTTCATGCCCT-1	CATCGCTTCATGCCCTACAACGTACAAA	b1	CATCGCTTCATGCCCT	ACAACGTACAAA	63D+57	63D+57	63D+57	1D+145	Neuron_adarb2+	63D+57-63D+57-63D+57-1D+145
b1_CGATGCGGTTAGTTCG-1	CGATGCGGTTAGTTCGTCACATACCAAG	b1	CGATGCGGTTAGTTCG	TCACATACCAAG	63D+57	63D+57	63D+57	1D+145	Neuron_adarb2+	63D+57-63D+57-63D+57-1D+145
b1_AAGACTCAGTTGGCTT-1	AAGACTCAGTTGGCTTTCCTTCTGCGGG	b1	AAGACTCAGTTGGCTT	TCCTTCTGCGGG	63D+57	63D+57	63D+57	1D+145	Neuron_cdh4+_roraa+	63D+57-63D+57-63D+57-1D+145
b1_ACGTCCTGTACTCCGG-1	ACGTCCTGTACTCCGGATCGTAGTAAGT	b1	ACGTCCTGTACTCCGG	ATCGTAGTAAGT	63D+57	63D+57	63D+57	1D+145	Neuron_cdh4+_roraa+	63D+57-63D+57-63D+57-1D+145
b1_CAATTTCGTAACATCC-1	CAATTTCGTAACATCCTCCGGCACCGTC	b1	CAATTTCGTAACATCC	TCCGGCACCGTC	63D+57	63D+57	63D+57	1D+145	Neuron_cdh4+_roraa+	63D+57-63D+57-63D+57-1D+145
b1_GAAGGACAGACGGATC-1	GAAGGACAGACGGATCACCCGGGCTGCC	b1	GAAGGACAGACGGATC	ACCCGGGCTGCC	63D+57	63D+57	63D+57	1D+145	Neuron_cdh4+_roraa+	63D+57-63D+57-63D+57-1D+145
b1_CGAATTGTCGGAGTAG-1	CGAATTGTCGGAGTAGGGTCTACTGGAA	b1	CGAATTGTCGGAGTAG	GGTCTACTGGAA	63D+57	63D+57	63D+57	1D+145	Neuron_mef2cb+	63D+57-63D+57-63D+57-1D+145
b1_ATTCGTTAGAAACACT-1	ATTCGTTAGAAACACTTGTGAATGGCCT	b1	ATTCGTTAGAAACACT	TGTGAATGGCCT	63D+57	63D+57	63D+57	1D+145	Neuron_zeb2a+	63D+57-63D+57-63D+57-1D+145
b1_CCCAACTTCGTGTTCC-1	CCCAACTTCGTGTTCCTCATTTTGGAGT	b1	CCCAACTTCGTGTTCC	TCATTTTGGAGT	63D+57	63D+57	63D+57	1D+145	Oligodendrocyte_1	63D+57-63D+57-63D+57-1D+145
b1_GCATGATCATTGGATC-1	GCATGATCATTGGATCCCATTAACGCGC	b1	GCATGATCATTGGATC	CCATTAACGCGC	63D+57	63D+57	63D+57	1D+145	Oligodendrocyte_1	63D+57-63D+57-63D+57-1D+145
b1_GTTCTATGTAGCTTAC-1	GTTCTATGTAGCTTACGTGGTCCTTGCC	b1	GTTCTATGTAGCTTAC	GTGGTCCTTGCC	63D+57	63D+57	63D+57	1D+145	Oligodendrocyte_1	63D+57-63D+57-63D+57-1D+145
b1_ACCATTTGTCTTCATT-1	ACCATTTGTCTTCATTTTTCCGACCGAT	b1	ACCATTTGTCTTCATT	TTTCCGACCGAT	63D+57	63D+57	63D+57	1D+145	Oligodendrocyte_2	63D+57-63D+57-63D+57-1D+145
b1_TCATGAGGTGTTTGCA-1	TCATGAGGTGTTTGCAGTGAGTAACACG	b1	TCATGAGGTGTTTGCA	GTGAGTAACACG	63D+57	63D+57	63D+57	1D+145	Oligodendrocyte_3	63D+57-63D+57-63D+57-1D+145
b1_TTCTCTCGTACCTAGT-1	TTCTCTCGTACCTAGTTCTGCACTTTCA	b1	TTCTCTCGTACCTAGT	TCTGCACTTTCA	63D+57	63D+57	63D+57	1D+145	Oligodendrocyte_3	63D+57-63D+57-63D+57-1D+145
b1_ATCGCCTTCAGCAATC-1	ATCGCCTTCAGCAATCGCACCTTAGCCC	b1	ATCGCCTTCAGCAATC	GCACCTTAGCCC	63D+57	63D+57	63D+57	1D+145	OPC	63D+57-63D+57-63D+57-1D+145
b1_ATTCAGGTCTCGGCTT-1	ATTCAGGTCTCGGCTTAGAAATACTCCC	b1	ATTCAGGTCTCGGCTT	AGAAATACTCCC	63D+57	63D+57	63D+57	1D+145	OT_1	63D+57-63D+57-63D+57-1D+145
b1_CCTTCAGCAGGTTCAT-1	CCTTCAGCAGGTTCATTGGATTCCGCTC	b1	CCTTCAGCAGGTTCAT	TGGATTCCGCTC	63D+57	63D+57	63D+57	1D+145	OT_1	63D+57-63D+57-63D+57-1D+145
b1_CTAACCCAGGTTGTTC-1	CTAACCCAGGTTGTTCACTTCATTTTGC	b1	CTAACCCAGGTTGTTC	ACTTCATTTTGC	63D+57	63D+57	63D+57	1D+145	OT_1	63D+57-63D+57-63D+57-1D+145
b1_CTCCTCCCAAGAGAGA-1	CTCCTCCCAAGAGAGACCCAGAGTGAAT	b1	CTCCTCCCAAGAGAGA	CCCAGAGTGAAT	63D+57	63D+57	63D+57	1D+145	OT_1	63D+57-63D+57-63D+57-1D+145
b1_ACTATGGCACTCTGCT-1	ACTATGGCACTCTGCTACAATGTTCTAC	b1	ACTATGGCACTCTGCT	ACAATGTTCTAC	63D+57	63D+57	63D+57	1D+145	OT_2	63D+57-63D+57-63D+57-1D+145
b1_GAGACCCGTACGTGTT-1	GAGACCCGTACGTGTTAGAAATTGAGTT	b1	GAGACCCGTACGTGTT	AGAAATTGAGTT	63D+57	63D+57	63D+57	1D+145	OT_2	63D+57-63D+57-63D+57-1D+145
b1_GAGACTTGTACCGGCT-1	GAGACTTGTACCGGCTGCATTAGTTTGG	b1	GAGACTTGTACCGGCT	GCATTAGTTTGG	63D+57	63D+57	63D+57	1D+145	OT_2	63D+57-63D+57-63D+57-1D+145
b1_ACTTTGTAGTCTACCA-1	ACTTTGTAGTCTACCAACGCCATATCGG	b1	ACTTTGTAGTCTACCA	ACGCCATATCGG	63D+57	63D+57	63D+57	1D+145	OT_3	63D+57-63D+57-63D+57-1D+145
b1_CATACAGAGTATAGGT-1	CATACAGAGTATAGGTTTGATCTCCAAA	b1	CATACAGAGTATAGGT	TTGATCTCCAAA	63D+57	63D+57	63D+57	1D+145	OT_3	63D+57-63D+57-63D+57-1D+145
b1_CATCGGGTCGGTGTTA-1	CATCGGGTCGGTGTTAGTGAAGTGATTG	b1	CATCGGGTCGGTGTTA	GTGAAGTGATTG	63D+57	63D+57	63D+57	1D+145	OT_3	63D+57-63D+57-63D+57-1D+145
b1_CTCGAGGTCGCTCTAC-1	CTCGAGGTCGCTCTACCGATGGTGGGCC	b1	CTCGAGGTCGCTCTAC	CGATGGTGGGCC	63D+57	63D+57	63D+57	1D+145	OT_3	63D+57-63D+57-63D+57-1D+145
b1_GAAACCTAGCATCGAG-1	GAAACCTAGCATCGAGTCCGCGATTCGG	b1	GAAACCTAGCATCGAG	TCCGCGATTCGG	63D+57	63D+57	63D+57	1D+145	OT_3	63D+57-63D+57-63D+57-1D+145
b1_GAGAGGTTCGGTTAGT-1	GAGAGGTTCGGTTAGTAGTGGGGAGCCG	b1	GAGAGGTTCGGTTAGT	AGTGGGGAGCCG	63D+57	63D+57	63D+57	1D+145	OT_3	63D+57-63D+57-63D+57-1D+145
b1_ACGGTCGTCGACGATT-1	ACGGTCGTCGACGATTGCCCTGGCAGAA	b1	ACGGTCGTCGACGATT	GCCCTGGCAGAA	63D+57	63D+57	63D+57	1D+145	OT_4	63D+57-63D+57-63D+57-1D+145
b1_CACCGTTAGGTATCTC-1	CACCGTTAGGTATCTCATAACGCTGGCC	b1	CACCGTTAGGTATCTC	ATAACGCTGGCC	63D+57	63D+57	63D+57	1D+145	OT_4	63D+57-63D+57-63D+57-1D+145
b1_TTCCTCTAGCGTTCCG-1	TTCCTCTAGCGTTCCGACCCTTCCGTAG	b1	TTCCTCTAGCGTTCCG	ACCCTTCCGTAG	63D+57	63D+57	63D+57	1D+145	OT_4	63D+57-63D+57-63D+57-1D+145
b1_CGTTGGGGTAGTCTGT-1	CGTTGGGGTAGTCTGTTCATACTCTAAC	b1	CGTTGGGGTAGTCTGT	TCATACTCTAAC	63D+57	63D+57	63D+57	1D+145	OT_5	63D+57-63D+57-63D+57-1D+145
b1_CAATACGCACGTAGTT-1	CAATACGCACGTAGTTAGGATTCGGGGT	b1	CAATACGCACGTAGTT	AGGATTCGGGGT	63D+57	63D+57	63D+57	1D+145	OT_6	63D+57-63D+57-63D+57-1D+145
b1_GGTGAAGGTACAAGCG-1	GGTGAAGGTACAAGCGCTGATTTTTCGT	b1	GGTGAAGGTACAAGCG	CTGATTTTTCGT	63D+57	63D+57	63D+57	1D+145	OT_6	63D+57-63D+57-63D+57-1D+145
b1_GAAATGATCGGCTGTG-1	GAAATGATCGGCTGTGAGTTCTCGTAAT	b1	GAAATGATCGGCTGTG	AGTTCTCGTAAT	63D+57	63D+57	63D+57	1D+145	Pal_1	63D+57-63D+57-63D+57-1D+145
b1_TCATGAGGTTGACTAC-1	TCATGAGGTTGACTACGCGCATTAACCT	b1	TCATGAGGTTGACTAC	GCGCATTAACCT	63D+57	63D+57	63D+57	1D+145	Pal_1	63D+57-63D+57-63D+57-1D+145
b1_TGTAAGCGTTGGACTT-1	TGTAAGCGTTGGACTTCTACATTATCTG	b1	TGTAAGCGTTGGACTT	CTACATTATCTG	63D+57	63D+57	63D+57	1D+145	Pal_1	63D+57-63D+57-63D+57-1D+145
b1_CAGATCATCTGCTTAT-1	CAGATCATCTGCTTATCGCGCGACACTT	b1	CAGATCATCTGCTTAT	CGCGCGACACTT	63D+57	63D+57	63D+57	1D+145	Pal_2	63D+57-63D+57-63D+57-1D+145
b1_GAGGGTATCAGTGTCA-1	GAGGGTATCAGTGTCATCCCCCGGGCTG	b1	GAGGGTATCAGTGTCA	TCCCCCGGGCTG	63D+57	63D+57	63D+57	1D+145	Pal_2	63D+57-63D+57-63D+57-1D+145
b1_GTCTCACGTCTCGGAC-1	GTCTCACGTCTCGGACGTCATCCCGGAG	b1	GTCTCACGTCTCGGAC	GTCATCCCGGAG	63D+57	63D+57	63D+57	1D+145	Pal_2	63D+57-63D+57-63D+57-1D+145
b1_TCTATACCATCCTCAC-1	TCTATACCATCCTCACCTTCGTGAATTT	b1	TCTATACCATCCTCAC	CTTCGTGAATTT	63D+57	63D+57	63D+57	1D+145	Pal_2	63D+57-63D+57-63D+57-1D+145
b1_ATATCCTTCAACCTTT-1	ATATCCTTCAACCTTTACCCGCCCTCCG	b1	ATATCCTTCAACCTTT	ACCCGCCCTCCG	63D+57	63D+57	63D+57	1D+145	Pal_3	63D+57-63D+57-63D+57-1D+145
b1_TCCCATGTCCACGTCT-1	TCCCATGTCCACGTCTCAACACGGGGCT	b1	TCCCATGTCCACGTCT	CAACACGGGGCT	63D+57	63D+57	63D+57	1D+145	Pal_3	63D+57-63D+57-63D+57-1D+145
b1_CCTAAGACATGAAAGT-1	CCTAAGACATGAAAGTTTATTTGTGATT	b1	CCTAAGACATGAAAGT	TTATTTGTGATT	63D+57	63D+57	63D+57	1D+145	Pal_4	63D+57-63D+57-63D+57-1D+145
b1_TACTTGTGTTGTACGT-1	TACTTGTGTTGTACGTGGTGTCCGGCCG	b1	TACTTGTGTTGTACGT	GGTGTCCGGCCG	63D+57	63D+57	63D+57	1D+145	Pal_4	63D+57-63D+57-63D+57-1D+145
b1_ACGGTCGCAATGTGGG-1	ACGGTCGCAATGTGGGGTGCTCAGTTAT	b1	ACGGTCGCAATGTGGG	GTGCTCAGTTAT	63D+57	63D+57	63D+57	1D+145	Pal_5	63D+57-63D+57-63D+57-1D+145
b1_AGACCATAGCTGCGAA-1	AGACCATAGCTGCGAATCCTCCTTCAAC	b1	AGACCATAGCTGCGAA	TCCTCCTTCAAC	63D+57	63D+57	63D+57	1D+145	Pal_5	63D+57-63D+57-63D+57-1D+145
b1_CGAAGTTGTAGTGCGA-1	CGAAGTTGTAGTGCGAGTGACTCAGGGC	b1	CGAAGTTGTAGTGCGA	GTGACTCAGGGC	63D+57	63D+57	63D+57	1D+145	Pal_5	63D+57-63D+57-63D+57-1D+145
b1_GGGAGATTCTTAGCTT-1	GGGAGATTCTTAGCTTATGGCATATTAT	b1	GGGAGATTCTTAGCTT	ATGGCATATTAT	63D+57	63D+57	63D+57	1D+145	Pal_5	63D+57-63D+57-63D+57-1D+145
b1_TCGTGGGTCAGTAGGG-1	TCGTGGGTCAGTAGGGCGGGTTACGGTG	b1	TCGTGGGTCAGTAGGG	CGGGTTACGGTG	63D+57	63D+57	63D+57	1D+145	Pal_5	63D+57-63D+57-63D+57-1D+145
b1_TGACAGTTCTCCCTAG-1	TGACAGTTCTCCCTAGGCCTCATTCTCC	b1	TGACAGTTCTCCCTAG	GCCTCATTCTCC	63D+57	63D+57	63D+57	1D+145	Pal_5	63D+57-63D+57-63D+57-1D+145
b1_CATACTTAGGAACGCT-1	CATACTTAGGAACGCTGCCCGGCCTTTG	b1	CATACTTAGGAACGCT	GCCCGGCCTTTG	63D+57	63D+57	63D+57	1D+145	Pal_6	63D+57-63D+57-63D+57-1D+145
b1_GAGGCCTCATGGCACC-1	GAGGCCTCATGGCACCTGCCGCGGGTGG	b1	GAGGCCTCATGGCACC	TGCCGCGGGTGG	63D+57	63D+57	63D+57	1D+145	Pal_6	63D+57-63D+57-63D+57-1D+145
b1_GATCCCTCAAGCCCAC-1	GATCCCTCAAGCCCACCTGCAGTCGCCC	b1	GATCCCTCAAGCCCAC	CTGCAGTCGCCC	63D+57	63D+57	63D+57	1D+145	Pal_6	63D+57-63D+57-63D+57-1D+145
b1_GGCTTTCTCGTAGGAG-1	GGCTTTCTCGTAGGAGCGAGGATCGGCC	b1	GGCTTTCTCGTAGGAG	CGAGGATCGGCC	63D+57	63D+57	63D+57	1D+145	Pal_6	63D+57-63D+57-63D+57-1D+145
b1_TGGGCTGTCGGATACT-1	TGGGCTGTCGGATACTTCGATGGCATGA	b1	TGGGCTGTCGGATACT	TCGATGGCATGA	63D+57	63D+57	63D+57	1D+145	Pal_6	63D+57-63D+57-63D+57-1D+145
b1_GTCTGTCTCAAGTTGC-1	GTCTGTCTCAAGTTGCGATGTTCCCGGA	b1	GTCTGTCTCAAGTTGC	GATGTTCCCGGA	63D+57	63D+57	63D+57	1D+145	Pal_7	63D+57-63D+57-63D+57-1D+145
b1_CATGCCTGTGCGTTTA-1	CATGCCTGTGCGTTTAAGGCTCCCGGGC	b1	CATGCCTGTGCGTTTA	AGGCTCCCGGGC	63D+57	63D+57	63D+57	1D+145	Pericytes	63D+57-63D+57-63D+57-1D+145
b1_CTTCTAACAATAGTAG-1	CTTCTAACAATAGTAGATGAACCGGTTC	b1	CTTCTAACAATAGTAG	ATGAACCGGTTC	63D+57	63D+57	63D+57	1D+145	Pericytes	63D+57-63D+57-63D+57-1D+145
b1_AGATCGTCAGTAGAGC-1	AGATCGTCAGTAGAGCAATGATGAGCGA	b1	AGATCGTCAGTAGAGC	AATGATGAGCGA	63D+57	63D+57	63D+57	1D+145	POA_1	63D+57-63D+57-63D+57-1D+145
b1_AGTGATCTCGTTGTGA-1	AGTGATCTCGTTGTGACGGGCGAGGTGT	b1	AGTGATCTCGTTGTGA	CGGGCGAGGTGT	63D+57	63D+57	63D+57	1D+145	POA_1	63D+57-63D+57-63D+57-1D+145
b1_ATGAGGGCATCATTTC-1	ATGAGGGCATCATTTCGCCCTGGCCTTG	b1	ATGAGGGCATCATTTC	GCCCTGGCCTTG	63D+57	63D+57	63D+57	1D+145	POA_1	63D+57-63D+57-63D+57-1D+145
b1_CCTGCATAGGCATCTT-1	CCTGCATAGGCATCTTACGAGGGGTGGT	b1	CCTGCATAGGCATCTT	ACGAGGGGTGGT	63D+57	63D+57	63D+57	1D+145	POA_1	63D+57-63D+57-63D+57-1D+145
b1_GCCTGTTCACAGAGAC-1	GCCTGTTCACAGAGACATTACACCTTCT	b1	GCCTGTTCACAGAGAC	ATTACACCTTCT	63D+57	63D+57	63D+57	1D+145	Precursor_2(srrm4)	63D+57-63D+57-63D+57-1D+145
b1_GCTACCTAGCTTGTGT-1	GCTACCTAGCTTGTGTGATTCCCAAGCC	b1	GCTACCTAGCTTGTGT	GATTCCCAAGCC	63D+57	63D+57	63D+57	1D+145	Precursor_2(srrm4)	63D+57-63D+57-63D+57-1D+145
b1_TAGACTGCATCTGTTT-1	TAGACTGCATCTGTTTTCGAACCCCCAG	b1	TAGACTGCATCTGTTT	TCGAACCCCCAG	63D+57	63D+57	63D+57	1D+145	Precursor_2(srrm4)	63D+57-63D+57-63D+57-1D+145
b1_AAACCCAGTCAAACGG-1	AAACCCAGTCAAACGGGACAGGTGTTGG	b1	AAACCCAGTCAAACGG	GACAGGTGTTGG	63D+57	63D+57	63D+57	1D+145	Prog_1	63D+57-63D+57-63D+57-1D+145
b1_AAGGAATCAGACATCT-1	AAGGAATCAGACATCTATCGTTACGGCC	b1	AAGGAATCAGACATCT	ATCGTTACGGCC	63D+57	63D+57	63D+57	1D+145	Prog_1	63D+57-63D+57-63D+57-1D+145
b1_AATTCCTAGAAACACT-1	AATTCCTAGAAACACTGGCGAAGCGTCC	b1	AATTCCTAGAAACACT	GGCGAAGCGTCC	63D+57	63D+57	63D+57	1D+145	Prog_1	63D+57-63D+57-63D+57-1D+145
b1_ACAGAAATCTAGAACC-1	ACAGAAATCTAGAACCCGGCTCCTGTCA	b1	ACAGAAATCTAGAACC	CGGCTCCTGTCA	63D+57	63D+57	63D+57	1D+145	Prog_1	63D+57-63D+57-63D+57-1D+145
b1_ACCCAAAGTATGTCAC-1	ACCCAAAGTATGTCACTATCGATCAAGC	b1	ACCCAAAGTATGTCAC	TATCGATCAAGC	63D+57	63D+57	63D+57	1D+145	Prog_1	63D+57-63D+57-63D+57-1D+145
b1_AGCCACGTCACCTGGG-1	AGCCACGTCACCTGGGTCCTCGAAGGTA	b1	AGCCACGTCACCTGGG	TCCTCGAAGGTA	63D+57	63D+57	63D+57	1D+145	Prog_1	63D+57-63D+57-63D+57-1D+145
b1_AGTAGTCGTGTAAATG-1	AGTAGTCGTGTAAATGTCGATGCCAGAG	b1	AGTAGTCGTGTAAATG	TCGATGCCAGAG	63D+57	63D+57	63D+57	1D+145	Prog_1	63D+57-63D+57-63D+57-1D+145
b1_ATGGATCAGAAGGCTC-1	ATGGATCAGAAGGCTCCTCCTTGCGCGA	b1	ATGGATCAGAAGGCTC	CTCCTTGCGCGA	63D+57	63D+57	63D+57	1D+145	Prog_1	63D+57-63D+57-63D+57-1D+145
b1_CCACGAGTCCTGTTGC-1	CCACGAGTCCTGTTGCTCTGTTTGAGGC	b1	CCACGAGTCCTGTTGC	TCTGTTTGAGGC	63D+57	63D+57	63D+57	1D+145	Prog_1	63D+57-63D+57-63D+57-1D+145
b1_CGAAGGACAGTCGTTA-1	CGAAGGACAGTCGTTAGCGATCGGTCGG	b1	CGAAGGACAGTCGTTA	GCGATCGGTCGG	63D+57	63D+57	63D+57	1D+145	Prog_1	63D+57-63D+57-63D+57-1D+145
b1_CGGACACAGGTGGGTT-1	CGGACACAGGTGGGTTGCAAGACCATCG	b1	CGGACACAGGTGGGTT	GCAAGACCATCG	63D+57	63D+57	63D+57	1D+145	Prog_1	63D+57-63D+57-63D+57-1D+145
b1_CGTGTCTAGGGTCAAC-1	CGTGTCTAGGGTCAACCAGGGAACATGC	b1	CGTGTCTAGGGTCAAC	CAGGGAACATGC	63D+57	63D+57	63D+57	1D+145	Prog_1	63D+57-63D+57-63D+57-1D+145
b1_CTACATTGTGGATCGA-1	CTACATTGTGGATCGAATCACCATCTTG	b1	CTACATTGTGGATCGA	ATCACCATCTTG	63D+57	63D+57	63D+57	1D+145	Prog_1	63D+57-63D+57-63D+57-1D+145
b1_CTACCTGGTTCTCGCT-1	CTACCTGGTTCTCGCTCTCTACAAGTAC	b1	CTACCTGGTTCTCGCT	CTCTACAAGTAC	63D+57	63D+57	63D+57	1D+145	Prog_1	63D+57-63D+57-63D+57-1D+145
b1_CTACTATAGAGTTGTA-1	CTACTATAGAGTTGTAGTGCCCGGTTTT	b1	CTACTATAGAGTTGTA	GTGCCCGGTTTT	63D+57	63D+57	63D+57	1D+145	Prog_1	63D+57-63D+57-63D+57-1D+145
b1_CTGTGAAGTTAGCGGA-1	CTGTGAAGTTAGCGGACCCACCCCGGCT	b1	CTGTGAAGTTAGCGGA	CCCACCCCGGCT	63D+57	63D+57	63D+57	1D+145	Prog_1	63D+57-63D+57-63D+57-1D+145
b1_CTTCGGTAGAGAGCAA-1	CTTCGGTAGAGAGCAAAAGTAGTGTTGC	b1	CTTCGGTAGAGAGCAA	AAGTAGTGTTGC	63D+57	63D+57	63D+57	1D+145	Prog_1	63D+57-63D+57-63D+57-1D+145
b1_GATGAGGTCGTACACA-1	GATGAGGTCGTACACAGGGGTGCGGTAT	b1	GATGAGGTCGTACACA	GGGGTGCGGTAT	63D+57	63D+57	63D+57	1D+145	Prog_1	63D+57-63D+57-63D+57-1D+145
b1_GGCTGTGTCCACACCT-1	GGCTGTGTCCACACCTTGGCACGTTTTT	b1	GGCTGTGTCCACACCT	TGGCACGTTTTT	63D+57	63D+57	63D+57	1D+145	Prog_1	63D+57-63D+57-63D+57-1D+145
b1_GGGTCACGTATCAAGA-1	GGGTCACGTATCAAGAAACGGCATTTTT	b1	GGGTCACGTATCAAGA	AACGGCATTTTT	63D+57	63D+57	63D+57	1D+145	Prog_1	63D+57-63D+57-63D+57-1D+145
b1_TCACTCGCACGAGGAT-1	TCACTCGCACGAGGATTGCATTTTCATC	b1	TCACTCGCACGAGGAT	TGCATTTTCATC	63D+57	63D+57	63D+57	1D+145	Prog_1	63D+57-63D+57-63D+57-1D+145
b1_TCGCTCAAGTGGTCAG-1	TCGCTCAAGTGGTCAGGCGTGCAAGTAC	b1	TCGCTCAAGTGGTCAG	GCGTGCAAGTAC	63D+57	63D+57	63D+57	1D+145	Prog_1	63D+57-63D+57-63D+57-1D+145
b1_TCTGTCGAGTGCAGCA-1	TCTGTCGAGTGCAGCAAAGGTTCAAGAG	b1	TCTGTCGAGTGCAGCA	AAGGTTCAAGAG	63D+57	63D+57	63D+57	1D+145	Prog_1	63D+57-63D+57-63D+57-1D+145
b1_TGAATCGCATTGCCTC-1	TGAATCGCATTGCCTCCACGATTTAGAG	b1	TGAATCGCATTGCCTC	CACGATTTAGAG	63D+57	63D+57	63D+57	1D+145	Prog_1	63D+57-63D+57-63D+57-1D+145
b1_TGCGGCATCACTCCGT-1	TGCGGCATCACTCCGTATGCTATCAGCC	b1	TGCGGCATCACTCCGT	ATGCTATCAGCC	63D+57	63D+57	63D+57	1D+145	Prog_1	63D+57-63D+57-63D+57-1D+145
b1_TTCACGCGTCTGTGTA-1	TTCACGCGTCTGTGTATTTCGGGTTGGT	b1	TTCACGCGTCTGTGTA	TTTCGGGTTGGT	63D+57	63D+57	63D+57	1D+145	Prog_1	63D+57-63D+57-63D+57-1D+145
b1_TTCATGTTCCCGGTAG-1	TTCATGTTCCCGGTAGCAGTGCAAGTAG	b1	TTCATGTTCCCGGTAG	CAGTGCAAGTAG	63D+57	63D+57	63D+57	1D+145	Prog_1	63D+57-63D+57-63D+57-1D+145
b1_TTGTGTTTCAACGTGT-1	TTGTGTTTCAACGTGTATAATCTGGTGG	b1	TTGTGTTTCAACGTGT	ATAATCTGGTGG	63D+57	63D+57	63D+57	1D+145	Prog_1	63D+57-63D+57-63D+57-1D+145
b1_AACAAGAGTCTCACAA-1	AACAAGAGTCTCACAACATCGGATGGAA	b1	AACAAGAGTCTCACAA	CATCGGATGGAA	63D+57	63D+57	63D+57	1D+145	Prog_2	63D+57-63D+57-63D+57-1D+145
b1_AATGGCTAGCGGTATG-1	AATGGCTAGCGGTATGAATACGGTCTGC	b1	AATGGCTAGCGGTATG	AATACGGTCTGC	63D+57	63D+57	63D+57	1D+145	Prog_2	63D+57-63D+57-63D+57-1D+145
b1_ATGGTTGGTTAGAAGT-1	ATGGTTGGTTAGAAGTCGACCCGGAGTA	b1	ATGGTTGGTTAGAAGT	CGACCCGGAGTA	63D+57	63D+57	63D+57	1D+145	Prog_2	63D+57-63D+57-63D+57-1D+145
b1_CAAGAGGTCGGTTAGT-1	CAAGAGGTCGGTTAGTGGTAGGGCGGCA	b1	CAAGAGGTCGGTTAGT	GGTAGGGCGGCA	63D+57	63D+57	63D+57	1D+145	Prog_2	63D+57-63D+57-63D+57-1D+145
b1_CGTTCTGGTGGTCTCG-1	CGTTCTGGTGGTCTCGATGGGCCCCTAG	b1	CGTTCTGGTGGTCTCG	ATGGGCCCCTAG	63D+57	63D+57	63D+57	1D+145	Prog_2	63D+57-63D+57-63D+57-1D+145
b1_CTAGGTACAACGAGGT-1	CTAGGTACAACGAGGTCGCGGCTTGCTT	b1	CTAGGTACAACGAGGT	CGCGGCTTGCTT	63D+57	63D+57	63D+57	1D+145	Prog_2	63D+57-63D+57-63D+57-1D+145
b1_CTCTGGTAGGTATAGT-1	CTCTGGTAGGTATAGTGACCCAGGTGCA	b1	CTCTGGTAGGTATAGT	GACCCAGGTGCA	63D+57	63D+57	63D+57	1D+145	Prog_2	63D+57-63D+57-63D+57-1D+145
b1_CTGCTCAGTGGATCAG-1	CTGCTCAGTGGATCAGAATAGGGCGTGG	b1	CTGCTCAGTGGATCAG	AATAGGGCGTGG	63D+57	63D+57	63D+57	1D+145	Prog_2	63D+57-63D+57-63D+57-1D+145
b1_CTTCCGAAGAATCTAG-1	CTTCCGAAGAATCTAGGGCCCTTATACT	b1	CTTCCGAAGAATCTAG	GGCCCTTATACT	63D+57	63D+57	63D+57	1D+145	Prog_2	63D+57-63D+57-63D+57-1D+145
b1_GAATCGTGTGCCCAGT-1	GAATCGTGTGCCCAGTGATGGGAGTAGC	b1	GAATCGTGTGCCCAGT	GATGGGAGTAGC	63D+57	63D+57	63D+57	1D+145	Prog_2	63D+57-63D+57-63D+57-1D+145
b1_GCCTGTTGTCAAATCC-1	GCCTGTTGTCAAATCCTGGGGGTTACCC	b1	GCCTGTTGTCAAATCC	TGGGGGTTACCC	63D+57	63D+57	63D+57	1D+145	Prog_2	63D+57-63D+57-63D+57-1D+145
b1_GGATGTTGTGCTAGCC-1	GGATGTTGTGCTAGCCTCTGAATCAGAA	b1	GGATGTTGTGCTAGCC	TCTGAATCAGAA	63D+57	63D+57	63D+57	1D+145	Prog_2	63D+57-63D+57-63D+57-1D+145
b1_TCGATTTCAAGTTGGG-1	TCGATTTCAAGTTGGGGTGCAGCAGGCT	b1	TCGATTTCAAGTTGGG	GTGCAGCAGGCT	63D+57	63D+57	63D+57	1D+145	Prog_2	63D+57-63D+57-63D+57-1D+145
b1_TTGAACGCAACGTAAA-1	TTGAACGCAACGTAAAACACTGACCCAC	b1	TTGAACGCAACGTAAA	ACACTGACCCAC	63D+57	63D+57	63D+57	1D+145	Prog_2	63D+57-63D+57-63D+57-1D+145
b1_TTTCGATTCGTGGACC-1	TTTCGATTCGTGGACCAGTCATTATCTG	b1	TTTCGATTCGTGGACC	AGTCATTATCTG	63D+57	63D+57	63D+57	1D+145	Prog_2	63D+57-63D+57-63D+57-1D+145
b1_ACTTTGTCACTGGACC-1	ACTTTGTCACTGGACCGGGCAAGCATTG	b1	ACTTTGTCACTGGACC	GGGCAAGCATTG	63D+57	63D+57	63D+57	1D+145	Prog_3	63D+57-63D+57-63D+57-1D+145
b1_AGTCACAAGCTACAAA-1	AGTCACAAGCTACAAAGGTGTTCGTTCT	b1	AGTCACAAGCTACAAA	GGTGTTCGTTCT	63D+57	63D+57	63D+57	1D+145	Prog_3	63D+57-63D+57-63D+57-1D+145
b1_ATTCTTGTCCTTCTGG-1	ATTCTTGTCCTTCTGGTCCCCCGCTGCG	b1	ATTCTTGTCCTTCTGG	TCCCCCGCTGCG	63D+57	63D+57	63D+57	1D+145	Prog_3	63D+57-63D+57-63D+57-1D+145
b1_CAGATTGAGTTGTAGA-1	CAGATTGAGTTGTAGAATTCTGTATGCC	b1	CAGATTGAGTTGTAGA	ATTCTGTATGCC	63D+57	63D+57	63D+57	1D+145	Prog_3	63D+57-63D+57-63D+57-1D+145
b1_CATACTTGTTTCACTT-1	CATACTTGTTTCACTTGACAGGACCATA	b1	CATACTTGTTTCACTT	GACAGGACCATA	63D+57	63D+57	63D+57	1D+145	Prog_3	63D+57-63D+57-63D+57-1D+145
b1_CCAAGCGCAAGGTACG-1	CCAAGCGCAAGGTACGGGCGCGGGGGGT	b1	CCAAGCGCAAGGTACG	GGCGCGGGGGGT	63D+57	63D+57	63D+57	1D+145	Prog_3	63D+57-63D+57-63D+57-1D+145
b1_CCTATCGAGGTGCCTC-1	CCTATCGAGGTGCCTCCCCGGCTGCCCG	b1	CCTATCGAGGTGCCTC	CCCGGCTGCCCG	63D+57	63D+57	63D+57	1D+145	Prog_3	63D+57-63D+57-63D+57-1D+145
b1_CGACAGCAGAAGCGCT-1	CGACAGCAGAAGCGCTTCGCCGAGACCC	b1	CGACAGCAGAAGCGCT	TCGCCGAGACCC	63D+57	63D+57	63D+57	1D+145	Prog_3	63D+57-63D+57-63D+57-1D+145
b1_CGGGTGTAGGTTGTTC-1	CGGGTGTAGGTTGTTCTGCAGCTATCGA	b1	CGGGTGTAGGTTGTTC	TGCAGCTATCGA	63D+57	63D+57	63D+57	1D+145	Prog_3	63D+57-63D+57-63D+57-1D+145
b1_GGATCTATCCCGAACG-1	GGATCTATCCCGAACGTATATCGTGGCC	b1	GGATCTATCCCGAACG	TATATCGTGGCC	63D+57	63D+57	63D+57	1D+145	Prog_3	63D+57-63D+57-63D+57-1D+145
b1_GGGTCTGTCATTCGTT-1	GGGTCTGTCATTCGTTATTTCTTGGCAG	b1	GGGTCTGTCATTCGTT	ATTTCTTGGCAG	63D+57	63D+57	63D+57	1D+145	Prog_3	63D+57-63D+57-63D+57-1D+145
b1_GTTGTCCAGAGCAAGA-1	GTTGTCCAGAGCAAGAGGGTAGGTCAAG	b1	GTTGTCCAGAGCAAGA	GGGTAGGTCAAG	63D+57	63D+57	63D+57	1D+145	Prog_3	63D+57-63D+57-63D+57-1D+145
b1_TAACCAGAGTAAACAC-1	TAACCAGAGTAAACACGCCTCCCTGATG	b1	TAACCAGAGTAAACAC	GCCTCCCTGATG	63D+57	63D+57	63D+57	1D+145	Prog_3	63D+57-63D+57-63D+57-1D+145
b1_TCATTACTCAAACTGC-1	TCATTACTCAAACTGCCAGCTGTAAAGG	b1	TCATTACTCAAACTGC	CAGCTGTAAAGG	63D+57	63D+57	63D+57	1D+145	Prog_3	63D+57-63D+57-63D+57-1D+145
b1_TCTGTCGCATGACACT-1	TCTGTCGCATGACACTGCGCCGCCGAGC	b1	TCTGTCGCATGACACT	GCGCCGCCGAGC	63D+57	63D+57	63D+57	1D+145	Prog_3	63D+57-63D+57-63D+57-1D+145
b1_TTCCTTCAGAGTGTGC-1	TTCCTTCAGAGTGTGCGTCGGGGACCGC	b1	TTCCTTCAGAGTGTGC	GTCGGGGACCGC	63D+57	63D+57	63D+57	1D+145	Prog_3	63D+57-63D+57-63D+57-1D+145
b1_TTCTCTCTCCACACCT-1	TTCTCTCTCCACACCTCACGGCTAATTG	b1	TTCTCTCTCCACACCT	CACGGCTAATTG	63D+57	63D+57	63D+57	1D+145	Prog_3	63D+57-63D+57-63D+57-1D+145
b1_TTGTTTGGTTCCGCAG-1	TTGTTTGGTTCCGCAGTTTGATTCGAGC	b1	TTGTTTGGTTCCGCAG	TTTGATTCGAGC	63D+57	63D+57	63D+57	1D+145	Prog_3	63D+57-63D+57-63D+57-1D+145
b1_CAGCACGCAATTGCAC-1	CAGCACGCAATTGCACACTAGGGGCTAC	b1	CAGCACGCAATTGCAC	ACTAGGGGCTAC	63D+57	63D+57	63D+57	1D+145	Prog_4	63D+57-63D+57-63D+57-1D+145
b1_TCGGGTGCACACAGCC-1	TCGGGTGCACACAGCCGATGTGTTAGCG	b1	TCGGGTGCACACAGCC	GATGTGTTAGCG	63D+57	63D+57	63D+57	1D+145	Prog_4	63D+57-63D+57-63D+57-1D+145
b1_ACTATCTTCGACACCG-1	ACTATCTTCGACACCGTAGAAGCTCCCG	b1	ACTATCTTCGACACCG	TAGAAGCTCCCG	63D+57	63D+57	63D+57	1D+145	Prog/Diff	63D+57-63D+57-63D+57-1D+145
b1_AGACAGGGTATTCTCT-1	AGACAGGGTATTCTCTTCAGGCAAACCC	b1	AGACAGGGTATTCTCT	TCAGGCAAACCC	63D+57	63D+57	63D+57	1D+145	Prog/Diff	63D+57-63D+57-63D+57-1D+145
b1_CAGATCACACCAGCTG-1	CAGATCACACCAGCTGTTGTGCTCGTAG	b1	CAGATCACACCAGCTG	TTGTGCTCGTAG	63D+57	63D+57	63D+57	1D+145	Prog/Diff	63D+57-63D+57-63D+57-1D+145
b1_CCACTTGAGCCTGAAG-1	CCACTTGAGCCTGAAGGCACGAATGAGC	b1	CCACTTGAGCCTGAAG	GCACGAATGAGC	63D+57	63D+57	63D+57	1D+145	Prog/Diff	63D+57-63D+57-63D+57-1D+145
b1_CCTCTCCGTAGTTAGA-1	CCTCTCCGTAGTTAGAGAGGCGCTGGTG	b1	CCTCTCCGTAGTTAGA	GAGGCGCTGGTG	63D+57	63D+57	63D+57	1D+145	Prog/Diff	63D+57-63D+57-63D+57-1D+145
b1_CTCTCAGGTAGATCCT-1	CTCTCAGGTAGATCCTTTACACTGTACT	b1	CTCTCAGGTAGATCCT	TTACACTGTACT	63D+57	63D+57	63D+57	1D+145	Prog/Diff	63D+57-63D+57-63D+57-1D+145
b1_CTGTGAAGTTGAATCC-1	CTGTGAAGTTGAATCCCGTACTTTCCGG	b1	CTGTGAAGTTGAATCC	CGTACTTTCCGG	63D+57	63D+57	63D+57	1D+145	Prog/Diff	63D+57-63D+57-63D+57-1D+145
b1_GGTAACTGTGTATTGC-1	GGTAACTGTGTATTGCCCCTGTTGCTTT	b1	GGTAACTGTGTATTGC	CCCTGTTGCTTT	63D+57	63D+57	63D+57	1D+145	Prog/Diff	63D+57-63D+57-63D+57-1D+145
b1_TAATTCCCAGAGTAAT-1	TAATTCCCAGAGTAATCCTAATTCGAAC	b1	TAATTCCCAGAGTAAT	CCTAATTCGAAC	63D+57	63D+57	63D+57	1D+145	Prog/Diff	63D+57-63D+57-63D+57-1D+145
b1_TACGGGCCAGGTACGA-1	TACGGGCCAGGTACGACGGGCCTCAATC	b1	TACGGGCCAGGTACGA	CGGGCCTCAATC	63D+57	63D+57	63D+57	1D+145	Prog/Diff	63D+57-63D+57-63D+57-1D+145
b1_CACTGGGCAACAGATA-1	CACTGGGCAACAGATATTATGCACGCTA	b1	CACTGGGCAACAGATA	TTATGCACGCTA	63D+57	63D+57	63D+57	1D+145	PurN_2	63D+57-63D+57-63D+57-1D+145
b1_CTACATTAGCATGCAG-1	CTACATTAGCATGCAGGCTTAGTTACTT	b1	CTACATTAGCATGCAG	GCTTAGTTACTT	63D+57	63D+57	63D+57	1D+145	PurN_2	63D+57-63D+57-63D+57-1D+145
b1_TTCAATCCATCTCAAG-1	TTCAATCCATCTCAAGCTCCTTTCACTT	b1	TTCAATCCATCTCAAG	CTCCTTTCACTT	63D+57	63D+57	63D+57	1D+145	PurN_3	63D+57-63D+57-63D+57-1D+145
b1_CATCGTCTCTCCACTG-1	CATCGTCTCTCCACTGTCTCTCCTGGTC	b1	CATCGTCTCTCCACTG	TCTCTCCTGGTC	63D+57	63D+57	63D+57	1D+145	PurN_4	63D+57-63D+57-63D+57-1D+145
b1_CATGCAATCAGCGGAA-1	CATGCAATCAGCGGAAAGAAACCCGCTT	b1	CATGCAATCAGCGGAA	AGAAACCCGCTT	63D+57	63D+57	63D+57	1D+145	PurN_4	63D+57-63D+57-63D+57-1D+145
b1_CATCAAGAGGTTCAGG-1	CATCAAGAGGTTCAGGCCCGCTAAGCCT	b1	CATCAAGAGGTTCAGG	CCCGCTAAGCCT	63D+57	63D+57	63D+57	1D+145	PurN_6	63D+57-63D+57-63D+57-1D+145
b1_AAAGGATGTTCCTAGA-1	AAAGGATGTTCCTAGAATAATTTATTAA	b1	AAAGGATGTTCCTAGA	ATAATTTATTAA	63D+57	63D+57	63D+57	1D+145	RG_1	63D+57-63D+57-63D+57-1D+145
b1_AAGCGAGCATCTCGTC-1	AAGCGAGCATCTCGTCGGCCCTACGCTG	b1	AAGCGAGCATCTCGTC	GGCCCTACGCTG	63D+57	63D+57	63D+57	1D+145	RG_1	63D+57-63D+57-63D+57-1D+145
b1_CAGCACGAGGATGTTA-1	CAGCACGAGGATGTTATCAGCAAGCAGC	b1	CAGCACGAGGATGTTA	TCAGCAAGCAGC	63D+57	63D+57	63D+57	1D+145	RG_1	63D+57-63D+57-63D+57-1D+145
b1_CTCAATTAGGAAGTAG-1	CTCAATTAGGAAGTAGCTCCCTTGGCCC	b1	CTCAATTAGGAAGTAG	CTCCCTTGGCCC	63D+57	63D+57	63D+57	1D+145	RG_1	63D+57-63D+57-63D+57-1D+145
b1_GAACACTCAATAGTCC-1	GAACACTCAATAGTCCGCGATCGGTAGT	b1	GAACACTCAATAGTCC	GCGATCGGTAGT	63D+57	63D+57	63D+57	1D+145	RG_1	63D+57-63D+57-63D+57-1D+145
b1_GTCAAGTCATTAAAGG-1	GTCAAGTCATTAAAGGTCTATCGAGCTG	b1	GTCAAGTCATTAAAGG	TCTATCGAGCTG	63D+57	63D+57	63D+57	1D+145	RG_1	63D+57-63D+57-63D+57-1D+145
b1_TATTCCAGTGCCTTTC-1	TATTCCAGTGCCTTTCTCCGCTCTCCAC	b1	TATTCCAGTGCCTTTC	TCCGCTCTCCAC	63D+57	63D+57	63D+57	1D+145	RG_1	63D+57-63D+57-63D+57-1D+145
b1_TCGGTCTGTATCCTTT-1	TCGGTCTGTATCCTTTCTCCGGCCCGTA	b1	TCGGTCTGTATCCTTT	CTCCGGCCCGTA	63D+57	63D+57	63D+57	1D+145	RG_1	63D+57-63D+57-63D+57-1D+145
b1_TGACGCGCATGGCGCT-1	TGACGCGCATGGCGCTGGTATGGGACGT	b1	TGACGCGCATGGCGCT	GGTATGGGACGT	63D+57	63D+57	63D+57	1D+145	RG_1	63D+57-63D+57-63D+57-1D+145
b1_AGGAGGTAGCACGTCC-1	AGGAGGTAGCACGTCCCCGGCATAGGCC	b1	AGGAGGTAGCACGTCC	CCGGCATAGGCC	63D+57	63D+57	63D+57	1D+145	RG_2	63D+57-63D+57-63D+57-1D+145
b1_CATGCCTGTGAGATAT-1	CATGCCTGTGAGATATGCGCAGACAAGT	b1	CATGCCTGTGAGATAT	GCGCAGACAAGT	63D+57	63D+57	63D+57	1D+145	RG_3	63D+57-63D+57-63D+57-1D+145
b1_TTTCGATTCGGTCTGG-1	TTTCGATTCGGTCTGGACTTTACGTTAG	b1	TTTCGATTCGGTCTGG	ACTTTACGTTAG	63D+57	63D+57	63D+57	1D+145	RG_3	63D+57-63D+57-63D+57-1D+145
b1_AGTACTGTCAAATAGG-1	AGTACTGTCAAATAGGCGTTTAAACACT	b1	AGTACTGTCAAATAGG	CGTTTAAACACT	63D+57	63D+57	63D+57	1D+145	RG_6	63D+57-63D+57-63D+57-1D+145
b1_GTAGATCCAAATCGTC-1	GTAGATCCAAATCGTCAGAACGGGACCA	b1	GTAGATCCAAATCGTC	AGAACGGGACCA	63D+57	63D+57	63D+57	1D+145	SubPal_1	63D+57-63D+57-63D+57-1D+145
b1_TTCCGTGTCAGCCCAG-1	TTCCGTGTCAGCCCAGACCATTGCGGGA	b1	TTCCGTGTCAGCCCAG	ACCATTGCGGGA	63D+57	63D+57	63D+57	1D+145	SubPal_1	63D+57-63D+57-63D+57-1D+145
b1_AGCGATTGTGGAAGTC-1	AGCGATTGTGGAAGTCGACGATATAGGG	b1	AGCGATTGTGGAAGTC	GACGATATAGGG	63D+57	63D+57	63D+57	1D+145	SubPal_3	63D+57-63D+57-63D+57-1D+145
b1_TCTTCCTAGCGACTGA-1	TCTTCCTAGCGACTGATCCCACAAGTGT	b1	TCTTCCTAGCGACTGA	TCCCACAAGTGT	63D+57	63D+57	63D+57	1D+145	SubPal_3	63D+57-63D+57-63D+57-1D+145
b1_TTCATTGCAAGGCGTA-1	TTCATTGCAAGGCGTACAAGTAAGGGGG	b1	TTCATTGCAAGGCGTA	CAAGTAAGGGGG	63D+57	63D+57	63D+57	1D+145	SubPal_3	63D+57-63D+57-63D+57-1D+145
b1_AAGACAAGTGATAGAT-1	AAGACAAGTGATAGATCCCACTGGGCTG	b1	AAGACAAGTGATAGAT	CCCACTGGGCTG	63D+57	63D+57	63D+57	1D+145	SubPal_5	63D+57-63D+57-63D+57-1D+145
b1_CGTCCATAGAGGGCGA-1	CGTCCATAGAGGGCGACTACTTCTGGCT	b1	CGTCCATAGAGGGCGA	CTACTTCTGGCT	63D+57	63D+57	63D+57	1D+145	SubPal_6	63D+57-63D+57-63D+57-1D+145
b1_CACAGGCTCCGTGTCT-1	CACAGGCTCCGTGTCTTGCGGATTAGCC	b1	CACAGGCTCCGTGTCT	TGCGGATTAGCC	63D+57	63D+57	63D+57	1D+145	TL_1	63D+57-63D+57-63D+57-1D+145
b1_GCCCAGAGTATCCTTT-1	GCCCAGAGTATCCTTTGCCTTTGTCTGT	b1	GCCCAGAGTATCCTTT	GCCTTTGTCTGT	63D+57	63D+57	63D+57	1D+145	TL_1	63D+57-63D+57-63D+57-1D+145
b1_GGACGTCGTCTTGTCC-1	GGACGTCGTCTTGTCCCATCGACCGACG	b1	GGACGTCGTCTTGTCC	CATCGACCGACG	63D+57	63D+57	63D+57	1D+145	TL_1	63D+57-63D+57-63D+57-1D+145
b1_GGTGTCGGTCAAGGCA-1	GGTGTCGGTCAAGGCACATTCATTTCCG	b1	GGTGTCGGTCAAGGCA	CATTCATTTCCG	63D+57	63D+57	63D+57	1D+145	TL_1	63D+57-63D+57-63D+57-1D+145
b1_TACGTCCGTGGGTATG-1	TACGTCCGTGGGTATGTTGCGCGAGGAC	b1	TACGTCCGTGGGTATG	TTGCGCGAGGAC	63D+57	63D+57	63D+57	1D+145	TL_1	63D+57-63D+57-63D+57-1D+145
b1_TCGTCCATCATCTGTT-1	TCGTCCATCATCTGTTGCCTTGACGTCT	b1	TCGTCCATCATCTGTT	GCCTTGACGTCT	63D+57	63D+57	63D+57	1D+145	TL_1	63D+57-63D+57-63D+57-1D+145
b1_ATGGATCCACACACTA-1	ATGGATCCACACACTACCTGCAGCATCT	b1	ATGGATCCACACACTA	CCTGCAGCATCT	63D+57	63D+57	63D+57	1D+145	TL_2	63D+57-63D+57-63D+57-1D+145
b1_GAGACTTGTGTAGTGG-1	GAGACTTGTGTAGTGGGCGGACCCGCGT	b1	GAGACTTGTGTAGTGG	GCGGACCCGCGT	63D+57	63D+57	63D+57	1D+145	TL_2	63D+57-63D+57-63D+57-1D+145
b1_GTGCTGGGTTGATCGT-1	GTGCTGGGTTGATCGTCCACTTGGTACC	b1	GTGCTGGGTTGATCGT	CCACTTGGTACC	63D+57	63D+57	63D+57	1D+145	TL_2	63D+57-63D+57-63D+57-1D+145
b1_GTAGCTATCATGGATC-1	GTAGCTATCATGGATCAAAACGTCCTAT	b1	GTAGCTATCATGGATC	AAAACGTCCTAT	63D+57	63D+57	63D+57	1D+145	Unk_1	63D+57-63D+57-63D+57-1D+145
b1_CAATTTCAGGAGCTGT-1	CAATTTCAGGAGCTGTTCGAACCAGTGG	b1	CAATTTCAGGAGCTGT	TCGAACCAGTGG	63D+57	63D+57	63D+57	1D+145	URL_1	63D+57-63D+57-63D+57-1D+145
b1_CCCTTAGAGCACAAAT-1	CCCTTAGAGCACAAATCCGGTAGCCTTT	b1	CCCTTAGAGCACAAAT	CCGGTAGCCTTT	63D+57	63D+57	63D+57	1D+145	URL_1	63D+57-63D+57-63D+57-1D+145
b1_GCAGGCTAGATCGCTT-1	GCAGGCTAGATCGCTTGCCCTCTGCAGC	b1	GCAGGCTAGATCGCTT	GCCCTCTGCAGC	63D+57	63D+57	63D+57	1D+145	URL_1	63D+57-63D+57-63D+57-1D+145
b1_TGACAGTAGCAGCCTC-1	TGACAGTAGCAGCCTCCTCAGTACAAGC	b1	TGACAGTAGCAGCCTC	CTCAGTACAAGC	63D+57	63D+57	63D+57	1D+145	URL_1	63D+57-63D+57-63D+57-1D+145
b1_TGGGAAGCAAGGAGTC-1	TGGGAAGCAAGGAGTCTCTTACGGGGTC	b1	TGGGAAGCAAGGAGTC	TCTTACGGGGTC	63D+57	63D+57	63D+57	1D+145	URL_1	63D+57-63D+57-63D+57-1D+145
[truncated: 3,037 more rows]

## Sheet: Bias in barcode detection
Cell Ident	Barcodes	Cluster size	Cluster Freq	Binom_test
Endothelial_1	20	891	0.00598577	0.0397			detected at lower frequency
Ependymal_1	17	1031	0.0069263	0.0006487			detected at higher frequency
Epethelial cells	1	260	0.00174669	0.001819
GC_2	11	2671	0.0179439	p<2.2e-16
GC_5	76	1792	0.0120387	0.02887
GC_6	75	1501	0.0100838	0.004703
Neuron_neto1l+_cntn4+	21	1052	0.00706738	0.005317
Hyp_1	190	3618	0.0243059	5.778e-09
Hyp_2	69	2930	0.0196838	0.0007756
IN_1	12	2425	0.0162912	2.2e-16
MB_1	523	13294	0.0893096	0.0002148
MB_2	183	4428	0.0297475	0.003943
MB_3	61	1401	0.00941197	0.03105
Neuron_fstl5+	7	617	0.00414503	0.0004927
Neuron_mef2cb+	15	217	0.00145781	0.01083
Neuron_zeb2a+	14	243	0.00163248	0.0358
Oligodendrocyte_1	43	1824	0.0122537	0.006781
Oligodendrocyte_2	11	598	0.00401739	0.01973
OT_3	77	1633	0.0109706	0.003298
Pal_1	26	1462	0.00982177	0.000186
Pal_2	59	1090	0.00732266	0.0004229
Pal_5	44	948	0.0063687	0.02756
Pal_6	45	877	0.00589172	0.005209
Pal_7	17	801	0.00538115	0.02496
Pal_8	8	472	0.00317091	0.0205
POA_1	54	928	0.00623434	0.0001283
Precursor_1	2	652	0.00438016	6.141e-08
Precursor_3(RG)	1	182	0.00122268	0.01668
Prog/Diff	95	3854	0.0258913	0.0006044
PurN_3	21	325	0.00218336	0.005001
PurN_4	18	295	0.00198182	0.01513
PurN_5	14	189	0.00126971	0.007489
PurN_6	22	272	0.00182731	0.0001898
RG_2	8	1579	0.0106078	1.022e-14
RG_3	32	518	0.00347994	0.00129
SubPal_2	3	538	0.0036143	1.538e-05
SubPal_3	35	481	0.00323138	2.992e-05
Tel_IN	5	335	0.00225054	0.02623
TL_1	89	1995	0.0134025	0.006614
Unk_2	4	303	0.00203557	0.02781
URL_1	114	2687	0.0180514	0.01094
URL_2	39	1654	0.0111116	0.01253
URL_3	23	1057	0.00710097	0.01521
