# Supplementary material for: Barcoding Notch signaling in the developing brain
Source: Development. 2024 Dec 20;151(24):dev203102. doi: 10.1242/dev.203102 (PMC11701514; doi:10.1242/dev.203102)
Supplement: Table S5. List of oligos, probes and SABER barcode sequence. [file develop-151-203102-TableS5.xlsx]

## Sheet: oligos
Oligo Name	Sequence	Application	Product Size (bp)	Accession
BFP_ PCR F	AGAAGCGCGATCACATGGTC	SABER gDNA PCR
SABER_PCR R	CTGCCATTTGTCTCGAGGTC	SABER gDNA PCR
UMI_PCR1 F	ACACTCTTTCCCTACACGACG	SABER gDNA sequencing
UMI_PCR1 R	GTGACTGGAGTTCAGACGTGTGCTCTTCCGATCT GCTGCCATTTGTCTCGAGGTC	SABER gDNA sequencing
UMI_PCR2 P5 G1	AATGATACGGCGACCACCGAGATCTACAC TACGATCAAG ACACTCTTTCCCTACACGACGC	SABER gDNA sequencing
UMI_PCR2 P7 G1	CAAGCAGAAGACGGCATACGAGAT TGTAGTCATT GTGACTGGAGTTCAGACGTGT	SABER gDNA sequencing
UMI_PCR2 P5 G2	AATGATACGGCGACCACCGAGATCTACAC TAAAGGAATC ACACTCTTTCCCTACACGACGC	SABER gDNA sequencing
UMI_PCR2 P7 G2	CAAGCAGAAGACGGCATACGAGAT CATGTGGGTT GTGACTGGAGTTCAGACGTGT	SABER gDNA sequencing
UMI_PCR2 P5 G3	AATGATACGGCGACCACCGAGATCTACAC ATCCTGACCT ACACTCTTTCCCTACACGACGC	SABER gDNA sequencing
UMI_PCR2 P7 G3	CAAGCAGAAGACGGCATACGAGAT ATGACGTCGC GTGACTGGAGTTCAGACGTGT	SABER gDNA sequencing
UMI_PCR2 P5 G4	AATGATACGGCGACCACCGAGATCTACAC CTAGCCAGGC ACACTCTTTCCCTACACGACGC	SABER gDNA sequencing
UMI_PCR2 P7 G4	CAAGCAGAAGACGGCATACGAGAT GCGCTTATGG GTGACTGGAGTTCAGACGTGT	SABER gDNA sequencing
UMI_PCR2 P5 G5	AATGATACGGCGACCACCGAGATCTACAC ACTCGATGCA ACACTCTTTCCCTACACGACGC	SABER gDNA sequencing
UMI_PCR2 P7 G5	CAAGCAGAAGACGGCATACGAGAT ATAGGGCGAG GTGACTGGAGTTCAGACGTGT	SABER gDNA sequencing
UMI_PCR2 P5 G6	AATGATACGGCGACCACCGAGATCTACAC CTTAGTGCTA ACACTCTTTCCCTACACGACGC	SABER gDNA sequencing
UMI_PCR2 P7 G6	CAAGCAGAAGACGGCATACGAGAT GCGGGTAAGT GTGACTGGAGTTCAGACGTGT	SABER gDNA sequencing
UMI_PCR2 P5 G7	AATGATACGGCGACCACCGAGATCTACAC TTTGGCCGAA ACACTCTTTCCCTACACGACGC	SABER gDNA sequencing
UMI_PCR2 P7 G7	CAAGCAGAAGACGGCATACGAGAT GTTTCACGAT GTGACTGGAGTTCAGACGTGT	SABER gDNA sequencing
UMI_PCR2 P5 G8	AATGATACGGCGACCACCGAGATCTACAC TTGAGTATAG ACACTCTTTCCCTACACGACGC	SABER gDNA sequencing
UMI_PCR2 P7 G8	CAAGCAGAAGACGGCATACGAGAT TAAGCAACTG GTGACTGGAGTTCAGACGTGT	SABER gDNA sequencing
UMI_PCR2 P5 G9	AATGATACGGCGACCACCGAGATCTACAC AACATCCGCA ACACTCTTTCCCTACACGACGC	SABER gDNA sequencing
UMI_PCR2 P7 G9	CAAGCAGAAGACGGCATACGAGAT CCGGAGGAAG GTGACTGGAGTTCAGACGTGT	SABER gDNA sequencing
BR_10XPCR1F	CTACACGACGCTCTTCCGATCT	SABER scRNA-seq
10X_p140v1Up	GTGACTGGAGTTCAGACGTGTGCTCTTCCGATCT CGTCGTAGATCTTCATCGTGATG	SABER scRNA-seq
10X_p140v2Sa	GTGACTGGAGTTCAGACGTGTGCTCTTCCGATCT GAAACTACATGGGGTcaGCTC	SABER scRNA-seq
10XP7Dual_H1	CAAGCAGAAGACGGCATACGAGAT ACAATGTGAA GTGACTGGAGTTCAGACGTGT	SABER scRNA-seq
10XP5Dual_H1	AATGATACGGCGACCACCGAGATCTACAC CGTACCGTTA ACACTCTTTCCCTACACGACGCTCTTCCGATCT	SABER scRNA-seq
10XP7Dual_H2	CAAGCAGAAGACGGCATACGAGAT TAGCATAGTG GTGACTGGAGTTCAGACGTGT	SABER scRNA-seq
10XP5Dual_H2	AATGATACGGCGACCACCGAGATCTACAC CGGCTCTGTC ACACTCTTTCCCTACACGACGCTCTTCCGATCT	SABER scRNA-seq
10XP7Dual_H3	CAAGCAGAAGACGGCATACGAGAT CCCGTTCTCG GTGACTGGAGTTCAGACGTGT	SABER scRNA-seq
10XP5Dual_H3	AATGATACGGCGACCACCGAGATCTACAC GACGGATTGG ACACTCTTTCCCTACACGACGCTCTTCCGATCT	SABER scRNA-seq
10XP7Dual_H4	CAAGCAGAAGACGGCATACGAGAT AGTTTCCTGG GTGACTGGAGTTCAGACGTGT	SABER scRNA-seq
10XP5Dual_H4	AATGATACGGCGACCACCGAGATCTACAC TGCCACACAG ACACTCTTTCCCTACACGACGCTCTTCCGATCT	SABER scRNA-seq
beta-actin F	CGCGCAGGAGATGGGAACC	qPCR	102	ENSDART00000141407.3
beta-actin R	CAACGGAAACGCTCATTGC	qPCR
her4.3 F	TCCTGGAGATGACGCTTGAT	qPCR	220	ENSDART00000104209.4
her4.3 R	TTTGCGTGTGTTTCAGTGGT	qPCR
sox19a F	AGTATCCTCTGTCAGCCGGT	qPCR	210	ENSDART00000114113.4
sox19a R	TCATGTAGGTCTGTGCGGTG	qPCR
elavl3 F	TAACGGCCCTGTCATTAGCA	qPCR	229	ENSDART00000028610.8
elavl3 R	CGTGTTGATAGCCTTGTCGG	qPCR
pvalb7 F	TGCTGACAGTTTCGACCACA	qPCR	156	ENSDART00000131386.4
pvalb7 R	GCAGAAAAGCCCTTCAGCAC	qPCR
eomesa F	TAACTAAACAGGGCAGGCGA	qPCR	166	ENSDART00000186626.1
eomesa R	ATGTTGTTGTCCGCTTTCCC	qPCR
tbr1b F	CCCAACGGCGCATTACAATA	qPCR	233	ENSDART00000006612.7
tbr1b R	GTCCTGTGTTGTTGGTTGCT	qPCR
dlx5a F	CTCACCATCAGCCGCAAAAT	qPCR	150	ENSDART00000113388.4
dlx5a R	ACAACGTTCCTGATCCGAGT	qPCR
aldoca F	GGTTGTGTCAGAGTCCAGGA	qPCR	212	ENSDART00000080377.7
aldoca R	TGAAGAGCACCTGACGGAAT	qPCR
ca8 F	TAGACCGACCCAACCACTGA	qPCR	223	ENSDART00000140012.2
ca8 R	TAGCTTCTGCACACATCGGG	qPCR
kcnd3 F	GCTACACACTGAAGAGCTGC	qPCR	222	ENSDART00000078533.5
kcnd3 R	AGCCAAAGATCTTCCCTGCT	qPCR
camkvb F	CGCTTGTTCACGACTGGAAA	qPCR	227	ENSDART00000125766.3
camkvb R	TCCGCACCTTTCTTCCATCT	qPCR

## Sheet: HCR probes
Pool Name	Sequence
B1_aldoca_34_Dla200	GAGGAGGGCAGCAAACGGaaTTCAGTTTGTATTCAGACTGTCAAT
B1_aldoca_34_Dla200	CACATCTCACAGTTTTATTGCAGCAtaGAAGAGTCTTCCTTTACG
B1_aldoca_34_Dla200	GAGGAGGGCAGCAAACGGaaCATACAGAAATACCATACCAGATAC
B1_aldoca_34_Dla200	TTCACTGTTGTCCATAATGAAGCCTtaGAAGAGTCTTCCTTTACG
B1_aldoca_34_Dla200	GAGGAGGGCAGCAAACGGaaCGTCACCGAAGCACAGGCTTTATTA
B1_aldoca_34_Dla200	GATAAACTTGTAATCCAAGCTGTTAtaGAAGAGTCTTCCTTTACG
B1_aldoca_34_Dla200	GAGGAGGGCAGCAAACGGaaAGCGTATAGCACAAATCCTTAAGAC
B1_aldoca_34_Dla200	CTTTAGATGATGAAGTTTGATTGCAtaGAAGAGTCTTCCTTTACG
B1_aldoca_34_Dla200	GAGGAGGGCAGCAAACGGaaTCTTGACTAACTATATATGTAACAT
B1_aldoca_34_Dla200	AAAAATGTATGTCTAAATCTGAAATtaGAAGAGTCTTCCTTTACG
B1_aldoca_34_Dla200	GAGGAGGGCAGCAAACGGaaATGTGGGGTGACAGTTAAAGGGTCA
B1_aldoca_34_Dla200	TATATCATCTATAATTTTCAAGCATtaGAAGAGTCTTCCTTTACG
B1_aldoca_34_Dla200	GAGGAGGGCAGCAAACGGaaACAGCAAACTGTACATTTATTAATA
B1_aldoca_34_Dla200	ACAGTAAGTAGTAAGGATCGATATTtaGAAGAGTCTTCCTTTACG
B1_aldoca_34_Dla200	GAGGAGGGCAGCAAACGGaaTATGCTTGTTTTTAAGACAAGCAAA
B1_aldoca_34_Dla200	TTGTCAGTATAATTAGCAACAGACAtaGAAGAGTCTTCCTTTACG
B1_aldoca_34_Dla200	GAGGAGGGCAGCAAACGGaaTGCTGTATCATATCAACATTTACAT
B1_aldoca_34_Dla200	CGCCACCACCTAGAGAACACCATCAtaGAAGAGTCTTCCTTTACG
B1_aldoca_34_Dla200	GAGGAGGGCAGCAAACGGaaGACATCTGCTATGTTTCAGCTAATG
B1_aldoca_34_Dla200	TTATGAGTTTTATATGCAAGTGGCAtaGAAGAGTCTTCCTTTACG
B1_aldoca_34_Dla200	GAGGAGGGCAGCAAACGGaaTATGCGTAGCTGGAAAGATAATGGG
B1_aldoca_34_Dla200	GAGTATGGAAATCAGGGGCAAATTCtaGAAGAGTCTTCCTTTACG
B1_aldoca_34_Dla200	GAGGAGGGCAGCAAACGGaaAAACCGTGTACTTCCCTTGAGATGC
B1_aldoca_34_Dla200	GACCAGTAGCTCCACTGCTGTCACCtaGAAGAGTCTTCCTTTACG
B1_aldoca_34_Dla200	GAGGAGGGCAGCAAACGGaaCTCCTCAGTTGCGGCGGCCTCATTC
B1_aldoca_34_Dla200	ACTGTTGATCTCTGCTCGTTTGATGtaGAAGAGTCTTCCTTTACG
B1_aldoca_34_Dla200	GAGGAGGGCAGCAAACGGaaGAGGCCTGAAGAGCTCGGCCGAATG
B1_aldoca_34_Dla200	CTCTGTCCACGCCAGGTCTTCAGAGtaGAAGAGTCTTCCTTTACG
B1_aldoca_34_Dla200	GAGGAGGGCAGCAAACGGaaGGCAGTTATTGATAGCGCTCAGGTT
B1_aldoca_34_Dla200	AGGTAAGAGCCCAGGGCTTCACCAGtaGAAGAGTCTTCCTTTACG
B1_aldoca_34_Dla200	GAGGAGGGCAGCAAACGGaaCGAGAGAAAGGTCACCCCTGTGACA
B1_aldoca_34_Dla200	AGAGGCCTCCTCCTCACTTTGACCTtaGAAGAGTCTTCCTTTACG
B1_aldoca_34_Dla200	GAGGAGGGCAGCAAACGGaaACTGTTGCCATGGCAACCTCCTCAG
B1_aldoca_34_Dla200	GGTGGGACGGTGCGCCGCAGAGCAGtaGAAGAGTCTTCCTTTACG
B1_aldoca_34_Dla200	GAGGAGGGCAGCAAACGGaaGGGTCACCATGTTGGGCTTGAGCAG
B1_aldoca_34_Dla200	TGTATTTGGTAGGACAGCCATGTCCtaGAAGAGTCTTCCTTTACG
B1_aldoca_34_Dla200	GAGGAGGGCAGCAAACGGaaCATGGCTTTGTAGACCGCTGCGAGA
B1_aldoca_34_Dla200	GCCTTCCAGATACACGTGATGATCAtaGAAGAGTCTTCCTTTACG
B1_aldoca_34_Dla200	GAGGAGGGCAGCAAACGGaaAAATTATGGTCTCCATCAGGTAAGA
B1_aldoca_34_Dla200	CTCTCTGTGACAAACTGGCAGCGCTtaGAAGAGTCTTCCTTTACG
B2_NeuroD1_38_Dla200	CCTCGTAAATCCTCATCAaaCGTAAATCTCCATCATGAACTGATA
B2_NeuroD1_38_Dla200	TTAAATTCAAAACCATTTGTTTTATaaATCATCCAGTAAACCGCC
B2_NeuroD1_38_Dla200	CCTCGTAAATCCTCATCAaaACTTTTAAATCAACCTCTTTTTGGT
B2_NeuroD1_38_Dla200	ACATACAACAGTCTCAAAACTAGAAaaATCATCCAGTAAACCGCC
B2_NeuroD1_38_Dla200	CCTCGTAAATCCTCATCAaaCAAATTCCAGTCGAAAATACCCGAA
B2_NeuroD1_38_Dla200	ATCTTCATCATTTGTTCCTTCACAAaaATCATCCAGTAAACCGCC
B2_NeuroD1_38_Dla200	CCTCGTAAATCCTCATCAaaTTATTCTCCATCTTAGAAAGACAGG
B2_NeuroD1_38_Dla200	TTTGAGCAGACTAATTCAGTTCATTaaATCATCCAGTAAACCGCC
B2_NeuroD1_38_Dla200	CCTCGTAAATCCTCATCAaaACACCGATTTGTTTTATTTTCTTTT
B2_NeuroD1_38_Dla200	TTTTTATTTACAACACTGAGACTTCaaATCATCCAGTAAACCGCC
B2_NeuroD1_38_Dla200	CCTCGTAAATCCTCATCAaaTTCCACAAAGGATCACTGATTGAAC
B2_NeuroD1_38_Dla200	CTTCCCCAGCATTCAAGCAATTCGAaaATCATCCAGTAAACCGCC
B2_NeuroD1_38_Dla200	CCTCGTAAATCCTCATCAaaATTGTGCAACTCTGCATGATTTTAC
B2_NeuroD1_38_Dla200	ACATTAGACGGGATTCAGAGGACGGaaATCATCCAGTAAACCGCC
B2_NeuroD1_38_Dla200	CCTCGTAAATCCTCATCAaaCTAGATTGAGTACTGTTTCGTATAT
B2_NeuroD1_38_Dla200	TTTTTAGCACTTGCCTGCTGGTTATaaATCATCCAGTAAACCGCC
B2_NeuroD1_38_Dla200	CCTCGTAAATCCTCATCAaaTTAACATGGAGGGGTAGCATGGAAT
B2_NeuroD1_38_Dla200	CGAGAGATAAATCAGTTTTATAAAAaaATCATCCAGTAAACCGCC
B2_NeuroD1_38_Dla200	CCTCGTAAATCCTCATCAaaCAATTCTATACAAAATCACAACAAA
B2_NeuroD1_38_Dla200	GCAGGGATCTGACTTTATAAAAATTaaATCATCCAGTAAACCGCC
B2_NeuroD1_38_Dla200	CCTCGTAAATCCTCATCAaaAATGTAATAGGTTGAAAAATATATC
B2_NeuroD1_38_Dla200	ATTCAGTATGGGATCGATAAGTAGTaaATCATCCAGTAAACCGCC
B2_NeuroD1_38_Dla200	CCTCGTAAATCCTCATCAaaTATTGGATTAAAAATTGCATAGTTT
B2_NeuroD1_38_Dla200	CTCTATTAATTTCTATAATTGGCCCaaATCATCCAGTAAACCGCC
B2_NeuroD1_38_Dla200	CCTCGTAAATCCTCATCAaaTGGATAATTAACACATTCTGAACAA
B2_NeuroD1_38_Dla200	AATTATTGCTTGTGAGATTTTGTAGaaATCATCCAGTAAACCGCC
B2_NeuroD1_38_Dla200	CCTCGTAAATCCTCATCAaaGTGTGTGTGTCTGTGTGTGTGACCG
B2_NeuroD1_38_Dla200	CACGCCTATTCCCACCTGTGTTTGTaaATCATCCAGTAAACCGCC
B2_NeuroD1_38_Dla200	CCTCGTAAATCCTCATCAaaTAAGGTGAACGAGAATCAACCAATT
B2_NeuroD1_38_Dla200	CGTAGAAGCGCTATAGAATACAATAaaATCATCCAGTAAACCGCC
B2_NeuroD1_38_Dla200	CCTCGTAAATCCTCATCAaaAAATACGTACATAAGATTAAGCATA
B2_NeuroD1_38_Dla200	TTTTCTCCTAAAGGCAGTAACAACAaaATCATCCAGTAAACCGCC
B2_NeuroD1_38_Dla200	CCTCGTAAATCCTCATCAaaAACAGAATACCGTGTCGAGCAGTCT
B2_NeuroD1_38_Dla200	TGTTGTTGCTCTTTTTGCATCAGCCaaATCATCCAGTAAACCGCC
B2_NeuroD1_38_Dla200	CCTCGTAAATCCTCATCAaaAAATATCGCGTTCAACTGGGCGTTC
B2_NeuroD1_38_Dla200	AAAAGTCCATTAGGATCACGAGTCGaaATCATCCAGTAAACCGCC
B2_NeuroD1_38_Dla200	CCTCGTAAATCCTCATCAaaTACGACATAATGTTCTCCATCGGTA
B2_NeuroD1_38_Dla200	ACCCGTTCGTGATGCGAGTGCCCGTaaATCATCCAGTAAACCGCC
B2_NeuroD1_38_Dla200	CCTCGTAAATCCTCATCAaaGAGACGCGGCGTGTCCCTGCGCGCC
B2_NeuroD1_38_Dla200	CACAGCGCTGCGTCGAGCCCGCGTAaaATCATCCAGTAAACCGCC
* elavl3 probes were obtained as part of a sample kit from Molecular Instruments

## Sheet: SABER
SABER barcode sequence
GAAACTACATGGGGTcaGCTC GTCTCTCCAGCAGTTCCCCCGAGTcgt GCCCTGAAGCTGAAGGACGG CGG ccac GGAGTTCAAGTCCATCTACA TGG ccaa GCTGCCCGGCTACTACTACG TGG acgc GGACTGGAGGACTTCTGGGG AGG tgc TCGACCTCGAGACAAATGGCAG
sgRNA sequences are underlines and italicized
PAM motif is 3 bp after sgRNA
4 bp spacer after PAM motif
